# Supplementary material for: Telescoping bimodal latent Dirichlet allocation to identify expression QTLs across tissues
Source: Life Sci Alliance. 2022 Aug 17;5(12):e202101297. doi: 10.26508/lsa.202101297 (PMC9387650; doi:10.26508/lsa.202101297)
Supplement: Supplementary file 2 [file LSA-2021-01297_TableS2.xls]

## Sheet: All Tissue-Associated SNPs CRE 
Group	Fisher_pval	BH_FDR	Tissue
H3K27ac_Hnisz.extend.500	3.85183e-08	4.01691e-07	wholeblood
DGF_ENCODE.extend.500	4.09817e-08	3.73958e-07	arterytibial
H3K27ac_Hnisz	1.08895e-07	9.93668e-07	wholeblood
DGF_ENCODE.extend.500	4.69636e-07	3.80927e-06	wholeblood
H3K27ac_Hnisz	6.85715e-07	6.25715e-06	skinsunexposedlowerleg
H3K4me1_Trynka	8.19496e-07	6.64702e-06	arterytibial
H3K27ac_Hnisz	8.37441e-06	6.11332e-05	arterytibial
H3K27ac_Hnisz.extend.500	1.08684e-05	7.21264e-05	arterytibial
H3K27ac_Hnisz.extend.500	1.36915e-05	0.000111053	skinsunexposedlowerleg
SuperEnhancer_Hnisz.extend.500	1.7729e-05	0.000129421	wholeblood
H3K4me1_Trynka.extend.500	2.1007e-05	0.000127792	arterytibial
H3K9ac_Trynka.extend.500	3.55371e-05	0.00021621	wholeblood
SuperEnhancer_Hnisz	3.55414e-05	0.00021621	wholeblood
H3K4me1_Trynka	5.03372e-05	0.000282663	wholeblood
DHS_Trynka	0.000112028	0.000817806	skinsunexposedlowerleg
BivFlnk	0.000124754	0.000650506	wholeblood
H3K27ac_PGC2.extend.500	0.000144052	0.000808907	arterytibial
H3K27ac_PGC2	0.000165483	0.0010982	skinsunexposedlowerleg
BivFlnk.extend.500	0.000171389	0.000834093	wholeblood
H3K4me1_peaks_Trynka	0.000253056	0.00140116	skinsunexposedlowerleg
DGF_ENCODE.extend.500	0.000259598	0.00140116	skinsunexposedlowerleg
H3K27ac_PGC2.extend.500	0.000268715	0.00140116	skinsunexposedlowerleg
H3K27ac_Hnisz	0.000270556	0.00246883	skinnotsunexposedsuprapubic
H3K4me1_Trynka.extend.500	0.000277663	0.00126684	wholeblood
DHS_Trynka.extend.500	0.000280031	0.00146016	arterytibial
H3K4me1_Trynka.extend.500	0.000349608	0.00163552	skinsunexposedlowerleg
WeakEnhancer_Hoffman.extend.500	0.000358469	0.00163552	skinsunexposedlowerleg
H3K4me1_Trynka	0.00046618	0.00200183	skinsunexposedlowerleg
H3K27ac_PGC2	0.000524569	0.0025529	arterytibial
Enhancer_Hoffman.extend.500	0.000593098	0.00254683	wholeblood
Repressed_Hoffman.extend.500	0.000620926	0.00647537	adiposesubcutaneous
H3K27ac_Hnisz.extend.500	0.000623645	0.00505845	skinnotsunexposedsuprapubic
H3K27ac_Hnisz.extend.500	0.000696891	0.00726757	muscleskeletal
TFBS_ENCODE.extend.500	0.000787144	0.00820878	esophagusmucosa
Enhancer_Hoffman.extend.500	0.000809672	0.00327055	skinsunexposedlowerleg
SuperEnhancer_Hnisz.extend.500	0.000851238	0.00327055	skinsunexposedlowerleg
H3K4me1_peaks_Trynka	0.000957631	0.00436919	arterytibial
DGF_ENCODE.extend.500	0.00129558	0.0135111	lung
WeakEnhancer_Hoffman.extend.500	0.00130628	0.0056093	arterytibial
H3K27ac_Hnisz	0.00152066	0.013876	skins
DGF_ENCODE	0.00154734	0.0141194	lung
WeakEnhancer_Hoffman.extend.500	0.00189735	0.00745407	wholeblood
SuperEnhancer_Hnisz	0.00193789	0.0070733	skinsunexposedlowerleg
H3K27ac_PGC2.extend.500	0.00197205	0.00745407	wholeblood
H3K9ac_Trynka	0.00204221	0.00745407	wholeblood
SuperEnhancer_Hnisz.extend.500	0.00224289	0.00909615	arterytibial
DGF_ENCODE.extend.500	0.00229471	0.0209392	muscleskeletal
H3K4me1_Trynka	0.00231802	0.0188017	skins
SuperEnhancer_Hnisz	0.00238247	0.00915371	arterytibial
TFBS_ENCODE.extend.500	0.00244178	0.0084881	skinsunexposedlowerleg
H3K9ac_Trynka.extend.500	0.0026762	0.0244204	esophagusmucosa
DHS_Trynka	0.00278123	0.0203029	skins
H3K9ac_Trynka	0.00285554	0.0104227	arterytibial
DGF_ENCODE.extend.500	0.00306379	0.0279571	nervetibial
Intron_UCSC.extend.500	0.00310117	0.0107802	wholeblood
DGF_ENCODE.extend.500	0.00321402	0.0213294	skins
Intron_UCSC	0.00335072	0.0111183	wholeblood
H3K27ac_Hnisz	0.00338493	0.0274556	muscleskeletal
H3K27ac_PGC2	0.00339043	0.0247501	skinnotsunexposedsuprapubic
FetalDHS_Trynka	0.00343781	0.0119505	arterytibial
H3K4me1_Trynka.extend.500	0.00383324	0.0233188	skins
H3K4me3_Trynka.extend.500	0.00395488	0.0121548	wholeblood
H3K27ac_PGC2	0.0039961	0.0121548	wholeblood
H3K9ac_Trynka.extend.500	0.00405277	0.0133632	arterytibial
H3K9ac_peaks_Trynka	0.00421032	0.0133632	arterytibial
BivFlnk.extend.500	0.00454401	0.0150779	skinsunexposedlowerleg
H3K4me1_peaks_Trynka	0.00464322	0.0410768	thyroid
DHS_Trynka	0.00466629	0.0141933	arterytibial
TFBS_ENCODE	0.00469865	0.0137201	wholeblood
H3K4me1_Trynka.extend.500	0.00486561	0.0394655	lung
DHS_Trynka	0.0049421	0.0327976	skinnotsunexposedsuprapubic
H3K4me1_Trynka.extend.500	0.00506426	0.0410768	thyroid
H3K27ac_Hnisz.extend.500	0.0050965	0.0396133	esophagusmucosa
H3K4me1_peaks_Trynka	0.0052399	0.014712	wholeblood
TFBS_ENCODE.extend.500	0.0053402	0.0433149	nervetibial
H3K27ac_Hnisz	0.00542648	0.0396133	esophagusmucosa
FetalDHS_Trynka.extend.500	0.00549196	0.017431	skinsunexposedlowerleg
TFBS_ENCODE.extend.500	0.00599528	0.0162095	wholeblood
H3K4me1_Trynka.extend.500	0.00651533	0.039635	skinnotsunexposedsuprapubic
DGF_ENCODE	0.00698378	0.0182077	wholeblood
H3K27ac_Hnisz	0.00699432	0.0498368	thyroid
TFBS_ENCODE.extend.500	0.00706167	0.039654	skinnotsunexposedsuprapubic
CTCF_Hoffman	0.00710983	0.0519018	muscleskeletal
TFBS_ENCODE	0.00729129	0.0532264	nervetibial
H3K4me1_Trynka	0.00741099	0.0541002	lung
Enhancer_Andersson.extend.500	0.00763748	0.039824	skinnotsunexposedsuprapubic
Repressed_Hoffman	0.00782649	0.0714167	adiposesubcutaneous
DHS_Trynka	0.00815485	0.0541186	nervetibial
DHS_Trynka	0.00820326	0.0206496	wholeblood
H3K27ac_PGC2.extend.500	0.00867472	0.0498368	thyroid
H3K4me1_Trynka	0.00869576	0.0498368	thyroid
H3K27ac_Hnisz.extend.500	0.00887504	0.0498368	thyroid
SuperEnhancer_Hnisz.extend.500	0.00950979	0.046281	skinnotsunexposedsuprapubic
CTCF_Hoffman	0.00959243	0.0233416	wholeblood
DHS_peaks_Trynka	0.0105445	0.0320728	skinsunexposedlowerleg
H3K9ac_Trynka.extend.500	0.0107159	0.0711149	muscleskeletal
WeakEnhancer_Hoffman.extend.500	0.0108602	0.0720724	lung
H3K27ac_Hnisz.extend.500	0.0109748	0.057815	skins
H3K4me1_Trynka	0.011113	0.0737497	esophagusmucosa
DHS_Trynka.extend.500	0.0111137	0.057815	skins
FetalDHS_Trynka.extend.500	0.0113632	0.0331804	arterytibial
DGF_ENCODE	0.0113942	0.0325572	skinsunexposedlowerleg
DHS_Trynka.extend.500	0.0115957	0.0325572	skinsunexposedlowerleg
DHS_Trynka	0.0118781	0.0722586	lung
DHS_Trynka.extend.500	0.0121372	0.0285813	wholeblood
Enhancer_Andersson.extend.500	0.0126555	0.057815	skins
H3K27ac_PGC2.extend.500	0.0126718	0.057815	skins
Enhancer_Hoffman	0.0129533	0.0363688	arterytibial
H3K4me1_Trynka	0.0139418	0.0848128	nervetibial
H3K4me1_peaks_Trynka	0.0151887	0.0692985	skinnotsunexposedsuprapubic
Repressed_Hoffman.extend.500	0.0152726	0.0648674	skins
H3K4me3_Trynka.extend.500	0.015961	0.0431539	skinsunexposedlowerleg
FetalDHS_Trynka.extend.500	0.0159947	0.0648674	skins
BivFlnk.extend.500	0.0161931	0.0985081	esophagusmucosa
FetalDHS_Trynka.extend.500	0.016556	0.0710935	skinnotsunexposedsuprapubic
H3K4me1_Trynka.extend.500	0.0171006	0.0960267	nervetibial
H3K4me1_Trynka	0.0178505	0.108591	muscleskeletal
SuperEnhancer_Hnisz	0.0180947	0.0936743	thyroid
H3K9ac_Trynka.extend.500	0.0184457	0.0715983	skinnotsunexposedsuprapubic
SuperEnhancer_Hnisz	0.0186352	0.0715983	skinnotsunexposedsuprapubic
SuperEnhancer_Hnisz.extend.500	0.0192481	0.0936743	thyroid
DGF_ENCODE.extend.500	0.0196752	0.110484	esophagusmucosa
Enhancer_Hoffman	0.0197824	0.0448711	wholeblood
Conserved_Mammal_phastCons46way.extend.500	0.0198182	0.0535824	arterytibial
CTCF_Hoffman	0.0201885	0.163751	adiposesubcutaneous
H3K4me3_Trynka	0.0202842	0.0448711	wholeblood
DHS_peaks_Trynka	0.0210571	0.109798	nervetibial
Enhancer_Andersson.extend.500	0.0211657	0.118853	muscleskeletal
H3K27ac_PGC2	0.0224525	0.0862648	skins
WeakEnhancer_Hoffman.extend.500	0.0227496	0.0830362	skinnotsunexposedsuprapubic
Enhancer_Hoffman.extend.500	0.0241475	0.125912	esophagusmucosa
H3K27ac_PGC2.extend.500	0.0241862	0.0840757	skinnotsunexposedsuprapubic
DGF_ENCODE	0.0242311	0.063174	arterytibial
H3K27ac_Hnisz	0.0259148	0.126119	nervetibial
BivFlnk.extend.500	0.0270882	0.141246	muscleskeletal
Enhancer_Hoffman.extend.500	0.0275654	0.12258	thyroid
Enhancer_Andersson.extend.500	0.0279541	0.0703672	arterytibial
H3K27ac_PGC2	0.0285459	0.12258	thyroid
DGF_ENCODE.extend.500	0.0290152	0.0948502	skinnotsunexposedsuprapubic
WeakEnhancer_Hoffman	0.0292251	0.0627481	wholeblood
H3K4me1_Trynka.extend.500	0.0299346	0.145682	esophagusmucosa
H3K27ac_Hnisz.extend.500	0.0305269	0.17142	lung
Enhancer_Hoffman.extend.500	0.0306421	0.0948502	skinnotsunexposedsuprapubic
DHS_Trynka.extend.500	0.0311836	0.0948502	skinnotsunexposedsuprapubic
DGF_ENCODE	0.0334671	0.097724	skinnotsunexposedsuprapubic
BivFlnk.extend.500	0.0357505	0.100376	skinnotsunexposedsuprapubic
Enhancer_Hoffman	0.037532	0.0978513	skinsunexposedlowerleg
H3K4me3_Trynka	0.0393191	0.0989758	skinsunexposedlowerleg
H3K9ac_Trynka.extend.500	0.0394696	0.144064	skins
H3K27ac_PGC2.extend.500	0.0404741	0.184663	esophagusmucosa
H3K4me1_Trynka	0.0411895	0.111364	skinnotsunexposedsuprapubic
H3K27ac_PGC2.extend.500	0.0414546	0.20142	muscleskeletal
WeakEnhancer_Hoffman	0.0414869	0.100952	arterytibial
Transcr_Hoffman	0.0419283	0.0874504	wholeblood
FetalDHS_Trynka	0.0421996	0.102686	skinsunexposedlowerleg
DHS_Trynka	0.0435249	0.317732	adiposesubcutaneous
Enhancer_Hoffman	0.0437384	0.223668	lung
DHS_Trynka.extend.500	0.0441469	0.20142	muscleskeletal
Enhancer_Hoffman.extend.500	0.0447368	0.105348	arterytibial
H3K27ac_Hnisz	0.0459592	0.223668	lung
Enhancer_Andersson.extend.500	0.0462581	0.10893	skinsunexposedlowerleg
H3K4me1_peaks_Trynka	0.0472051	0.212852	nervetibial
Promoter_UCSC.extend.500	0.047861	0.109183	arterytibial
Promoter_UCSC	0.0495682	0.212852	nervetibial
H3K27ac_PGC2	0.0523592	0.224837	muscleskeletal
CTCF_Hoffman	0.0525328	0.11984	skinsunexposedlowerleg
SuperEnhancer_Hnisz.extend.500	0.0559773	0.240373	esophagusmucosa
H3K9ac_Trynka.extend.500	0.0577752	0.127806	skinsunexposedlowerleg
Promoter_UCSC.extend.500	0.0582581	0.235641	nervetibial
H3K4me3_peaks_Trynka	0.0585418	0.11871	wholeblood
H3K4me3_Trynka.extend.500	0.0586725	0.129791	arterytibial
Enhancer_Hoffman.extend.500	0.0613313	0.235641	nervetibial
WeakEnhancer_Hoffman.extend.500	0.0616492	0.247348	esophagusmucosa
Intron_UCSC	0.063239	0.219831	skins
H3K4me1_Trynka.extend.500	0.06327	0.256595	muscleskeletal
SuperEnhancer_Hnisz	0.0638105	0.283178	lung
CTCF_Hoffman	0.065661	0.247348	esophagusmucosa
CTCF_Hoffman	0.0659456	0.283178	lung
H3K9ac_Trynka	0.066049	0.141811	skinsunexposedlowerleg
H3K9ac_Trynka.extend.500	0.0664861	0.269638	thyroid
synonymous	0.067017	0.132223	wholeblood
SuperEnhancer_Hnisz	0.0677667	0.247348	esophagusmucosa
SuperEnhancer_Hnisz.extend.500	0.0686459	0.263745	muscleskeletal
SuperEnhancer_Hnisz.extend.500	0.0708195	0.287213	lung
Enhancer_Andersson	0.0711204	0.151547	arterytibial
H3K9ac_peaks_Trynka	0.0723691	0.150941	skinsunexposedlowerleg
Conserved_LindbladToh.extend.500	0.0726594	0.151547	arterytibial
TFBS_ENCODE.extend.500	0.0749739	0.15203	arterytibial
H3K27ac_Hnisz.extend.500	0.0761034	0.27703	nervetibial
DHS_Trynka	0.07676	0.280174	muscleskeletal
DHS_peaks_Trynka	0.0782281	0.300561	lung
DHS_Trynka.extend.500	0.0809931	0.27703	nervetibial
Conserved_Primate_phastCons46way.extend.500	0.0813832	0.160679	skinsunexposedlowerleg
TFBS_ENCODE	0.0814398	0.160679	skinsunexposedlowerleg
DHS_peaks_Trynka	0.0829491	0.21626	skinnotsunexposedsuprapubic
FetalDHS_Trynka	0.084794	0.162894	wholeblood
H3K9ac_peaks_Trynka	0.0880251	0.32918	thyroid
H3K27ac_PGC2.extend.500	0.0892505	0.323155	lung
CTCF_Hoffman.extend.500	0.0897516	0.27703	nervetibial
Repressed_Hoffman.extend.500	0.0898489	0.312332	muscleskeletal
BivFlnk.extend.500	0.0905133	0.27703	nervetibial
DGF_ENCODE	0.0910783	0.27703	nervetibial
CTCF_Hoffman.extend.500	0.0948238	0.323155	lung
Promoter_UCSC	0.0948653	0.187167	arterytibial
BivFlnk.extend.500	0.0953319	0.32918	thyroid
DHS_peaks_Trynka	0.0955784	0.317147	skins
BivFlnk	0.0956163	0.183684	skinsunexposedlowerleg
DHS_Trynka.extend.500	0.0973892	0.323155	lung
Enhancer_Andersson.extend.500	0.0976309	0.32918	thyroid
DHS_Trynka	0.10175	0.32918	thyroid
BivFlnk	0.104924	0.32392	muscleskeletal
SuperEnhancer_Hnisz	0.104983	0.32392	muscleskeletal
Enhancer_Hoffman	0.105299	0.32918	thyroid
H3K9ac_peaks_Trynka	0.106019	0.303297	nervetibial
H3K4me1_peaks_Trynka	0.106494	0.32392	muscleskeletal
CTCF_Hoffman	0.108024	0.303297	nervetibial
TFBS_ENCODE.extend.500	0.108224	0.32918	thyroid
Enhancer_Andersson.extend.500	0.109897	0.382021	esophagusmucosa
Conserved_Vertebrate_phastCons46way.extend.500	0.114235	0.219451	arterytibial
DHS_peaks_Trynka	0.119752	0.349675	thyroid
H3K4me3_Trynka	0.119821	0.294288	skinnotsunexposedsuprapubic
FetalDHS_Trynka	0.12094	0.294288	skinnotsunexposedsuprapubic
CTCF_Hoffman.extend.500	0.121462	0.403032	esophagusmucosa
FetalDHS_Trynka	0.123392	0.391636	lung
BivFlnk.extend.500	0.12443	0.232908	arterytibial
Promoter_UCSC.extend.500	0.126818	0.237377	wholeblood
WeakEnhancer_Hoffman	0.127029	0.237773	skinsunexposedlowerleg
GERP.RSsup4	0.128683	0.34792	nervetibial
CTCF_Hoffman.extend.500	0.131481	0.383924	muscleskeletal
CTCF_Hoffman	0.131939	0.392861	skins
TFBS_ENCODE.extend.500	0.132707	0.392861	skins
CTCF_Hoffman.extend.500	0.133852	0.24428	wholeblood
WeakEnhancer_Hoffman.extend.500	0.134542	0.392861	skins
DHS_peaks_Trynka	0.136979	0.249987	arterytibial
SuperEnhancer_Hnisz	0.139436	0.356648	nervetibial
H3K9ac_Trynka.extend.500	0.143683	0.437034	lung
H3K27ac_PGC2.extend.500	0.144924	0.356648	nervetibial
H3K9ac_Trynka	0.146109	0.454994	esophagusmucosa
H3K4me3_Trynka	0.146568	0.356648	nervetibial
H3K27ac_PGC2	0.149587	0.454994	esophagusmucosa
H3K27ac_PGC2	0.150942	0.440751	lung
H3K9ac_peaks_Trynka	0.154072	0.274324	wholeblood
Enhancer_Andersson	0.154655	0.432681	thyroid
SuperEnhancer_Hnisz	0.156044	0.434626	skins
Enhancer_Hoffman	0.156307	0.368077	nervetibial
H3K4me3_Trynka.extend.500	0.15962	0.46609	esophagusmucosa
DHS_Trynka.extend.500	0.160033	0.432681	thyroid
FetalDHS_Trynka.extend.500	0.163261	0.283764	wholeblood
FetalDHS_Trynka	0.166153	0.379036	nervetibial
DGF_ENCODE.extend.500	0.166397	0.433821	thyroid
SuperEnhancer_Hnisz.extend.500	0.166692	0.434626	skins
PromoterFlanking_Hoffman.extend.500	0.166706	0.434626	skins
Enhancer_Hoffman	0.167892	0.384734	skinnotsunexposedsuprapubic
Promoter_UCSC.extend.500	0.168651	0.384734	skinnotsunexposedsuprapubic
FetalDHS_Trynka.extend.500	0.169173	0.474985	esophagusmucosa
CTCF_Hoffman.extend.500	0.169594	0.309509	skinsunexposedlowerleg
Intron_UCSC.extend.500	0.172558	0.307238	arterytibial
SuperEnhancer_Hnisz.extend.500	0.174332	0.385643	nervetibial
Intron_UCSC	0.179392	0.30942	arterytibial
Promoter_UCSC	0.180036	0.305642	wholeblood
Enhancer_Andersson	0.180817	0.507679	lung
TSS_Hoffman.extend.500	0.182261	0.30942	arterytibial
PromoterFlanking_Hoffman	0.192685	0.400695	nervetibial
H3K27ac_PGC2	0.195485	0.400695	nervetibial
FetalDHS_Trynka	0.196625	0.494954	skins
Conserved_LindbladToh.extend.500	0.197603	0.400695	nervetibial
WeakEnhancer_Hoffman	0.198574	0.536886	esophagusmucosa
DHS_peaks_Trynka	0.199363	0.330761	wholeblood
BivFlnk.extend.500	0.20527	0.498413	skins
PromoterFlanking_Hoffman.extend.500	0.206216	0.40686	nervetibial
FetalDHS_Trynka.extend.500	0.209965	0.571654	muscleskeletal
WeakEnhancer_Hoffman.extend.500	0.211434	0.571654	muscleskeletal
Enhancer_Hoffman.extend.500	0.211655	0.498413	skins
H3K9ac_Trynka	0.21221	0.573753	lung
TSS_Hoffman.extend.500	0.212435	0.344617	wholeblood
DHS_Trynka.extend.500	0.214487	0.543357	esophagusmucosa
BivFlnk	0.215746	0.41446	nervetibial
Promoter_UCSC.extend.500	0.215854	0.543357	esophagusmucosa
Promoter_UCSC	0.219874	0.573244	muscleskeletal
TFBS_ENCODE.extend.500	0.229252	0.576256	muscleskeletal
CTCF_Hoffman	0.236061	0.522195	skinnotsunexposedsuprapubic
H3K4me3_Trynka.extend.500	0.236818	0.576256	muscleskeletal
DHS_Trynka	0.237513	0.577947	esophagusmucosa
H3K4me3_Trynka.extend.500	0.240741	0.549191	skins
H3K9ac_peaks_Trynka	0.24353	0.631384	lung
H3K9ac_Trynka	0.247983	0.525518	skinnotsunexposedsuprapubic
H3K4me1_peaks_Trynka	0.250824	0.631384	lung
TFBS_ENCODE	0.251961	0.525518	skinnotsunexposedsuprapubic
Intron_UCSC.extend.500	0.253935	0.561736	skins
TFBS_ENCODE	0.257579	0.427346	arterytibial
Intron_UCSC	0.259573	0.631627	lung
non_synonymous	0.260606	0.528451	skinnotsunexposedsuprapubic
DGF_ENCODE	0.26839	0.56843	skins
UTR_5_UCSC	0.269282	0.427338	wholeblood
TFBS_ENCODE	0.26986	0.635477	muscleskeletal
H3K4me1_peaks_Trynka	0.272535	0.56843	skins
FetalDHS_Trynka.extend.500	0.277619	0.519646	nervetibial
Conserved_LindbladToh.extend.500	0.2787	0.656294	esophagusmucosa
CTCF_Hoffman.extend.500	0.280053	0.684613	thyroid
H3K9ac_Trynka	0.281518	0.684613	thyroid
UTR_5_UCSC.extend.500	0.284171	0.460988	arterytibial
TFBS_ENCODE	0.286031	0.580007	skins
Promoter_UCSC	0.290726	0.684613	thyroid
Enhancer_Hoffman	0.297111	0.677785	esophagusmucosa
Enhancer_Hoffman.extend.500	0.29769	0.701012	lung
H3K4me3_peaks_Trynka	0.300615	0.535242	skinsunexposedlowerleg
Repressed_Hoffman	0.310468	0.612545	skins
Promoter_UCSC	0.310804	0.687536	esophagusmucosa
Promoter_UCSC	0.31957	0.630503	skinnotsunexposedsuprapubic
Promoter_UCSC.extend.500	0.322116	0.713596	thyroid
Conserved_Primate_phastCons46way.extend.500	0.322584	0.713596	thyroid
Conserved_Primate_phastCons46way.extend.500	0.323857	0.622145	skins
Intron_UCSC.extend.500	0.32792	0.744943	lung
H3K9ac_Trynka	0.331818	0.5955	nervetibial
DHS_peaks_Trynka	0.333894	0.70728	esophagusmucosa
TFBS_ENCODE.extend.500	0.338198	0.744943	lung
BivFlnk	0.338623	0.644082	skinnotsunexposedsuprapubic
PromoterFlanking_Hoffman.extend.500	0.339107	0.70728	esophagusmucosa
H3K4me3_Trynka.extend.500	0.342357	0.720626	thyroid
Repressed_Hoffman.extend.500	0.344099	0.644082	skinnotsunexposedsuprapubic
WeakEnhancer_Hoffman	0.34469	0.64519	skins
FetalDHS_Trynka.extend.500	0.345506	0.720626	thyroid
WeakEnhancer_Hoffman.extend.500	0.345825	0.5955	nervetibial
FetalDHS_Trynka.extend.500	0.347676	0.744943	lung
FetalDHS_Trynka.extend.500	0.350145	1	adiposesubcutaneous
H3K4me3_Trynka	0.356618	0.77283	muscleskeletal
Conserved_Vertebrate_phastCons46way.extend.500	0.356702	0.5955	nervetibial
Repressed_Hoffman	0.357017	0.77283	muscleskeletal
Conserved_Vertebrate_phastCons46way	0.358617	0.5955	nervetibial
Enhancer_Andersson.extend.500	0.359245	0.744943	lung
H3K9ac_Trynka	0.359948	0.77283	muscleskeletal
H3K9ac_peaks_Trynka	0.365096	0.6663	skins
Repressed_Hoffman.extend.500	0.366878	0.5955	nervetibial
synonymous	0.367369	0.744943	lung
Enhancer_Andersson	0.370686	0.751669	esophagusmucosa
H3K4me3_Trynka.extend.500	0.370737	0.5955	nervetibial
FetalDHS_Trynka	0.374227	1	adiposesubcutaneous
Conserved_Primate_phastCons46way.extend.500	0.375246	0.5955	nervetibial
H3K4me3_Trynka.extend.500	0.382743	0.698505	skinnotsunexposedsuprapubic
Conserved_Primate_phastCons46way.extend.500	0.395853	0.704811	skinnotsunexposedsuprapubic
Enhancer_Andersson	0.400552	0.713177	skins
Conserved_Vertebrate_phastCons46way.extend.500	0.402901	0.794914	lung
H3K4me3_peaks_Trynka	0.404666	0.844017	muscleskeletal
PromoterFlanking_Hoffman.extend.500	0.406776	0.707016	skinnotsunexposedsuprapubic
TSS_Hoffman.extend.500	0.407204	0.613264	nervetibial
Conserved_Mammal_phastCons46way	0.411224	0.613264	nervetibial
Conserved_Vertebrate_phastCons46way.extend.500	0.411575	0.706446	skinsunexposedlowerleg
H3K9ac_Trynka.extend.500	0.411643	0.613264	nervetibial
WeakEnhancer_Hoffman.extend.500	0.420541	0.852764	thyroid
UTR_3_UCSC	0.422488	0.856712	muscleskeletal
TSS_Hoffman.extend.500	0.423067	0.706446	skinsunexposedlowerleg
Enhancer_Andersson	0.425803	0.706446	skinsunexposedlowerleg
Conserved_LindbladToh	0.429163	0.614723	nervetibial
Conserved_Mammal_phastCons46way.extend.500	0.429464	0.614723	nervetibial
Intron_UCSC	0.43502	0.858284	thyroid
WeakEnhancer_Hoffman	0.435413	0.836451	lung
H3K9ac_Trynka	0.439165	0.76331	skins
Conserved_LindbladToh.extend.500	0.439294	0.712632	skinsunexposedlowerleg
H3K4me3_Trynka	0.443672	0.704088	arterytibial
TSS_Hoffman.extend.500	0.447221	0.759236	skinnotsunexposedsuprapubic
CTCF_Hoffman	0.45283	0.862963	thyroid
FetalDHS_Trynka	0.459083	0.899806	muscleskeletal
Conserved_Mammal_phastCons46way.extend.500	0.466951	0.740393	skinsunexposedlowerleg
WeakEnhancer_Hoffman	0.468392	0.899806	muscleskeletal
FetalDHS_Trynka	0.468863	0.862963	thyroid
CTCF_Hoffman.extend.500	0.470096	0.730149	arterytibial
BivFlnk	0.470637	0.843981	esophagusmucosa
H3K9ac_peaks_Trynka	0.474487	0.787216	skinnotsunexposedsuprapubic
TFBS_ENCODE	0.474896	1	adiposesubcutaneous
Promoter_UCSC.extend.500	0.476691	0.740393	skinsunexposedlowerleg
Coding_UCSC	0.477777	0.742079	wholeblood
FetalDHS_Trynka	0.482224	0.843981	esophagusmucosa
Conserved_Mammal_phastCons46way.extend.500	0.489398	0.862963	thyroid
Enhancer_Andersson.extend.500	0.48979	0.744889	wholeblood
CTCF_Hoffman.extend.500	0.491765	1	adiposesubcutaneous
H3K4me1_Trynka.extend.500	0.492675	1	adiposesubcutaneous
Repressed_Hoffman.extend.500	0.495373	0.843981	esophagusmucosa
DGF_ENCODE	0.497727	0.843981	esophagusmucosa
UTR_3_UCSC	0.498347	0.932804	lung
DHS_Trynka.extend.500	0.499171	1	adiposesubcutaneous
PromoterFlanking_Hoffman	0.502601	0.81533	skinnotsunexposedsuprapubic
UTR_5_UCSC.extend.500	0.507334	0.862963	thyroid
UTR_3_UCSC	0.509558	0.760991	arterytibial
PromoterFlanking_Hoffman.extend.500	0.510802	0.760991	arterytibial
UTR_5_UCSC.extend.500	0.513807	0.843981	esophagusmucosa
H3K4me3_Trynka	0.515509	0.843981	esophagusmucosa
H3K4me1_peaks_Trynka	0.515765	0.843981	esophagusmucosa
DHS_peaks_Trynka	0.517152	1	adiposesubcutaneous
H3K4me3_peaks_Trynka	0.517838	0.862963	thyroid
H3K9ac_peaks_Trynka	0.517921	0.843981	esophagusmucosa
H3K4me3_Trynka	0.521599	0.862963	thyroid
Coding_UCSC.extend.500	0.522574	0.953698	lung
Conserved_Mammal_phastCons46way.extend.500	0.530852	0.843981	esophagusmucosa
Conserved_Primate_phastCons46way.extend.500	0.531424	0.774839	arterytibial
PromoterFlanking_Hoffman	0.531823	0.843981	esophagusmucosa
Enhancer_Hoffman.extend.500	0.533571	0.974834	muscleskeletal
DGF_ENCODE	0.534156	0.974834	muscleskeletal
Enhancer_Andersson	0.534309	0.796012	wholeblood
UTR_3_UCSC.extend.500	0.541326	0.774839	arterytibial
H3K4me3_peaks_Trynka	0.541712	0.76048	nervetibial
Intron_UCSC	0.541771	0.823943	skinsunexposedlowerleg
Enhancer_Andersson	0.542104	0.860295	skinnotsunexposedsuprapubic
BivFlnk.extend.500	0.542802	0.961549	lung
Repressed_Hoffman.extend.500	0.542871	0.862963	thyroid
BivFlnk	0.542892	0.862963	thyroid
WeakEnhancer_Hoffman	0.543785	0.862963	thyroid
Enhancer_Hoffman	0.544065	0.923645	skins
H3K4me1_Trynka	0.549238	1	adiposesubcutaneous
Intron_UCSC.extend.500	0.55552	0.862828	esophagusmucosa
Conserved_Vertebrate_phastCons46way.extend.500	0.559683	0.869294	thyroid
Conserved_Mammal_phastCons46way.extend.500	0.561468	0.961549	lung
CTCF_Hoffman.extend.500	0.566164	0.879362	skinnotsunexposedsuprapubic
PromoterFlanking_Hoffman.extend.500	0.567289	0.818573	wholeblood
Intron_UCSC	0.568971	0.865311	esophagusmucosa
UTR_5_UCSC.extend.500	0.576814	0.818573	wholeblood
UTR_3_UCSC.extend.500	0.577529	0.989156	muscleskeletal
UTR_5_UCSC	0.580048	0.989156	muscleskeletal
H3K27ac_PGC2	0.580929	1	adiposesubcutaneous
H3K4me3_Trynka	0.581385	0.961549	lung
Enhancer_Andersson	0.582653	0.989156	muscleskeletal
TSS_Hoffman	0.583093	0.818573	wholeblood
Repressed_Hoffman	0.590792	0.813733	nervetibial
Intron_UCSC.extend.500	0.593012	0.901872	thyroid
Repressed_Hoffman.extend.500	0.593032	0.883497	skinsunexposedlowerleg
Conserved_Vertebrate_phastCons46way	0.607406	0.961549	lung
UTR_5_UCSC.extend.500	0.610962	0.961549	lung
Transcr_Hoffman	0.618413	0.961549	lung
Conserved_LindbladToh	0.61908	0.961549	lung
PromoterFlanking_Hoffman.extend.500	0.620877	0.90648	skinsunexposedlowerleg
non_synonymous	0.627189	0.934384	esophagusmucosa
H3K9ac_peaks_Trynka	0.627595	1	muscleskeletal
H3K4me3_peaks_Trynka	0.635352	0.964738	lung
PromoterFlanking_Hoffman	0.642759	0.888734	arterytibial
Repressed_Hoffman	0.647564	0.964738	lung
UTR_5_UCSC	0.648109	0.855738	nervetibial
H3K4me1_peaks_Trynka	0.648962	1	adiposesubcutaneous
Conserved_LindbladToh.extend.500	0.649253	0.954577	thyroid
UTR_3_UCSC	0.653258	0.855738	nervetibial
Coding_UCSC	0.653673	1	muscleskeletal
CTCF_Hoffman.extend.500	0.654103	1	skins
Enhancer_Hoffman	0.654275	1	muscleskeletal
WeakEnhancer_Hoffman.extend.500	0.65432	1	adiposesubcutaneous
Intron_UCSC.extend.500	0.655499	0.938264	skinsunexposedlowerleg
TSS_Hoffman	0.655959	0.888734	arterytibial
UTR_5_UCSC	0.657033	0.954577	thyroid
Conserved_Vertebrate_phastCons46way.extend.500	0.664491	0.970157	esophagusmucosa
TFBS_ENCODE	0.666896	0.954577	thyroid
H3K4me3_Trynka	0.667283	1	skins
TSS_Hoffman	0.670626	0.855738	nervetibial
Promoter_UCSC	0.672118	1	skins
PromoterFlanking_Hoffman.extend.500	0.673452	1	muscleskeletal
Coding_UCSC.extend.500	0.674883	0.888734	arterytibial
UTR_5_UCSC	0.675976	0.888734	arterytibial
Repressed_Hoffman	0.681741	1	skinnotsunexposedsuprapubic
BivFlnk	0.681769	0.888734	arterytibial
H3K27ac_PGC2.extend.500	0.685785	1	adiposesubcutaneous
DGF_ENCODE	0.68846	1	adiposesubcutaneous
Intron_UCSC.extend.500	0.689811	0.855738	nervetibial
TFBS_ENCODE.extend.500	0.69077	1	adiposesubcutaneous
Intron_UCSC	0.691452	0.855738	nervetibial
H3K4me3_Trynka.extend.500	0.692623	0.982573	lung
Promoter_UCSC	0.693894	0.97412	skinsunexposedlowerleg
Promoter_UCSC.extend.500	0.695033	1	muscleskeletal
UTR_3_UCSC.extend.500	0.695125	0.984379	esophagusmucosa
PromoterFlanking_Hoffman	0.697719	0.982573	lung
UTR_3_UCSC.extend.500	0.699915	0.982573	lung
synonymous	0.705393	0.984379	esophagusmucosa
UTR_5_UCSC.extend.500	0.712859	0.855738	nervetibial
Repressed_Hoffman	0.712986	0.999611	thyroid
synonymous	0.713684	0.855738	nervetibial
TSS_Hoffman.extend.500	0.714686	0.984379	esophagusmucosa
WeakEnhancer_Hoffman	0.715069	0.855738	nervetibial
Coding_UCSC	0.715654	1	skinnotsunexposedsuprapubic
UTR_5_UCSC.extend.500	0.717836	1	skinnotsunexposedsuprapubic
DHS_peaks_Trynka	0.721346	1	muscleskeletal
WeakEnhancer_Hoffman	0.727567	1	skinnotsunexposedsuprapubic
DGF_ENCODE.extend.500	0.728099	1	adiposesubcutaneous
Conserved_Primate_phastCons46way	0.729904	1	skinsunexposedlowerleg
Conserved_LindbladToh.extend.500	0.733494	1	skinnotsunexposedsuprapubic
synonymous	0.735989	1	muscleskeletal
Repressed_Hoffman.extend.500	0.737382	0.990605	lung
Promoter_UCSC.extend.500	0.737412	1	skins
H3K4me3_peaks_Trynka	0.739732	1	skinnotsunexposedsuprapubic
Conserved_Mammal_phastCons46way	0.740752	0.990605	lung
PromoterFlanking_Hoffman	0.744872	0.999611	thyroid
Conserved_Primate_phastCons46way.extend.500	0.746346	0.990605	lung
UTR_3_UCSC.extend.500	0.750821	0.999611	thyroid
non_synonymous	0.751568	0.884911	nervetibial
Conserved_Vertebrate_phastCons46way	0.752548	1	skinsunexposedlowerleg
DGF_ENCODE	0.753131	0.999611	thyroid
BivFlnk.extend.500	0.756196	1	adiposesubcutaneous
UTR_3_UCSC	0.756228	1	wholeblood
TFBS_ENCODE	0.760434	0.99128	lung
non_synonymous	0.761136	1	skinsunexposedlowerleg
non_synonymous	0.767033	1	adiposesubcutaneous
Conserved_Mammal_phastCons46way	0.770278	1	thyroid
Enhancer_Hoffman	0.773072	1	adiposesubcutaneous
GERP.RSsup4	0.776174	1	wholeblood
UTR_5_UCSC	0.777062	1	esophagusmucosa
UTR_3_UCSC.extend.500	0.781722	0.905805	nervetibial
Coding_UCSC.extend.500	0.78357	1	wholeblood
Promoter_UCSC.extend.500	0.783749	1	lung
Conserved_Mammal_phastCons46way.extend.500	0.786945	1	wholeblood
non_synonymous	0.787842	1	wholeblood
Enhancer_Hoffman.extend.500	0.788969	1	adiposesubcutaneous
Transcr_Hoffman	0.789887	1	esophagusmucosa
UTR_5_UCSC.extend.500	0.790484	1	muscleskeletal
Conserved_Primate_phastCons46way.extend.500	0.791573	1	esophagusmucosa
H3K27ac_Hnisz.extend.500	0.79823	1	adiposesubcutaneous
Coding_UCSC	0.798681	1	lung
Intron_UCSC	0.800005	1	skinnotsunexposedsuprapubic
Conserved_Mammal_phastCons46way.extend.500	0.800169	1	skinnotsunexposedsuprapubic
Repressed_Hoffman.extend.500	0.803098	1	arterytibial
UTR_3_UCSC	0.805321	1	thyroid
Coding_UCSC.extend.500	0.80743	1	thyroid
Conserved_Vertebrate_phastCons46way	0.812351	1	skinnotsunexposedsuprapubic
BivFlnk	0.81341	1	skins
BivFlnk	0.815065	1	lung
non_synonymous	0.815458	1	muscleskeletal
Enhancer_Andersson	0.818985	0.934155	nervetibial
Conserved_Mammal_phastCons46way	0.820722	1	skinsunexposedlowerleg
Coding_UCSC	0.82074	1	esophagusmucosa
TSS_Hoffman	0.82158	1	esophagusmucosa
GERP.RSsup4	0.822711	1	adiposesubcutaneous
Enhancer_Andersson.extend.500	0.823232	1	adiposesubcutaneous
synonymous	0.823462	1	thyroid
non_synonymous	0.823497	1	arterytibial
Conserved_LindbladToh	0.826207	1	thyroid
TSS_Hoffman	0.833967	1	skinnotsunexposedsuprapubic
Conserved_Vertebrate_phastCons46way.extend.500	0.837118	1	skinnotsunexposedsuprapubic
Conserved_Primate_phastCons46way	0.838874	1	esophagusmucosa
Coding_UCSC.extend.500	0.841238	0.944775	nervetibial
Transcr_Hoffman	0.841266	1	muscleskeletal
TSS_Hoffman.extend.500	0.844246	1	thyroid
Conserved_LindbladToh.extend.500	0.8461	1	wholeblood
H3K27ac_Hnisz	0.852074	1	adiposesubcutaneous
PromoterFlanking_Hoffman.extend.500	0.856563	1	thyroid
UTR_3_UCSC.extend.500	0.857353	1	wholeblood
GERP.RSsup4	0.861891	1	skinsunexposedlowerleg
Promoter_UCSC	0.862138	1	adiposesubcutaneous
Transcr_Hoffman	0.862833	0.954345	nervetibial
H3K4me3_peaks_Trynka	0.864203	1	esophagusmucosa
Repressed_Hoffman	0.867627	1	arterytibial
H3K4me3_peaks_Trynka	0.869854	1	arterytibial
Intron_UCSC.extend.500	0.872202	1	skinnotsunexposedsuprapubic
Conserved_LindbladToh	0.873521	1	esophagusmucosa
UTR_5_UCSC	0.87636	1	lung
H3K4me3_peaks_Trynka	0.878245	1	skins
TSS_Hoffman	0.878969	1	skinsunexposedlowerleg
PromoterFlanking_Hoffman	0.880244	1	muscleskeletal
SuperEnhancer_Hnisz.extend.500	0.880974	1	adiposesubcutaneous
UTR_5_UCSC	0.881631	1	skinsunexposedlowerleg
CTCF_Hoffman	0.883016	1	arterytibial
UTR_3_UCSC.extend.500	0.884819	1	skinsunexposedlowerleg
Promoter_UCSC	0.885609	1	lung
WeakEnhancer_Hoffman	0.885862	1	adiposesubcutaneous
Transcr_Hoffman.extend.500	0.888991	1	esophagusmucosa
Coding_UCSC	0.889774	1	arterytibial
synonymous	0.89068	1	arterytibial
Conserved_Vertebrate_phastCons46way	0.89138	1	thyroid
Promoter_UCSC.extend.500	0.892197	1	adiposesubcutaneous
Conserved_Primate_phastCons46way	0.89223	0.959966	nervetibial
Coding_UCSC	0.894215	0.959966	nervetibial
UTR_3_UCSC.extend.500	0.895089	1	skinnotsunexposedsuprapubic
UTR_3_UCSC	0.895842	1	skinsunexposedlowerleg
Coding_UCSC.extend.500	0.899022	1	skinnotsunexposedsuprapubic
Conserved_LindbladToh.extend.500	0.900403	1	skins
Transcr_Hoffman	0.901164	1	arterytibial
Conserved_Primate_phastCons46way.extend.500	0.901248	1	wholeblood
PromoterFlanking_Hoffman	0.903076	1	skins
GERP.RSsup4	0.903425	1	skinnotsunexposedsuprapubic
SuperEnhancer_Hnisz	0.90547	1	adiposesubcutaneous
TSS_Hoffman	0.907118	1	lung
Coding_UCSC.extend.500	0.908692	1	skinsunexposedlowerleg
Conserved_LindbladToh	0.910052	1	wholeblood
TSS_Hoffman	0.910946	1	muscleskeletal
Conserved_LindbladToh.extend.500	0.911454	1	lung
Conserved_Vertebrate_phastCons46way	0.913794	1	esophagusmucosa
Coding_UCSC	0.914293	1	thyroid
TFBS_ENCODE	0.92141	1	esophagusmucosa
PromoterFlanking_Hoffman	0.927067	1	wholeblood
Repressed_Hoffman	0.927593	1	esophagusmucosa
Transcr_Hoffman.extend.500	0.928411	1	lung
Conserved_Mammal_phastCons46way	0.929298	1	skinnotsunexposedsuprapubic
UTR_3_UCSC	0.932029	1	skinnotsunexposedsuprapubic
Coding_UCSC	0.934841	1	skinsunexposedlowerleg
PromoterFlanking_Hoffman.extend.500	0.939755	1	lung
Enhancer_Andersson.extend.500	0.939797	0.994278	nervetibial
GERP.RSsup4	0.940335	1	lung
non_synonymous	0.942186	1	lung
UTR_5_UCSC	0.943411	1	skinnotsunexposedsuprapubic
Coding_UCSC.extend.500	0.943481	1	esophagusmucosa
Coding_UCSC.extend.500	0.944596	1	muscleskeletal
PromoterFlanking_Hoffman	0.94644	1	skinsunexposedlowerleg
Conserved_Mammal_phastCons46way	0.946457	1	esophagusmucosa
Transcr_Hoffman.extend.500	0.947577	1	wholeblood
Conserved_Mammal_phastCons46way.extend.500	0.948464	1	skins
Conserved_Primate_phastCons46way	0.948522	1	skinnotsunexposedsuprapubic
synonymous	0.950776	1	skinnotsunexposedsuprapubic
Conserved_LindbladToh	0.952387	1	skinnotsunexposedsuprapubic
synonymous	0.954084	1	adiposesubcutaneous
UTR_5_UCSC	0.954207	1	skins
Repressed_Hoffman	0.9581	1	skinsunexposedlowerleg
H3K9ac_Trynka.extend.500	0.958194	1	adiposesubcutaneous
GERP.RSsup4	0.95824	1	muscleskeletal
GERP.RSsup4	0.958983	1	arterytibial
Conserved_Mammal_phastCons46way	0.962178	1	wholeblood
TSS_Hoffman.extend.500	0.963735	1	skins
Conserved_Primate_phastCons46way.extend.500	0.964055	1	adiposesubcutaneous
TSS_Hoffman	0.964984	1	thyroid
UTR_5_UCSC.extend.500	0.967196	1	skins
UTR_5_UCSC	0.967571	1	adiposesubcutaneous
Conserved_Mammal_phastCons46way	0.969497	1	adiposesubcutaneous
UTR_5_UCSC.extend.500	0.971787	1	adiposesubcutaneous
H3K9ac_Trynka	0.971883	1	adiposesubcutaneous
UTR_5_UCSC.extend.500	0.973027	1	skinsunexposedlowerleg
UTR_3_UCSC	0.974082	1	skins
Conserved_Primate_phastCons46way	0.97534	1	lung
Conserved_Mammal_phastCons46way	0.975726	1	muscleskeletal
UTR_3_UCSC	0.976456	1	esophagusmucosa
GERP.RSsup4	0.976885	1	esophagusmucosa
TSS_Hoffman.extend.500	0.978346	1	lung
Conserved_LindbladToh	0.978382	1	arterytibial
Conserved_LindbladToh	0.97943	1	skinsunexposedlowerleg
Conserved_Vertebrate_phastCons46way.extend.500	0.980604	1	skins
H3K9ac_peaks_Trynka	0.981153	1	adiposesubcutaneous
Conserved_Primate_phastCons46way.extend.500	0.981338	1	muscleskeletal
non_synonymous	0.982358	1	thyroid
Conserved_LindbladToh	0.982792	1	muscleskeletal
BivFlnk	0.983161	1	adiposesubcutaneous
Conserved_Vertebrate_phastCons46way	0.983264	1	muscleskeletal
UTR_3_UCSC.extend.500	0.983885	1	skins
synonymous	0.984659	1	skinsunexposedlowerleg
Enhancer_Andersson	0.984945	1	adiposesubcutaneous
GERP.RSsup4	0.985102	1	thyroid
synonymous	0.98665	1	skins
Repressed_Hoffman.extend.500	0.988098	1	wholeblood
Conserved_Vertebrate_phastCons46way.extend.500	0.988104	1	muscleskeletal
Conserved_Vertebrate_phastCons46way	0.990308	1	adiposesubcutaneous
Conserved_Vertebrate_phastCons46way.extend.500	0.991954	1	adiposesubcutaneous
Conserved_Vertebrate_phastCons46way	0.992043	1	wholeblood
Conserved_LindbladToh	0.992379	1	adiposesubcutaneous
TSS_Hoffman.extend.500	0.992455	1	muscleskeletal
TSS_Hoffman	0.993052	1	skins
Transcr_Hoffman	0.993702	1	thyroid
H3K4me3_peaks_Trynka	0.994064	1	adiposesubcutaneous
H3K4me3_Trynka.extend.500	0.994461	1	adiposesubcutaneous
Conserved_Mammal_phastCons46way.extend.500	0.994756	1	adiposesubcutaneous
GERP.RSsup4	0.994893	1	skins
Conserved_Mammal_phastCons46way	0.995272	1	skins
Conserved_Vertebrate_phastCons46way.extend.500	0.995636	1	wholeblood
Transcr_Hoffman.extend.500	0.995912	1	arterytibial
Transcr_Hoffman	0.996173	1	skinsunexposedlowerleg
Conserved_Vertebrate_phastCons46way	0.996326	1	arterytibial
Conserved_LindbladToh.extend.500	0.996374	1	adiposesubcutaneous
UTR_3_UCSC	0.996578	1	adiposesubcutaneous
Transcr_Hoffman	0.99668	1	adiposesubcutaneous
TSS_Hoffman	0.996701	1	adiposesubcutaneous
Transcr_Hoffman.extend.500	0.996819	1	nervetibial
H3K4me3_Trynka	0.996877	1	adiposesubcutaneous
TSS_Hoffman.extend.500	0.997044	1	adiposesubcutaneous
non_synonymous	0.997139	1	skins
Conserved_Mammal_phastCons46way.extend.500	0.997298	1	muscleskeletal
Coding_UCSC.extend.500	0.997393	1	adiposesubcutaneous
Conserved_Primate_phastCons46way	0.997448	1	wholeblood
PromoterFlanking_Hoffman.extend.500	0.997855	1	adiposesubcutaneous
UTR_3_UCSC.extend.500	0.998065	1	adiposesubcutaneous
Conserved_LindbladToh.extend.500	0.998249	1	muscleskeletal
Conserved_Primate_phastCons46way	0.99853	1	thyroid
Conserved_Primate_phastCons46way	0.998617	1	adiposesubcutaneous
Conserved_Mammal_phastCons46way	0.998963	1	arterytibial
Intron_UCSC.extend.500	0.99901	1	muscleskeletal
Intron_UCSC	0.99903	1	muscleskeletal
Transcr_Hoffman.extend.500	0.999116	1	thyroid
Conserved_Primate_phastCons46way	0.999207	1	arterytibial
Intron_UCSC	0.999217	1	adiposesubcutaneous
Coding_UCSC	0.999268	1	adiposesubcutaneous
PromoterFlanking_Hoffman	0.999288	1	adiposesubcutaneous
Conserved_Primate_phastCons46way	0.999374	1	skins
Transcr_Hoffman.extend.500	0.999418	1	adiposesubcutaneous
Conserved_LindbladToh	0.999532	1	skins
Repressed_Hoffman	0.999564	1	wholeblood
Conserved_Vertebrate_phastCons46way	0.999638	1	skins
Conserved_Primate_phastCons46way	0.999782	1	muscleskeletal
Transcr_Hoffman.extend.500	0.999806	1	skinsunexposedlowerleg
Coding_UCSC	0.999817	1	skins
Intron_UCSC.extend.500	0.999839	1	adiposesubcutaneous
Transcr_Hoffman.extend.500	0.999915	1	muscleskeletal
Coding_UCSC.extend.500	0.99997	1	skins
Transcr_Hoffman	0.999984	1	skins
Transcr_Hoffman	0.999984	1	skinnotsunexposedsuprapubic
Transcr_Hoffman.extend.500	0.999993	1	skinnotsunexposedsuprapubic
Transcr_Hoffman.extend.500	1	1	skins
