# Supplementary material for: Telescoping bimodal latent Dirichlet allocation to identify expression QTLs across tissues
Source: Life Sci Alliance. 2022 Aug 17;5(12):e202101297. doi: 10.26508/lsa.202101297 (PMC9387650; doi:10.26508/lsa.202101297)
Supplement: Supplementary file 4 [file LSA-2021-01297_TableS4.xls]

## Sheet: allbyall_FDRpt1
SNP	Gene	Statistic	pvalue	Beta	Tissue	FDR	Type	Gene Type	Gene Chrom	Gene Name
chr1_43005511_T_G_b38	ENSG00000260698.1	-5.84651	4.42344e-08	-0.42646	Whole_Blood	0.0252587	intrachrom_trans	lincRNA	1	RP11-439E19.9
chr1_189146219_C_T_b38	ENSG00000213088.9	-6.1951	8.46667e-09	-0.782146	Whole_Blood	0.0906567	intrachrom_trans	protein_coding	1	ACKR1
chr1_111720406_GC_G_b38	ENSG00000231346.5	-5.18543	8.85232e-07	-0.454906	Whole_Blood	0.00431905	cis	lincRNA	1	LINC01160
chr1_212861376_T_C_b38	ENSG00000198468.7	16.2944	3.38615e-32	1.12585	Whole_Blood	1.65244e-28	cis	lincRNA	1	FLVCR1-AS1
chr1_212704943_A_G_b38	ENSG00000198468.7	4.95932	2.3544e-06	0.525572	Whole_Blood	0.0114824	cis	lincRNA	1	FLVCR1-AS1
chr1_58575905_A_G_b38	ENSG00000283445.1	4.59048	1.09722e-05	0.528108	Whole_Blood	0.0535006	cis	lincRNA	1	RP11-63G10.4
chr1_161419170_T_C_b38	ENSG00000283317.1	-5.16834	9.54037e-07	-0.398604	Whole_Blood	0.00465379	cis	lincRNA	1	RP11-122G18.11
chr1_36323755_G_C_b38	ENSG00000142694.6	-5.36538	3.99283e-07	-0.398139	Whole_Blood	0.0333274	cis	protein_coding	1	EVA1B
chr1_16399810_T_C_b38	ENSG00000142632.16	5.24766	6.73362e-07	0.630128	Whole_Blood	0.0562002	cis	protein_coding	1	ARHGEF19
chr1_11999355_C_T_b38	ENSG00000083444.16	-8.37258	1.21371e-13	-0.373436	Whole_Blood	1.01347e-08	cis	protein_coding	1	PLOD1
chr1_116167027_A_C_b38	ENSG00000163393.12	-5.25695	6.46314e-07	-0.182536	Whole_Blood	0.0539439	cis	protein_coding	1	SLC22A15
chr1_202005314_T_C_b38	ENSG00000176393.10	-5.18716	8.78547e-07	-0.404505	Whole_Blood	0.0733235	cis	protein_coding	1	RNPEP
chr1_37999643_G_A_b38	ENSG00000183431.11	7.25562	4.29893e-11	0.497132	Whole_Blood	3.58939e-06	cis	protein_coding	1	SF3A3
chr1_17398515_T_C_b38	ENSG00000276747.1	-7.56434	8.70924e-12	-0.786758	Whole_Blood	7.27187e-07	cis	protein_coding	1	PADI6
chr1_156254513_T_C_b38	ENSG00000198952.8	-16.3124	3.08959e-32	-0.771301	Whole_Blood	2.58009e-27	cis	protein_coding	1	SMG5
chr1_1669613_G_A_b38	ENSG00000189339.11	-12.7532	4.52094e-24	-0.769222	Whole_Blood	3.77535e-19	cis	protein_coding	1	SLC35E2B
chr1_235523763_ATTAAGT_A_b38	ENSG00000162885.12	-5.80703	5.31827e-08	-0.41321	Whole_Blood	0.00443969	cis	protein_coding	1	B3GALNT2
chr1_229342020_A_G_b38	ENSG00000154429.10	6.15578	1.02263e-08	0.29991	Whole_Blood	0.000853747	cis	protein_coding	1	CCSAP
chr1_156254513_T_C_b38	ENSG00000163472.18	-8.58243	3.93057e-14	-0.366197	Whole_Blood	3.28219e-09	cis	protein_coding	1	TMEM79
chr1_109736350_C_T_b38	ENSG00000134202.10	6.23164	7.10075e-09	0.5386	Whole_Blood	0.00059282	cis	protein_coding	1	GSTM3
chr1_247323119_G_C_b38	ENSG00000162714.12	-5.81639	5.09132e-08	-0.244034	Whole_Blood	0.00425029	cis	protein_coding	1	ZNF496
chr1_23979920_G_A_b38	ENSG00000188529.14	-5.29177	5.54023e-07	-0.13379	Whole_Blood	0.0462421	cis	protein_coding	1	SRSF10
chr1_56980335_A_C_b38	ENSG00000021852.12	6.97907	1.76063e-10	0.703807	Whole_Blood	1.47002e-05	cis	protein_coding	1	C8B
chr1_74734289_T_C_b38	ENSG00000116791.13	-5.93136	2.97075e-08	-0.377339	Whole_Blood	0.00248004	cis	protein_coding	1	CRYZ
chr1_180209685_T_C_b38	ENSG00000116260.16	5.14328	1.06435e-06	0.307414	Whole_Blood	0.0888294	cis	protein_coding	1	QSOX1
chr1_180214265_C_T_b38	ENSG00000116260.16	5.14328	1.06435e-06	0.307414	Whole_Blood	0.0888294	cis	protein_coding	1	QSOX1
chr1_161394100_T_C_b38	ENSG00000143252.14	-7.77181	2.94283e-12	-0.365134	Whole_Blood	2.45717e-07	cis	protein_coding	1	SDHC
chr1_37943440_T_A_b38	ENSG00000183431.11	5.38015	3.73788e-07	0.41797	Whole_Blood	0.0311997	cis	protein_coding	1	SF3A3
chr1_1665581_C_G_b38	ENSG00000189339.11	-12.5558	1.32707e-23	-0.725587	Whole_Blood	1.1082e-18	cis	protein_coding	1	SLC35E2B
chr1_232935057_T_C_b38	ENSG00000135778.11	-5.5773	1.53387e-07	-0.636108	Whole_Blood	0.0128035	cis	protein_coding	1	NTPCR
chr1_183967336_G_A_b38	ENSG00000198756.10	8.01479	8.16792e-13	0.446767	Whole_Blood	6.82013e-08	cis	protein_coding	1	COLGALT2
chr1_227289741_A_G_b38	ENSG00000163050.16	-5.74242	7.18008e-08	-0.276233	Whole_Blood	0.00599379	cis	protein_coding	1	COQ8A
chr1_34848325_TCA_T_b38	ENSG00000163866.8	6.81775	3.96837e-10	0.241058	Whole_Blood	3.31323e-05	cis	protein_coding	1	SMIM12
chr1_228125323_G_A_b38	ENSG00000181873.12	-5.25188	6.60935e-07	-0.387623	Whole_Blood	0.0551636	cis	protein_coding	1	IBA57
chr1_46377860_T_C_b38	ENSG00000117481.10	8.20427	2.98374e-13	0.640579	Whole_Blood	2.49142e-08	cis	protein_coding	1	NSUN4
chr1_226986444_T_C_b38	ENSG00000163050.16	11.9361	3.9549e-22	0.448972	Whole_Blood	3.30258e-17	cis	protein_coding	1	COQ8A
chr1_38000343_A_G_b38	ENSG00000183386.9	5.93236	2.95677e-08	0.660736	Whole_Blood	0.0024684	cis	protein_coding	1	FHL3
chr1_21515204_T_C_b38	ENSG00000142794.18	-5.40918	3.28196e-07	-0.652671	Whole_Blood	0.0273945	cis	protein_coding	1	NBPF3
chr1_38992182_C_T_b38	ENSG00000168653.10	6.40405	3.07575e-09	0.229046	Whole_Blood	0.000256788	cis	protein_coding	1	NDUFS5
chr1_228143339_C_A_b38	ENSG00000181873.12	-5.23277	7.19023e-07	-0.380766	Whole_Blood	0.0600104	cis	protein_coding	1	IBA57
chr1_7941406_A_C_b38	ENSG00000049247.13	5.29005	5.58256e-07	0.997628	Whole_Blood	0.0465948	cis	protein_coding	1	UTS2
chr1_232971376_G_A_b38	ENSG00000135778.11	6.96286	1.91109e-10	0.546424	Whole_Blood	1.5956e-05	cis	protein_coding	1	NTPCR
chr1_37946598_T_C_b38	ENSG00000183431.11	6.49292	1.99037e-09	0.650368	Whole_Blood	0.000166176	cis	protein_coding	1	SF3A3
chr1_165650475_T_C_b38	ENSG00000143198.12	5.67047	1.00088e-07	0.286975	Whole_Blood	0.00835496	cis	protein_coding	1	MGST3
chr1_88942390_C_A_b38	ENSG00000137944.17	5.34385	4.39556e-07	0.260129	Whole_Blood	0.0366884	cis	protein_coding	1	KYAT3
chr1_37932151_GC_G_b38	ENSG00000183431.11	6.11292	1.25548e-08	0.56764	Whole_Blood	0.00104813	cis	protein_coding	1	SF3A3
chr1_117061994_G_A_b38	ENSG00000116830.11	8.2496	2.34283e-13	0.715004	Whole_Blood	1.95628e-08	cis	protein_coding	1	TTF2
chr1_7928085_G_A_b38	ENSG00000049247.13	5.75663	6.72232e-08	0.951113	Whole_Blood	0.00561173	cis	protein_coding	1	UTS2
chr1_66634626_T_C_b38	ENSG00000118473.21	-6.17326	9.40342e-09	-0.413175	Whole_Blood	0.000785054	cis	protein_coding	1	SGIP1
chr1_39693156_C_T_b38	ENSG00000116983.12	5.69394	8.98323e-08	0.469975	Whole_Blood	0.00749893	cis	protein_coding	1	HPCAL4
chr1_226125232_A_G_b38	ENSG00000163041.9	5.4427	2.82301e-07	0.269805	Whole_Blood	0.0235639	cis	protein_coding	1	H3F3A
chr1_147118060_A_G_b38	ENSG00000131778.18	-6.47599	2.16286e-09	-0.293476	Whole_Blood	0.000180575	cis	protein_coding	1	CHD1L
chr1_161683947_T_C_b38	ENSG00000072694.20	8.4625	7.4927e-14	0.738984	Whole_Blood	6.25663e-09	cis	protein_coding	1	FCGR2B
chr1_65424714_A_G_b38	ENSG00000213625.8	6.96808	1.86128e-10	0.439184	Whole_Blood	1.55404e-05	cis	protein_coding	1	LEPROT
chr1_183552148_C_T_b38	ENSG00000116698.21	-5.63517	1.17711e-07	-0.241695	Whole_Blood	0.00982594	cis	protein_coding	1	SMG7
chr1_161398092_TA_T_b38	ENSG00000143252.14	-7.80609	2.45777e-12	-0.385307	Whole_Blood	2.05219e-07	cis	protein_coding	1	SDHC
chr1_3859541_A_G_b38	ENSG00000235169.7	5.61399	1.29707e-07	0.45333	Whole_Blood	0.0108272	cis	protein_coding	1	SMIM1
chr1_3859602_A_G_b38	ENSG00000235169.7	5.61399	1.29707e-07	0.45333	Whole_Blood	0.0108272	cis	protein_coding	1	SMIM1
chr1_11999355_C_T_b38	ENSG00000116688.16	-11.285	1.42658e-20	-0.556628	Whole_Blood	1.19127e-15	cis	protein_coding	1	MFN2
chr10_131163312_A_G_b38	ENSG00000224934.2	5.27709	5.91251e-07	0.736437	Whole_Blood	0.0733134	intrachrom_trans	lincRNA	10	RP11-441O15.3
chr10_6589261_C_G_b38	ENSG00000225948.2	-4.85005	3.74246e-06	-0.473389	Whole_Blood	0.00756725	cis	lincRNA	10	RP11-554I8.1
chr10_32579866_A_G_b38	ENSG00000273038.2	4.99241	2.04366e-06	0.352289	Whole_Blood	0.00413432	cis	lincRNA	10	RP11-479G22.8
chr10_32749486_A_G_b38	ENSG00000273038.2	4.73951	5.94316e-06	0.376924	Whole_Blood	0.0120111	cis	lincRNA	10	RP11-479G22.8
chr10_58293304_G_GA_b38	ENSG00000122873.11	-5.81475	5.13029e-08	-0.725923	Whole_Blood	0.00172054	cis	protein_coding	10	CISD1
chr10_75500181_C_T_b38	ENSG00000148655.14	5.45392	2.68382e-07	0.438102	Whole_Blood	0.00899965	cis	protein_coding	10	C10orf11
chr10_5507660_T_C_b38	ENSG00000134452.19	-5.20478	8.13224e-07	-0.364727	Whole_Blood	0.0272682	cis	protein_coding	10	FBXO18
chr10_101032154_C_A_b38	ENSG00000107819.13	7.18286	6.2416e-11	0.375996	Whole_Blood	2.09387e-06	cis	protein_coding	10	SFXN3
chr10_95858186_G_A_b38	ENSG00000119977.20	6.68192	7.82004e-10	0.306378	Whole_Blood	2.62308e-05	cis	protein_coding	10	TCTN3
chr10_89427085_A_G_b38	ENSG00000152778.8	-6.58085	1.29058e-09	-0.291005	Whole_Blood	4.32888e-05	cis	protein_coding	10	IFIT5
chr10_89228493_C_G_b38	ENSG00000107798.17	-5.40897	3.28503e-07	-0.31084	Whole_Blood	0.0110154	cis	protein_coding	10	LIPA
chr10_132163594_C_T_b38	ENSG00000151640.12	-5.88304	3.72802e-08	-0.524253	Whole_Blood	0.0012503	cis	protein_coding	10	DPYSL4
chr10_3181424_T_C_b38	ENSG00000107959.15	5.05958	1.53061e-06	0.267392	Whole_Blood	0.0513197	cis	protein_coding	10	PITRM1
chr10_26701920_T_G_b38	ENSG00000148459.15	-7.46973	1.42398e-11	-0.318777	Whole_Blood	4.7773e-07	cis	protein_coding	10	PDSS1
chr10_26673406_G_A_b38	ENSG00000148459.15	-7.26592	4.0773e-11	-0.318042	Whole_Blood	1.36785e-06	cis	protein_coding	10	PDSS1
chr10_117391564_C_T_b38	ENSG00000165650.11	-6.72376	6.34915e-10	-0.280025	Whole_Blood	2.12976e-05	cis	protein_coding	10	PDZD8
chr10_74035803_G_A_b38	ENSG00000156110.13	7.79201	2.64654e-12	0.80281	Whole_Blood	8.87994e-08	cis	protein_coding	10	ADK
chr10_58322908_G_A_b38	ENSG00000122873.11	-6.43538	2.63913e-09	-0.724697	Whole_Blood	8.85189e-05	cis	protein_coding	10	CISD1
chr10_89243088_C_T_b38	ENSG00000107798.17	8.21831	2.76853e-13	0.456496	Whole_Blood	9.29008e-09	cis	protein_coding	10	LIPA
chr10_74287165_G_A_b38	ENSG00000185009.12	7.61447	6.70639e-12	0.348146	Whole_Blood	2.25013e-07	cis	protein_coding	10	AP3M1
chr10_88774941_G_A_b38	ENSG00000204020.5	-8.2109	2.88016e-13	-0.511955	Whole_Blood	9.66437e-09	cis	protein_coding	10	LIPN
chr10_5834643_T_C_b38	ENSG00000057608.16	-5.67721	9.70343e-08	-0.208068	Whole_Blood	0.00325395	cis	protein_coding	10	GDI2
chr10_119218251_G_A_b38	ENSG00000183605.16	5.68672	9.28725e-08	0.384679	Whole_Blood	0.00311448	cis	protein_coding	10	SFXN4
chr10_112382641_T_C_b38	ENSG00000197142.10	-12.636	8.5656e-24	-0.49068	Whole_Blood	2.87444e-19	cis	protein_coding	10	ACSL5
chr10_69225889_C_T_b38	ENSG00000156502.13	-6.20057	8.2471e-09	-0.262061	Whole_Blood	0.000276608	cis	protein_coding	10	SUPV3L1
chr10_77487346_G_A_b38	ENSG00000156113.22	-7.49934	1.22113e-11	-0.394151	Whole_Blood	4.09689e-07	cis	protein_coding	10	KCNMA1
chr10_45662444_A_T_b38	ENSG00000172661.17	-7.10637	9.2236e-11	-0.60159	Whole_Blood	3.09415e-06	cis	protein_coding	10	WASHC2C
chr10_100417971_G_A_b38	ENSG00000075826.16	8.60398	3.49979e-14	0.434808	Whole_Blood	1.17442e-09	cis	protein_coding	10	SEC31B
chr10_88759215_T_G_b38	ENSG00000204020.5	-6.08652	1.42408e-08	-0.401272	Whole_Blood	0.000477623	cis	protein_coding	10	LIPN
chr10_74287165_G_A_b38	ENSG00000156110.13	12.6952	6.20416e-24	0.934674	Whole_Blood	2.08206e-19	cis	protein_coding	10	ADK
chr10_129467281_C_T_b38	ENSG00000170430.9	-8.15485	3.88222e-13	-0.846636	Whole_Blood	1.30264e-08	cis	protein_coding	10	MGMT
chr10_77806607_T_G_b38	ENSG00000151208.16	5.74552	7.07774e-08	0.250456	Whole_Blood	0.00237359	cis	protein_coding	10	DLG5
chr10_100417971_G_A_b38	ENSG00000166135.13	7.52776	1.05353e-11	0.30702	Whole_Blood	3.53469e-07	cis	protein_coding	10	HIF1AN
chr10_46294176_C_G_b38	ENSG00000274209.4	5.06564	1.49108e-06	0.369661	Whole_Blood	0.0499959	cis	protein_coding	10	ANTXRL
chr10_49217207_A_G_b38	ENSG00000204161.13	-6.79961	4.34596e-10	-0.488679	Whole_Blood	1.45785e-05	cis	protein_coding	10	C10orf128
chr11_88199311_T_A_b38	ENSG00000255284.1	-5.50216	2.15832e-07	-0.740059	Whole_Blood	0.0365198	intrachrom_trans	lincRNA	11	AP006621.5
chr11_13032425_G_T_b38	ENSG00000251381.7	4.63919	8.99164e-06	0.516198	Whole_Blood	0.0226769	cis	lincRNA	11	LINC00958
chr11_323507_G_A_b38	ENSG00000270030.1	7.73507	3.56855e-12	0.578813	Whole_Blood	9.01058e-09	cis	lincRNA	11	RP11-326C3.13
chr11_786234_C_T_b38	ENSG00000255284.1	4.98948	2.06942e-06	0.562814	Whole_Blood	0.00522321	cis	lincRNA	11	AP006621.5
chr11_33208295_GC_G_b38	ENSG00000280798.1	-4.71037	6.70637e-06	-0.326213	Whole_Blood	0.0169202	cis	lincRNA	11	LINC00294
chr11_43687175_C_T_b38	ENSG00000149084.12	-7.15704	7.12257e-11	-0.457716	Whole_Blood	3.43486e-06	cis	protein_coding	11	HSD17B12
chr11_9314546_C_T_b38	ENSG00000166471.10	-5.90491	3.36428e-08	-0.313385	Whole_Blood	0.00162195	cis	protein_coding	11	TMEM41B
chr11_13267338_A_C_b38	ENSG00000133794.17	-6.21651	7.63788e-09	-0.301213	Whole_Blood	0.000368268	cis	protein_coding	11	ARNTL
chr11_71787134_T_C_b38	ENSG00000158483.15	-11.517	3.97092e-21	-0.78429	Whole_Blood	1.91518e-16	cis	protein_coding	11	FAM86C1
chr11_72101546_G_A_b38	ENSG00000158483.15	-6.57465	1.33072e-09	-0.495655	Whole_Blood	6.41699e-05	cis	protein_coding	11	FAM86C1
chr11_6205853_C_T_b38	ENSG00000051009.10	-6.08278	1.44973e-08	-0.296201	Whole_Blood	0.00069896	cis	protein_coding	11	FAM160A2
chr11_707025_G_A_b38	ENSG00000177042.14	5.66933	1.00618e-07	0.315991	Whole_Blood	0.00485021	cis	protein_coding	11	TMEM80
chr11_111790731_C_G_b38	ENSG00000137713.15	-5.02818	1.75257e-06	-0.265434	Whole_Blood	0.0844618	cis	protein_coding	11	PPP2R1B
chr11_117229878_A_G_b38	ENSG00000149591.16	-7.03778	1.30744e-10	-0.614828	Whole_Blood	6.30499e-06	cis	protein_coding	11	TAGLN
chr11_75399908_G_A_b38	ENSG00000149243.15	6.24238	6.74218e-09	0.618145	Whole_Blood	0.000325088	cis	protein_coding	11	KLHL35
chr11_124871876_C_T_b38	ENSG00000154134.14	5.67636	9.74135e-08	0.293824	Whole_Blood	0.00469582	cis	protein_coding	11	ROBO3
chr11_3238248_G_A_b38	ENSG00000184350.9	-5.54481	1.77846e-07	-0.429497	Whole_Blood	0.00857251	cis	protein_coding	11	MRGPRE
chr11_8865121_C_CATATT_b38	ENSG00000166452.11	-5.19058	8.65493e-07	-0.322239	Whole_Blood	0.0417142	cis	protein_coding	11	AKIP1
chr11_2904864_C_T_b38	ENSG00000254827.5	-5.04315	1.6431e-06	-0.43254	Whole_Blood	0.0791893	cis	protein_coding	11	SLC22A18AS
chr11_75021185_G_T_b38	ENSG00000166435.15	6.48575	2.06175e-09	0.570157	Whole_Blood	9.94178e-05	cis	protein_coding	11	XRRA1
chr11_74909952_T_C_b38	ENSG00000166435.15	5.57099	1.57867e-07	1.04201	Whole_Blood	0.00760967	cis	protein_coding	11	XRRA1
chr11_2908904_C_T_b38	ENSG00000110628.13	-6.42623	2.75992e-09	-0.534992	Whole_Blood	0.000133078	cis	protein_coding	11	SLC22A18
chr11_93493453_G_C_b38	ENSG00000166002.6	-5.84721	4.40885e-08	-0.291939	Whole_Blood	0.00212546	cis	protein_coding	11	SMCO4
chr11_78145131_C_T_b38	ENSG00000151366.12	-5.03166	1.7265e-06	-0.232071	Whole_Blood	0.0832072	cis	protein_coding	11	NDUFC2
chr11_44068994_A_T_b38	ENSG00000110455.13	6.72075	6.44529e-10	0.601356	Whole_Blood	3.10811e-05	cis	protein_coding	11	ACCS
chr11_72808711_C_A_b38	ENSG00000214530.8	6.18302	8.97283e-09	0.230557	Whole_Blood	0.000432625	cis	protein_coding	11	STARD10
chr11_844057_C_G_b38	ENSG00000214063.10	-5.7995	5.50821e-08	-0.297915	Whole_Blood	0.00265534	cis	protein_coding	11	TSPAN4
chr11_65781944_T_C_b38	ENSG00000173327.7	-6.53901	1.58657e-09	-0.144761	Whole_Blood	7.6506e-05	cis	protein_coding	11	MAP3K11
chr11_18363672_C_G_b38	ENSG00000110756.17	-5.24201	6.90346e-07	-0.403859	Whole_Blood	0.033274	cis	protein_coding	11	HPS5
chr11_2903380_G_A_b38	ENSG00000110628.13	-8.47159	7.13558e-14	-0.488222	Whole_Blood	3.44142e-09	cis	protein_coding	11	SLC22A18
chr11_2903380_G_A_b38	ENSG00000254827.5	-5.44086	2.84639e-07	-0.482373	Whole_Blood	0.0137196	cis	protein_coding	11	SLC22A18AS
chr11_77990815_T_A_b38	ENSG00000149262.16	6.43936	2.58811e-09	0.277287	Whole_Blood	0.000124796	cis	protein_coding	11	INTS4
chr11_44061381_G_A_b38	ENSG00000110455.13	5.20212	8.22751e-07	0.443565	Whole_Blood	0.0396549	cis	protein_coding	11	ACCS
chr11_113371579_T_C_b38	ENSG00000149292.16	-5.70779	8.42724e-08	-0.340628	Whole_Blood	0.00406244	cis	protein_coding	11	TTC12
chr11_45875526_A_G_b38	ENSG00000121653.11	7.48621	1.30726e-11	0.642064	Whole_Blood	6.30466e-07	cis	protein_coding	11	MAPK8IP1
chr11_73900304_G_C_b38	ENSG00000175575.12	-6.1809	9.06461e-09	-0.759733	Whole_Blood	0.000437041	cis	protein_coding	11	PAAF1
chr11_827317_G_A_b38	ENSG00000177685.16	-7.4068	1.97263e-11	-1.02661	Whole_Blood	9.51338e-07	cis	protein_coding	11	CRACR2B
chr11_3245974_C_T_b38	ENSG00000184350.9	5.88827	3.63773e-08	0.653029	Whole_Blood	0.00175375	cis	protein_coding	11	MRGPRE
chr11_126338864_T_C_b38	ENSG00000110074.10	5.49677	2.21164e-07	0.399198	Whole_Blood	0.0106603	cis	protein_coding	11	FOXRED1
chr11_126276036_T_C_b38	ENSG00000197798.8	5.83109	4.75388e-08	0.41247	Whole_Blood	0.00229175	cis	protein_coding	11	FAM118B
chr11_69028106_A_G_b38	ENSG00000162341.16	-5.95526	2.65429e-08	-0.317796	Whole_Blood	0.00127969	cis	protein_coding	11	TPCN2
chr11_119018668_G_A_b38	ENSG00000196655.11	7.32122	3.06803e-11	0.309691	Whole_Blood	1.47959e-06	cis	protein_coding	11	TRAPPC4
chr11_34406045_A_T_b38	ENSG00000166016.5	5.16955	9.48979e-07	0.403949	Whole_Blood	0.045737	cis	protein_coding	11	ABTB2
chr12_11171340_G_C_b38	ENSG00000247157.6	-4.5959	1.07322e-05	-0.437775	Whole_Blood	0.0395054	cis	lincRNA	12	LINC01252
chr12_68447923_A_C_b38	ENSG00000251301.6	7.26193	4.16186e-11	0.378033	Whole_Blood	1.53614e-07	cis	lincRNA	12	RP11-81H14.2
chr12_8992460_T_C_b38	ENSG00000237248.4	-4.86554	3.50579e-06	-0.290022	Whole_Blood	0.0129224	cis	lincRNA	12	LINC00987
chr12_8974551_T_C_b38	ENSG00000237248.4	-4.74268	5.86535e-06	-0.285369	Whole_Blood	0.0216138	cis	lincRNA	12	LINC00987
chr12_8974551_T_C_b38	ENSG00000256427.1	-4.64006	8.95945e-06	-0.310851	Whole_Blood	0.0329976	cis	lincRNA	12	RP11-118B22.4
chr12_8992460_T_C_b38	ENSG00000256427.1	-4.62642	9.47466e-06	-0.308443	Whole_Blood	0.0348857	cis	lincRNA	12	RP11-118B22.4
chr12_46373392_A_C_b38	ENSG00000257261.5	4.67669	7.70716e-06	0.472821	Whole_Blood	0.0283932	cis	lincRNA	12	RP11-96H19.1
chr12_8782394_T_TG_b38	ENSG00000249790.2	5.13514	1.10279e-06	0.721178	Whole_Blood	0.00406597	cis	lincRNA	12	RP11-20D14.6
chr12_8390317_A_G_b38	ENSG00000226091.7	-5.83552	4.65645e-08	-0.355653	Whole_Blood	0.000171776	cis	lincRNA	12	LINC00937
chr12_8563021_G_A_b38	ENSG00000255801.1	5.6419	1.14132e-07	0.311757	Whole_Blood	0.000420918	cis	lincRNA	12	RP11-561P12.5
chr12_68467791_A_G_b38	ENSG00000251301.6	6.09831	1.34618e-08	0.337213	Whole_Blood	4.96741e-05	cis	lincRNA	12	RP11-81H14.2
chr12_96048099_C_T_b38	ENSG00000111144.9	-5.46577	2.54423e-07	-0.510434	Whole_Blood	0.0115533	cis	protein_coding	12	LTA4H
chr12_121631099_T_G_b38	ENSG00000139714.12	5.24709	6.7505e-07	0.298077	Whole_Blood	0.0306513	cis	protein_coding	12	MORN3
chr12_96037542_C_G_b38	ENSG00000111144.9	-5.14592	1.05219e-06	-0.508574	Whole_Blood	0.0477735	cis	protein_coding	12	LTA4H
chr12_48338936_C_G_b38	ENSG00000167528.12	5.61806	1.27316e-07	0.273899	Whole_Blood	0.00578155	cis	protein_coding	12	ZNF641
chr12_118063793_G_A_b38	ENSG00000176871.8	-7.28329	3.72923e-11	-0.409562	Whole_Blood	1.69408e-06	cis	protein_coding	12	WSB2
chr12_55677547_T_G_b38	ENSG00000135424.15	-10.4877	1.1638e-18	-0.520713	Whole_Blood	5.28736e-14	cis	protein_coding	12	ITGA7
chr12_55677547_T_G_b38	ENSG00000135437.9	-5.25759	6.44463e-07	-0.341846	Whole_Blood	0.0292631	cis	protein_coding	12	RDH5
chr12_8037284_G_T_b38	ENSG00000089818.17	5.37707	3.78968e-07	0.244723	Whole_Blood	0.0172085	cis	protein_coding	12	NECAP1
chr12_9977431_A_C_b38	ENSG00000172322.13	7.56051	8.88465e-12	0.548468	Whole_Blood	4.03621e-07	cis	protein_coding	12	CLEC12A
chr12_57902166_G_C_b38	ENSG00000166896.7	-6.48559	2.06333e-09	-0.531788	Whole_Blood	9.37268e-05	cis	protein_coding	12	ATP23
chr12_121222984_T_C_b38	ENSG00000135124.14	6.03782	1.79551e-08	0.288367	Whole_Blood	0.00081552	cis	protein_coding	12	P2RX4
chr12_9977431_A_C_b38	ENSG00000256660.5	5.9943	2.20706e-08	0.543544	Whole_Blood	0.00100242	cis	protein_coding	12	CLEC12B
chr12_10024429_C_T_b38	ENSG00000172322.13	5.70688	8.46275e-08	0.561833	Whole_Blood	0.00384319	cis	protein_coding	12	CLEC12A
chr12_10024429_C_T_b38	ENSG00000256660.5	5.08571	1.36704e-06	0.600477	Whole_Blood	0.0620679	cis	protein_coding	12	CLEC12B
chr12_6476444_T_C_b38	ENSG00000139192.11	7.70628	4.1497e-12	0.372747	Whole_Blood	1.88521e-07	cis	protein_coding	12	TAPBPL
chr12_132871967_G_C_b38	ENSG00000176915.14	6.14553	1.07412e-08	0.443822	Whole_Blood	0.000487909	cis	protein_coding	12	ANKLE2
chr12_4677685_C_A_b38	ENSG00000010219.13	-7.28464	3.70344e-11	-0.678438	Whole_Blood	1.6824e-06	cis	protein_coding	12	DYRK4
chr12_107774929_G_A_b38	ENSG00000136045.11	5.80896	5.27063e-08	0.290354	Whole_Blood	0.00239371	cis	protein_coding	12	PWP1
chr12_52629377_A_G_b38	ENSG00000170486.10	-5.9267	3.03668e-08	-0.489082	Whole_Blood	0.0013792	cis	protein_coding	12	KRT72
chr12_107329003_G_A_b38	ENSG00000151136.14	-5.78219	5.97011e-08	-0.28862	Whole_Blood	0.00271132	cis	protein_coding	12	BTBD11
chr12_95933041_C_A_b38	ENSG00000139344.7	6.1172	1.23005e-08	0.51673	Whole_Blood	0.000558726	cis	protein_coding	12	AMDHD1
chr12_76638849_T_C_b38	ENSG00000091039.16	6.07765	1.48558e-08	0.2318	Whole_Blood	0.000674765	cis	protein_coding	12	OSBPL8
chr12_56198871_TA_T_b38	ENSG00000197728.9	-5.17515	9.26e-07	-0.743604	Whole_Blood	0.042045	cis	protein_coding	12	RPS26
chr12_132134023_A_G_b38	ENSG00000185684.12	-5.30347	5.26016e-07	-0.769604	Whole_Blood	0.0238853	cis	protein_coding	12	EP400NL
chr12_110164470_A_T_b38	ENSG00000204856.11	-5.03415	1.70813e-06	-0.284761	Whole_Blood	0.0775526	cis	protein_coding	12	FAM216A
chr12_69340861_A_C_b38	ENSG00000127337.6	-6.56514	1.39472e-09	-0.367423	Whole_Blood	6.33564e-05	cis	protein_coding	12	YEATS4
chr12_10001650_T_C_b38	ENSG00000172322.13	-6.10367	1.31219e-08	-0.447081	Whole_Blood	0.000596021	cis	protein_coding	12	CLEC12A
chr12_10001650_T_C_b38	ENSG00000256660.5	-5.63653	1.16982e-07	-0.492826	Whole_Blood	0.00531237	cis	protein_coding	12	CLEC12B
chr12_130829252_T_C_b38	ENSG00000111450.13	13.0359	9.7214e-25	0.678786	Whole_Blood	4.41672e-20	cis	protein_coding	12	STX2
chr12_118063793_G_A_b38	ENSG00000176834.13	-9.9711	2.00962e-17	-0.796742	Whole_Blood	9.12988e-13	cis	protein_coding	12	VSIG10
chr12_112897620_A_G_b38	ENSG00000089169.14	5.87875	3.80366e-08	0.471097	Whole_Blood	0.00172751	cis	protein_coding	12	RPH3A
chr12_7777575_G_A_b38	ENSG00000198178.10	5.71418	8.18189e-08	0.597886	Whole_Blood	0.00371573	cis	protein_coding	12	CLEC4C
chr13_114224498_G_C_b38	ENSG00000130177.14	9.07533	2.72139e-15	0.588964	Whole_Blood	4.55017e-11	cis	protein_coding	13	CDC16
chr13_114299067_T_C_b38	ENSG00000130177.14	5.55997	1.65996e-07	0.379698	Whole_Blood	0.00277479	cis	protein_coding	13	CDC16
chr13_53028327_G_A_b38	ENSG00000102837.6	-11.0542	5.09789e-20	-0.623477	Whole_Blood	8.52418e-16	cis	protein_coding	13	OLFM4
chr13_49691973_T_C_b38	ENSG00000123179.13	-5.27089	6.07693e-07	-0.284824	Whole_Blood	0.0101558	cis	protein_coding	13	EBPL
chr13_98594599_C_T_b38	ENSG00000102572.14	5.1754	9.25008e-07	0.267821	Whole_Blood	0.0154569	cis	protein_coding	13	STK24
chr13_42992237_A_C_b38	ENSG00000133106.14	-7.25895	4.22597e-11	-0.384452	Whole_Blood	7.0654e-07	cis	protein_coding	13	EPSTI1
chr13_41999985_G_C_b38	ENSG00000102763.17	5.19184	8.6074e-07	0.433991	Whole_Blood	0.0143838	cis	protein_coding	13	VWA8
chr13_49553583_T_C_b38	ENSG00000136144.11	6.37059	3.62102e-09	0.270114	Whole_Blood	6.05326e-05	cis	protein_coding	13	RCBTB1
chr13_49630889_T_C_b38	ENSG00000136144.11	5.36649	3.97319e-07	0.258024	Whole_Blood	0.00664039	cis	protein_coding	13	RCBTB1
chr13_110521633_A_G_b38	ENSG00000139832.4	-6.81435	4.03661e-10	-0.275031	Whole_Blood	6.7484e-06	cis	protein_coding	13	RAB20
chr13_111315853_C_T_b38	ENSG00000102606.17	5.48278	2.35603e-07	0.262885	Whole_Blood	0.00393787	cis	protein_coding	13	ARHGEF7
chr13_114150235_C_CA_b38	ENSG00000283361.1	5.54143	1.80599e-07	0.493907	Whole_Blood	0.00301872	cis	protein_coding	13	RP11-569D9.5
chr14_95519613_C_T_b38	ENSG00000258572.1	5.75459	6.78615e-08	0.471197	Whole_Blood	0.000229304	cis	lincRNA	14	RP11-1070N10.3
chr14_23538601_T_C_b38	ENSG00000213983.11	-5.3122	5.06018e-07	-0.26417	Whole_Blood	0.0168848	cis	protein_coding	14	AP1G2
chr14_34584764_G_T_b38	ENSG00000129515.18	-6.11942	1.21708e-08	-0.181133	Whole_Blood	0.000406164	cis	protein_coding	14	SNX6
chr14_92170332_T_G_b38	ENSG00000165934.12	-6.53436	1.62331e-09	-0.289872	Whole_Blood	5.41763e-05	cis	protein_coding	14	CPSF2
chr14_23004497_C_T_b38	ENSG00000100461.17	-4.94527	2.49982e-06	-0.270555	Whole_Blood	0.0833988	cis	protein_coding	14	RBM23
chr14_24435396_G_A_b38	ENSG00000139899.10	-5.1362	1.09773e-06	-0.49466	Whole_Blood	0.0366259	cis	protein_coding	14	CBLN3
chr14_35138507_A_T_b38	ENSG00000100890.15	6.72155	6.41957e-10	0.469884	Whole_Blood	2.1426e-05	cis	protein_coding	14	KIAA0391
chr14_93332938_ACCG_A_b38	ENSG00000011114.14	-5.04228	1.64933e-06	-0.157694	Whole_Blood	0.0550265	cis	protein_coding	14	BTBD7
chr14_49557144_A_G_b38	ENSG00000165501.16	5.64876	1.10593e-07	0.344109	Whole_Blood	0.00369039	cis	protein_coding	14	LRR1
chr14_64852643_G_A_b38	ENSG00000258289.8	-6.15499	1.02647e-08	-0.478546	Whole_Blood	0.000342564	cis	protein_coding	14	CHURC1
chr14_73523155_C_T_b38	ENSG00000184227.7	6.00096	2.13856e-08	0.568018	Whole_Blood	0.00071366	cis	protein_coding	14	ACOT1
chr14_76753900_T_C_b38	ENSG00000071246.10	6.65796	8.80886e-10	0.60868	Whole_Blood	2.93996e-05	cis	protein_coding	14	VASH1
chr14_76756752_C_T_b38	ENSG00000071246.10	5.18832	8.74125e-07	0.568978	Whole_Blood	0.0291661	cis	protein_coding	14	VASH1
chr14_70856532_T_C_b38	ENSG00000006432.15	5.05276	1.57638e-06	0.211071	Whole_Blood	0.0525944	cis	protein_coding	14	MAP3K9
chr14_24432043_A_C_b38	ENSG00000139899.10	5.29595	5.43854e-07	0.390137	Whole_Blood	0.0181468	cis	protein_coding	14	CBLN3
chr14_64948648_C_T_b38	ENSG00000258289.8	15.6076	1.14931e-30	0.904857	Whole_Blood	3.83604e-26	cis	protein_coding	14	CHURC1
chr14_77236800_T_C_b38	ENSG00000165548.10	5.8848	3.6973e-08	1.24979	Whole_Blood	0.00123379	cis	protein_coding	14	TMEM63C
chr15_45707355_C_T_b38	ENSG00000273972.1	-5.33573	4.55744e-07	-0.302627	Whole_Blood	0.00115212	cis	lincRNA	15	CTD-2306A12.1
chr15_100217111_A_AG_b38	ENSG00000189419.6	-4.44212	1.99553e-05	-0.268705	Whole_Blood	0.0504271	cis	lincRNA	15	SPATA41
chr15_59712338_G_A_b38	ENSG00000140307.10	6.40375	3.08028e-09	0.241192	Whole_Blood	7.22725e-05	cis	protein_coding	15	GTF2A2
chr15_90232468_G_A_b38	ENSG00000183208.12	5.59796	1.3958e-07	0.353069	Whole_Blood	0.00327441	cis	protein_coding	15	GDPGP1
chr15_40746016_A_G_b38	ENSG00000128891.15	5.14799	1.04272e-06	0.307068	Whole_Blood	0.024458	cis	protein_coding	15	C15orf57
chr15_99748239_G_A_b38	ENSG00000183060.15	-4.9729	2.22163e-06	-0.399055	Whole_Blood	0.0521039	cis	protein_coding	15	LYSMD4
chr15_51718610_C_T_b38	ENSG00000128872.9	5.7445	7.11107e-08	0.33476	Whole_Blood	0.00166826	cis	protein_coding	15	TMOD2
chr15_66280354_A_G_b38	ENSG00000166938.12	5.08426	1.37563e-06	0.51284	Whole_Blood	0.0322653	cis	protein_coding	15	DIS3L
chr15_30902611_T_C_b38	ENSG00000198690.9	-4.90808	2.92824e-06	-0.279331	Whole_Blood	0.0686701	cis	protein_coding	15	FAN1
chr15_75090201_G_T_b38	ENSG00000140497.16	-5.01371	1.86513e-06	-0.148158	Whole_Blood	0.0437447	cis	protein_coding	15	SCAMP2
chr15_68061106_T_C_b38	ENSG00000128973.12	7.20408	5.59933e-11	0.38672	Whole_Blood	1.31388e-06	cis	protein_coding	15	CLN6
chr15_74823826_C_T_b38	ENSG00000140497.16	5.95195	2.69598e-08	0.188734	Whole_Blood	0.000632505	cis	protein_coding	15	SCAMP2
chr15_68061106_T_C_b38	ENSG00000129007.14	4.92655	2.70721e-06	0.242693	Whole_Blood	0.0634894	cis	protein_coding	15	CALML4
chr15_89822190_C_T_b38	ENSG00000157823.16	-5.20252	8.21313e-07	-0.214328	Whole_Blood	0.0192664	cis	protein_coding	15	AP3S2
chr15_33700019_T_C_b38	ENSG00000140199.11	5.16784	9.5609e-07	0.143449	Whole_Blood	0.022427	cis	protein_coding	15	SLC12A6
chr15_89912947_G_A_b38	ENSG00000242498.7	10.4093	1.79422e-18	0.711585	Whole_Blood	4.21032e-14	cis	protein_coding	15	ARPIN
chr15_89830207_A_G_b38	ENSG00000166825.13	-6.1165	1.23416e-08	-0.349588	Whole_Blood	0.000289558	cis	protein_coding	15	ANPEP
chr15_89905903_A_G_b38	ENSG00000157823.16	-6.50367	1.88798e-09	-0.273662	Whole_Blood	4.42996e-05	cis	protein_coding	15	AP3S2
chr15_90805257_CTATGTATGT_C_b38	ENSG00000197299.10	4.90506	2.96588e-06	0.324529	Whole_Blood	0.0695499	cis	protein_coding	15	BLM
chr16_33887_C_A_b38	ENSG00000231439.4	-6.68024	7.88566e-10	-0.66928	Whole_Blood	2.80651e-06	cis	lincRNA	16	WASIR2
chr16_81740211_A_T_b38	ENSG00000261218.5	4.73537	6.04623e-06	0.261224	Whole_Blood	0.0214944	cis	lincRNA	16	RP11-960L18.1
chr16_90083325_A_G_b38	ENSG00000261172.1	5.84149	4.52841e-08	0.991272	Whole_Blood	0.000161076	cis	lincRNA	16	RP11-356C4.5
chr16_2787999_C_T_b38	ENSG00000276791.1	6.69539	7.31304e-10	0.539309	Whole_Blood	2.60344e-06	cis	lincRNA	16	CTD-2270P14.5
chr16_55428132_G_A_b38	ENSG00000260135.6	-6.03511	1.81883e-08	-0.596333	Whole_Blood	6.4714e-05	cis	lincRNA	16	RP11-212I21.2
chr16_3087260_G_A_b38	ENSG00000262370.5	5.09424	1.31738e-06	0.34317	Whole_Blood	0.00468461	cis	lincRNA	16	RP11-473M20.9
chr16_29265060_G_A_b38	ENSG00000277999.1	-7.20094	5.68996e-11	-0.674286	Whole_Blood	2.0262e-07	cis	lincRNA	16	RP11-426C22.8
chr16_4642112_G_A_b38	ENSG00000102858.12	5.99742	2.17473e-08	0.332361	Whole_Blood	0.000956925	cis	protein_coding	16	MGRN1
chr16_4715947_G_C_b38	ENSG00000102858.12	5.63977	1.15256e-07	0.229706	Whole_Blood	0.0050709	cis	protein_coding	16	MGRN1
chr16_4642090_A_G_b38	ENSG00000102858.12	-5.27305	6.01909e-07	-0.262831	Whole_Blood	0.026481	cis	protein_coding	16	MGRN1
chr16_88694553_A_G_b38	ENSG00000185669.5	-6.29918	5.12288e-09	-0.364645	Whole_Blood	0.000225422	cis	protein_coding	16	SNAI3
chr16_77076544_C_A_b38	ENSG00000205078.5	-5.0514	1.58566e-06	-0.48633	Whole_Blood	0.0697579	cis	protein_coding	16	SYCE1L
chr16_2912037_C_G_b38	ENSG00000162076.12	5.66945	1.00561e-07	0.37189	Whole_Blood	0.0044245	cis	protein_coding	16	FLYWCH2
chr16_74452291_T_C_b38	ENSG00000168411.13	-6.46205	2.31591e-09	-0.406044	Whole_Blood	0.000101909	cis	protein_coding	16	RFWD3
chr16_4056205_G_C_b38	ENSG00000162104.9	-5.61445	1.29435e-07	-0.259324	Whole_Blood	0.00569461	cis	protein_coding	16	ADCY9
chr16_2932546_G_C_b38	ENSG00000059122.16	12.2507	7.0405e-23	0.747963	Whole_Blood	3.09838e-18	cis	protein_coding	16	FLYWCH1
chr16_28553948_GA_G_b38	ENSG00000197165.10	10.2061	5.50443e-18	0.805266	Whole_Blood	2.42228e-13	cis	protein_coding	16	SULT1A2
chr16_8402915_A_G_b38	ENSG00000067365.14	-5.2285	7.32668e-07	-0.280324	Whole_Blood	0.032233	cis	protein_coding	16	METTL22
chr16_28553948_GA_G_b38	ENSG00000169682.17	4.97848	2.16927e-06	0.187968	Whole_Blood	0.0954305	cis	protein_coding	16	SPNS1
chr16_70373637_G_A_b38	ENSG00000157335.20	5.90546	3.35559e-08	0.964853	Whole_Blood	0.00147649	cis	protein_coding	16	CLEC18C
chr16_68985376_G_A_b38	ENSG00000141076.17	-5.78957	5.76861e-08	-0.424867	Whole_Blood	0.00253819	cis	protein_coding	16	UTP4
chr16_23700862_A_G_b38	ENSG00000166847.9	10.4001	1.88757e-18	0.663518	Whole_Blood	8.30664e-14	cis	protein_coding	16	DCTN5
chr16_70359853_G_A_b38	ENSG00000223496.2	-13.0576	8.64417e-25	-0.484681	Whole_Blood	3.80421e-20	cis	protein_coding	16	EXOSC6
chr16_70359853_G_A_b38	ENSG00000157322.17	-8.59114	3.75053e-14	-0.519364	Whole_Blood	1.65042e-09	cis	protein_coding	16	CLEC18A
chr16_19893761_G_A_b38	ENSG00000103550.13	5.78131	5.99461e-08	0.496153	Whole_Blood	0.00263757	cis	protein_coding	16	KNOP1
chr17_50909393_A_G_b38	ENSG00000262006.1	-6.53805	1.5941e-09	-0.468701	Whole_Blood	8.91263e-06	cis	lincRNA	17	RP11-700H6.4
chr17_674940_T_C_b38	ENSG00000141252.19	-9.17969	1.54098e-15	-0.677573	Whole_Blood	9.46775e-11	cis	protein_coding	17	VPS53
chr17_18309300_G_T_b38	ENSG00000176974.19	6.51395	1.79491e-09	0.450933	Whole_Blood	0.000110265	cis	protein_coding	17	SHMT1
chr17_48566027_A_G_b38	ENSG00000173917.10	6.00713	2.07692e-08	0.341466	Whole_Blood	0.00127567	cis	protein_coding	17	HOXB2
chr17_19469524_C_T_b38	ENSG00000128482.15	-5.25364	6.55821e-07	-0.49765	Whole_Blood	0.040272	cis	protein_coding	17	RNF112
chr17_4838817_A_G_b38	ENSG00000108509.20	-5.62744	1.21959e-07	-0.220205	Whole_Blood	0.00749011	cis	protein_coding	17	CAMTA2
chr17_4737270_A_G_b38	ENSG00000161921.14	-5.43674	2.89968e-07	-0.31621	Whole_Blood	0.0178072	cis	protein_coding	17	CXCL16
chr17_45064266_C_T_b38	ENSG00000172992.11	6.36126	3.78928e-09	0.332576	Whole_Blood	0.000232757	cis	protein_coding	17	DCAKD
chr17_75706055_G_A_b38	ENSG00000266714.6	8.24193	2.4408e-13	1.04077	Whole_Blood	1.49955e-08	cis	protein_coding	17	MYO15B
chr17_31513336_T_C_b38	ENSG00000131242.17	-5.92482	3.06362e-08	-0.420378	Whole_Blood	0.00188168	cis	protein_coding	17	RAB11FIP4
chr17_4723074_T_TGCGGAAGA_b38	ENSG00000141480.17	5.48132	2.37165e-07	0.193772	Whole_Blood	0.0145647	cis	protein_coding	17	ARRB2
chr17_64506317_A_G_b38	ENSG00000271605.5	5.43652	2.90254e-07	0.455152	Whole_Blood	0.0178245	cis	protein_coding	17	MILR1
chr17_17274149_A_G_b38	ENSG00000141030.12	5.6107	1.31679e-07	0.381128	Whole_Blood	0.00808696	cis	protein_coding	17	COPS3
chr17_51137227_A_C_b38	ENSG00000243678.11	-5.783	5.94747e-08	-0.173196	Whole_Blood	0.00365282	cis	protein_coding	17	NME2
chr17_48968914_A_G_b38	ENSG00000159202.17	5.63914	1.15587e-07	0.251829	Whole_Blood	0.00709887	cis	protein_coding	17	UBE2Z
chr17_1733780_A_G_b38	ENSG00000185561.9	-5.14168	1.07183e-06	-0.536186	Whole_Blood	0.0658159	cis	protein_coding	17	TLCD2
chr17_82737625_G_A_b38	ENSG00000141560.14	-6.39575	3.20302e-09	-0.329518	Whole_Blood	0.000196749	cis	protein_coding	17	FN3KRP
chr17_18250578_C_T_b38	ENSG00000176974.19	5.35059	4.26539e-07	0.536154	Whole_Blood	0.0261929	cis	protein_coding	17	SHMT1
chr17_41966584_T_C_b38	ENSG00000141698.16	-10.9365	9.76508e-20	-0.790452	Whole_Blood	5.99976e-15	cis	protein_coding	17	NT5C3B
chr17_41968753_T_G_b38	ENSG00000141698.16	7.63703	5.96124e-12	0.664899	Whole_Blood	3.66234e-07	cis	protein_coding	17	NT5C3B
chr17_39127087_T_C_b38	ENSG00000161381.13	5.79032	5.7485e-08	0.348573	Whole_Blood	0.00353067	cis	protein_coding	17	PLXDC1
chr17_50595585_A_G_b38	ENSG00000006282.20	5.20806	8.01569e-07	0.39126	Whole_Blood	0.0492211	cis	protein_coding	17	SPATA20
chr17_46048999_C_T_b38	ENSG00000238083.7	7.29537	3.50454e-11	0.778343	Whole_Blood	2.15298e-06	cis	protein_coding	17	LRRC37A2
chr17_27462716_T_C_b38	ENSG00000141068.13	-6.50169	1.90639e-09	-0.408529	Whole_Blood	0.000117111	cis	protein_coding	17	KSR1
chr17_560603_A_G_b38	ENSG00000141252.19	-5.68384	9.41145e-08	-0.455035	Whole_Blood	0.00578023	cis	protein_coding	17	VPS53
chr17_38296938_G_T_b38	ENSG00000274512.5	8.32647	1.55356e-13	0.797031	Whole_Blood	9.54478e-09	cis	protein_coding	17	TBC1D3L
chr17_45942346_G_A_b38	ENSG00000120071.13	-5.40038	3.41409e-07	-0.265982	Whole_Blood	0.0209656	cis	protein_coding	17	KANSL1
chr17_60074524_T_C_b38	ENSG00000068097.14	5.59408	1.42077e-07	0.597695	Whole_Blood	0.00872535	cis	protein_coding	17	HEATR6
chr17_35237390_C_T_b38	ENSG00000166750.9	6.40613	3.04468e-09	0.291007	Whole_Blood	0.000187029	cis	protein_coding	17	SLFN5
chr17_27447918_C_CG_b38	ENSG00000141068.13	-6.50169	1.90639e-09	-0.408529	Whole_Blood	0.000117111	cis	protein_coding	17	KSR1
chr17_39928097_T_C_b38	ENSG00000073605.18	6.34055	4.19083e-09	0.302579	Whole_Blood	0.000257418	cis	protein_coding	17	GSDMB
chr17_80138534_T_TAC_b38	ENSG00000171298.12	-6.28715	5.43016e-09	-0.323096	Whole_Blood	0.000333531	cis	protein_coding	17	GAA
chr17_82221910_C_T_b38	ENSG00000176155.18	-7.13413	8.00621e-11	-0.353039	Whole_Blood	4.91846e-06	cis	protein_coding	17	CCDC57
chr17_50909393_A_G_b38	ENSG00000141232.4	-6.41205	2.95792e-09	-0.329328	Whole_Blood	0.000181702	cis	protein_coding	17	TOB1
chr17_3916706_A_G_b38	ENSG00000108405.3	7.63648	5.97825e-12	0.462085	Whole_Blood	3.67274e-07	cis	protein_coding	17	P2RX1
chr17_39097063_G_A_b38	ENSG00000161381.13	6.31206	4.81277e-09	0.434468	Whole_Blood	0.000295615	cis	protein_coding	17	PLXDC1
chr17_401425_TCTC_T_b38	ENSG00000187624.8	-8.66891	2.46554e-14	-0.804212	Whole_Blood	1.51481e-09	cis	protein_coding	17	C17orf97
chr17_82094197_A_G_b38	ENSG00000176155.18	6.40081	3.12484e-09	0.343415	Whole_Blood	0.00019195	cis	protein_coding	17	CCDC57
chr18_42404502_A_AT_b38	ENSG00000260302.1	-5.11106	1.2246e-06	-0.538215	Whole_Blood	0.0911791	intrachrom_trans	lincRNA	18	RP11-973H7.1
chr18_32575551_G_A_b38	ENSG00000134265.12	5.74432	7.11705e-08	0.289572	Whole_Blood	0.0438876	intrachrom_trans	protein_coding	18	NAPG
chr18_79041684_A_AG_b38	ENSG00000166377.19	6.07815	1.48207e-08	0.496571	Whole_Blood	0.000211995	cis	protein_coding	18	ATP9B
chr18_54241524_T_C_b38	ENSG00000101751.10	-5.63361	1.18559e-07	-0.179462	Whole_Blood	0.00169563	cis	protein_coding	18	POLI
chr18_80073689_T_C_b38	ENSG00000226742.3	6.8152	4.01938e-10	0.546811	Whole_Blood	5.74972e-06	cis	protein_coding	18	HSBP1L1
chr18_36104393_C_G_b38	ENSG00000134759.13	5.61839	1.2712e-07	0.265723	Whole_Blood	0.00181795	cis	protein_coding	18	ELP2
chr18_24025823_C_G_b38	ENSG00000168234.12	-4.96938	2.25536e-06	-0.266376	Whole_Blood	0.0322493	cis	protein_coding	18	TTC39C
chr18_63957401_C_T_b38	ENSG00000166401.14	-4.73418	6.07607e-06	-0.250768	Whole_Blood	0.0868696	cis	protein_coding	18	SERPINB8
chr18_79917393_C_T_b38	ENSG00000226742.3	5.45301	2.69491e-07	1.07565	Whole_Blood	0.00385372	cis	protein_coding	18	HSBP1L1
chr18_74492075_T_A_b38	ENSG00000133313.14	8.24085	2.45492e-13	0.255521	Whole_Blood	3.51225e-09	cis	protein_coding	18	CNDP2
chr18_24450621_A_G_b38	ENSG00000134489.6	-6.06769	1.55778e-08	-0.729074	Whole_Blood	0.000222809	cis	protein_coding	18	HRH4
chr18_36158533_T_C_b38	ENSG00000134759.13	-7.26246	4.15044e-11	-0.305389	Whole_Blood	5.93762e-07	cis	protein_coding	18	ELP2
chr18_75208148_G_A_b38	ENSG00000180011.6	-8.56632	4.28706e-14	-0.533422	Whole_Blood	6.13392e-10	cis	protein_coding	18	ZADH2
chr18_50836294_C_A_b38	ENSG00000082212.12	-4.905	2.96663e-06	-0.258141	Whole_Blood	0.0424169	cis	protein_coding	18	ME2
chr18_79945362_A_G_b38	ENSG00000226742.3	-4.72262	6.37448e-06	-0.500936	Whole_Blood	0.0911296	cis	protein_coding	18	HSBP1L1
chr19_41308507_T_C_b38	ENSG00000225975.6	5.31466	5.00509e-07	0.580506	Whole_Blood	0.0583904	intrachrom_trans	lincRNA	19	LINC01534
chr19_24191617_T_C_b38	ENSG00000268362.5	7.10897	9.10227e-11	0.397798	Whole_Blood	3.90669e-07	cis	lincRNA	19	CTD-2017D11.1
chr19_21622487_T_G_b38	ENSG00000268555.1	7.87378	1.72095e-12	0.608788	Whole_Blood	7.38804e-09	cis	lincRNA	19	RP11-678G14.3
chr19_46407524_GTTTCT_G_b38	ENSG00000011485.14	-5.66793	1.01267e-07	-0.267318	Whole_Blood	0.0101915	cis	protein_coding	19	PPP5C
chr19_32670101_A_G_b38	ENSG00000105186.15	5.26368	6.27371e-07	0.633535	Whole_Blood	0.0631374	cis	protein_coding	19	ANKRD27
chr19_21747977_T_TA_b38	ENSG00000197020.10	-7.433	1.7225e-11	-0.496785	Whole_Blood	1.7338e-06	cis	protein_coding	19	ZNF100
chr19_867079_T_C_b38	ENSG00000175221.14	-5.20067	8.28028e-07	-0.233041	Whole_Blood	0.0833278	cis	protein_coding	19	MED16
chr19_2450162_G_A_b38	ENSG00000178297.12	6.45831	2.35878e-09	0.814679	Whole_Blood	0.000237405	cis	protein_coding	19	TMPRSS9
chr19_54801543_G_T_b38	ENSG00000167633.18	-6.15634	1.01985e-08	-0.301014	Whole_Blood	0.00102643	cis	protein_coding	19	KIR3DL1
chr19_17734085_A_G_b38	ENSG00000130475.14	-5.99585	2.19096e-08	-0.237979	Whole_Blood	0.00220504	cis	protein_coding	19	FCHO1
chr19_10577081_T_C_b38	ENSG00000129354.11	5.89606	3.50703e-08	0.755124	Whole_Blood	0.00352955	cis	protein_coding	19	AP1M2
chr19_2715558_G_C_b38	ENSG00000176490.4	5.19914	8.33588e-07	0.354502	Whole_Blood	0.0838864	cis	protein_coding	19	DIRAS1
chr19_584784_A_G_b38	ENSG00000172270.18	-5.1727	9.35997e-07	-0.383732	Whole_Blood	0.0941903	cis	protein_coding	19	BSG
chr19_54050443_T_C_b38	ENSG00000170909.13	-9.68567	9.6563e-17	-0.245442	Whole_Blood	9.72032e-12	cis	protein_coding	19	OSCAR
chr19_40585915_C_G_b38	ENSG00000160410.14	7.73195	3.62744e-12	0.204686	Whole_Blood	3.6513e-07	cis	protein_coding	19	SHKBP1
chr19_54219954_T_C_b38	ENSG00000204577.11	-6.64065	9.59872e-10	-0.217647	Whole_Blood	9.66111e-05	cis	protein_coding	19	LILRB3
chr19_54219954_T_C_b38	ENSG00000244482.10	6.54037	1.57595e-09	0.251261	Whole_Blood	0.000158616	cis	protein_coding	19	LILRA6
chr19_41551536_T_C_b38	ENSG00000007129.17	5.21786	7.67794e-07	0.33558	Whole_Blood	0.0772678	cis	protein_coding	19	CEACAM21
chr19_6910399_G_A_b38	ENSG00000174837.14	-5.18156	9.0039e-07	-0.346709	Whole_Blood	0.090608	cis	protein_coding	19	ADGRE1
chr19_54970301_T_C_b38	ENSG00000022556.15	7.24861	4.45632e-11	0.590574	Whole_Blood	4.48542e-06	cis	protein_coding	19	NLRP2
chr19_54970301_T_C_b38	ENSG00000160439.15	6.28134	5.58511e-09	0.390657	Whole_Blood	0.000562119	cis	protein_coding	19	RDH13
chr19_8209370_A_G_b38	ENSG00000090661.11	6.64336	9.47072e-10	0.446642	Whole_Blood	9.53238e-05	cis	protein_coding	19	CERS4
chr19_57804479_A_T_b38	ENSG00000204514.9	-6.02605	1.89873e-08	-0.385727	Whole_Blood	0.00191096	cis	protein_coding	19	ZNF814
chr19_49761973_C_T_b38	ENSG00000126467.10	8.14072	4.18536e-13	0.667061	Whole_Blood	4.21299e-08	cis	protein_coding	19	TSKS
chr19_55063100_G_A_b38	ENSG00000160439.15	-6.55074	1.49745e-09	-0.615632	Whole_Blood	0.000150716	cis	protein_coding	19	RDH13
chr19_10006348_C_A_b38	ENSG00000080573.6	8.92205	6.26188e-15	0.7565	Whole_Blood	6.30333e-10	cis	protein_coding	19	COL5A3
chr19_10013372_A_G_b38	ENSG00000080573.6	5.20176	8.2408e-07	0.656472	Whole_Blood	0.0829313	cis	protein_coding	19	COL5A3
chr19_6436185_A_G_b38	ENSG00000181240.13	-7.7879	2.70429e-12	-0.667965	Whole_Blood	2.72211e-07	cis	protein_coding	19	SLC25A41
chr19_40799888_CTCTG_C_b38	ENSG00000269858.5	8.15452	3.88912e-13	0.228387	Whole_Blood	3.91483e-08	cis	protein_coding	19	EGLN2
chr19_8610229_G_C_b38	ENSG00000142303.13	5.80743	5.30843e-08	0.404565	Whole_Blood	0.00534245	cis	protein_coding	19	ADAMTS10
chr19_17315692_T_G_b38	ENSG00000130312.6	7.27443	3.90295e-11	0.322905	Whole_Blood	3.92847e-06	cis	protein_coding	19	MRPL34
chr19_54316209_T_G_b38	ENSG00000104972.15	5.252	6.60592e-07	0.374846	Whole_Blood	0.06648	cis	protein_coding	19	LILRB1
chr19_996438_C_T_b38	ENSG00000065268.10	-10.0145	1.58215e-17	-0.396137	Whole_Blood	1.59265e-12	cis	protein_coding	19	WDR18
chr19_48148348_A_G_b38	ENSG00000105499.13	7.55415	9.18362e-12	0.706207	Whole_Blood	9.24396e-07	cis	protein_coding	19	PLA2G4C
chr19_10007699_G_A_b38	ENSG00000080573.6	5.58936	1.45171e-07	0.701961	Whole_Blood	0.0146099	cis	protein_coding	19	COL5A3
chr19_54502956_A_T_b38	ENSG00000167618.9	-7.4106	1.93415e-11	-0.707915	Whole_Blood	1.94682e-06	cis	protein_coding	19	LAIR2
chr19_41584810_C_T_b38	ENSG00000007129.17	-7.20848	5.47452e-11	-0.577352	Whole_Blood	5.51021e-06	cis	protein_coding	19	CEACAM21
chr2_75075179_C_G_b38	ENSG00000204792.2	5.32908	4.69428e-07	0.701291	Whole_Blood	0.0024645	cis	lincRNA	2	LINC01291
chr2_112621298_T_C_b38	ENSG00000237753.1	-6.5982	1.18449e-09	-0.599815	Whole_Blood	6.21976e-06	cis	lincRNA	2	AC079922.3
chr2_159712477_G_A_b38	ENSG00000226266.6	7.11708	8.73378e-11	1.05067	Whole_Blood	4.58785e-07	cis	lincRNA	2	AC009961.3
chr2_159537718_A_T_b38	ENSG00000226266.6	6.82871	3.75613e-10	0.955412	Whole_Blood	1.97272e-06	cis	lincRNA	2	AC009961.3
chr2_101921806_A_C_b38	ENSG00000281162.2	-4.79872	4.64275e-06	-0.204148	Whole_Blood	0.0243698	cis	lincRNA	2	LINC01127
chr2_219172944_A_G_b38	ENSG00000213901.10	-10.2686	3.8987e-18	-0.642068	Whole_Blood	1.89551e-13	cis	protein_coding	2	SLC23A3
chr2_70834268_T_C_b38	ENSG00000152672.7	5.58296	1.49478e-07	0.448947	Whole_Blood	0.00726493	cis	protein_coding	2	CLEC4F
chr2_62307947_G_T_b38	ENSG00000170340.10	5.25304	6.57549e-07	0.191365	Whole_Blood	0.0319549	cis	protein_coding	2	B3GNT2
chr2_176024312_T_G_b38	ENSG00000144320.13	6.23033	7.14562e-09	0.523037	Whole_Blood	0.000347349	cis	protein_coding	2	LNPK
chr2_202762689_C_T_b38	ENSG00000138439.11	-5.2877	5.64102e-07	-0.353683	Whole_Blood	0.0274148	cis	protein_coding	2	FAM117B
chr2_10423787_A_G_b38	ENSG00000115756.12	5.21101	7.91261e-07	0.274035	Whole_Blood	0.0384513	cis	protein_coding	2	HPCAL1
chr2_241504414_C_T_b38	ENSG00000168385.17	7.2972	3.47171e-11	0.416885	Whole_Blood	1.6878e-06	cis	protein_coding	2	2022-09-02
chr2_166377784_A_G_b38	ENSG00000169432.14	-6.10868	1.28118e-08	-0.493843	Whole_Blood	0.000622743	cis	protein_coding	2	SCN9A
chr2_190221092_TACACAC_T_b38	ENSG00000198130.15	5.76319	6.52086e-08	0.341568	Whole_Blood	0.0031694	cis	protein_coding	2	HIBCH
chr2_148028212_T_C_b38	ENSG00000204406.12	5.75938	6.6371e-08	0.270477	Whole_Blood	0.00322583	cis	protein_coding	2	MBD5
chr2_127085031_A_G_b38	ENSG00000136717.14	6.98638	1.6967e-10	0.239908	Whole_Blood	8.24836e-06	cis	protein_coding	2	BIN1
chr2_61397994_T_G_b38	ENSG00000237651.6	-6.04354	1.74739e-08	-0.505511	Whole_Blood	0.00084932	cis	protein_coding	2	C2orf74
chr2_241222776_A_G_b38	ENSG00000168385.17	-5.54226	1.79924e-07	-0.285853	Whole_Blood	0.00874448	cis	protein_coding	2	2022-09-02
chr2_200884146_T_TCA_b38	ENSG00000240344.8	-6.58484	1.26542e-09	-0.395452	Whole_Blood	6.15148e-05	cis	protein_coding	2	PPIL3
chr2_55249801_A_C_b38	ENSG00000162994.15	-6.13726	1.11748e-08	-0.551378	Whole_Blood	0.000543183	cis	protein_coding	2	CLHC1
chr2_201334965_T_C_b38	ENSG00000064012.21	6.66715	8.41559e-10	0.254993	Whole_Blood	4.09107e-05	cis	protein_coding	2	CASP8
chr2_209063_A_C_b38	ENSG00000035115.21	-6.38685	3.34502e-09	-0.287648	Whole_Blood	0.000162605	cis	protein_coding	2	SH3YL1
chr2_240027895_G_A_b38	ENSG00000130414.11	-7.91681	1.37138e-12	-0.409503	Whole_Blood	6.66724e-08	cis	protein_coding	2	NDUFA10
chr2_23687285_G_T_b38	ENSG00000173960.13	-6.04649	1.72305e-08	-0.383909	Whole_Blood	0.000837504	cis	protein_coding	2	UBXN2A
chr2_25108303_A_G_b38	ENSG00000138031.14	-5.2113	7.90247e-07	-0.450209	Whole_Blood	0.0384029	cis	protein_coding	2	ADCY3
chr2_97918271_C_T_b38	ENSG00000115073.7	6.14106	1.09732e-08	0.437699	Whole_Blood	0.000533399	cis	protein_coding	2	ACTR1B
chr2_85534294_A_C_b38	ENSG00000115486.11	7.25701	4.26824e-11	0.370872	Whole_Blood	2.075e-06	cis	protein_coding	2	GGCX
chr2_85658890_T_C_b38	ENSG00000168883.19	-5.27611	5.93817e-07	-0.548794	Whole_Blood	0.0288583	cis	protein_coding	2	USP39
chr2_20676230_A_G_b38	ENSG00000143869.6	-5.04358	1.64007e-06	-0.463961	Whole_Blood	0.0796961	cis	protein_coding	2	GDF7
chr2_219266168_G_A_b38	ENSG00000163521.15	-9.67974	9.97625e-17	-0.837326	Whole_Blood	4.85026e-12	cis	protein_coding	2	GLB1L
chr2_46905916_T_C_b38	ENSG00000180398.11	-5.52668	1.93118e-07	-0.226702	Whole_Blood	0.00938556	cis	protein_coding	2	MCFD2
chr2_47982847_G_A_b38	ENSG00000116062.14	-5.15367	1.01719e-06	-0.389226	Whole_Blood	0.0494294	cis	protein_coding	2	MSH6
chr20_63106936_A_C_b38	ENSG00000225978.3	-4.56091	1.23736e-05	-0.334671	Whole_Blood	0.0327901	cis	lincRNA	20	HAR1A
chr20_38435028_T_C_b38	ENSG00000224635.1	5.82369	4.92094e-08	0.517368	Whole_Blood	0.000130503	cis	lincRNA	20	RP4-564F22.5
chr20_62597750_C_T_b38	ENSG00000264490.3	-4.98743	2.08769e-06	-0.3255	Whole_Blood	0.00553446	cis	lincRNA	20	WI2-87327B8.1
chr20_3761165_C_G_b38	ENSG00000101220.17	5.29822	5.38407e-07	0.362708	Whole_Blood	0.015897	cis	protein_coding	20	C20orf27
chr20_44216214_A_G_b38	ENSG00000132823.10	5.23653	7.07223e-07	0.21957	Whole_Blood	0.0208808	cis	protein_coding	20	OSER1
chr20_34977952_G_A_b38	ENSG00000100991.11	-5.53282	1.87808e-07	-0.225246	Whole_Blood	0.00554559	cis	protein_coding	20	TRPC4AP
chr20_51767140_C_T_b38	ENSG00000054793.13	-6.7622	5.24073e-10	-0.299604	Whole_Blood	1.54769e-05	cis	protein_coding	20	ATP9A
chr20_10452118_G_A_b38	ENSG00000125863.18	-6.9201	2.37166e-10	-0.226057	Whole_Blood	7.00421e-06	cis	protein_coding	20	MKKS
chr20_1494304_G_A_b38	ENSG00000196209.12	-5.39962	3.42568e-07	-0.299887	Whole_Blood	0.010115	cis	protein_coding	20	SIRPB2
chr20_62818872_T_C_b38	ENSG00000092758.15	-6.9517	2.02195e-10	-0.571724	Whole_Blood	5.97161e-06	cis	protein_coding	20	COL9A3
chr20_3221093_C_T_b38	ENSG00000125877.12	6.74521	5.7049e-10	0.262823	Whole_Blood	1.68471e-05	cis	protein_coding	20	ITPA
chr20_47543827_A_G_b38	ENSG00000124151.18	6.28873	5.38883e-09	0.418325	Whole_Blood	0.000159132	cis	protein_coding	20	NCOA3
chr20_25551769_T_C_b38	ENSG00000100994.11	-5.9496	2.72607e-08	-0.329662	Whole_Blood	0.000804982	cis	protein_coding	20	PYGB
chr20_44209910_A_G_b38	ENSG00000132823.10	7.23845	4.69481e-11	0.247309	Whole_Blood	1.38661e-06	cis	protein_coding	20	OSER1
chr21_44057219_G_A_b38	ENSG00000280433.1	-5.58465	1.48329e-07	-0.424013	Whole_Blood	0.0308419	intrachrom_trans	protein_coding	21	CH507-9B2.9
chr21_44057219_G_A_b38	ENSG00000280071.3	-9.87373	3.43452e-17	-0.86777	Whole_Blood	7.14141e-12	intrachrom_trans	protein_coding	21	CH507-9B2.3
chr21_44057219_G_A_b38	ENSG00000275464.4	-10.8551	1.5305e-19	-0.813701	Whole_Blood	3.18239e-14	intrachrom_trans	protein_coding	21	CH507-9B2.5
chr21_46153782_C_T_b38	ENSG00000223768.1	4.66709	8.0179e-06	0.301983	Whole_Blood	0.0190746	cis	lincRNA	21	LINC00205
chr21_34628594_A_T_b38	ENSG00000205758.11	-4.77293	5.17121e-06	-0.269483	Whole_Blood	0.0538995	cis	protein_coding	21	CRYZL1
chr21_36888743_C_A_b38	ENSG00000159267.14	-6.80809	4.16535e-10	-0.43643	Whole_Blood	4.34363e-06	cis	protein_coding	21	HLCS
chr21_44057219_G_A_b38	ENSG00000241945.7	14.5597	2.75841e-28	1.11416	Whole_Blood	2.87702e-24	cis	protein_coding	21	PWP2
chr21_44057219_G_A_b38	ENSG00000160221.16	11.2918	1.37446e-20	1.02331	Whole_Blood	1.43342e-16	cis	protein_coding	21	C21orf33
chr21_36947103_G_C_b38	ENSG00000159267.14	-6.48502	2.06907e-09	-0.434719	Whole_Blood	2.15742e-05	cis	protein_coding	21	HLCS
chr21_42387103_A_AG_b38	ENSG00000160180.15	-4.71289	6.63676e-06	-0.300082	Whole_Blood	0.0691683	cis	protein_coding	21	TFF3
chr21_32399361_G_A_b38	ENSG00000142207.6	5.88653	3.66751e-08	0.342234	Whole_Blood	0.000382338	cis	protein_coding	21	URB1
chr21_45439505_A_C_b38	ENSG00000182871.14	-5.97166	2.45645e-08	-0.394272	Whole_Blood	0.00025611	cis	protein_coding	21	COL18A1
chr21_44330365_G_A_b38	ENSG00000160226.15	5.21397	7.81032e-07	0.251317	Whole_Blood	0.00814147	cis	protein_coding	21	C21orf2
chr22_49623908_G_A_b38	ENSG00000188511.12	7.13374	8.02213e-11	0.572719	Whole_Blood	2.8647e-07	cis	lincRNA	22	C22orf34
chr22_23899424_G_T_b38	ENSG00000272787.1	-4.71083	6.69363e-06	-0.527809	Whole_Blood	0.0238896	cis	lincRNA	22	KB-226F1.2
chr22_26625461_A_G_b38	ENSG00000225783.6	4.68088	7.5752e-06	0.288422	Whole_Blood	0.0270283	cis	lincRNA	22	MIAT
chr22_22337553_AT_A_b38	ENSG00000279278.1	-5.98289	2.32948e-08	-0.371525	Whole_Blood	8.31623e-05	cis	lincRNA	22	CH17-264L24.1
chr22_37580231_C_T_b38	ENSG00000100079.6	7.08642	1.021e-10	0.599227	Whole_Blood	2.53964e-06	cis	protein_coding	22	LGALS2
chr22_30459710_C_T_b38	ENSG00000100012.11	-5.53539	1.85629e-07	-0.440586	Whole_Blood	0.00461603	cis	protein_coding	22	SEC14L3
chr22_38054964_G_A_b38	ENSG00000100151.15	-7.4646	1.46233e-11	-0.328552	Whole_Blood	3.63768e-07	cis	protein_coding	22	PICK1
chr22_17116878_A_G_b38	ENSG00000183307.3	-6.38538	3.36909e-09	-0.240147	Whole_Blood	8.37926e-05	cis	protein_coding	22	CECR6
chr22_23899424_G_T_b38	ENSG00000240972.1	7.18934	6.03807e-11	0.710028	Whole_Blood	1.50197e-06	cis	protein_coding	22	MIF
chr22_26450338_G_A_b38	ENSG00000100109.16	-10.2364	4.65762e-18	-0.523573	Whole_Blood	1.15872e-13	cis	protein_coding	22	TFIP11
chr22_37815947_G_A_b38	ENSG00000189060.5	-5.30132	5.31057e-07	-0.307914	Whole_Blood	0.0132053	cis	protein_coding	22	H1F0
chr22_50521672_G_A_b38	ENSG00000130489.14	-4.97966	2.15837e-06	-0.3591	Whole_Blood	0.0536613	cis	protein_coding	22	SCO2
chr22_37219171_T_C_b38	ENSG00000278195.1	-5.27763	5.89836e-07	-0.419179	Whole_Blood	0.0146657	cis	protein_coding	22	SSTR3
chr22_37577926_G_A_b38	ENSG00000100079.6	6.89526	2.68808e-10	0.599039	Whole_Blood	6.68605e-06	cis	protein_coding	22	LGALS2
chr22_45155990_C_G_b38	ENSG00000093000.18	-5.28255	5.77124e-07	-0.42385	Whole_Blood	0.0143502	cis	protein_coding	22	NUP50
chr22_41357599_G_A_b38	ENSG00000167074.14	6.19462	8.48617e-09	0.399156	Whole_Blood	0.000211051	cis	protein_coding	22	TEF
chr22_20319470_C_T_b38	ENSG00000128185.9	-5.94921	2.7311e-08	-0.173301	Whole_Blood	0.000679197	cis	protein_coding	22	DGCR6L
chr22_24003914_A_C_b38	ENSG00000099977.13	-5.92983	2.99214e-08	-0.424425	Whole_Blood	0.000744086	cis	protein_coding	22	DDT
chr22_30383333_G_A_b38	ENSG00000239282.7	-7.50067	1.21274e-11	-0.358979	Whole_Blood	3.01692e-07	cis	protein_coding	22	GATSL3
chr22_50737198_A_G_b38	ENSG00000079974.17	6.52352	1.71232e-09	0.519969	Whole_Blood	4.25888e-05	cis	protein_coding	22	RABL2B
chr22_37663743_T_C_b38	ENSG00000100092.20	5.18712	8.78736e-07	0.303238	Whole_Blood	0.021848	cis	protein_coding	22	SH3BP1
chr3_122855604_G_A_b38	ENSG00000273033.2	5.14788	1.04323e-06	0.177956	Whole_Blood	0.00155025	cis	lincRNA	3	LINC02035
chr3_27785309_A_G_b38	ENSG00000272282.1	-4.40109	2.34932e-05	-0.314359	Whole_Blood	0.034864	cis	lincRNA	3	LINC02084
chr3_27685460_A_G_b38	ENSG00000272282.1	4.4313	2.0835e-05	0.194264	Whole_Blood	0.03094	cis	lincRNA	3	LINC02084
chr3_134623916_T_C_b38	ENSG00000182923.16	5.82653	4.85603e-08	0.226582	Whole_Blood	0.00210854	cis	protein_coding	3	CEP63
chr3_170217830_C_G_b38	ENSG00000173890.16	5.95256	2.68826e-08	0.231347	Whole_Blood	0.0011673	cis	protein_coding	3	GPR160
chr3_9919345_TA_T_b38	ENSG00000163702.18	5.43224	2.95903e-07	0.397861	Whole_Blood	0.0128466	cis	protein_coding	3	IL17RC
chr3_183923077_G_T_b38	ENSG00000114770.16	-6.95386	2.00005e-10	-0.38281	Whole_Blood	8.68481e-06	cis	protein_coding	3	ABCC5
chr3_184036241_T_C_b38	ENSG00000114770.16	-5.68737	9.25966e-08	-0.334908	Whole_Blood	0.00402036	cis	protein_coding	3	ABCC5
chr3_44870763_G_T_b38	ENSG00000163807.5	-4.98798	2.08281e-06	-0.211058	Whole_Blood	0.0904126	cis	protein_coding	3	KIAA1143
chr3_19962797_G_T_b38	ENSG00000163576.17	5.77732	6.1066e-08	0.648597	Whole_Blood	0.00265148	cis	protein_coding	3	EFHB
chr3_121632633_T_C_b38	ENSG00000173226.16	-5.07531	1.42997e-06	-0.299956	Whole_Blood	0.0620779	cis	protein_coding	3	IQCB1
chr3_121693029_A_C_b38	ENSG00000173226.16	8.26171	2.19617e-13	0.444641	Whole_Blood	9.5371e-09	cis	protein_coding	3	IQCB1
chr3_48472578_A_ATGCT_b38	ENSG00000164053.19	-5.1074	1.24427e-06	-0.33394	Whole_Blood	0.0540176	cis	protein_coding	3	ATRIP
chr3_46665622_C_A_b38	ENSG00000114650.18	-5.04691	1.61671e-06	-0.165095	Whole_Blood	0.0701831	cis	protein_coding	3	SCAP
chr3_20120724_G_T_b38	ENSG00000114166.7	-5.75793	6.68177e-08	-0.207676	Whole_Blood	0.00290116	cis	protein_coding	3	KAT2B
chr3_121989877_AC_A_b38	ENSG00000173226.16	5.28736	5.64953e-07	0.306509	Whole_Blood	0.0245269	cis	protein_coding	3	IQCB1
chr3_121837882_A_G_b38	ENSG00000173226.16	5.47873	2.39958e-07	0.311967	Whole_Blood	0.010418	cis	protein_coding	3	IQCB1
chr3_170892527_A_C_b38	ENSG00000163584.17	4.98317	2.12611e-06	0.222505	Whole_Blood	0.0922903	cis	protein_coding	3	RPL22L1
chr3_50334001_C_A_b38	ENSG00000186792.16	-7.73484	3.57296e-12	-0.400153	Whole_Blood	1.55156e-07	cis	protein_coding	3	HYAL3
chr3_72459745_T_A_b38	ENSG00000163602.10	7.08742	1.01582e-10	0.301764	Whole_Blood	4.41109e-06	cis	protein_coding	3	RYBP
chr3_122581605_T_C_b38	ENSG00000173200.12	-5.03607	1.69405e-06	-0.113336	Whole_Blood	0.0735387	cis	protein_coding	3	PARP15
chr3_49298799_T_C_b38	ENSG00000178252.17	-5.64728	1.11349e-07	-0.263682	Whole_Blood	0.00483444	cis	protein_coding	3	WDR6
chr4_78624299_T_C_b38	ENSG00000251442.5	-6.21032	7.869e-09	-0.38349	Whole_Blood	2.45119e-05	cis	lincRNA	4	LINC01094
chr4_47780832_G_A_b38	ENSG00000259959.1	5.21384	7.81486e-07	0.468732	Whole_Blood	0.00243355	cis	lincRNA	4	RP11-121C2.2
chr4_141294769_T_C_b38	ENSG00000248810.1	-9.32074	7.13355e-16	-0.713434	Whole_Blood	2.22353e-12	cis	lincRNA	4	RP11-362F19.1
chr4_152180863_T_C_b38	ENSG00000245954.6	6.50328	1.89163e-09	0.474329	Whole_Blood	5.89431e-06	cis	lincRNA	4	RP11-18H21.1
chr4_26840595_T_C_b38	ENSG00000109689.15	4.97999	2.15534e-06	0.318074	Whole_Blood	0.0713201	cis	protein_coding	4	STIM2
chr4_177438565_A_G_b38	ENSG00000038002.8	-12.7931	3.63972e-24	-0.713466	Whole_Blood	1.20518e-19	cis	protein_coding	4	AGA
chr4_6751532_A_C_b38	ENSG00000163993.6	-5.30816	5.15186e-07	-0.517158	Whole_Blood	0.0170511	cis	protein_coding	4	S100P
chr4_7941379_G_A_b38	ENSG00000196526.10	5.61342	1.30048e-07	0.617489	Whole_Blood	0.00430486	cis	protein_coding	4	AFAP1
chr4_1033078_A_G_b38	ENSG00000179979.8	4.94564	2.49591e-06	0.451564	Whole_Blood	0.0825871	cis	protein_coding	4	CRIPAK
chr4_75905747_A_T_b38	ENSG00000138744.14	-5.74009	7.25791e-08	-0.412833	Whole_Blood	0.00240259	cis	protein_coding	4	NAAA
chr4_6611878_A_G_b38	ENSG00000013288.8	-5.11079	1.22608e-06	-0.363078	Whole_Blood	0.040577	cis	protein_coding	4	MAN2B2
chr4_8228729_T_G_b38	ENSG00000125089.16	5.08473	1.37284e-06	0.232137	Whole_Blood	0.0454329	cis	protein_coding	4	SH3TC1
chr4_1360422_C_T_b38	ENSG00000179979.8	5.49224	2.25738e-07	0.395074	Whole_Blood	0.00747169	cis	protein_coding	4	CRIPAK
chr4_704503_A_G_b38	ENSG00000185619.18	-5.03565	1.69712e-06	-0.281159	Whole_Blood	0.0561595	cis	protein_coding	4	PCGF3
chr4_321884_C_T_b38	ENSG00000250312.6	-5.81353	5.15969e-08	-0.67618	Whole_Blood	0.00170806	cis	protein_coding	4	ZNF718
chr4_121700124_C_CGT_b38	ENSG00000164111.14	5.0719	1.45125e-06	0.39728	Whole_Blood	0.0480264	cis	protein_coding	4	ANXA5
chr4_121700126_C_T_b38	ENSG00000164111.14	5.0719	1.45125e-06	0.39728	Whole_Blood	0.0480264	cis	protein_coding	4	ANXA5
chr4_960487_T_C_b38	ENSG00000145214.13	9.75902	6.45373e-17	0.607582	Whole_Blood	2.13683e-12	cis	protein_coding	4	DGKQ
chr4_139859882_G_T_b38	ENSG00000196782.12	-5.34141	4.44345e-07	-0.223318	Whole_Blood	0.0147069	cis	protein_coding	4	MAML3
chr4_787310_T_C_b38	ENSG00000185619.18	-10.3375	2.66612e-18	-0.480203	Whole_Blood	8.82779e-14	cis	protein_coding	4	PCGF3
chr4_7846417_C_T_b38	ENSG00000196526.10	9.06214	2.92391e-15	0.785075	Whole_Blood	9.68078e-11	cis	protein_coding	4	AFAP1
chr4_7923075_C_G_b38	ENSG00000196526.10	-7.25381	4.33899e-11	-0.718099	Whole_Blood	1.43655e-06	cis	protein_coding	4	AFAP1
chr4_55390102_A_C_b38	ENSG00000128039.10	5.57443	1.55406e-07	0.974034	Whole_Blood	0.00514408	cis	protein_coding	4	SRD5A3
chr4_55632806_C_T_b38	ENSG00000128039.10	5.56249	1.64098e-07	0.533433	Whole_Blood	0.00543165	cis	protein_coding	4	SRD5A3
chr4_7967867_G_A_b38	ENSG00000196526.10	6.59646	1.19476e-09	0.654668	Whole_Blood	3.95549e-05	cis	protein_coding	4	AFAP1
chr4_6177984_C_T_b38	ENSG00000152969.17	-5.11578	1.19976e-06	-0.281718	Whole_Blood	0.0397071	cis	protein_coding	4	JAKMIP1
chr4_47780832_G_A_b38	ENSG00000170448.11	6.05264	1.67343e-08	0.474795	Whole_Blood	0.000554005	cis	protein_coding	4	NFXL1
chr4_151796605_C_T_b38	ENSG00000164142.15	5.98563	2.29948e-08	0.547598	Whole_Blood	0.000761243	cis	protein_coding	4	FAM160A1
chr5_1804066_C_T_b38	ENSG00000171421.12	-5.45403	2.68247e-07	-0.249063	Whole_Blood	0.00984843	cis	protein_coding	5	MRPL36
chr5_451568_C_T_b38	ENSG00000180104.15	5.10337	1.2662e-06	0.208182	Whole_Blood	0.0464784	cis	protein_coding	5	EXOC3
chr5_80638411_G_T_b38	ENSG00000228716.6	-10.0624	1.21538e-17	-0.650889	Whole_Blood	4.46469e-13	cis	protein_coding	5	DHFR
chr5_80638411_G_T_b38	ENSG00000113318.9	-7.19076	5.99456e-11	-0.450132	Whole_Blood	2.20198e-06	cis	protein_coding	5	MSH3
chr5_65559126_C_A_b38	ENSG00000123219.12	-6.42721	2.74672e-09	-0.412898	Whole_Blood	0.000100876	cis	protein_coding	5	CENPK
chr5_151217988_GA_G_b38	ENSG00000196743.8	8.06594	6.22748e-13	0.736824	Whole_Blood	2.2876e-08	cis	protein_coding	5	GM2A
chr5_151479990_A_G_b38	ENSG00000123643.12	-5.14988	1.03415e-06	-0.295398	Whole_Blood	0.0379617	cis	protein_coding	5	SLC36A1
chr5_109323197_T_G_b38	ENSG00000198961.9	5.03072	1.73349e-06	0.0953815	Whole_Blood	0.0636278	cis	protein_coding	5	PJA2
chr5_97024208_A_G_b38	ENSG00000164308.16	-16.9364	1.32167e-33	-0.892387	Whole_Blood	4.85595e-29	cis	protein_coding	5	ERAP2
chr5_97035175_G_A_b38	ENSG00000164308.16	-16.9364	1.32167e-33	-0.892387	Whole_Blood	4.85595e-29	cis	protein_coding	5	ERAP2
chr5_96894418_G_T_b38	ENSG00000164308.16	-15.8191	3.85936e-31	-0.860156	Whole_Blood	1.41785e-26	cis	protein_coding	5	ERAP2
chr5_144208851_C_T_b38	ENSG00000145817.16	-6.70445	6.99041e-10	-0.390065	Whole_Blood	2.56751e-05	cis	protein_coding	5	YIPF5
chr5_177574708_C_T_b38	ENSG00000027847.13	-6.17171	9.47397e-09	-0.495996	Whole_Blood	0.000347913	cis	protein_coding	5	B4GALT7
chr5_128675222_T_C_b38	ENSG00000138829.11	6.30962	4.86985e-09	0.594121	Whole_Blood	0.00017884	cis	protein_coding	5	FBN2
chr5_80592334_A_G_b38	ENSG00000189127.7	6.05613	1.64583e-08	0.411587	Whole_Blood	0.000604366	cis	protein_coding	5	ANKRD34B
chr5_112627328_C_A_b38	ENSG00000129595.12	5.76504	6.46512e-08	0.637718	Whole_Blood	0.00237393	cis	protein_coding	5	EPB41L4A
chr5_82111874_G_A_b38	ENSG00000152348.15	-6.49428	1.97711e-09	-0.500284	Whole_Blood	7.26132e-05	cis	protein_coding	5	ATG10
chr5_148204207_A_T_b38	ENSG00000145868.16	-6.07259	1.52182e-08	-0.163418	Whole_Blood	0.000558844	cis	protein_coding	5	FBXO38
chr5_176324071_G_A_b38	ENSG00000175416.12	5.22266	7.51736e-07	0.495924	Whole_Blood	0.0275962	cis	protein_coding	5	CLTB
chr5_80722425_A_G_b38	ENSG00000189127.7	5.68201	9.49129e-08	0.416719	Whole_Blood	0.00348492	cis	protein_coding	5	ANKRD34B
chr5_10594157_GTATT_G_b38	ENSG00000164236.11	-5.58509	1.48032e-07	-0.559763	Whole_Blood	0.005435	cis	protein_coding	5	ANKRD33B
chr5_147902864_T_A_b38	ENSG00000164265.8	5.05591	1.55509e-06	0.509721	Whole_Blood	0.0570811	cis	protein_coding	5	SCGB3A2
chr5_139118503_G_A_b38	ENSG00000044115.20	-5.27299	6.02073e-07	-0.31947	Whole_Blood	0.0221027	cis	protein_coding	5	CTNNA1
chr5_180554603_T_TG_b38	ENSG00000161055.3	-10.3719	2.20542e-18	-1.03694	Whole_Blood	8.10184e-14	cis	protein_coding	5	SCGB3A1
chr5_180485458_C_T_b38	ENSG00000161055.3	6.92043	2.36781e-10	0.78803	Whole_Blood	8.69696e-06	cis	protein_coding	5	SCGB3A1
chr5_180554603_T_TG_b38	ENSG00000037280.15	-5.74143	7.21281e-08	-0.449452	Whole_Blood	0.0026484	cis	protein_coding	5	FLT4
chr5_97021276_A_G_b38	ENSG00000164308.16	-16.9364	1.32167e-33	-0.892387	Whole_Blood	4.85595e-29	cis	protein_coding	5	ERAP2
chr5_14872580_C_T_b38	ENSG00000154122.12	6.68035	7.88125e-10	0.280504	Whole_Blood	2.89463e-05	cis	protein_coding	5	ANKH
chr5_56939721_C_T_b38	ENSG00000155542.11	-7.04859	1.2376e-10	-0.652777	Whole_Blood	4.54597e-06	cis	protein_coding	5	SETD9
chr5_115792843_G_A_b38	ENSG00000129596.4	-4.93881	2.56957e-06	-0.65436	Whole_Blood	0.0943135	cis	protein_coding	5	CDO1
chr5_179618487_C_CA_b38	ENSG00000176783.14	4.93505	2.61109e-06	0.257065	Whole_Blood	0.0958349	cis	protein_coding	5	RUFY1
chr5_180600277_A_C_b38	ENSG00000161055.3	-5.39836	3.44511e-07	-0.584051	Whole_Blood	0.012648	cis	protein_coding	5	SCGB3A1
chr5_177313995_C_A_b38	ENSG00000169230.9	6.04057	1.77219e-08	0.219929	Whole_Blood	0.00065075	cis	protein_coding	5	PRELID1
chr5_132802632_T_C_b38	ENSG00000164403.14	-5.16086	9.85711e-07	-0.421488	Whole_Blood	0.0361844	cis	protein_coding	5	SHROOM1
chr5_34011251_G_T_b38	ENSG00000242110.7	6.97168	1.82772e-10	0.705512	Whole_Blood	6.71341e-06	cis	protein_coding	5	AMACR
chr5_81964302_T_G_b38	ENSG00000152348.15	5.62415	1.23812e-07	0.476694	Whole_Blood	0.0045459	cis	protein_coding	5	ATG10
chr5_80722425_A_G_b38	ENSG00000228716.6	6.33173	4.37432e-09	0.515475	Whole_Blood	0.000160647	cis	protein_coding	5	DHFR
chr5_80892946_C_G_b38	ENSG00000228716.6	-5.32729	4.73183e-07	-0.747074	Whole_Blood	0.0173715	cis	protein_coding	5	DHFR
chr5_74853653_T_C_b38	ENSG00000164346.9	10.734	2.98751e-19	0.603244	Whole_Blood	1.09752e-14	cis	protein_coding	5	NSA2
chr6_30451189_C_A_b38	ENSG00000186470.13	-6.39095	3.27894e-09	-0.669888	Whole_Blood	0.0138512	intrachrom_trans	protein_coding	6	BTN3A2
chr6_31274374_C_T_b38	ENSG00000204632.11	6.38189	3.42691e-09	0.574172	Whole_Blood	0.0144763	intrachrom_trans	protein_coding	6	HLA-G
chr6_29515843_A_T_b38	ENSG00000186470.13	-6.01428	2.00775e-08	-0.549376	Whole_Blood	0.0848134	intrachrom_trans	protein_coding	6	BTN3A2
chr6_29991030_A_C_b38	ENSG00000186470.13	-5.99738	2.17509e-08	-0.468392	Whole_Blood	0.0918821	intrachrom_trans	protein_coding	6	BTN3A2
chr6_31379427_A_T_b38	ENSG00000204632.11	6.05912	1.62266e-08	0.522375	Whole_Blood	0.0685459	intrachrom_trans	protein_coding	6	HLA-G
chr6_30133879_G_A_b38	ENSG00000214894.6	5.14391	1.06145e-06	0.397914	Whole_Blood	0.00338389	cis	lincRNA	6	LINC00243
chr6_31306250_C_T_b38	ENSG00000214894.6	-4.61545	9.90915e-06	-0.371627	Whole_Blood	0.0315507	cis	lincRNA	6	LINC00243
chr6_6682429_A_C_b38	ENSG00000261211.1	-6.2667	5.9948e-09	-0.42849	Whole_Blood	1.91354e-05	cis	lincRNA	6	RP1-80N2.3
chr6_30103553_C_T_b38	ENSG00000281831.1	4.94051	2.55107e-06	0.547644	Whole_Blood	0.00812772	cis	lincRNA	6	HCP5B
chr6_31263092_T_C_b38	ENSG00000272221.1	-4.86155	3.56531e-06	-0.338532	Whole_Blood	0.0113555	cis	lincRNA	6	XXbac-BPG181B23.7
chr6_2970334_G_A_b38	ENSG00000244041.7	5.90285	3.39707e-08	0.338548	Whole_Blood	0.0001084	cis	lincRNA	6	LINC01011
chr6_31359387_C_T_b38	ENSG00000272221.1	-5.09192	1.33073e-06	-0.371705	Whole_Blood	0.00424103	cis	lincRNA	6	XXbac-BPG181B23.7
chr6_31395114_C_G_b38	ENSG00000272221.1	-8.54228	4.87924e-14	-0.563247	Whole_Blood	1.55794e-10	cis	lincRNA	6	XXbac-BPG181B23.7
chr6_31280901_T_C_b38	ENSG00000272221.1	-4.54691	1.3096e-05	-0.431437	Whole_Blood	0.0416844	cis	lincRNA	6	XXbac-BPG181B23.7
chr6_31366162_A_G_b38	ENSG00000272221.1	-5.30166	5.30249e-07	-0.371529	Whole_Blood	0.00169097	cis	lincRNA	6	XXbac-BPG181B23.7
chr6_29991030_A_C_b38	ENSG00000281831.1	5.46914	2.50582e-07	0.731923	Whole_Blood	0.000799356	cis	lincRNA	6	HCP5B
chr6_7336515_C_CT_b38	ENSG00000124784.8	-5.08679	1.36064e-06	-0.253731	Whole_Blood	0.0707263	cis	protein_coding	6	RIOK1
chr6_32633827_C_T_b38	ENSG00000198502.5	-6.97089	1.83502e-10	-0.443666	Whole_Blood	9.5456e-06	cis	protein_coding	6	HLA-DRB5
chr6_32603321_A_G_b38	ENSG00000198502.5	-6.88974	2.76383e-10	-0.492267	Whole_Blood	1.43766e-05	cis	protein_coding	6	HLA-DRB5
chr6_32541556_C_T_b38	ENSG00000198502.5	-5.13919	1.08349e-06	-0.385948	Whole_Blood	0.056322	cis	protein_coding	6	HLA-DRB5
chr6_31306250_C_T_b38	ENSG00000204525.16	-7.09089	9.98071e-11	-0.367033	Whole_Blood	5.19217e-06	cis	protein_coding	6	HLA-C
chr6_31263092_T_C_b38	ENSG00000204525.16	6.76234	5.23686e-10	0.342961	Whole_Blood	2.724e-05	cis	protein_coding	6	HLA-C
chr6_31379497_C_G_b38	ENSG00000204525.16	6.11594	1.23749e-08	0.32756	Whole_Blood	0.000643592	cis	protein_coding	6	HLA-C
chr6_31274374_C_T_b38	ENSG00000204525.16	-5.74346	7.14551e-08	-0.317638	Whole_Blood	0.00371545	cis	protein_coding	6	HLA-C
chr6_31380021_G_A_b38	ENSG00000204525.16	-5.36768	3.95216e-07	-0.311079	Whole_Blood	0.0205477	cis	protein_coding	6	HLA-C
chr6_16758194_C_T_b38	ENSG00000124788.17	-5.88815	3.63972e-08	-0.246031	Whole_Blood	0.00189265	cis	protein_coding	6	ATXN1
chr6_13964848_T_G_b38	ENSG00000180537.12	-5.28183	5.78968e-07	-0.48005	Whole_Blood	0.0300982	cis	protein_coding	6	RNF182
chr6_31464043_C_T_b38	ENSG00000204301.6	5.05431	1.56589e-06	0.799885	Whole_Blood	0.0813919	cis	protein_coding	6	NOTCH4
chr6_32636375_A_G_b38	ENSG00000232629.8	8.50816	5.8625e-14	0.619897	Whole_Blood	3.05061e-09	cis	protein_coding	6	HLA-DQB2
chr6_32459971_C_T_b38	ENSG00000232629.8	6.08065	1.46451e-08	0.50899	Whole_Blood	0.000761618	cis	protein_coding	6	HLA-DQB2
chr6_31979309_G_A_b38	ENSG00000204351.11	6.9986	1.59487e-10	0.364189	Whole_Blood	8.29652e-06	cis	protein_coding	6	SKIV2L
chr6_29861139_C_T_b38	ENSG00000204644.9	7.02563	1.39063e-10	0.658117	Whole_Blood	7.23421e-06	cis	protein_coding	6	ZFP57
chr6_29948691_C_T_b38	ENSG00000204644.9	-6.55955	1.43376e-09	-0.7269	Whole_Blood	7.45741e-05	cis	protein_coding	6	ZFP57
chr6_95598046_A_AT_b38	ENSG00000172469.15	-5.36397	4.01804e-07	-0.238575	Whole_Blood	0.0208898	cis	protein_coding	6	MANEA
chr6_132729666_A_T_b38	ENSG00000093134.14	-8.55701	4.50733e-14	-0.385579	Whole_Blood	2.34548e-09	cis	protein_coding	6	VNN3
chr6_131652792_C_G_b38	ENSG00000118520.14	-7.69162	4.48098e-12	-0.384976	Whole_Blood	2.33145e-07	cis	protein_coding	6	ARG1
chr6_132729666_A_T_b38	ENSG00000112303.13	-6.61891	1.06909e-09	-0.251859	Whole_Blood	5.56076e-05	cis	protein_coding	6	VNN2
chr6_132729666_A_T_b38	ENSG00000112299.7	5.30225	5.28862e-07	0.299374	Whole_Blood	0.0274939	cis	protein_coding	6	VNN1
chr6_28768412_A_G_b38	ENSG00000204644.9	6.02618	1.89755e-08	0.746141	Whole_Blood	0.000986766	cis	protein_coding	6	ZFP57
chr6_87527010_A_G_b38	ENSG00000164414.17	5.68878	9.19963e-08	0.195841	Whole_Blood	0.00478344	cis	protein_coding	6	SLC35A1
chr6_34611874_A_G_b38	ENSG00000065060.16	7.1412	7.72242e-11	0.45055	Whole_Blood	4.01759e-06	cis	protein_coding	6	UHRF1BP1
chr6_27332531_A_G_b38	ENSG00000186470.13	-8.48824	6.52504e-14	-0.683618	Whole_Blood	3.3953e-09	cis	protein_coding	6	BTN3A2
chr6_36421600_T_C_b38	ENSG00000010030.13	10.6512	4.71916e-19	0.484076	Whole_Blood	2.45599e-14	cis	protein_coding	6	ETV7
chr6_32680443_T_C_b38	ENSG00000232629.8	9.93214	2.49034e-17	0.689795	Whole_Blood	1.29603e-12	cis	protein_coding	6	HLA-DQB2
chr6_32680443_T_C_b38	ENSG00000237541.3	9.26893	9.46823e-16	0.777041	Whole_Blood	4.92736e-11	cis	protein_coding	6	HLA-DQA2
chr6_32541556_C_T_b38	ENSG00000232629.8	8.30796	1.71529e-13	0.636308	Whole_Blood	8.92532e-09	cis	protein_coding	6	HLA-DQB2
chr6_32461526_G_A_b38	ENSG00000237541.3	7.90736	1.44157e-12	0.698222	Whole_Blood	7.50091e-08	cis	protein_coding	6	HLA-DQA2
chr6_32541556_C_T_b38	ENSG00000237541.3	7.23458	4.78903e-11	0.679763	Whole_Blood	2.49154e-06	cis	protein_coding	6	HLA-DQA2
chr6_32761024_G_A_b38	ENSG00000237541.3	7.11487	8.83257e-11	0.982423	Whole_Blood	4.59497e-06	cis	protein_coding	6	HLA-DQA2
chr6_32714430_T_G_b38	ENSG00000232629.8	6.94236	2.1197e-10	0.563919	Whole_Blood	1.10262e-05	cis	protein_coding	6	HLA-DQB2
chr6_32550458_T_C_b38	ENSG00000237541.3	-6.24913	6.52612e-09	-0.584729	Whole_Blood	0.000339417	cis	protein_coding	6	HLA-DQA2
chr6_32461526_G_A_b38	ENSG00000232629.8	6.03602	1.81098e-08	0.491478	Whole_Blood	0.000941782	cis	protein_coding	6	HLA-DQB2
chr6_29948691_C_T_b38	ENSG00000204642.13	-6.02804	1.88092e-08	-0.517699	Whole_Blood	0.000978135	cis	protein_coding	6	HLA-F
chr6_31361306_G_A_b38	ENSG00000204520.12	-6.00736	2.07465e-08	-0.38581	Whole_Blood	0.00107884	cis	protein_coding	6	MICA
chr6_32607881_G_C_b38	ENSG00000237541.3	-5.67562	9.77471e-08	-0.530852	Whole_Blood	0.00508236	cis	protein_coding	6	HLA-DQA2
chr6_32680443_T_C_b38	ENSG00000196735.11	-5.22067	7.58355e-07	-0.225368	Whole_Blood	0.0394224	cis	protein_coding	6	HLA-DQA1
chr6_43021319_T_C_b38	ENSG00000124587.13	5.81433	5.14033e-08	0.552729	Whole_Blood	0.00267292	cis	protein_coding	6	PEX6
chr6_31353407_T_C_b38	ENSG00000204520.12	-5.05343	1.57181e-06	-0.591006	Whole_Blood	0.0816982	cis	protein_coding	6	MICA
chr6_29865476_C_A_b38	ENSG00000204642.13	-7.68933	4.53498e-12	-0.559814	Whole_Blood	2.3595e-07	cis	protein_coding	6	HLA-F
chr6_3111722_C_T_b38	ENSG00000137267.5	-7.37029	2.38213e-11	-0.621693	Whole_Blood	1.23935e-06	cis	protein_coding	6	TUBB2A
chr6_152999285_AAGG_A_b38	ENSG00000112031.15	-7.43156	1.73536e-11	-0.491697	Whole_Blood	9.02875e-07	cis	protein_coding	6	MTRF1L
chr6_28244970_G_A_b38	ENSG00000137185.11	-5.14001	1.07962e-06	-0.356887	Whole_Blood	0.0561219	cis	protein_coding	6	ZSCAN9
chr6_29696400_A_G_b38	ENSG00000204644.9	7.13325	8.04231e-11	0.651712	Whole_Blood	4.18393e-06	cis	protein_coding	6	ZFP57
chr6_29813272_T_G_b38	ENSG00000204644.9	-6.10124	1.32749e-08	-0.621011	Whole_Blood	0.000690387	cis	protein_coding	6	ZFP57
chr6_32669525_G_A_b38	ENSG00000231852.6	5.38951	3.58442e-07	1.05351	Whole_Blood	0.0186361	cis	protein_coding	6	CYP21A2
chr6_28808205_G_C_b38	ENSG00000204713.10	5.32331	4.81642e-07	0.241446	Whole_Blood	0.0250401	cis	protein_coding	6	TRIM27
chr6_31170021_C_T_b38	ENSG00000137310.11	5.53104	1.89336e-07	0.247759	Whole_Blood	0.00984435	cis	protein_coding	6	TCF19
chr6_87633600_T_C_b38	ENSG00000164414.17	5.76791	6.37937e-08	0.194869	Whole_Blood	0.00331714	cis	protein_coding	6	SLC35A1
chr6_32541556_C_T_b38	ENSG00000179344.16	-9.01824	3.71282e-15	-0.525818	Whole_Blood	1.93215e-10	cis	protein_coding	6	HLA-DQB1
chr6_32714430_T_G_b38	ENSG00000179344.16	-6.654	8.98351e-10	-0.429686	Whole_Blood	4.67277e-05	cis	protein_coding	6	HLA-DQB1
chr6_32461526_G_A_b38	ENSG00000179344.16	-6.51346	1.79918e-09	-0.408922	Whole_Blood	9.35789e-05	cis	protein_coding	6	HLA-DQB1
chr6_32459971_C_T_b38	ENSG00000237541.3	6.08412	1.44049e-08	0.596493	Whole_Blood	0.000749139	cis	protein_coding	6	HLA-DQA2
chr6_32082290_T_C_b38	ENSG00000237541.3	5.08747	1.35662e-06	0.467782	Whole_Blood	0.0705186	cis	protein_coding	6	HLA-DQA2
chr6_155226948_C_T_b38	ENSG00000146426.17	7.89784	1.51585e-12	0.590895	Whole_Blood	7.88725e-08	cis	protein_coding	6	TIAM2
chr6_29814170_G_T_b38	ENSG00000066379.14	6.46024	2.33658e-09	0.604178	Whole_Blood	0.000121528	cis	protein_coding	6	ZNRD1
chr6_109476101_A_G_b38	ENSG00000135587.8	6.43873	2.59615e-09	0.383411	Whole_Blood	0.000135026	cis	protein_coding	6	SMPD2
chr6_28806206_A_C_b38	ENSG00000204713.10	5.32331	4.81642e-07	0.241446	Whole_Blood	0.0250401	cis	protein_coding	6	TRIM27
chr6_28929856_G_T_b38	ENSG00000204713.10	5.25545	6.506e-07	0.224884	Whole_Blood	0.0338215	cis	protein_coding	6	TRIM27
chr6_39139698_C_G_b38	ENSG00000112167.9	-5.07493	1.43233e-06	-0.284081	Whole_Blood	0.0744512	cis	protein_coding	6	SAYSD1
chr6_32598372_G_A_b38	ENSG00000232629.8	8.9921	4.27984e-15	0.64735	Whole_Blood	2.22719e-10	cis	protein_coding	6	HLA-DQB2
chr6_109544468_C_T_b38	ENSG00000135587.8	5.47991	2.38678e-07	0.38822	Whole_Blood	0.0124096	cis	protein_coding	6	SMPD2
chr6_30932887_T_C_b38	ENSG00000137411.16	11.7726	9.71841e-22	0.384495	Whole_Blood	5.05785e-17	cis	protein_coding	6	VARS2
chr6_31452169_C_T_b38	ENSG00000204366.3	8.57912	4.00145e-14	1.35909	Whole_Blood	2.08228e-09	cis	protein_coding	6	ZBTB12
chr6_26458297_C_G_b38	ENSG00000112763.15	-7.87243	1.73315e-12	-0.321994	Whole_Blood	9.01776e-08	cis	protein_coding	6	BTN2A1
chr7_143346809_C_T_b38	ENSG00000188037.10	7.95392	1.12726e-12	0.914042	Whole_Blood	4.05452e-08	cis	protein_coding	7	CLCN1
chr7_1141503_C_T_b38	ENSG00000164849.9	6.24298	6.72264e-09	0.27809	Whole_Blood	0.000241726	cis	protein_coding	7	GPR146
chr7_152635313_A_T_b38	ENSG00000196584.2	5.02442	1.78118e-06	0.366221	Whole_Blood	0.0640172	cis	protein_coding	7	XRCC2
chr7_6436200_C_T_b38	ENSG00000164535.14	7.31796	3.11985e-11	0.423937	Whole_Blood	1.12212e-06	cis	protein_coding	7	DAGLB
chr7_21927361_T_C_b38	ENSG00000164649.19	-5.00296	1.95319e-06	-0.312832	Whole_Blood	0.0701975	cis	protein_coding	7	CDCA7L
chr7_21938690_A_G_b38	ENSG00000164649.19	5.38612	3.63932e-07	0.413678	Whole_Blood	0.013083	cis	protein_coding	7	CDCA7L
chr7_73865690_C_T_b38	ENSG00000165171.10	-5.7854	5.88163e-08	-0.52304	Whole_Blood	0.00211468	cis	protein_coding	7	WBSCR27
chr7_101240692_C_T_b38	ENSG00000106404.13	6.34823	4.0372e-09	0.558674	Whole_Blood	0.00014517	cis	protein_coding	7	CLDN15
chr7_100512701_C_T_b38	ENSG00000121716.20	6.19398	8.51259e-09	0.316824	Whole_Blood	0.000306079	cis	protein_coding	7	PILRB
chr7_141861384_C_T_b38	ENSG00000127364.3	-7.02472	1.39707e-10	-0.422042	Whole_Blood	5.0244e-06	cis	protein_coding	7	TAS2R4
chr7_150338437_T_G_b38	ENSG00000127399.14	6.63441	9.90037e-10	0.309171	Whole_Blood	3.56037e-05	cis	protein_coding	7	LRRC61
chr7_150793343_C_G_b38	ENSG00000002726.20	-5.55518	1.69649e-07	-0.579795	Whole_Blood	0.00609906	cis	protein_coding	7	AOC1
chr7_43207645_C_G_b38	ENSG00000136197.12	5.1392	1.08344e-06	0.489768	Whole_Blood	0.0389422	cis	protein_coding	7	C7orf25
chr7_76514308_G_A_b38	ENSG00000146707.14	8.54319	4.85534e-14	0.681078	Whole_Blood	1.74647e-09	cis	protein_coding	7	POMZP3
chr7_105226025_T_A_b38	ENSG00000135250.16	-4.97379	2.21324e-06	-0.197666	Whole_Blood	0.0795416	cis	protein_coding	7	SRPK2
chr7_99963243_G_C_b38	ENSG00000146833.15	5.14559	1.05368e-06	0.248241	Whole_Blood	0.0378733	cis	protein_coding	7	TRIM4
chr7_77349590_A_G_b38	ENSG00000186088.15	5.3399	4.47348e-07	0.272441	Whole_Blood	0.0160813	cis	protein_coding	7	GSAP
chr7_6831300_T_TTTCTC_b38	ENSG00000146574.15	-9.63539	1.27262e-16	-0.622221	Whole_Blood	4.57772e-12	cis	protein_coding	7	CCZ1B
chr7_43897738_C_T_b38	ENSG00000122678.16	5.52289	1.96471e-07	0.407023	Whole_Blood	0.00706314	cis	protein_coding	7	POLM
chr7_76425572_C_G_b38	ENSG00000146707.14	5.28284	5.76388e-07	0.493199	Whole_Blood	0.0207188	cis	protein_coding	7	POMZP3
chr7_66126218_A_G_b38	ENSG00000169919.16	6.73364	6.04405e-10	0.421229	Whole_Blood	2.17362e-05	cis	protein_coding	7	GUSB
chr7_1109353_C_T_b38	ENSG00000178381.11	-5.68084	9.54228e-08	-0.333419	Whole_Blood	0.00343064	cis	protein_coding	7	ZFAND2A
chr7_6831300_T_TTTCTC_b38	ENSG00000122674.11	7.96801	1.04628e-12	0.543855	Whole_Blood	3.76338e-08	cis	protein_coding	7	CCZ1
chr7_50539690_G_C_b38	ENSG00000132436.11	5.33987	4.47404e-07	0.293539	Whole_Blood	0.0160828	cis	protein_coding	7	FIGNL1
chr7_143405136_G_T_b38	ENSG00000159840.15	7.27221	3.9478e-11	0.254798	Whole_Blood	1.41987e-06	cis	protein_coding	7	ZYX
chr7_100642568_A_G_b38	ENSG00000106330.11	6.13641	1.12204e-08	0.327476	Whole_Blood	0.00040343	cis	protein_coding	7	MOSPD3
chr7_36736167_T_C_b38	ENSG00000136250.11	5.11672	1.19486e-06	0.404816	Whole_Blood	0.0429455	cis	protein_coding	7	AOAH
chr7_150787013_G_A_b38	ENSG00000106565.17	-6.57469	1.33049e-09	-0.630459	Whole_Blood	4.78456e-05	cis	protein_coding	7	TMEM176B
chr7_150787013_G_A_b38	ENSG00000002933.7	-5.71322	8.21828e-08	-0.558901	Whole_Blood	0.00295472	cis	protein_coding	7	TMEM176A
chr7_28677231_A_G_b38	ENSG00000146592.16	-5.20495	8.12591e-07	-0.168713	Whole_Blood	0.0292086	cis	protein_coding	7	CREB5
chr7_55887300_G_C_b38	ENSG00000106153.12	-7.13129	8.12301e-11	-0.3117	Whole_Blood	2.92144e-06	cis	protein_coding	7	CHCHD2
chr7_102447955_A_G_b38	ENSG00000161036.12	6.48896	2.02949e-09	0.662705	Whole_Blood	7.29803e-05	cis	protein_coding	7	LRWD1
chr7_44751322_T_C_b38	ENSG00000122515.14	-6.37406	3.56025e-09	-0.189198	Whole_Blood	0.000128023	cis	protein_coding	7	ZMIZ2
chr8_9175136_A_G_b38	ENSG00000248538.6	12.377	3.52582e-23	1.10977	Whole_Blood	9.68191e-20	cis	lincRNA	8	RP11-10A14.5
chr8_144792397_C_T_b38	ENSG00000161016.17	-10.2385	4.60371e-18	-0.236721	Whole_Blood	1.33701e-13	cis	protein_coding	8	RPL8
chr8_100137433_G_A_b38	ENSG00000104450.12	-5.53541	1.8561e-07	-0.294588	Whole_Blood	0.00538938	cis	protein_coding	8	SPAG1
chr8_132710035_T_C_b38	ENSG00000129295.8	-13.2935	2.40985e-25	-0.601324	Whole_Blood	6.99893e-21	cis	protein_coding	8	LRRC6
chr8_19718937_C_T_b38	ENSG00000147408.14	6.05213	1.67744e-08	0.333401	Whole_Blood	0.000487096	cis	protein_coding	8	CSGALNACT1
chr8_66450629_A_G_b38	ENSG00000147576.15	6.04435	1.74066e-08	0.236849	Whole_Blood	0.000505436	cis	protein_coding	8	ADHFE1
chr8_28138849_G_A_b38	ENSG00000134014.16	7.59263	7.51547e-12	0.383304	Whole_Blood	2.18257e-07	cis	protein_coding	8	ELP3
chr8_18051814_G_A_b38	ENSG00000104763.18	-6.94658	2.07498e-10	-0.233724	Whole_Blood	6.02576e-06	cis	protein_coding	8	ASAH1
chr8_143902552_T_C_b38	ENSG00000178685.13	-5.14385	1.06169e-06	-0.179152	Whole_Blood	0.0308241	cis	protein_coding	8	PARP10
chr8_89625972_T_C_b38	ENSG00000164823.9	-5.32104	4.86524e-07	-0.29159	Whole_Blood	0.0141262	cis	protein_coding	8	OSGIN2
chr8_56212711_T_C_b38	ENSG00000170791.17	5.22288	7.51016e-07	0.279635	Whole_Blood	0.021805	cis	protein_coding	8	CHCHD7
chr8_144420912_A_G_b38	ENSG00000071894.16	5.07637	1.42342e-06	0.298354	Whole_Blood	0.0413247	cis	protein_coding	8	CPSF1
chr8_725683_C_T_b38	ENSG00000104714.13	6.54809	1.51714e-09	0.876096	Whole_Blood	4.40561e-05	cis	protein_coding	8	ERICH1
chr8_142639191_G_A_b38	ENSG00000234616.8	-4.88519	3.22639e-06	-0.168809	Whole_Blood	0.0936653	cis	protein_coding	8	JRK
chr9_94499290_G_A_b38	ENSG00000232063.1	4.30646	3.41055e-05	0.457049	Whole_Blood	0.0680404	cis	lincRNA	9	RP11-307E17.8
chr9_68569853_C_T_b38	ENSG00000234506.5	-4.86331	3.53901e-06	-0.202587	Whole_Blood	0.0070674	cis	lincRNA	9	LINC01506
chr9_14607105_C_T_b38	ENSG00000272871.1	4.34094	2.97925e-05	0.417279	Whole_Blood	0.0594659	cis	lincRNA	9	RP11-408A13.4
chr9_68570497_G_A_b38	ENSG00000154330.12	-5.50906	2.09184e-07	-0.509076	Whole_Blood	0.00812679	cis	protein_coding	9	PGM5
chr9_137833670_A_T_b38	ENSG00000197070.13	4.96872	2.26172e-06	0.333864	Whole_Blood	0.0878453	cis	protein_coding	9	ARRDC1
chr9_37425245_C_G_b38	ENSG00000137106.17	-6.64264	9.50467e-10	-0.516132	Whole_Blood	3.69323e-05	cis	protein_coding	9	GRHPR
chr9_113373918_C_T_b38	ENSG00000119431.9	6.90944	2.50263e-10	0.416659	Whole_Blood	9.72521e-06	cis	protein_coding	9	HDHD3
chr9_109353249_T_A_b38	ENSG00000095203.14	6.19753	8.36856e-09	0.886501	Whole_Blood	0.000325144	cis	protein_coding	9	EPB41L4B
chr9_98127484_G_A_b38	ENSG00000106785.14	-7.00977	1.50706e-10	-0.535511	Whole_Blood	5.85659e-06	cis	protein_coding	9	TRIM14
chr9_98127058_G_T_b38	ENSG00000106785.14	-6.87134	3.03194e-10	-0.519875	Whole_Blood	1.17818e-05	cis	protein_coding	9	TRIM14
chr9_34649445_A_G_b38	ENSG00000137070.17	6.38246	3.41749e-09	0.378089	Whole_Blood	0.000132787	cis	protein_coding	9	IL11RA
chr9_131613253_TG_T_b38	ENSG00000107263.18	5.1931	8.55977e-07	0.301575	Whole_Blood	0.0332538	cis	protein_coding	9	RAPGEF1
chr9_131735209_G_A_b38	ENSG00000107263.18	-5.18163	9.00093e-07	-0.283601	Whole_Blood	0.0349668	cis	protein_coding	9	RAPGEF1
chr9_137833670_A_T_b38	ENSG00000181090.19	5.12599	1.14761e-06	0.530967	Whole_Blood	0.0445802	cis	protein_coding	9	EHMT1
chr9_127423429_A_T_b38	ENSG00000197958.12	7.87666	1.695e-12	0.181548	Whole_Blood	6.58747e-08	cis	protein_coding	9	RPL12
chr9_100303602_C_T_b38	ENSG00000119509.12	6.40235	3.10147e-09	0.334839	Whole_Blood	0.000120511	cis	protein_coding	9	INVS
chr9_94306276_C_G_b38	ENSG00000148110.15	6.36535	3.71456e-09	0.456538	Whole_Blood	0.000144326	cis	protein_coding	9	MFSD14B
chr9_22041999_C_G_b38	ENSG00000147883.10	-5.08773	1.35508e-06	-0.351132	Whole_Blood	0.0526368	cis	protein_coding	9	CDKN2B
chr9_127423429_A_T_b38	ENSG00000196152.10	-5.59309	1.42721e-07	-0.273444	Whole_Blood	0.00554486	cis	protein_coding	9	ZNF79
chr9_88254_T_C_b38	ENSG00000181404.15	-7.04513	1.25957e-10	-0.634869	Whole_Blood	4.89494e-06	cis	protein_coding	9	WASHC1
chr9_134081014_T_C_b38	ENSG00000169925.16	-5.09248	1.32748e-06	-0.22907	Whole_Blood	0.0515659	cis	protein_coding	9	BRD3
chr9_68553660_C_G_b38	ENSG00000154330.12	6.86616	3.11208e-10	0.770659	Whole_Blood	1.20929e-05	cis	protein_coding	9	PGM5
chr9_34369684_CTGAGA_C_b38	ENSG00000164978.17	9.19204	1.44063e-15	0.668786	Whole_Blood	5.59902e-11	cis	protein_coding	9	NUDT2
chr9_133370907_C_A_b38	ENSG00000148297.15	5.18118	9.01879e-07	0.299244	Whole_Blood	0.0350353	cis	protein_coding	9	MED22
chr9_98127058_G_T_b38	ENSG00000106789.12	-5.60971	1.32273e-07	-0.57467	Whole_Blood	0.00513906	cis	protein_coding	9	CORO2A
chr9_98179624_G_A_b38	ENSG00000106789.12	5.04232	1.649e-06	0.543833	Whole_Blood	0.0640522	cis	protein_coding	9	CORO2A
chr9_105963286_T_C_b38	ENSG00000095209.11	-5.00253	1.95682e-06	-0.411279	Whole_Blood	0.0760067	cis	protein_coding	9	TMEM38B
chr9_137546725_A_G_b38	ENSG00000130653.15	7.30111	3.40254e-11	0.328993	Whole_Blood	1.32233e-06	cis	protein_coding	9	PNPLA7
chr9_136494732_A_G_b38	ENSG00000187796.13	4.98426	2.11627e-06	0.21499	Whole_Blood	0.0821979	cis	protein_coding	9	CARD9
chr14_58975459_A_G_b38	ENSG00000086015.20	-6.10238	1.32027e-08	-0.350663	Whole_Blood	0.061992	trans	protein_coding	1	MAST2
chr2_74872567_G_A_b38	ENSG00000203684.5	5.83492	4.66947e-08	0.934039	Whole_Blood	0.0264174	trans	lincRNA	1	IBA57-AS1
chr21_30188505_C_A_b38	ENSG00000041988.15	-5.91978	3.13714e-08	-0.378974	Whole_Blood	0.0707655	trans	protein_coding	1	THAP3
chr21_33124088_A_G_b38	ENSG00000197056.9	6.24265	6.73353e-09	0.265086	Whole_Blood	0.0151891	trans	protein_coding	1	ZMYM1
chr4_80240926_C_T_b38	ENSG00000233791.5	6.09508	1.36712e-08	0.550754	Whole_Blood	0.00638693	trans	lincRNA	1	LINC01136
chr5_11428411_T_C_b38	ENSG00000143183.16	6.44686	2.49492e-09	0.153139	Whole_Blood	0.0209527	trans	protein_coding	1	TMCO1
chr14_98345830_A_C_b38	ENSG00000224914.3	5.8626	4.10258e-08	0.863135	Whole_Blood	0.00367107	trans	lincRNA	10	LINC00863
chr17_7318388_G_T_b38	ENSG00000253626.3	6.7088	6.84052e-10	0.680809	Whole_Blood	0.00117686	trans	protein_coding	10	EIF5AL1
chr7_131540503_G_A_b38	ENSG00000224934.2	-5.66651	1.01928e-07	-0.643145	Whole_Blood	0.0142635	trans	lincRNA	10	RP11-441O15.3
chr13_67356011_C_T_b38	ENSG00000229719.5	-5.6036	1.36022e-07	-0.484246	Whole_Blood	0.0173818	trans	lincRNA	11	MIR194-2HG
chr15_56482523_G_T_b38	ENSG00000280798.1	5.56062	1.65502e-07	0.580211	Whole_Blood	0.0176704	trans	lincRNA	11	LINC00294
chr18_52899850_T_A_b38	ENSG00000175773.12	-5.34402	4.3922e-07	-1.02143	Whole_Blood	0.0517608	trans	lincRNA	11	RP11-121M22.1
chr18_8798187_G_A_b38	ENSG00000256433.2	-5.26955	6.11289e-07	-0.34889	Whole_Blood	0.0952192	trans	lincRNA	12	RP1-102E24.8
chr9_101971688_G_C_b38	ENSG00000237248.4	5.81273	5.17893e-08	0.347983	Whole_Blood	0.0119248	trans	lincRNA	12	LINC00987
chr17_77034131_G_T_b38	ENSG00000277767.1	5.15684	1.00319e-06	0.819669	Whole_Blood	0.0702653	trans	lincRNA	13	RP11-365P13.5
chr8_98354238_C_T_b38	ENSG00000274922.1	5.61521	1.28988e-07	0.354179	Whole_Blood	0.0118353	trans	lincRNA	13	RP11-88E10.5
chr1_198703170_T_C_b38	ENSG00000134001.12	6.06906	1.54761e-08	0.239664	Whole_Blood	0.0509996	trans	protein_coding	14	EIF2S1
chr11_21515474_A_G_b38	ENSG00000131969.14	-5.90107	3.42554e-08	-0.284312	Whole_Blood	0.0703306	trans	protein_coding	14	ABHD12B
chr19_11402150_A_G_b38	ENSG00000232774.7	5.36926	3.92434e-07	0.640385	Whole_Blood	0.0440731	trans	lincRNA	14	FLJ22447
chr6_5608337_A_G_b38	ENSG00000258819.1	-5.66606	1.02144e-07	-0.492441	Whole_Blood	0.0244729	trans	lincRNA	14	RP11-7F17.3
chr11_96979950_G_A_b38	ENSG00000103994.16	6.13352	1.1377e-08	0.158421	Whole_Blood	0.0230716	trans	protein_coding	15	ZNF106
chr17_15471088_G_A_b38	ENSG00000137857.17	-5.8334	4.70288e-08	-0.931777	Whole_Blood	0.0681615	trans	protein_coding	15	DUOX1
chr5_148749632_T_C_b38	ENSG00000259448.2	-5.30778	5.16052e-07	-0.423485	Whole_Blood	0.0961668	trans	lincRNA	15	RP11-16E12.1
chr6_21231313_AT_A_b38	ENSG00000245719.1	5.31649	4.96457e-07	0.403878	Whole_Blood	0.0929477	trans	lincRNA	15	RP11-34F13.2
chr8_129424523_C_T_b38	ENSG00000166716.9	5.95633	2.64082e-08	0.196662	Whole_Blood	0.0557164	trans	protein_coding	15	ZNF592
chr13_78691744_G_A_b38	ENSG00000232748.3	-5.36417	4.0146e-07	-0.606164	Whole_Blood	0.0660526	trans	lincRNA	16	RP11-196G11.6
chr18_10300054_G_T_b38	ENSG00000135686.12	-5.87853	3.8076e-08	-0.37304	Whole_Blood	0.0784377	trans	protein_coding	16	KLHL36
chr19_1277071_G_T_b38	ENSG00000260884.1	5.30116	5.31435e-07	0.820388	Whole_Blood	0.0661636	trans	lincRNA	16	AC009120.5
chr20_3093104_A_G_b38	ENSG00000260219.2	-5.56193	1.64516e-07	-0.470238	Whole_Blood	0.0213003	trans	lincRNA	16	RP11-347C12.10
chr3_31799532_GT_G_b38	ENSG00000260953.1	5.44843	2.75101e-07	0.774032	Whole_Blood	0.084638	trans	lincRNA	16	RP11-426C22.6
chr7_151829142_A_G_b38	ENSG00000261386.2	5.49064	2.27384e-07	0.529588	Whole_Blood	0.055508	trans	lincRNA	16	CTD-2012K14.6
chr8_92935861_C_T_b38	ENSG00000260953.1	5.42453	3.06339e-07	0.914175	Whole_Blood	0.0694443	trans	lincRNA	16	RP11-426C22.6
chr12_29437642_ACT_A_b38	ENSG00000262006.1	-5.73119	7.56309e-08	-1.01881	Whole_Blood	0.0215196	trans	lincRNA	17	RP11-700H6.4
chr15_92510305_C_A_b38	ENSG00000087995.15	5.88094	3.76486e-08	0.412225	Whole_Blood	0.0977487	trans	protein_coding	17	METTL2A
chr2_132042479_T_C_b38	ENSG00000266389.1	-5.62446	1.23637e-07	-0.338691	Whole_Blood	0.0549805	trans	lincRNA	17	CTB-41I6.1
chr3_190450740_T_G_b38	ENSG00000185156.5	-6.10249	1.31957e-08	-0.366553	Whole_Blood	0.0711051	trans	protein_coding	17	MFSD6L
chr3_175852985_A_T_b38	ENSG00000239704.10	-6.28975	5.36232e-09	-0.319627	Whole_Blood	0.0288949	trans	protein_coding	17	CDRT4
chr14_45917841_T_A_b38	ENSG00000274918.1	-5.37274	3.86373e-07	-0.467622	Whole_Blood	0.029119	trans	lincRNA	18	RP11-54G14.1
chr14_46989075_C_T_b38	ENSG00000196628.15	-5.73468	7.44184e-08	-0.394905	Whole_Blood	0.047806	trans	protein_coding	18	TCF4
chr17_34802907_T_C_b38	ENSG00000152242.10	-5.73444	7.45026e-08	-0.265997	Whole_Blood	0.0482758	trans	protein_coding	18	C18orf25
chr17_15159248_C_A_b38	ENSG00000074695.5	-5.86432	4.06986e-08	-0.294342	Whole_Blood	0.0263717	trans	protein_coding	18	LMAN1
chr21_36702445_C_G_b38	ENSG00000264278.1	-4.95412	2.40724e-06	-0.427494	Whole_Blood	0.0867617	trans	lincRNA	18	RP11-162A12.2
chr22_48957745_T_C_b38	ENSG00000101782.14	5.50774	2.10442e-07	0.430576	Whole_Blood	0.0723844	trans	protein_coding	18	RIOK3
chr4_20212117_C_T_b38	ENSG00000263753.6	5.58727	1.46565e-07	0.300889	Whole_Blood	0.0212132	trans	lincRNA	18	LINC00667
chr7_39288982_C_A_b38	ENSG00000078142.12	5.71185	8.27043e-08	0.146216	Whole_Blood	0.0861791	trans	protein_coding	18	PIK3C3
chr14_80466948_G_A_b38	ENSG00000268658.5	5.51871	2.00232e-07	0.406279	Whole_Blood	0.0314317	trans	lincRNA	19	LINC00664
chr15_75662694_C_T_b38	ENSG00000205786.8	5.47612	2.42806e-07	0.340323	Whole_Blood	0.0332659	trans	lincRNA	19	LINC01531
chr22_41357599_G_A_b38	ENSG00000268568.1	-5.12458	1.15468e-06	-0.560451	Whole_Blood	0.0933684	trans	lincRNA	19	AC007228.9
chr22_22130206_G_T_b38	ENSG00000178201.4	-6.25067	6.47781e-09	-1.03393	Whole_Blood	0.0115873	trans	protein_coding	19	VN1R1
chr8_143830133_T_C_b38	ENSG00000196437.10	6.11712	1.23053e-08	0.408083	Whole_Blood	0.0609997	trans	protein_coding	19	ZNF569
chr12_70444073_G_A_b38	ENSG00000068724.15	6.28568	5.469e-09	0.4841	Whole_Blood	0.0230059	trans	protein_coding	2	TTC7A
chr14_20485383_A_C_b38	ENSG00000272667.1	5.96577	2.52573e-08	0.507555	Whole_Blood	0.00657832	trans	lincRNA	2	RP11-395A13.2
chr16_49654931_TTACTGTCATCTTACAGTAAA_T_b38	ENSG00000168894.9	6.17622	9.27068e-09	0.110265	Whole_Blood	0.0294706	trans	protein_coding	2	RNF181
chr18_4332833_T_C_b38	ENSG00000171055.14	-5.90482	3.36566e-08	-0.307151	Whole_Blood	0.0977147	trans	protein_coding	2	FEZ2
chr7_115544200_A_G_b38	ENSG00000235192.1	6.11434	1.24697e-08	0.336059	Whole_Blood	0.00504665	trans	lincRNA	2	AC009495.2
chr1_168987057_T_C_b38	ENSG00000196396.9	5.90871	3.30467e-08	0.233201	Whole_Blood	0.0919607	trans	protein_coding	20	PTPN1
chr12_51238469_G_A_b38	ENSG00000125780.11	-5.94795	2.74738e-08	-0.552556	Whole_Blood	0.0477819	trans	protein_coding	20	TGM3
chr17_682850_A_ATTAGATAGGCTACAGAGGAGGGGAT_b38	ENSG00000235621.8	-5.15368	1.01712e-06	-0.523305	Whole_Blood	0.0986844	trans	lincRNA	20	LINC00494
chr4_41200772_T_C_b38	ENSG00000274173.1	5.31977	4.89275e-07	0.486882	Whole_Blood	0.084944	trans	lincRNA	20	RP4-568C11.4
chr1_26609222_A_G_b38	ENSG00000166265.11	5.89627	3.50352e-08	1.06212	Whole_Blood	0.03663	trans	protein_coding	21	CYYR1
chr13_108814735_AT_A_b38	ENSG00000142185.16	7.62815	6.24407e-12	0.967412	Whole_Blood	3.16902e-06	trans	protein_coding	21	TRPM2
chr13_108821567_G_A_b38	ENSG00000142185.16	6.00342	2.11381e-08	0.878079	Whole_Blood	0.0107281	trans	protein_coding	21	TRPM2
chr15_35957597_T_C_b38	ENSG00000160226.15	5.69223	9.05434e-08	0.261691	Whole_Blood	0.0393184	trans	protein_coding	21	C21orf2
chr2_150946330_C_T_b38	ENSG00000160180.15	5.9019	3.41221e-08	0.343861	Whole_Blood	0.0356967	trans	protein_coding	21	TFF3
chr22_50396611_G_A_b38	ENSG00000227456.7	5.07911	1.40664e-06	0.471056	Whole_Blood	0.0625604	trans	lincRNA	21	LINC00310
chr3_185135265_C_T_b38	ENSG00000160307.9	5.94181	2.82806e-08	0.576457	Whole_Blood	0.0254089	trans	protein_coding	21	S100B
chr7_34828300_A_G_b38	ENSG00000237232.7	5.27286	6.02422e-07	0.462071	Whole_Blood	0.0786877	trans	lincRNA	21	ZNF295-AS1
chr14_50795433_T_C_b38	ENSG00000183597.15	-6.04532	1.73266e-08	-0.260323	Whole_Blood	0.0185137	trans	protein_coding	22	TANGO2
chr14_50796695_T_A_b38	ENSG00000183597.15	-6.32882	4.43666e-09	-0.266651	Whole_Blood	0.00474065	trans	protein_coding	22	TANGO2
chr16_22412377_G_A_b38	ENSG00000138867.16	-5.78961	5.76766e-08	-0.424992	Whole_Blood	0.0661492	trans	protein_coding	22	GUCD1
chr16_12675322_G_C_b38	ENSG00000215193.12	6.08027	1.46718e-08	0.459521	Whole_Blood	0.016827	trans	protein_coding	22	PEX26
chr16_86980035_C_A_b38	ENSG00000196236.12	-6.42392	2.7913e-09	-0.427747	Whole_Blood	0.00320134	trans	protein_coding	22	XPNPEP3
chr19_17024367_G_C_b38	ENSG00000100345.20	-5.84002	4.55971e-08	-0.407706	Whole_Blood	0.0392914	trans	protein_coding	22	MYH9
chr3_17137287_T_C_b38	ENSG00000228719.1	5.58196	1.50157e-07	0.32949	Whole_Blood	0.0328348	trans	lincRNA	22	RP5-1119A7.14
chr9_84958341_C_T_b38	ENSG00000100311.16	-5.89791	3.47673e-08	-1.0766	Whole_Blood	0.0504538	trans	protein_coding	22	PDGFB
chr12_130368306_G_A_b38	ENSG00000163923.9	-6.13206	1.14568e-08	-0.649822	Whole_Blood	0.0417819	trans	protein_coding	3	RPL39L
chr18_79917393_C_T_b38	ENSG00000163870.14	-6.11861	1.22179e-08	-0.525772	Whole_Blood	0.0305578	trans	protein_coding	3	TPRA1
chr20_9833653_G_A_b38	ENSG00000164054.15	-5.93185	2.96387e-08	-0.152931	Whole_Blood	0.0638101	trans	protein_coding	3	SHISA5
chr5_155681418_T_C_b38	ENSG00000138463.8	-6.22134	7.46227e-09	-0.299932	Whole_Blood	0.0338779	trans	protein_coding	3	DIRC2
chr8_95737568_C_G_b38	ENSG00000144893.12	-6.01373	2.01295e-08	-0.43205	Whole_Blood	0.0756215	trans	protein_coding	3	MED12L
chr1_5297111_A_C_b38	ENSG00000249173.5	-5.69911	8.77142e-08	-0.352902	Whole_Blood	0.0215372	trans	lincRNA	4	LINC01093
chr3_62065809_C_G_b38	ENSG00000174123.10	6.10838	1.28302e-08	0.181309	Whole_Blood	0.0418621	trans	protein_coding	4	TLR10
chr3_50945484_T_C_b38	ENSG00000184178.15	5.94906	2.73301e-08	0.614916	Whole_Blood	0.0891719	trans	protein_coding	4	SCFD2
chr9_133554049_C_T_b38	ENSG00000269893.6	-5.31846	4.92137e-07	-0.260864	Whole_Blood	0.0701959	trans	lincRNA	4	SNHG8
chr19_35429662_AC_A_b38	ENSG00000204628.11	-6.18662	8.81916e-09	-0.330107	Whole_Blood	0.0142895	trans	protein_coding	5	RACK1
chr4_138271270_A_G_b38	ENSG00000272112.1	-5.38847	3.60125e-07	-0.483292	Whole_Blood	0.0861801	trans	lincRNA	5	CTB-113P19.5
chr4_112325816_C_T_b38	ENSG00000249396.1	5.47762	2.41168e-07	0.479639	Whole_Blood	0.0577132	trans	lincRNA	5	LINC02212
chr18_11362588_C_T_b38	ENSG00000277075.2	6.18156	9.03597e-09	0.326131	Whole_Blood	0.0211315	trans	protein_coding	6	HIST1H2AE
chr4_170899940_G_T_b38	ENSG00000241106.6	6.27247	5.83008e-09	0.474652	Whole_Blood	0.0261367	trans	protein_coding	6	HLA-DOB
chr18_77246122_G_A_b38	ENSG00000155849.15	5.84818	4.38906e-08	0.405253	Whole_Blood	0.0880382	trans	protein_coding	7	ELMO1
chr11_4991362_C_T_b38	ENSG00000120533.12	5.95237	2.69067e-08	0.221648	Whole_Blood	0.0593226	trans	protein_coding	8	ENY2
chr12_66575440_G_A_b38	ENSG00000104765.15	-5.95366	2.67433e-08	-0.229982	Whole_Blood	0.0593175	trans	protein_coding	8	BNIP3L
chr14_70684946_C_T_b38	ENSG00000260428.2	5.92635	3.04166e-08	0.48688	Whole_Blood	0.0471988	trans	protein_coding	8	SCX
chr20_4089213_C_T_b38	ENSG00000254054.2	5.18074	9.03619e-07	0.869068	Whole_Blood	0.0919722	trans	lincRNA	8	RP11-156K13.3
chr20_56838406_G_A_b38	ENSG00000240247.7	-5.78313	5.94406e-08	-0.277021	Whole_Blood	0.0782933	trans	protein_coding	8	DEFA1B
chr3_60743382_C_T_b38	ENSG00000282021.1	-5.50855	2.09666e-07	-0.457574	Whole_Blood	0.0529769	trans	lincRNA	8	CTD-2336O2.3
chr10_29000102_C_T_b38	ENSG00000270755.1	-5.22861	7.3233e-07	-0.415461	Whole_Blood	0.0994607	trans	lincRNA	9	RP11-138E2.1
chr14_99137956_A_G_b38	ENSG00000275329.1	-5.38694	3.62596e-07	-0.634902	Whole_Blood	0.0313733	trans	lincRNA	9	RP11-83N9.6
chr16_9681198_T_G_b38	ENSG00000203279.3	-5.41395	3.2125e-07	-0.908959	Whole_Blood	0.0301265	trans	lincRNA	9	RP11-498P14.5
chr19_6995950_A_G_b38	ENSG00000279141.3	5.23059	7.25958e-07	0.38332	Whole_Blood	0.0495909	trans	lincRNA	9	LINC01451
chr6_37677675_C_CT_b38	ENSG00000267834.1	-5.55324	1.71156e-07	-0.631526	Whole_Blood	0.0279216	trans	lincRNA	9	RP11-167N5.5
chr6_132729666_A_T_b38	ENSG00000107362.13	-5.92542	3.05491e-08	-0.235074	Whole_Blood	0.0956205	trans	protein_coding	9	ABHD17B
chr1_212861376_T_C_b38	ENSG00000198468.7	14.3885	9.98131e-25	1.03673	Thyroid	9.22074e-21	cis	lincRNA	1	FLVCR1-AS1
chr1_200552284_G_A_b38	ENSG00000260088.1	-4.92042	4.05202e-06	-0.560922	Thyroid	0.0373839	cis	lincRNA	1	RP11-92G12.3
chr1_1582556_T_C_b38	ENSG00000215014.4	-4.85605	5.2356e-06	-0.616678	Thyroid	0.0482932	cis	lincRNA	1	RP5-832C2.5
chr1_200500388_AT_A_b38	ENSG00000260088.1	4.88355	4.69366e-06	0.605887	Thyroid	0.0432991	cis	lincRNA	1	RP11-92G12.3
chr1_817341_A_G_b38	ENSG00000225880.5	-7.85187	9.88722e-12	-0.543057	Thyroid	9.13184e-08	cis	lincRNA	1	LINC00115
chr1_817341_A_G_b38	ENSG00000237491.8	-4.71992	8.95147e-06	-0.504545	Thyroid	0.0825594	cis	lincRNA	1	RP11-206L10.9
chr1_42954034_G_C_b38	ENSG00000227533.5	7.57578	3.57327e-11	1.04218	Thyroid	3.29992e-07	cis	lincRNA	1	SLC2A1-AS1
chr1_42958261_G_A_b38	ENSG00000227533.5	7.57578	3.57327e-11	1.04218	Thyroid	3.29992e-07	cis	lincRNA	1	SLC2A1-AS1
chr1_42967395_G_A_b38	ENSG00000227533.5	6.86995	9.15478e-10	1.01361	Thyroid	8.45169e-06	cis	lincRNA	1	SLC2A1-AS1
chr1_229205066_T_A_b38	ENSG00000236975.1	8.96747	5.23601e-14	0.720637	Thyroid	4.8365e-10	cis	lincRNA	1	RP5-1065P14.2
chr1_74734289_T_C_b38	ENSG00000272864.1	-5.13759	1.68621e-06	-0.508373	Thyroid	0.0155637	cis	lincRNA	1	RP11-17E13.2
chr1_212258089_A_G_b38	ENSG00000226251.5	4.93458	3.82897e-06	0.547093	Thyroid	0.0353299	cis	lincRNA	1	RP11-15I11.3
chr1_247202128_A_G_b38	ENSG00000259865.1	6.57343	3.49299e-09	0.332938	Thyroid	3.22438e-05	cis	lincRNA	1	RP11-488L18.10
chr1_247142948_GTGTT_G_b38	ENSG00000259865.1	5.11898	1.81904e-06	0.43974	Thyroid	0.0167879	cis	lincRNA	1	RP11-488L18.10
chr1_113057891_C_T_b38	ENSG00000238198.1	4.95642	3.50836e-06	0.452147	Thyroid	0.0323752	cis	lincRNA	1	RP11-31F15.2
chr1_234728467_C_T_b38	ENSG00000282097.1	-7.04243	4.17162e-10	-0.791906	Thyroid	3.85166e-06	cis	lincRNA	1	RP4-781K5.7
chr1_228124015_C_T_b38	ENSG00000162913.9	5.87405	7.62196e-08	0.486963	Thyroid	0.00704605	cis	protein_coding	1	C1orf145
chr1_149746097_A_C_b38	ENSG00000150337.13	5.60782	2.38226e-07	0.5229	Thyroid	0.0220204	cis	protein_coding	1	FCGR1A
chr1_1669613_G_A_b38	ENSG00000189339.11	-16.4163	2.2122e-28	-1.07438	Thyroid	2.04562e-23	cis	protein_coding	1	SLC35E2B
chr1_19355642_T_C_b38	ENSG00000077549.17	-5.80202	1.03961e-07	-0.279143	Thyroid	0.00961026	cis	protein_coding	1	CAPZB
chr1_156254513_T_C_b38	ENSG00000198952.8	-5.37364	6.37342e-07	-0.227499	Thyroid	0.0589095	cis	protein_coding	1	SMG5
chr1_109736350_C_T_b38	ENSG00000134202.10	9.61248	2.50239e-15	0.746544	Thyroid	2.31386e-10	cis	protein_coding	1	GSTM3
chr1_247323119_G_C_b38	ENSG00000162714.12	-10.2687	1.1462e-16	-0.510215	Thyroid	1.05986e-11	cis	protein_coding	1	ZNF496
chr1_85632513_T_G_b38	ENSG00000117174.10	6.24877	1.48263e-08	0.42887	Thyroid	0.00137069	cis	protein_coding	1	ZNHIT6
chr1_63414754_A_C_b38	ENSG00000142856.16	-6.05832	3.42279e-08	-0.741076	Thyroid	0.00316434	cis	protein_coding	1	ITGB3BP
chr1_85779480_A_T_b38	ENSG00000117174.10	-5.95326	5.4088e-08	-0.375059	Thyroid	0.00500027	cis	protein_coding	1	ZNHIT6
chr1_85762660_A_G_b38	ENSG00000117174.10	-5.70067	1.60479e-07	-0.371018	Thyroid	0.0148344	cis	protein_coding	1	ZNHIT6
chr1_200690726_T_G_b38	ENSG00000118197.13	-7.12678	2.83557e-10	-0.515458	Thyroid	2.62174e-05	cis	protein_coding	1	DDX59
chr1_1665581_C_G_b38	ENSG00000189339.11	-13.9494	6.6064e-24	-1.00529	Thyroid	6.10887e-19	cis	protein_coding	1	SLC35E2B
chr1_173575390_T_G_b38	ENSG00000117592.8	5.7378	1.36927e-07	0.258584	Thyroid	0.0126573	cis	protein_coding	1	PRDX6
chr1_19120093_C_T_b38	ENSG00000127481.14	5.42032	5.24578e-07	0.32526	Thyroid	0.0484872	cis	protein_coding	1	UBR4
chr1_153611856_G_GGTTGTGAGGTAACCC_b38	ENSG00000189334.8	7.01569	4.71367e-10	0.41343	Thyroid	4.35812e-05	cis	protein_coding	1	S100A14
chr1_150367583_G_GTAAC_b38	ENSG00000266472.5	8.15298	2.41765e-12	0.404246	Thyroid	2.23543e-07	cis	protein_coding	1	MRPS21
chr1_75393107_G_A_b38	ENSG00000137968.16	-10.3807	6.78451e-17	-0.968652	Thyroid	6.2735e-12	cis	protein_coding	1	SLC44A5
chr1_84982666_T_C_b38	ENSG00000055732.12	-6.71528	1.84452e-09	-0.586488	Thyroid	0.000170537	cis	protein_coding	1	MCOLN3
chr1_23500294_G_C_b38	ENSG00000088280.18	6.56404	3.64325e-09	0.579907	Thyroid	0.000336836	cis	protein_coding	1	ASAP3
chr1_112540817_C_T_b38	ENSG00000007341.18	5.63798	2.09593e-07	0.407231	Thyroid	0.0193739	cis	protein_coding	1	ST7L
chr1_21515204_T_C_b38	ENSG00000142794.18	-5.43935	4.84446e-07	-0.711288	Thyroid	0.0447783	cis	protein_coding	1	NBPF3
chr1_38992182_C_T_b38	ENSG00000168653.10	5.65924	1.91479e-07	0.287361	Thyroid	0.0176997	cis	protein_coding	1	NDUFS5
chr1_150901205_ATTC_A_b38	ENSG00000163131.10	-6.54026	4.05313e-09	-0.442265	Thyroid	0.000374729	cis	protein_coding	1	CTSS
chr1_169763602_C_T_b38	ENSG00000171806.11	-8.59054	3.0934e-13	-1.10349	Thyroid	2.86028e-08	cis	protein_coding	1	METTL18
chr1_117061994_G_A_b38	ENSG00000116830.11	5.81734	9.73313e-08	0.966395	Thyroid	0.0089976	cis	protein_coding	1	TTF2
chr1_62193108_G_C_b38	ENSG00000240563.1	7.74549	1.62345e-11	0.853804	Thyroid	1.50107e-06	cis	protein_coding	1	L1TD1
chr1_160102029_T_C_b38	ENSG00000162729.13	-5.89836	6.86177e-08	-0.410207	Thyroid	0.00634336	cis	protein_coding	1	IGSF8
chr1_85995416_G_A_b38	ENSG00000171502.14	-5.49407	3.85092e-07	-0.489084	Thyroid	0.0355952	cis	protein_coding	1	COL24A1
chr1_19445640_G_A_b38	ENSG00000077549.17	6.34989	9.4747e-09	0.297859	Thyroid	0.000875955	cis	protein_coding	1	CAPZB
chr1_16041829_A_G_b38	ENSG00000184908.17	8.7229	1.65839e-13	0.550282	Thyroid	1.53343e-08	cis	protein_coding	1	CLCNKB
chr1_179484095_T_C_b38	ENSG00000162782.15	6.40405	7.44727e-09	0.602582	Thyroid	0.000688523	cis	protein_coding	1	TDRD5
chr1_69566573_T_C_b38	ENSG00000033122.18	6.29972	1.18354e-08	0.441022	Thyroid	0.0010942	cis	protein_coding	1	LRRC7
chr1_228293263_A_G_b38	ENSG00000162913.9	-5.55671	2.9575e-07	-0.436258	Thyroid	0.0273374	cis	protein_coding	1	C1orf145
chr1_74077243_T_C_b38	ENSG00000254685.6	-5.75134	1.29217e-07	-0.304914	Thyroid	0.0119448	cis	protein_coding	1	FPGT
chr1_11746794_G_T_b38	ENSG00000177674.15	-7.07389	3.61269e-10	-0.511659	Thyroid	3.34022e-05	cis	protein_coding	1	AGTRAP
chr1_19156715_A_G_b38	ENSG00000127463.13	-7.46629	5.93493e-11	-0.495328	Thyroid	5.4875e-06	cis	protein_coding	1	EMC1
chr1_246551285_G_A_b38	ENSG00000162852.13	-7.42147	7.30213e-11	-0.585492	Thyroid	6.75155e-06	cis	protein_coding	1	CNST
chr1_246551285_G_A_b38	ENSG00000162851.7	-6.04184	3.67827e-08	-0.327806	Thyroid	0.00340049	cis	protein_coding	1	TFB2M
chr1_31429571_A_G_b38	ENSG00000168528.11	-5.80641	1.02014e-07	-0.360949	Thyroid	0.00943034	cis	protein_coding	1	SERINC2
chr1_39785619_C_T_b38	ENSG00000084072.16	5.9502	5.48104e-08	1.21572	Thyroid	0.005067	cis	protein_coding	1	PPIE
chr10_3147188_C_T_b38	ENSG00000232229.5	-6.04677	3.59996e-08	-0.478515	Thyroid	0.00910145	intrachrom_trans	lincRNA	10	LINC00865
chr10_42654543_T_C_b38	ENSG00000185904.11	-4.83662	5.65475e-06	-0.443083	Thyroid	0.0211488	cis	lincRNA	10	LINC00839
chr10_32579866_A_G_b38	ENSG00000273038.2	4.62328	1.30362e-05	0.343228	Thyroid	0.0487162	cis	lincRNA	10	RP11-479G22.8
chr10_60755014_G_A_b38	ENSG00000254271.1	4.74439	8.13338e-06	0.546664	Thyroid	0.0304107	cis	lincRNA	10	RP11-131N11.4
chr10_43255249_C_T_b38	ENSG00000273008.1	-4.50151	2.08113e-05	-0.360544	Thyroid	0.0777511	cis	lincRNA	10	RP11-351D16.3
chr10_4207892_A_G_b38	ENSG00000233117.2	-4.64535	1.1968e-05	-0.30456	Thyroid	0.0447365	cis	lincRNA	10	LINC00702
chr10_27324530_T_C_b38	ENSG00000260151.1	-4.46769	2.367e-05	-0.55747	Thyroid	0.0884074	cis	lincRNA	10	RP11-748L13.6
chr10_27305485_T_G_b38	ENSG00000260151.1	5.36934	6.48861e-07	1.21466	Thyroid	0.00242739	cis	lincRNA	10	RP11-748L13.6
chr10_26988479_G_A_b38	ENSG00000120539.14	7.14071	2.66009e-10	0.698529	Thyroid	9.88913e-06	cis	protein_coding	10	MASTL
chr10_75200552_A_G_b38	ENSG00000165637.13	-5.27161	9.72922e-07	-0.216782	Thyroid	0.0361577	cis	protein_coding	10	VDAC2
chr10_89427085_A_G_b38	ENSG00000152778.8	-5.98627	4.68602e-08	-0.528299	Thyroid	0.00174179	cis	protein_coding	10	IFIT5
chr10_132163594_C_T_b38	ENSG00000151640.12	-6.52847	4.27294e-09	-0.659379	Thyroid	0.000158838	cis	protein_coding	10	DPYSL4
chr10_24134101_G_A_b38	ENSG00000120549.17	-9.52549	3.76998e-15	-0.677656	Thyroid	1.40175e-10	cis	protein_coding	10	KIAA1217
chr10_100294695_A_G_b38	ENSG00000095485.16	5.49029	3.91262e-07	0.54327	Thyroid	0.014542	cis	protein_coding	10	CWF19L1
chr10_97798553_A_G_b38	ENSG00000155265.10	5.79433	1.07455e-07	0.543253	Thyroid	0.00399388	cis	protein_coding	10	GOLGA7B
chr10_72554538_C_T_b38	ENSG00000148719.14	-5.02674	2.64395e-06	-0.245214	Thyroid	0.0982545	cis	protein_coding	10	DNAJB12
chr10_119218251_G_A_b38	ENSG00000183605.16	6.38962	7.94132e-09	0.618314	Thyroid	0.000295195	cis	protein_coding	10	SFXN4
chr10_125794195_T_C_b38	ENSG00000188690.12	-5.17435	1.45104e-06	-0.337225	Thyroid	0.053925	cis	protein_coding	10	UROS
chr10_70189031_T_C_b38	ENSG00000180817.11	5.29124	8.97155e-07	0.263088	Thyroid	0.0333428	cis	protein_coding	10	PPA1
chr10_102626552_T_A_b38	ENSG00000138111.14	-8.53488	4.01986e-13	-0.741057	Thyroid	1.4945e-08	cis	protein_coding	10	MFSD13A
chr10_100130573_C_G_b38	ENSG00000095485.16	9.5088	4.07838e-15	0.627765	Thyroid	1.51638e-10	cis	protein_coding	10	CWF19L1
chr10_120963435_A_C_b38	ENSG00000120008.15	-5.36606	6.57793e-07	-0.472073	Thyroid	0.0244475	cis	protein_coding	10	WDR11
chr10_97584164_G_A_b38	ENSG00000241935.8	-9.28626	1.16436e-14	-0.751925	Thyroid	4.32909e-10	cis	protein_coding	10	HOGA1
chr10_100417971_G_A_b38	ENSG00000075826.16	5.95448	5.38022e-08	0.340596	Thyroid	0.00199977	cis	protein_coding	10	SEC31B
chr10_126704337_C_G_b38	ENSG00000154493.17	8.38695	8.0608e-13	0.798653	Thyroid	2.99676e-08	cis	protein_coding	10	C10orf90
chr10_98366538_C_T_b38	ENSG00000119943.12	-7.09789	3.23678e-10	-0.487193	Thyroid	1.20327e-05	cis	protein_coding	10	PYROXD2
chr10_129467281_C_T_b38	ENSG00000170430.9	-6.27237	1.33578e-08	-0.914319	Thyroid	0.000496523	cis	protein_coding	10	MGMT
chr10_77806607_T_G_b38	ENSG00000151208.16	11.2166	1.39012e-18	0.751919	Thyroid	5.16887e-14	cis	protein_coding	10	DLG5
chr10_117295500_AACAC_A_b38	ENSG00000165650.11	8.72943	1.60816e-13	0.353514	Thyroid	5.97897e-09	cis	protein_coding	10	PDZD8
chr10_27175671_T_C_b38	ENSG00000120539.14	6.64523	2.52953e-09	0.634392	Thyroid	9.40327e-05	cis	protein_coding	10	MASTL
chr11_83072772_C_T_b38	ENSG00000246067.7	-6.23977	1.54276e-08	-0.715146	Thyroid	6.81437e-05	cis	lincRNA	11	RAB30-AS1
chr11_65393857_T_C_b38	ENSG00000245532.7	4.97873	3.20793e-06	0.283904	Thyroid	0.0141598	cis	lincRNA	11	NEAT1
chr11_111176695_C_T_b38	ENSG00000271584.2	-4.79271	6.72618e-06	-0.666486	Thyroid	0.0296759	cis	lincRNA	11	RP11-89C3.4
chr11_107193488_C_T_b38	ENSG00000261098.1	4.54941	1.73275e-05	0.811925	Thyroid	0.0764315	cis	lincRNA	11	RP11-819C21.1
chr11_118837855_T_G_b38	ENSG00000278376.1	-4.84942	5.37507e-06	-0.403944	Thyroid	0.0237202	cis	lincRNA	11	RP11-158I9.8
chr11_13060184_G_C_b38	ENSG00000251381.7	-7.12593	2.84655e-10	-0.867326	Thyroid	1.25761e-06	cis	lincRNA	11	LINC00958
chr11_134762330_A_C_b38	ENSG00000251226.1	-5.26338	1.00655e-06	-0.686112	Thyroid	0.00444491	cis	lincRNA	11	RP11-469N6.1
chr11_780410_T_G_b38	ENSG00000255142.1	-5.00626	2.87158e-06	-0.456312	Thyroid	0.012678	cis	lincRNA	11	AP006621.6
chr11_111790731_C_G_b38	ENSG00000137713.15	-6.5409	4.04155e-09	-0.619796	Thyroid	0.000216991	cis	protein_coding	11	PPP2R1B
chr11_9038003_A_G_b38	ENSG00000166452.11	5.74165	1.34691e-07	0.398997	Thyroid	0.00723075	cis	protein_coding	11	AKIP1
chr11_118252802_A_G_b38	ENSG00000160588.9	6.50864	4.66943e-09	0.438562	Thyroid	0.000250697	cis	protein_coding	11	MPZL3
chr11_74311118_A_G_b38	ENSG00000149380.11	-5.3381	7.3884e-07	-0.446549	Thyroid	0.0396587	cis	protein_coding	11	P4HA3
chr11_77484437_T_C_b38	ENSG00000149269.9	6.1981	1.85384e-08	0.332347	Thyroid	0.000995272	cis	protein_coding	11	PAK1
chr11_75021185_G_T_b38	ENSG00000166435.15	5.53078	3.29946e-07	0.59338	Thyroid	0.0177121	cis	protein_coding	11	XRRA1
chr11_71414299_G_A_b38	ENSG00000172890.11	6.93864	6.69817e-10	0.333445	Thyroid	3.59631e-05	cis	protein_coding	11	NADSYN1
chr11_34846421_A_G_b38	ENSG00000149089.12	-8.34214	9.95029e-13	-0.891582	Thyroid	5.34291e-08	cis	protein_coding	11	APIP
chr11_119040640_A_C_b38	ENSG00000160695.14	5.3463	7.14102e-07	0.364383	Thyroid	0.0383323	cis	protein_coding	11	VPS11
chr11_130889029_G_A_b38	ENSG00000120451.10	5.74405	1.33317e-07	0.538279	Thyroid	0.00715711	cis	protein_coding	11	SNX19
chr11_65781944_T_C_b38	ENSG00000173327.7	-6.13826	2.41186e-08	-0.407064	Thyroid	0.00129483	cis	protein_coding	11	MAP3K11
chr11_3107686_G_A_b38	ENSG00000021762.19	7.1112	3.0453e-10	0.480574	Thyroid	1.63508e-05	cis	protein_coding	11	OSBPL5
chr11_27052552_T_G_b38	ENSG00000129151.8	5.49979	3.75944e-07	0.288158	Thyroid	0.020181	cis	protein_coding	11	BBOX1
chr11_78561180_G_A_b38	ENSG00000137513.9	8.22937	1.68964e-12	0.552411	Thyroid	9.07238e-08	cis	protein_coding	11	NARS2
chr11_113371579_T_C_b38	ENSG00000149292.16	-7.44248	6.626e-11	-0.627404	Thyroid	3.5577e-06	cis	protein_coding	11	TTC12
chr11_73900304_G_C_b38	ENSG00000175575.12	-6.29737	1.1959e-08	-0.79544	Thyroid	0.000642055	cis	protein_coding	11	PAAF1
chr11_12230225_A_G_b38	ENSG00000133808.4	5.24835	1.07085e-06	0.437068	Thyroid	0.0574791	cis	protein_coding	11	MICALCL
chr11_34438925_A_T_b38	ENSG00000121691.4	5.53645	3.22159e-07	0.374591	Thyroid	0.0172945	cis	protein_coding	11	CAT
chr11_34495309_A_G_b38	ENSG00000121691.4	-5.48163	4.05754e-07	-0.435604	Thyroid	0.0217809	cis	protein_coding	11	CAT
chr11_119018668_G_A_b38	ENSG00000196655.11	8.25495	1.49851e-12	0.456992	Thyroid	8.04622e-08	cis	protein_coding	11	TRAPPC4
chr11_3642043_C_T_b38	ENSG00000167311.13	5.34096	7.30108e-07	0.368289	Thyroid	0.0391907	cis	protein_coding	11	ART5
chr12_69153784_A_T_b38	ENSG00000275409.1	-5.93744	5.79299e-08	-0.836223	Thyroid	0.0271653	intrachrom_trans	lincRNA	12	RP11-131L12.4
chr12_118433711_T_G_b38	ENSG00000275759.1	-4.63761	1.23323e-05	-0.450616	Thyroid	0.0989301	cis	lincRNA	12	RP11-131L12.3
chr12_11171340_G_C_b38	ENSG00000247157.6	-11.1207	2.16573e-18	-0.880763	Thyroid	1.73821e-14	cis	lincRNA	12	LINC01252
chr12_6751877_T_C_b38	ENSG00000269892.1	-4.78854	6.83762e-06	-0.446135	Thyroid	0.054865	cis	lincRNA	12	RP4-761J14.10
chr12_130829252_T_C_b38	ENSG00000256250.1	-7.52985	4.42147e-11	-0.723915	Thyroid	3.54823e-07	cis	lincRNA	12	RP11-989F5.1
chr12_131263598_TAAC_T_b38	ENSG00000204603.6	4.72274	8.85322e-06	0.479544	Thyroid	0.0710294	cis	lincRNA	12	LINC01257
chr12_98743352_T_TATC_b38	ENSG00000166130.14	7.17272	2.29681e-10	0.532756	Thyroid	1.16855e-05	cis	protein_coding	12	IKBIP
chr12_11171340_G_C_b38	ENSG00000121318.2	-5.83682	8.94997e-08	-0.516168	Thyroid	0.00455267	cis	protein_coding	12	TAS2R10
chr12_10986084_C_T_b38	ENSG00000111215.11	-10.3609	7.44522e-17	-0.806526	Thyroid	3.7885e-12	cis	protein_coding	12	PRR4
chr12_10986084_C_T_b38	ENSG00000231887.6	-9.48627	4.53533e-15	-0.873652	Thyroid	2.30771e-10	cis	protein_coding	12	PRH1
chr12_69882990_A_G_b38	ENSG00000166268.10	5.73113	1.40891e-07	1.34662	Thyroid	0.0071667	cis	protein_coding	12	MYRFL
chr12_109840891_G_A_b38	ENSG00000139433.9	-5.25416	1.04551e-06	-0.291975	Thyroid	0.0531748	cis	protein_coding	12	GLTP
chr12_120761088_C_G_b38	ENSG00000122971.8	6.25931	1.41515e-08	0.385775	Thyroid	0.000719945	cis	protein_coding	12	ACADS
chr12_121020303_AT_A_b38	ENSG00000122971.8	-5.64077	2.07128e-07	-0.439205	Thyroid	0.0105356	cis	protein_coding	12	ACADS
chr12_56073803_C_T_b38	ENSG00000139531.12	5.17128	1.46944e-06	0.468413	Thyroid	0.0747325	cis	protein_coding	12	SUOX
chr12_101695265_G_A_b38	ENSG00000111666.10	6.48559	5.1766e-09	0.476278	Thyroid	0.000263365	cis	protein_coding	12	CHPT1
chr12_57902166_G_C_b38	ENSG00000166896.7	-6.19312	1.89497e-08	-0.658642	Thyroid	0.000964028	cis	protein_coding	12	ATP23
chr12_66177486_A_G_b38	ENSG00000155957.17	-5.70963	1.54457e-07	-0.252042	Thyroid	0.00785663	cis	protein_coding	12	TMBIM4
chr12_6391630_AG_A_b38	ENSG00000111321.10	-5.29461	8.8471e-07	-0.314368	Thyroid	0.0449972	cis	protein_coding	12	LTBR
chr12_121222984_T_C_b38	ENSG00000135124.14	5.15867	1.54716e-06	0.304604	Thyroid	0.078684	cis	protein_coding	12	P2RX4
chr12_6476444_T_C_b38	ENSG00000139192.11	7.26468	1.50501e-10	0.540862	Thyroid	7.6572e-06	cis	protein_coding	12	TAPBPL
chr12_4321174_AGCCGGCCGGCT_A_b38	ENSG00000078237.6	8.32461	1.08043e-12	0.863327	Thyroid	5.49722e-08	cis	protein_coding	12	TIGAR
chr12_120229296_G_T_b38	ENSG00000089154.10	5.9177	6.31045e-08	0.364093	Thyroid	0.00321006	cis	protein_coding	12	GCN1
chr12_11171340_G_C_b38	ENSG00000231887.6	-10.8177	8.83403e-18	-0.92807	Thyroid	4.49528e-13	cis	protein_coding	12	PRH1
chr12_94971041_G_T_b38	ENSG00000184752.12	-6.47684	5.38284e-09	-0.284227	Thyroid	0.000273852	cis	protein_coding	12	NDUFA12
chr12_120902796_G_A_b38	ENSG00000122971.8	-6.17908	2.01581e-08	-0.386748	Thyroid	0.00102548	cis	protein_coding	12	ACADS
chr12_6451407_G_T_b38	ENSG00000139192.11	5.94084	5.70825e-08	0.507726	Thyroid	0.00290379	cis	protein_coding	12	TAPBPL
chr12_54473792_G_C_b38	ENSG00000170627.10	5.59697	2.49436e-07	1.26475	Thyroid	0.0126873	cis	protein_coding	12	GTSF1
chr12_132134023_A_G_b38	ENSG00000185163.9	-5.17399	1.4532e-06	-0.75554	Thyroid	0.0739082	cis	protein_coding	12	DDX51
chr12_69340861_A_C_b38	ENSG00000127337.6	-9.48833	4.49148e-15	-0.722563	Thyroid	2.28545e-10	cis	protein_coding	12	YEATS4
chr12_9726059_C_T_b38	ENSG00000184293.7	-5.36599	6.57984e-07	-0.419417	Thyroid	0.033467	cis	protein_coding	12	CLECL1
chr12_86060455_C_T_b38	ENSG00000182050.13	-5.3268	7.7429e-07	-0.627024	Thyroid	0.039382	cis	protein_coding	12	MGAT4C
chr12_130829252_T_C_b38	ENSG00000111450.13	8.41516	7.05981e-13	0.679842	Thyroid	3.59217e-08	cis	protein_coding	12	STX2
chr12_30601989_G_C_b38	ENSG00000110888.17	-6.16838	2.11289e-08	-0.420281	Thyroid	0.00107485	cis	protein_coding	12	CAPRIN2
chr12_129028554_G_GTCT_b38	ENSG00000151952.15	-8.40957	7.24756e-13	-0.841443	Thyroid	3.68763e-08	cis	protein_coding	12	TMEM132D
chr12_69718108_CAATT_C_b38	ENSG00000166268.10	7.85812	9.60305e-12	1.37038	Thyroid	4.88594e-07	cis	protein_coding	12	MYRFL
chr13_79282671_G_A_b38	ENSG00000227676.3	4.53997	1.79656e-05	0.528151	Thyroid	0.060544	cis	lincRNA	13	LINC01068
chr13_49691973_T_C_b38	ENSG00000123179.13	-7.44767	6.46905e-11	-0.49165	Thyroid	1.25855e-06	cis	protein_coding	13	EBPL
chr13_50162113_TC_T_b38	ENSG00000123179.13	-5.33171	7.5869e-07	-0.790777	Thyroid	0.014755	cis	protein_coding	13	EBPL
chr13_113650884_T_C_b38	ENSG00000185974.6	6.12138	2.59722e-08	0.518573	Thyroid	0.00050516	cis	protein_coding	13	GRK1
chr13_95289355_C_T_b38	ENSG00000125257.13	6.54923	3.89345e-09	0.718909	Thyroid	7.57354e-05	cis	protein_coding	13	ABCC4
chr13_95286526_C_CTTTCT_b38	ENSG00000125257.13	6.57874	3.41064e-09	0.645115	Thyroid	6.63473e-05	cis	protein_coding	13	ABCC4
chr13_52091250_CAA_C_b38	ENSG00000123191.14	-5.06822	2.23564e-06	-0.649914	Thyroid	0.0434765	cis	protein_coding	13	ATP7B
chr13_43880869_T_G_b38	ENSG00000151773.12	-6.71937	1.81074e-09	-0.84505	Thyroid	3.52262e-05	cis	protein_coding	13	CCDC122
chr13_101151876_A_G_b38	ENSG00000102452.15	-4.88646	4.63956e-06	-0.405444	Thyroid	0.0902208	cis	protein_coding	13	NALCN
chr13_31367808_A_G_b38	ENSG00000187676.7	-5.66949	1.83302e-07	-0.575664	Thyroid	0.00356503	cis	protein_coding	13	B3GLCT
chr13_52749815_A_G_b38	ENSG00000136108.14	-6.33207	1.02543e-08	-0.537113	Thyroid	0.000199457	cis	protein_coding	13	CKAP2
chr14_104159333_G_A_b38	ENSG00000258534.1	-4.51632	1.96674e-05	-0.538808	Thyroid	0.088464	cis	lincRNA	14	CTD-2134A5.4
chr14_101948492_C_T_b38	ENSG00000271780.1	6.17925	2.01426e-08	0.687157	Thyroid	9.06619e-05	cis	lincRNA	14	RP11-1017G21.5
chr14_36089040_G_C_b38	ENSG00000259104.2	5.48096	4.069e-07	0.399427	Thyroid	0.00183105	cis	lincRNA	14	PTCSC3
chr14_101948492_C_T_b38	ENSG00000272444.1	4.67798	1.05427e-05	0.534082	Thyroid	0.0474315	cis	lincRNA	14	RP11-1017G21.6
chr14_101948430_G_A_b38	ENSG00000271780.1	6.39643	7.70432e-09	0.679883	Thyroid	3.46848e-05	cis	lincRNA	14	RP11-1017G21.5
chr14_20467918_A_G_b38	ENSG00000198805.11	-7.75482	1.55448e-11	-0.60032	Thyroid	5.78374e-07	cis	protein_coding	14	PNP
chr14_96330817_T_C_b38	ENSG00000100744.14	-5.88657	7.22047e-08	-0.434973	Thyroid	0.0026863	cis	protein_coding	14	GSKIP
chr14_55385269_A_G_b38	ENSG00000126775.8	5.0361	2.54588e-06	0.238489	Thyroid	0.0946967	cis	protein_coding	14	ATG14
chr14_24435396_G_A_b38	ENSG00000139899.10	-5.81655	9.76612e-08	-0.707777	Thyroid	0.00363319	cis	protein_coding	14	CBLN3
chr14_104752139_A_G_b38	ENSG00000179627.9	6.34407	9.7227e-09	0.398971	Thyroid	0.000361733	cis	protein_coding	14	ZBTB42
chr14_93119169_G_A_b38	ENSG00000100605.16	5.61059	2.35446e-07	0.466629	Thyroid	0.00875837	cis	protein_coding	14	ITPK1
chr14_49557144_A_G_b38	ENSG00000165502.6	5.78899	1.09946e-07	0.354176	Thyroid	0.00409011	cis	protein_coding	14	RPL36AL
chr14_64948648_C_T_b38	ENSG00000258289.8	12.229	1.35302e-20	0.95891	Thyroid	5.03446e-16	cis	protein_coding	14	CHURC1
chr14_24118336_A_G_b38	ENSG00000100908.13	-5.39655	5.79317e-07	-0.465155	Thyroid	0.0215494	cis	protein_coding	14	EMC9
chr14_23936577_CA_C_b38	ENSG00000187630.15	-5.88046	7.41386e-08	-0.647035	Thyroid	0.00275818	cis	protein_coding	14	DHRS4L2
chr14_24417818_G_A_b38	ENSG00000139899.10	-5.76711	1.20771e-07	-0.904777	Thyroid	0.00449269	cis	protein_coding	14	CBLN3
chr14_50195214_G_A_b38	ENSG00000100483.13	-6.51258	4.58789e-09	-0.466549	Thyroid	0.000170697	cis	protein_coding	14	VCPKMT
chr14_95536371_A_G_b38	ENSG00000182512.4	5.19508	1.33294e-06	0.305266	Thyroid	0.0495815	cis	protein_coding	14	GLRX5
chr14_64388323_T_C_b38	ENSG00000100714.15	-7.95105	6.222e-12	-0.437774	Thyroid	2.31508e-07	cis	protein_coding	14	MTHFD1
chr15_92569570_A_G_b38	ENSG00000258647.5	5.71531	1.50754e-07	0.447741	Thyroid	0.000904376	cis	lincRNA	15	LINC00930
chr15_92616350_G_C_b38	ENSG00000258647.5	5.19541	1.33115e-06	0.365594	Thyroid	0.00798422	cis	lincRNA	15	LINC00930
chr15_45707355_C_T_b38	ENSG00000273972.1	-4.8229	5.97037e-06	-0.517379	Thyroid	0.0358043	cis	lincRNA	15	CTD-2306A12.1
chr15_82214266_T_C_b38	ENSG00000188659.9	8.54026	3.91944e-13	1.50546	Thyroid	1.08212e-08	cis	protein_coding	15	SAXO2
chr15_82271650_C_T_b38	ENSG00000188659.9	-5.04741	2.43209e-06	-0.448146	Thyroid	0.0671135	cis	protein_coding	15	SAXO2
chr15_99748239_G_A_b38	ENSG00000183060.15	-5.42597	5.12342e-07	-0.585147	Thyroid	0.0141406	cis	protein_coding	15	LYSMD4
chr15_52567640_A_T_b38	ENSG00000128989.10	-6.00861	4.25165e-08	-0.411857	Thyroid	0.00117363	cis	protein_coding	15	ARPP19
chr15_41487062_A_G_b38	ENSG00000137806.8	5.38177	6.16132e-07	0.365137	Thyroid	0.0170046	cis	protein_coding	15	NDUFAF1
chr15_40038492_C_T_b38	ENSG00000140319.10	-5.83725	8.93343e-08	-0.320477	Thyroid	0.0024658	cis	protein_coding	15	SRP14
chr15_34098397_C_G_b38	ENSG00000169857.7	-6.12976	2.50354e-08	-0.532213	Thyroid	0.000691102	cis	protein_coding	15	AVEN
chr15_26859320_A_G_b38	ENSG00000186297.11	5.03189	2.58952e-06	0.54343	Thyroid	0.0714552	cis	protein_coding	15	GABRA5
chr15_53833463_T_TA_b38	ENSG00000137766.16	6.79028	1.31397e-09	0.637963	Thyroid	3.62762e-05	cis	protein_coding	15	UNC13C
chr15_90503025_CAT_C_b38	ENSG00000140575.12	-5.77011	1.19228e-07	-0.448047	Thyroid	0.00329082	cis	protein_coding	15	IQGAP1
chr15_90221116_C_G_b38	ENSG00000185043.10	5.27253	9.69245e-07	0.448546	Thyroid	0.0267483	cis	protein_coding	15	CIB1
chr15_64961658_GA_G_b38	ENSG00000090487.10	6.57507	3.46729e-09	0.378307	Thyroid	9.5718e-05	cis	protein_coding	15	SPG21
chr15_101643133_T_A_b38	ENSG00000184277.12	4.99899	2.95688e-06	0.539537	Thyroid	0.0815893	cis	protein_coding	15	TM2D3
chr15_45456409_G_C_b38	ENSG00000137860.11	-5.35857	6.78603e-07	-0.551066	Thyroid	0.0187281	cis	protein_coding	15	SLC28A2
chr15_84561969_T_G_b38	ENSG00000184206.11	6.66795	2.28347e-09	0.70424	Thyroid	6.30398e-05	cis	protein_coding	15	GOLGA6L4
chr15_31015550_G_A_b38	ENSG00000178115.11	-5.17854	1.42638e-06	-0.560112	Thyroid	0.0393624	cis	protein_coding	15	GOLGA8Q
chr15_89905903_A_G_b38	ENSG00000157823.16	-11.8019	9.43599e-20	-0.633226	Thyroid	2.60528e-15	cis	protein_coding	15	AP3S2
chr15_56489057_G_A_b38	ENSG00000151575.14	-5.91518	6.37985e-08	-0.549649	Thyroid	0.00176103	cis	protein_coding	15	TEX9
chr16_21723617_A_G_b38	ENSG00000260306.1	-5.74538	1.32559e-07	-0.555114	Thyroid	0.000880986	cis	lincRNA	16	RP11-645C24.5
chr16_33887_C_A_b38	ENSG00000231439.4	-5.58601	2.61291e-07	-0.699336	Thyroid	0.00173628	cis	lincRNA	16	WASIR2
chr16_87730661_A_T_b38	ENSG00000226180.3	5.9012	6.77794e-08	0.562058	Thyroid	0.000450598	cis	lincRNA	16	RP11-278A23.1
chr16_21726093_T_C_b38	ENSG00000260306.1	-5.75812	1.25519e-07	-0.571639	Thyroid	0.000834325	cis	lincRNA	16	RP11-645C24.5
chr16_2787999_C_T_b38	ENSG00000276791.1	9.86413	7.65616e-16	0.714469	Thyroid	5.09135e-12	cis	lincRNA	16	CTD-2270P14.5
chr16_3011867_G_C_b38	ENSG00000272079.2	-5.04522	2.45371e-06	-0.478361	Thyroid	0.0163025	cis	lincRNA	16	LA16c-380H5.5
chr16_55428132_G_A_b38	ENSG00000260135.6	-7.37678	8.97669e-11	-0.78842	Thyroid	5.9686e-07	cis	lincRNA	16	RP11-212I21.2
chr16_14303579_T_C_b38	ENSG00000262454.2	4.83963	5.58779e-06	0.616865	Thyroid	0.0371197	cis	lincRNA	16	MIR193BHG
chr16_64173391_T_G_b38	ENSG00000260658.5	4.76937	7.37352e-06	0.539389	Thyroid	0.0489749	cis	lincRNA	16	RP11-368L12.1
chr16_4764892_G_A_b38	ENSG00000102858.12	6.16742	2.12182e-08	0.528493	Thyroid	0.000999781	cis	protein_coding	16	MGRN1
chr16_71647612_A_G_b38	ENSG00000040199.18	-6.07345	3.20382e-08	-0.592114	Thyroid	0.00150958	cis	protein_coding	16	PHLPP2
chr16_4715947_G_C_b38	ENSG00000102858.12	9.17966	1.92494e-14	0.672398	Thyroid	9.07169e-10	cis	protein_coding	16	MGRN1
chr16_3065271_T_C_b38	ENSG00000008517.16	-6.06866	3.27163e-08	-0.614045	Thyroid	0.00154149	cis	protein_coding	16	IL32
chr16_87730661_A_T_b38	ENSG00000104731.13	7.74387	1.63579e-11	0.413582	Thyroid	7.70864e-07	cis	protein_coding	16	KLHDC4
chr16_11953042_C_T_b38	ENSG00000103342.12	5.5858	2.61516e-07	0.277467	Thyroid	0.0123205	cis	protein_coding	16	GSPT1
chr16_84176566_T_G_b38	ENSG00000154099.17	5.44859	4.66073e-07	0.304833	Thyroid	0.0219562	cis	protein_coding	16	DNAAF1
chr16_2932546_G_C_b38	ENSG00000059122.16	13.4251	6.50825e-23	0.896195	Thyroid	3.06741e-18	cis	protein_coding	16	FLYWCH1
chr16_84176566_T_G_b38	ENSG00000103168.16	-10.0181	3.7134e-16	-0.516647	Thyroid	1.75009e-11	cis	protein_coding	16	TAF1C
chr16_90014444_C_T_b38	ENSG00000003249.13	5.50061	3.74653e-07	0.450803	Thyroid	0.0176503	cis	protein_coding	16	DBNDD1
chr16_28553948_GA_G_b38	ENSG00000196502.11	-5.81625	9.77897e-08	-0.554667	Thyroid	0.00460726	cis	protein_coding	16	SULT1A1
chr16_4764959_T_A_b38	ENSG00000102858.12	5.26102	1.01638e-06	0.576525	Thyroid	0.0478788	cis	protein_coding	16	MGRN1
chr16_69541335_G_A_b38	ENSG00000157322.17	-5.18123	1.41076e-06	-0.75272	Thyroid	0.0664554	cis	protein_coding	16	CLEC18A
chr16_418055_G_A_b38	ENSG00000242612.6	7.39974	8.07327e-11	0.581518	Thyroid	3.80445e-06	cis	protein_coding	16	DECR2
chr16_53452125_G_A_b38	ENSG00000103479.15	-15.5744	6.83118e-27	-0.643132	Thyroid	3.21967e-22	cis	protein_coding	16	RBL2
chr16_2861319_T_C_b38	ENSG00000005001.9	6.25724	1.42819e-08	0.429443	Thyroid	0.000672963	cis	protein_coding	16	PRSS22
chr16_74710995_G_T_b38	ENSG00000168404.12	5.80155	1.04171e-07	0.337111	Thyroid	0.00490781	cis	protein_coding	16	MLKL
chr16_19382420_C_T_b38	ENSG00000103528.16	7.25855	1.5481e-10	0.615735	Thyroid	7.29495e-06	cis	protein_coding	16	SYT17
chr16_23700862_A_G_b38	ENSG00000166847.9	7.26454	1.50601e-10	0.341681	Thyroid	7.09677e-06	cis	protein_coding	16	DCTN5
chr16_70359853_G_A_b38	ENSG00000223496.2	-10.4403	5.1348e-17	-0.662192	Thyroid	2.42003e-12	cis	protein_coding	16	EXOSC6
chr16_1812723_G_A_b38	ENSG00000063854.12	-9.70134	1.64683e-15	-0.537799	Thyroid	7.76119e-11	cis	protein_coding	16	HAGH
chr16_10734403_A_G_b38	ENSG00000153060.7	-5.85262	8.36044e-08	-0.636881	Thyroid	0.00393902	cis	protein_coding	16	TEKT5
chr16_70359853_G_A_b38	ENSG00000157322.17	-6.61712	2.87048e-09	-0.955113	Thyroid	0.00013526	cis	protein_coding	16	CLEC18A
chr16_81086738_C_CGAAAAAAATTTAATT_b38	ENSG00000140905.10	5.48726	3.96278e-07	0.381669	Thyroid	0.0186686	cis	protein_coding	16	GCSH
chr16_75547924_G_T_b38	ENSG00000065457.10	8.47405	5.35201e-13	0.582541	Thyroid	2.52219e-08	cis	protein_coding	16	ADAT1
chr16_56542626_A_G_b38	ENSG00000125124.11	-5.3863	6.04616e-07	-0.437686	Thyroid	0.0284823	cis	protein_coding	16	BBS2
chr16_1812723_G_A_b38	ENSG00000099769.5	-5.90924	6.54602e-08	-0.514259	Thyroid	0.00308422	cis	protein_coding	16	IGFALS
chr17_55197375_A_T_b38	ENSG00000068137.14	6.63366	2.6647e-09	0.48341	Thyroid	0.00739097	intrachrom_trans	protein_coding	17	PLEKHH3
chr17_10699098_G_A_b38	ENSG00000264016.2	-6.4293	6.65501e-09	-0.596635	Thyroid	6.28566e-05	cis	lincRNA	17	CTC-297N7.9
chr17_50262060_C_T_b38	ENSG00000249451.1	4.78868	6.83378e-06	0.46987	Thyroid	0.0645245	cis	lincRNA	17	RP11-94C24.6
chr17_43444845_T_A_b38	ENSG00000267151.5	5.3074	8.39115e-07	0.54172	Thyroid	0.00792461	cis	lincRNA	17	MIR2117HG
chr17_6649848_G_A_b38	ENSG00000261996.1	5.08438	2.09379e-06	0.477473	Thyroid	0.0197716	cis	lincRNA	17	CTC-281F24.1
chr17_46048999_C_T_b38	ENSG00000232300.1	6.72102	1.79736e-09	0.899168	Thyroid	1.69778e-05	cis	lincRNA	17	FAM215B
chr17_7318388_G_T_b38	ENSG00000132507.17	-5.75478	1.27327e-07	-0.22141	Thyroid	0.00854482	cis	protein_coding	17	EIF5A
chr17_50118550_T_G_b38	ENSG00000005882.11	-6.66673	2.29602e-09	-0.334665	Thyroid	0.000154109	cis	protein_coding	17	PDK2
chr17_41968753_T_G_b38	ENSG00000161594.6	-5.76859	1.20007e-07	-0.65393	Thyroid	0.0080537	cis	protein_coding	17	KLHL10
chr17_2063163_C_T_b38	ENSG00000167720.12	-5.17072	1.47278e-06	-0.416201	Thyroid	0.0988162	cis	protein_coding	17	SRR
chr17_29698931_C_T_b38	ENSG00000167549.18	8.04714	3.96934e-12	0.732972	Thyroid	2.66473e-07	cis	protein_coding	17	CORO6
chr17_81006293_T_C_b38	ENSG00000176108.9	-5.22222	1.19243e-06	-0.302784	Thyroid	0.0800084	cis	protein_coding	17	CHMP6
chr17_37523483_G_C_b38	ENSG00000275066.4	-7.33854	1.07092e-10	-0.515728	Thyroid	7.18885e-06	cis	protein_coding	17	SYNRG
chr17_82687122_A_G_b38	ENSG00000141542.10	-7.939	6.58236e-12	-1.02756	Thyroid	4.41881e-07	cis	protein_coding	17	RAB40B
chr17_45737779_C_T_b38	ENSG00000238083.7	-7.28625	1.36273e-10	-0.690473	Thyroid	9.14745e-06	cis	protein_coding	17	LRRC37A2
chr17_45064266_C_T_b38	ENSG00000172992.11	6.67343	2.22774e-09	0.420912	Thyroid	0.000149528	cis	protein_coding	17	DCAKD
chr17_45908270_C_A_b38	ENSG00000238083.7	-5.4889	3.93545e-07	-0.540289	Thyroid	0.0264069	cis	protein_coding	17	LRRC37A2
chr17_15504449_G_A_b38	ENSG00000239704.10	6.96998	5.80677e-10	0.374936	Thyroid	3.89774e-05	cis	protein_coding	17	CDRT4
chr17_2338605_T_C_b38	ENSG00000167720.12	-7.86511	9.29484e-12	-0.553917	Thyroid	6.23963e-07	cis	protein_coding	17	SRR
chr17_82427889_G_T_b38	ENSG00000141562.17	-9.36097	8.18661e-15	-0.557625	Thyroid	5.49657e-10	cis	protein_coding	17	NARF
chr17_51137227_A_C_b38	ENSG00000239672.7	6.53017	4.24054e-09	0.263718	Thyroid	0.00028462	cis	protein_coding	17	NME1
chr17_50185660_C_T_b38	ENSG00000108823.15	-8.57548	3.32067e-13	-0.649218	Thyroid	2.2294e-08	cis	protein_coding	17	SGCA
chr17_10699098_G_A_b38	ENSG00000170222.11	-6.93097	6.93635e-10	-0.551405	Thyroid	4.65589e-05	cis	protein_coding	17	ADPRM
chr17_75149922_CTGA_C_b38	ENSG00000125450.10	-6.13492	2.44746e-08	-0.526291	Thyroid	0.00164261	cis	protein_coding	17	NUP85
chr17_45064266_C_T_b38	ENSG00000136448.11	-5.95639	5.33572e-08	-0.294654	Thyroid	0.00358091	cis	protein_coding	17	NMT1
chr17_46048999_C_T_b38	ENSG00000108379.9	5.34283	7.24463e-07	0.544168	Thyroid	0.0486107	cis	protein_coding	17	WNT3
chr17_6649848_G_A_b38	ENSG00000256806.5	8.00791	4.76924e-12	0.915791	Thyroid	3.20168e-07	cis	protein_coding	17	C17orf100
chr17_82737625_G_A_b38	ENSG00000141560.14	-5.64872	2.0024e-07	-0.492357	Thyroid	0.0134371	cis	protein_coding	17	FN3KRP
chr17_81691382_T_G_b38	ENSG00000185298.12	-5.50338	3.70304e-07	-0.454745	Thyroid	0.0248478	cis	protein_coding	17	CCDC137
chr17_82647768_A_G_b38	ENSG00000141580.15	-6.44143	6.30468e-09	-0.325941	Thyroid	0.000423158	cis	protein_coding	17	WDR45B
chr17_46048999_C_T_b38	ENSG00000238083.7	14.9374	9.72043e-26	1.14757	Thyroid	6.52678e-21	cis	protein_coding	17	LRRC37A2
chr17_46048999_C_T_b38	ENSG00000185829.17	8.96988	5.17687e-14	0.990187	Thyroid	3.47575e-09	cis	protein_coding	17	ARL17A
chr17_47811882_G_A_b38	ENSG00000006025.11	8.34851	9.65695e-13	0.351619	Thyroid	6.48319e-08	cis	protein_coding	17	OSBPL7
chr17_560603_A_G_b38	ENSG00000141252.19	-7.67342	2.27037e-11	-0.560967	Thyroid	1.52408e-06	cis	protein_coding	17	VPS53
chr17_45855941_T_C_b38	ENSG00000176681.14	6.12614	2.54358e-08	0.60162	Thyroid	0.0017071	cis	protein_coding	17	LRRC37A
chr17_75991292_T_C_b38	ENSG00000250506.7	5.93944	5.74313e-08	0.422469	Thyroid	0.00385427	cis	protein_coding	17	CDK3
chr17_45855941_T_C_b38	ENSG00000238083.7	5.56284	2.88191e-07	0.606024	Thyroid	0.0193385	cis	protein_coding	17	LRRC37A2
chr17_45925574_GT_G_b38	ENSG00000176681.14	5.33399	7.51552e-07	0.508605	Thyroid	0.0504276	cis	protein_coding	17	LRRC37A
chr17_38296938_G_T_b38	ENSG00000274512.5	8.21668	1.79327e-12	1.06109	Thyroid	1.2039e-07	cis	protein_coding	17	TBC1D3L
chr17_82221910_C_T_b38	ENSG00000169750.8	-7.32964	1.11576e-10	-0.473845	Thyroid	7.48978e-06	cis	protein_coding	17	RAC3
chr17_78681399_A_G_b38	ENSG00000055483.19	6.15665	2.22474e-08	0.391192	Thyroid	0.00149316	cis	protein_coding	17	USP36
chr17_16120780_T_C_b38	ENSG00000170425.3	-11.3392	7.8924e-19	-0.917594	Thyroid	5.29927e-14	cis	protein_coding	17	ADORA2B
chr17_75991292_T_C_b38	ENSG00000257949.6	5.6731	1.80506e-07	0.506239	Thyroid	0.012113	cis	protein_coding	17	TEN1
chr17_81340691_A_G_b38	ENSG00000185332.6	6.1795	2.01202e-08	0.808542	Thyroid	0.00135041	cis	protein_coding	17	TMEM105
chr17_35237390_C_T_b38	ENSG00000166750.9	6.76682	1.46121e-09	0.377039	Thyroid	9.8079e-05	cis	protein_coding	17	SLFN5
chr17_27868315_A_C_b38	ENSG00000007171.16	-5.60051	2.4572e-07	-0.599923	Thyroid	0.0164888	cis	protein_coding	17	NOS2
chr17_82018706_G_A_b38	ENSG00000169689.14	5.50649	3.65495e-07	0.44776	Thyroid	0.0245254	cis	protein_coding	17	CENPX
chr17_13011167_T_C_b38	ENSG00000006744.18	8.41765	6.97751e-13	0.37983	Thyroid	4.68442e-08	cis	protein_coding	17	ELAC2
chr17_46742229_T_G_b38	ENSG00000185829.17	-6.97552	5.66209e-10	-1.06364	Thyroid	3.80068e-05	cis	protein_coding	17	ARL17A
chr17_82221910_C_T_b38	ENSG00000176155.18	-9.46655	4.97702e-15	-0.441153	Thyroid	3.34167e-10	cis	protein_coding	17	CCDC57
chr17_5662997_C_G_b38	ENSG00000091592.15	-6.07595	3.16898e-08	-0.501118	Thyroid	0.0021268	cis	protein_coding	17	NLRP1
chr17_82221910_C_T_b38	ENSG00000169718.17	-5.74362	1.33563e-07	-0.233841	Thyroid	0.00896314	cis	protein_coding	17	DUS1L
chr17_37523483_G_C_b38	ENSG00000276234.4	-5.68491	1.71642e-07	-0.378433	Thyroid	0.0115184	cis	protein_coding	17	TADA2A
chr17_16415618_T_C_b38	ENSG00000187688.14	-5.19633	1.32614e-06	-0.287743	Thyroid	0.0889784	cis	protein_coding	17	TRPV2
chr17_17274149_A_G_b38	ENSG00000154803.12	8.63065	2.56101e-13	0.537021	Thyroid	1.71944e-08	cis	protein_coding	17	FLCN
chr17_401425_TCTC_T_b38	ENSG00000187624.8	-9.65263	2.07126e-15	-0.587291	Thyroid	1.39071e-10	cis	protein_coding	17	C17orf97
chr17_82094197_A_G_b38	ENSG00000176155.18	8.61126	2.80584e-13	0.414087	Thyroid	1.88378e-08	cis	protein_coding	17	CCDC57
chr18_80064603_G_A_b38	ENSG00000261126.7	-6.18983	1.92262e-08	-0.56725	Thyroid	8.80369e-05	cis	lincRNA	18	RBFADN
chr18_31498664_A_G_b38	ENSG00000266521.1	6.15793	2.21226e-08	0.719028	Thyroid	0.000101277	cis	lincRNA	18	RP11-650P15.1
chr18_10549365_C_A_b38	ENSG00000134265.12	-6.32367	1.06435e-08	-0.369549	Thyroid	0.000178385	cis	protein_coding	18	NAPG
chr18_23523945_T_C_b38	ENSG00000141458.12	5.42128	5.22492e-07	0.34685	Thyroid	0.00875645	cis	protein_coding	18	NPC1
chr18_12415572_A_G_b38	ENSG00000141391.13	5.20168	1.29737e-06	0.539007	Thyroid	0.0217412	cis	protein_coding	18	PRELID3A
chr18_26701857_T_C_b38	ENSG00000134504.12	-5.15275	1.58503e-06	-0.497761	Thyroid	0.0265603	cis	protein_coding	18	KCTD1
chr19_24191617_T_C_b38	ENSG00000268362.5	4.90268	4.34935e-06	0.408042	Thyroid	0.0295799	cis	lincRNA	19	CTD-2017D11.1
chr19_21622487_T_G_b38	ENSG00000268555.1	5.01137	2.8131e-06	0.602661	Thyroid	0.0191347	cis	lincRNA	19	RP11-678G14.3
chr19_36791363_A_G_b38	ENSG00000267260.1	-7.74982	1.59105e-11	-0.858609	Thyroid	1.08287e-07	cis	lincRNA	19	CTD-2162K18.4
chr19_19960118_T_C_b38	ENSG00000267268.1	-6.23883	1.54916e-08	-1.03212	Thyroid	0.000105389	cis	lincRNA	19	AC007204.2
chr19_56433737_G_GT_b38	ENSG00000267454.5	-7.63341	2.73441e-11	-0.497363	Thyroid	1.86076e-07	cis	lincRNA	19	ZNF582-AS1
chr19_27959842_T_C_b38	ENSG00000261770.1	6.47149	5.513e-09	1.25644	Thyroid	3.75105e-05	cis	lincRNA	19	CTC-459F4.1
chr19_54590714_T_C_b38	ENSG00000232324.1	-4.82816	5.84735e-06	-0.988872	Thyroid	0.039762	cis	lincRNA	19	AC008440.10
chr19_37129346_T_A_b38	ENSG00000196381.10	-5.84712	8.56114e-08	-0.344154	Thyroid	0.0090463	cis	protein_coding	19	ZNF781
chr19_49597227_G_A_b38	ENSG00000126464.13	7.42489	7.18753e-11	0.741821	Thyroid	7.59535e-06	cis	protein_coding	19	PRR12
chr19_17430423_G_C_b38	ENSG00000141971.12	-7.74636	1.61696e-11	-0.386464	Thyroid	1.70872e-06	cis	protein_coding	19	MVB12A
chr19_46423410_C_T_b38	ENSG00000182013.17	-5.99069	4.59676e-08	-0.343214	Thyroid	0.00485736	cis	protein_coding	19	PNMAL1
chr19_21747977_T_TA_b38	ENSG00000197020.10	-16.7183	6.60764e-29	-1.05756	Thyroid	6.98289e-24	cis	protein_coding	19	ZNF100
chr19_52777397_T_C_b38	ENSG00000189190.9	6.87132	9.09827e-10	0.569373	Thyroid	9.61432e-05	cis	protein_coding	19	ZNF600
chr19_10532676_G_T_b38	ENSG00000129347.19	-5.59898	2.47319e-07	-0.517237	Thyroid	0.0261325	cis	protein_coding	19	KRI1
chr19_1040047_G_A_b38	ENSG00000116032.5	6.4026	7.49549e-09	0.42995	Thyroid	0.000792049	cis	protein_coding	19	GRIN3B
chr19_15934939_G_A_b38	ENSG00000171903.16	-10.3294	8.62431e-17	-0.86254	Thyroid	9.11391e-12	cis	protein_coding	19	CYP4F11
chr19_45404263_T_C_b38	ENSG00000104881.15	5.75249	1.28581e-07	0.341468	Thyroid	0.0135865	cis	protein_coding	19	PPP1R13L
chr19_48578227_G_C_b38	ENSG00000088002.11	5.89143	7.07028e-08	0.504553	Thyroid	0.00747103	cis	protein_coding	19	SULT2B1
chr19_6436185_A_G_b38	ENSG00000181240.13	-14.3057	1.42287e-24	-1.08189	Thyroid	1.50366e-19	cis	protein_coding	19	SLC25A41
chr19_17435901_T_C_b38	ENSG00000141971.12	5.35754	6.81518e-07	0.390821	Thyroid	0.0720085	cis	protein_coding	19	MVB12A
chr19_4194136_A_G_b38	ENSG00000077463.14	5.5127	3.56065e-07	0.525872	Thyroid	0.0376226	cis	protein_coding	19	SIRT6
chr19_36163627_A_C_b38	ENSG00000161281.10	5.7728	1.17859e-07	0.413708	Thyroid	0.0124537	cis	protein_coding	19	COX7A1
chr19_17315692_T_G_b38	ENSG00000130312.6	8.86369	8.54082e-14	0.329157	Thyroid	9.0256e-09	cis	protein_coding	19	MRPL34
chr19_1021726_C_A_b38	ENSG00000065268.10	5.39108	5.92678e-07	0.537538	Thyroid	0.0626224	cis	protein_coding	19	WDR18
chr19_13754462_T_C_b38	ENSG00000037757.13	-6.4434	6.24956e-09	-0.725802	Thyroid	0.000660397	cis	protein_coding	19	MRI1
chr19_5810373_G_A_b38	ENSG00000141994.15	-5.47569	4.15998e-07	-0.368505	Thyroid	0.0439548	cis	protein_coding	19	DUS3L
chr19_996438_C_T_b38	ENSG00000065268.10	-7.30017	1.27811e-10	-0.671748	Thyroid	1.35062e-05	cis	protein_coding	19	WDR18
chr19_8366697_G_A_b38	ENSG00000099785.10	-5.63465	2.12582e-07	-0.377669	Thyroid	0.0224623	cis	protein_coding	19	2022-03-02
chr2_113183729_G_A_b38	ENSG00000224568.1	6.22041	1.68026e-08	0.792536	Thyroid	0.015703	intrachrom_trans	lincRNA	2	LINC01886
chr2_96931840_A_G_b38	ENSG00000230606.10	-6.55347	3.82e-09	-0.670246	Thyroid	3.26533e-05	cis	lincRNA	2	AC159540.1
chr2_43623451_T_C_b38	ENSG00000279873.2	4.71767	9.03056e-06	0.388824	Thyroid	0.0771571	cis	lincRNA	2	LINC01126
chr2_74115440_A_G_b38	ENSG00000217702.2	4.74363	8.15753e-06	0.634029	Thyroid	0.0697061	cis	lincRNA	2	RP11-287D1.4
chr2_159712477_G_A_b38	ENSG00000226266.6	5.55669	2.95774e-07	1.09393	Thyroid	0.00252798	cis	lincRNA	2	AC009961.3
chr2_159537718_A_T_b38	ENSG00000226266.6	5.18822	1.37094e-06	0.928061	Thyroid	0.011716	cis	lincRNA	2	AC009961.3
chr2_110690371_A_G_b38	ENSG00000204588.5	4.65456	1.15479e-05	0.923553	Thyroid	0.0986538	cis	lincRNA	2	LINC01123
chr2_127396708_C_G_b38	ENSG00000163161.12	5.39516	5.82679e-07	0.367199	Thyroid	0.0321796	cis	protein_coding	2	ERCC3
chr2_69593876_A_C_b38	ENSG00000115977.18	-5.998	4.45277e-08	-0.427009	Thyroid	0.0024594	cis	protein_coding	2	AAK1
chr2_95034985_G_A_b38	ENSG00000115041.12	8.19836	1.95417e-12	0.572577	Thyroid	1.07958e-07	cis	protein_coding	2	KCNIP3
chr2_241504414_C_T_b38	ENSG00000168385.17	8.62755	2.59864e-13	0.716956	Thyroid	1.43565e-08	cis	protein_coding	2	2022-09-02
chr2_190221092_TACACAC_T_b38	ENSG00000198130.15	10.2709	1.13429e-16	0.52377	Thyroid	6.26683e-12	cis	protein_coding	2	HIBCH
chr2_48776319_C_T_b38	ENSG00000068781.21	-5.39404	5.85411e-07	-0.581441	Thyroid	0.0323299	cis	protein_coding	2	STON1-GTF2A1L
chr2_105129989_T_C_b38	ENSG00000135972.8	-7.30518	1.24894e-10	-0.548982	Thyroid	6.8995e-06	cis	protein_coding	2	MRPS9
chr2_109624640_C_A_b38	ENSG00000186522.14	5.41518	5.35971e-07	0.288255	Thyroid	0.0296006	cis	protein_coding	2	2022-09-10
chr2_127085031_A_G_b38	ENSG00000136717.14	5.61395	2.32109e-07	0.39253	Thyroid	0.0128192	cis	protein_coding	2	BIN1
chr2_61397994_T_G_b38	ENSG00000237651.6	-14.3836	1.01919e-24	-0.869171	Thyroid	5.6311e-20	cis	protein_coding	2	C2orf74
chr2_127938630_TG_T_b38	ENSG00000144230.16	7.00956	4.84742e-10	1.47225	Thyroid	2.67781e-05	cis	protein_coding	2	GPR17
chr2_241222776_A_G_b38	ENSG00000168385.17	-5.9812	4.79036e-08	-0.539753	Thyroid	0.00264581	cis	protein_coding	2	2022-09-02
chr2_241691542_C_CTT_b38	ENSG00000168395.15	7.68195	2.18207e-11	0.461433	Thyroid	1.20546e-06	cis	protein_coding	2	ING5
chr2_200884146_T_TCA_b38	ENSG00000240344.8	-6.275	1.32037e-08	-0.546471	Thyroid	0.000729321	cis	protein_coding	2	PPIL3
chr2_209063_A_C_b38	ENSG00000035115.21	-5.18847	1.36954e-06	-0.274352	Thyroid	0.0756312	cis	protein_coding	2	SH3YL1
chr2_240027895_G_A_b38	ENSG00000130414.11	-8.8101	1.09958e-13	-0.546691	Thyroid	6.07494e-09	cis	protein_coding	2	NDUFA10
chr2_48303842_A_G_b38	ENSG00000170802.15	6.87971	8.75775e-10	0.653763	Thyroid	4.83778e-05	cis	protein_coding	2	FOXN2
chr2_240621671_G_T_b38	ENSG00000178623.11	-6.73829	1.66243e-09	-0.492192	Thyroid	9.18279e-05	cis	protein_coding	2	GPR35
chr2_106112339_T_G_b38	ENSG00000119147.9	-5.16721	1.49411e-06	-0.524365	Thyroid	0.0825076	cis	protein_coding	2	C2orf40
chr2_95041774_A_G_b38	ENSG00000155066.15	5.91571	6.36531e-08	0.333929	Thyroid	0.00351562	cis	protein_coding	2	PROM2
chr2_241126186_C_T_b38	ENSG00000122085.16	5.17435	1.45106e-06	0.458084	Thyroid	0.0801317	cis	protein_coding	2	MTERF4
chr2_201232604_G_C_b38	ENSG00000003400.14	5.13005	1.73886e-06	0.408946	Thyroid	0.0960214	cis	protein_coding	2	CASP10
chr2_238123100_A_G_b38	ENSG00000144488.14	12.6512	2.01945e-21	0.991439	Thyroid	1.11575e-16	cis	protein_coding	2	ESPNL
chr2_95041774_A_G_b38	ENSG00000115041.12	8.64537	2.38942e-13	0.600971	Thyroid	1.32008e-08	cis	protein_coding	2	KCNIP3
chr2_46905916_T_C_b38	ENSG00000180398.11	-6.81081	1.19728e-09	-0.306532	Thyroid	6.61353e-05	cis	protein_coding	2	MCFD2
chr2_241126083_A_G_b38	ENSG00000122085.16	-5.22757	1.16645e-06	-0.746135	Thyroid	0.0644174	cis	protein_coding	2	MTERF4
chr2_54783056_G_A_b38	ENSG00000214595.11	-5.89023	7.10705e-08	-0.555153	Thyroid	0.00392523	cis	protein_coding	2	EML6
chr2_119490335_A_G_b38	ENSG00000080293.9	6.99235	5.2437e-10	0.741852	Thyroid	2.89667e-05	cis	protein_coding	2	SCTR
chr2_55173604_G_A_b38	ENSG00000115310.17	6.08613	3.0309e-08	0.921788	Thyroid	0.00167409	cis	protein_coding	2	RTN4
chr2_17789464_A_G_b38	ENSG00000163029.15	-6.8657	9.33331e-10	-0.417865	Thyroid	5.15563e-05	cis	protein_coding	2	SMC6
chr2_190368449_G_A_b38	ENSG00000198130.15	-6.12903	2.51147e-08	-0.419077	Thyroid	0.00138721	cis	protein_coding	2	HIBCH
chr20_38508168_C_T_b38	ENSG00000224635.1	4.57181	1.58988e-05	1.06911	Thyroid	0.070034	cis	lincRNA	20	RP4-564F22.5
chr20_60081087_G_C_b38	ENSG00000276093.1	4.73835	8.32841e-06	0.658727	Thyroid	0.036695	cis	lincRNA	20	RP5-1017F8.2
chr20_60087928_T_C_b38	ENSG00000276093.1	7.21276	1.91094e-10	1.07449	Thyroid	8.43107e-07	cis	lincRNA	20	RP5-1017F8.2
chr20_60078282_A_G_b38	ENSG00000276093.1	4.79456	6.67715e-06	0.650472	Thyroid	0.0294262	cis	lincRNA	20	RP5-1017F8.2
chr20_38435028_T_C_b38	ENSG00000224635.1	6.40061	7.56233e-09	0.682118	Thyroid	3.33574e-05	cis	lincRNA	20	RP4-564F22.5
chr20_38435028_T_C_b38	ENSG00000275401.1	6.01234	4.18317e-08	0.555434	Thyroid	0.000184478	cis	lincRNA	20	RP4-564F22.7
chr20_44211379_A_G_b38	ENSG00000223891.5	5.71844	1.48748e-07	0.394374	Thyroid	0.000655681	cis	lincRNA	20	OSER1-AS1
chr20_23247877_A_G_b38	ENSG00000230387.2	5.98704	4.67023e-08	0.742026	Thyroid	0.00020591	cis	lincRNA	20	RP4-737E23.2
chr20_35599031_T_C_b38	ENSG00000214078.12	-5.72979	1.41707e-07	-0.564821	Thyroid	0.00470281	cis	protein_coding	20	CPNE1
chr20_34367617_A_G_b38	ENSG00000101460.12	-6.82115	1.14244e-09	-0.333204	Thyroid	3.79175e-05	cis	protein_coding	20	MAP1LC3A
chr20_16543062_C_T_b38	ENSG00000089177.18	7.30353	1.25846e-10	0.641184	Thyroid	4.17695e-06	cis	protein_coding	20	KIF16B
chr20_38435028_T_C_b38	ENSG00000124143.10	5.8754	7.57766e-08	0.649334	Thyroid	0.00251487	cis	protein_coding	20	ARHGAP40
chr20_5078623_C_T_b38	ENSG00000089063.14	8.85766	8.78725e-14	0.368145	Thyroid	2.91666e-09	cis	protein_coding	20	TMEM230
chr20_37243848_G_C_b38	ENSG00000101353.14	-5.58751	2.59629e-07	-0.680552	Thyroid	0.00861605	cis	protein_coding	20	MROH8
chr20_37239816_C_T_b38	ENSG00000101353.14	6.09961	2.85723e-08	0.605373	Thyroid	0.000948286	cis	protein_coding	20	MROH8
chr21_44057219_G_A_b38	ENSG00000280071.3	-7.07291	3.62881e-10	-0.718734	Thyroid	7.2689e-05	intrachrom_trans	protein_coding	21	CH507-9B2.3
chr21_44057219_G_A_b38	ENSG00000275464.4	-10.5846	2.61691e-17	-0.888773	Thyroid	5.24199e-12	intrachrom_trans	protein_coding	21	CH507-9B2.5
chr21_41742040_T_C_b38	ENSG00000236384.7	-9.60924	2.54086e-15	-0.802534	Thyroid	1.08164e-11	cis	lincRNA	21	LINC00479
chr21_36086094_T_C_b38	ENSG00000231106.2	4.93592	3.8085e-06	0.52333	Thyroid	0.0161975	cis	lincRNA	21	LINC01436
chr21_45984129_G_C_b38	ENSG00000274248.1	5.78051	1.14025e-07	0.833806	Thyroid	0.000485177	cis	lincRNA	21	AJ011932.1
chr21_44057219_G_A_b38	ENSG00000225331.1	5.54902	3.05515e-07	0.695239	Thyroid	0.00129966	cis	lincRNA	21	LINC01678
chr21_45989199_C_T_b38	ENSG00000274248.1	-6.14281	2.36414e-08	-0.522977	Thyroid	0.000100618	cis	lincRNA	21	AJ011932.1
chr21_45836896_T_C_b38	ENSG00000274248.1	-4.80047	6.52333e-06	-0.418323	Thyroid	0.0277372	cis	lincRNA	21	AJ011932.1
chr21_36888743_C_A_b38	ENSG00000159267.14	-5.95858	5.28527e-08	-0.324876	Thyroid	0.000619698	cis	protein_coding	21	HLCS
chr21_44057219_G_A_b38	ENSG00000241945.7	13.0947	2.79742e-22	1.03034	Thyroid	3.28193e-18	cis	protein_coding	21	PWP2
chr21_44036606_A_G_b38	ENSG00000241945.7	-6.56851	3.57084e-09	-0.75684	Thyroid	4.18859e-05	cis	protein_coding	21	PWP2
chr21_44057219_G_A_b38	ENSG00000160221.16	6.55564	3.78308e-09	0.80059	Thyroid	4.43718e-05	cis	protein_coding	21	C21orf33
chr21_41345735_T_C_b38	ENSG00000183844.16	-6.4947	4.96986e-09	-1.05854	Thyroid	5.82865e-05	cis	protein_coding	21	FAM3B
chr21_41342992_A_G_b38	ENSG00000183844.16	6.03273	3.82743e-08	0.981093	Thyroid	0.000448805	cis	protein_coding	21	FAM3B
chr21_42959736_T_C_b38	ENSG00000160200.17	-5.51815	3.47979e-07	-0.580022	Thyroid	0.00407902	cis	protein_coding	21	CBS
chr21_45544464_T_C_b38	ENSG00000173638.18	5.16051	1.53558e-06	0.340578	Thyroid	0.017997	cis	protein_coding	21	SLC19A1
chr21_39363680_C_T_b38	ENSG00000182093.14	5.78047	1.14043e-07	0.390477	Thyroid	0.00133704	cis	protein_coding	21	WRB
chr21_41169275_A_T_b38	ENSG00000182240.15	5.75375	1.27886e-07	0.443534	Thyroid	0.00149921	cis	protein_coding	21	BACE2
chr21_46209354_G_A_b38	ENSG00000182362.13	-5.30993	8.30364e-07	-0.603881	Thyroid	0.0097327	cis	protein_coding	21	YBEY
chr21_37120357_T_G_b38	ENSG00000182670.13	8.37877	8.37662e-13	0.512867	Thyroid	9.82662e-09	cis	protein_coding	21	TTC3
chr21_42653386_A_AG_b38	ENSG00000160191.17	-6.44112	6.31344e-09	-0.487145	Thyroid	7.40378e-05	cis	protein_coding	21	PDE9A
chr22_25411169_A_G_b38	ENSG00000273287.2	5.2702	9.78615e-07	0.435388	Thyroid	0.0708909	intrachrom_trans	lincRNA	22	CTA-268H5.14
chr22_26930652_A_T_b38	ENSG00000235271.5	6.11657	2.65253e-08	0.768479	Thyroid	0.000130823	cis	lincRNA	22	LINC01422
chr22_49623908_G_A_b38	ENSG00000188511.12	5.22532	1.17733e-06	0.406426	Thyroid	0.00580539	cis	lincRNA	22	C22orf34
chr22_22337553_AT_A_b38	ENSG00000279278.1	-4.82545	5.91049e-06	-0.342796	Thyroid	0.0291387	cis	lincRNA	22	CH17-264L24.1
chr22_20587905_G_A_b38	ENSG00000099917.17	-5.12797	1.75369e-06	-0.374389	Thyroid	0.0469972	cis	protein_coding	22	MED15
chr22_43174653_A_C_b38	ENSG00000100300.17	6.62324	2.79264e-09	0.343163	Thyroid	7.48875e-05	cis	protein_coding	22	TSPO
chr22_38467932_GC_G_b38	ENSG00000100196.10	-6.35227	9.37523e-09	-0.393163	Thyroid	0.000251397	cis	protein_coding	22	KDELR3
chr22_43155507_A_G_b38	ENSG00000100300.17	6.24218	1.5264e-08	0.304163	Thyroid	0.00040929	cis	protein_coding	22	TSPO
chr22_36198325_A_C_b38	ENSG00000100336.17	-5.84495	8.64192e-08	-0.944764	Thyroid	0.0023169	cis	protein_coding	22	APOL4
chr22_20589662_G_A_b38	ENSG00000099917.17	-5.4694	4.27123e-07	-0.39241	Thyroid	0.0114482	cis	protein_coding	22	MED15
chr22_33918140_T_C_b38	ENSG00000133424.20	-5.04506	2.45535e-06	-0.704989	Thyroid	0.0657984	cis	protein_coding	22	LARGE1
chr22_42931575_T_G_b38	ENSG00000242247.10	7.78655	1.34083e-11	0.397936	Thyroid	3.59611e-07	cis	protein_coding	22	ARFGAP3
chr22_42823487_AACATTAATCTCTTTG_A_b38	ENSG00000242247.10	6.86864	9.20974e-10	0.367206	Thyroid	2.46978e-05	cis	protein_coding	22	ARFGAP3
chr22_25029373_T_C_b38	ENSG00000197077.13	-5.90971	6.53282e-08	-0.483498	Thyroid	0.00175158	cis	protein_coding	22	KIAA1671
chr22_23899424_G_T_b38	ENSG00000240972.1	8.87344	8.15746e-14	1.03159	Thyroid	2.18799e-09	cis	protein_coding	22	MIF
chr22_46709961_T_C_b38	ENSG00000075240.16	-5.80915	1.00822e-07	-0.432972	Thyroid	0.00270294	cis	protein_coding	22	GRAMD4
chr22_30204076_G_C_b38	ENSG00000100330.15	-4.99014	3.0641e-06	-0.621237	Thyroid	0.0821057	cis	protein_coding	22	MTMR3
chr22_37815947_G_A_b38	ENSG00000100106.19	5.55802	2.94123e-07	0.356553	Thyroid	0.00788427	cis	protein_coding	22	TRIOBP
chr22_17201404_C_A_b38	ENSG00000093072.15	8.3946	7.77605e-13	0.743274	Thyroid	2.08561e-08	cis	protein_coding	22	CECR1
chr22_23898732_A_G_b38	ENSG00000240972.1	-5.52401	3.39504e-07	-1.27594	Thyroid	0.0091004	cis	protein_coding	22	MIF
chr22_38256560_T_C_b38	ENSG00000198792.12	-4.99045	3.06026e-06	-0.337992	Thyroid	0.0820058	cis	protein_coding	22	TMEM184B
chr22_20892760_T_C_b38	ENSG00000099940.11	5.57659	2.71913e-07	0.359902	Thyroid	0.00728918	cis	protein_coding	22	SNAP29
chr22_17105741_G_A_b38	ENSG00000177663.13	13.3008	1.12462e-22	0.547594	Thyroid	3.01668e-18	cis	protein_coding	22	IL17RA
chr22_50306392_A_G_b38	ENSG00000205593.11	5.89819	6.86675e-08	0.311165	Thyroid	0.00184104	cis	protein_coding	22	DENND6B
chr22_45289121_A_G_b38	ENSG00000100373.9	6.9743	5.69376e-10	0.571532	Thyroid	1.52695e-05	cis	protein_coding	22	UPK3A
chr22_24599701_A_G_b38	ENSG00000100031.18	9.4481	5.4292e-15	0.616248	Thyroid	1.45627e-10	cis	protein_coding	22	GGT1
chr22_24002279_G_GTGGC_b38	ENSG00000133433.10	5.19703	1.32231e-06	1.75726	Thyroid	0.0354393	cis	protein_coding	22	GSTT2B
chr22_46463106_G_C_b38	ENSG00000075275.16	19.0653	8.13363e-33	0.887012	Thyroid	2.18185e-28	cis	protein_coding	22	CELSR1
chr22_45157600_A_G_b38	ENSG00000093000.18	-7.01861	4.65135e-10	-0.422757	Thyroid	1.24745e-05	cis	protein_coding	22	NUP50
chr22_20892760_T_C_b38	ENSG00000241973.10	-5.51695	3.49741e-07	-0.355742	Thyroid	0.00937447	cis	protein_coding	22	PI4KA
chr22_43161853_G_A_b38	ENSG00000100300.17	6.21452	1.72448e-08	0.32074	Thyroid	0.000462384	cis	protein_coding	22	TSPO
chr22_43174913_A_G_b38	ENSG00000100300.17	5.72382	1.45366e-07	0.331919	Thyroid	0.00389698	cis	protein_coding	22	TSPO
chr22_22619283_T_C_b38	ENSG00000100121.12	5.31914	7.99297e-07	0.706634	Thyroid	0.0214228	cis	protein_coding	22	GGTLC2
chr22_22563343_T_TA_b38	ENSG00000100121.12	5.15533	1.56841e-06	0.593077	Thyroid	0.0420333	cis	protein_coding	22	GGTLC2
chr3_115784535_G_C_b38	ENSG00000161202.17	6.30803	1.14075e-08	0.501552	Thyroid	0.0593645	intrachrom_trans	protein_coding	3	DVL3
chr3_156908302_C_T_b38	ENSG00000240875.5	-6.05616	3.45526e-08	-0.415619	Thyroid	0.000147816	cis	lincRNA	3	LINC00886
chr3_197054254_C_T_b38	ENSG00000272989.1	-4.85346	5.2898e-06	-0.438023	Thyroid	0.0226245	cis	lincRNA	3	LINC02012
chr3_75880279_T_A_b38	ENSG00000242516.1	-7.16667	2.36144e-10	-0.971031	Thyroid	1.01046e-06	cis	lincRNA	3	LINC00960
chr3_50945484_T_C_b38	ENSG00000273356.1	4.50444	2.05798e-05	0.609558	Thyroid	0.0879993	cis	lincRNA	3	LINC02019
chr3_3973425_G_A_b38	ENSG00000175928.5	-7.60077	3.18194e-11	-0.809348	Thyroid	1.5673e-06	cis	protein_coding	3	LRRN1
chr3_134642536_T_TAG_b38	ENSG00000129055.12	5.4041	5.61364e-07	0.288876	Thyroid	0.0276416	cis	protein_coding	3	ANAPC13
chr3_9919345_TA_T_b38	ENSG00000163702.18	6.5205	4.4282e-09	0.41463	Thyroid	0.000218094	cis	protein_coding	3	IL17RC
chr3_191330177_C_G_b38	ENSG00000152492.13	5.82967	9.22999e-08	0.451563	Thyroid	0.0045454	cis	protein_coding	3	CCDC50
chr3_98500721_T_C_b38	ENSG00000231861.2	5.35016	7.02727e-07	0.907449	Thyroid	0.0346009	cis	protein_coding	3	OR5K2
chr3_56633654_G_C_b38	ENSG00000163946.13	-5.57006	2.79533e-07	-0.249454	Thyroid	0.0137648	cis	protein_coding	3	FAM208A
chr3_44870763_G_T_b38	ENSG00000163807.5	-6.25857	1.4198e-08	-0.36187	Thyroid	0.000699235	cis	protein_coding	3	KIAA1143
chr3_19962797_G_T_b38	ENSG00000163576.17	8.04491	4.01093e-12	0.663024	Thyroid	1.97567e-07	cis	protein_coding	3	EFHB
chr3_2419771_G_A_b38	ENSG00000144619.14	5.31323	8.19096e-07	0.395093	Thyroid	0.040329	cis	protein_coding	3	CNTN4
chr3_51065662_A_G_b38	ENSG00000114738.10	-7.29386	1.31584e-10	-0.339762	Thyroid	6.48106e-06	cis	protein_coding	3	MAPKAPK3
chr3_197296790_TA_T_b38	ENSG00000075711.20	-6.53862	4.08293e-09	-0.543343	Thyroid	0.000201093	cis	protein_coding	3	DLG1
chr3_45716889_C_A_b38	ENSG00000211456.10	-8.28369	1.30934e-12	-0.386178	Thyroid	6.44966e-08	cis	protein_coding	3	SACM1L
chr3_119648036_C_T_b38	ENSG00000121594.11	5.64074	2.07153e-07	0.59003	Thyroid	0.0102008	cis	protein_coding	3	CD80
chr3_121632633_T_C_b38	ENSG00000173226.16	-5.55472	2.98243e-07	-0.456853	Thyroid	0.0146858	cis	protein_coding	3	IQCB1
chr3_141264009_C_T_b38	ENSG00000155893.12	-5.37888	6.23601e-07	-0.498689	Thyroid	0.0307055	cis	protein_coding	3	PXYLP1
chr3_9502870_C_T_b38	ENSG00000134077.15	6.29662	1.19988e-08	0.259306	Thyroid	0.000590943	cis	protein_coding	3	THUMPD3
chr3_53905049_C_G_b38	ENSG00000113812.13	-5.96803	5.07266e-08	-0.372471	Thyroid	0.00249818	cis	protein_coding	3	ACTR8
chr3_54038564_T_C_b38	ENSG00000113812.13	5.66211	1.89151e-07	0.375914	Thyroid	0.00931456	cis	protein_coding	3	ACTR8
chr3_45706943_A_G_b38	ENSG00000211456.10	-8.28369	1.30934e-12	-0.386178	Thyroid	6.44966e-08	cis	protein_coding	3	SACM1L
chr3_121837882_A_G_b38	ENSG00000173226.16	5.94202	5.67923e-08	0.476586	Thyroid	0.00279685	cis	protein_coding	3	IQCB1
chr3_125910985_A_C_b38	ENSG00000114544.16	5.32248	7.88308e-07	0.429774	Thyroid	0.0388139	cis	protein_coding	3	SLC41A3
chr3_45763595_T_C_b38	ENSG00000144791.9	5.23686	1.12276e-06	0.703921	Thyroid	0.0552789	cis	protein_coding	3	LIMD1
chr3_39410638_G_T_b38	ENSG00000168028.13	7.32903	1.11894e-10	0.298213	Thyroid	5.51134e-06	cis	protein_coding	3	RPSA
chr3_50654963_G_C_b38	ENSG00000114738.10	-8.86035	8.67645e-14	-0.398561	Thyroid	4.27402e-09	cis	protein_coding	3	MAPKAPK3
chr3_3214597_G_A_b38	ENSG00000072756.16	5.70661	1.56459e-07	0.555971	Thyroid	0.00770483	cis	protein_coding	3	TRNT1
chr3_50334001_C_A_b38	ENSG00000186792.16	-6.89638	8.11881e-10	-0.615401	Thyroid	3.99876e-05	cis	protein_coding	3	HYAL3
chr3_3919589_A_G_b38	ENSG00000175928.5	-9.14177	2.30152e-14	-0.75532	Thyroid	1.13375e-09	cis	protein_coding	3	LRRN1
chr4_128610550_A_G_b38	ENSG00000248802.1	-4.82689	5.87679e-06	-0.488547	Thyroid	0.0313233	cis	lincRNA	4	RP11-184M15.2
chr4_6675336_G_A_b38	ENSG00000251580.1	-8.91874	6.58852e-14	-1.07726	Thyroid	3.513e-10	cis	lincRNA	4	RP11-539L10.3
chr4_188510767_A_G_b38	ENSG00000249378.5	4.55156	1.71852e-05	0.838538	Thyroid	0.091563	cis	lincRNA	4	LINC01060
chr4_184538681_CTCTT_C_b38	ENSG00000271538.5	-5.36065	6.72745e-07	-0.588317	Thyroid	0.0035864	cis	lincRNA	4	RP11-326I11.4
chr4_163553316_T_C_b38	ENSG00000273449.1	-4.81242	6.22285e-06	-0.374376	Thyroid	0.0331616	cis	lincRNA	4	RP11-218F10.3
chr4_177438565_A_G_b38	ENSG00000038002.8	-7.73971	1.66776e-11	-0.470053	Thyroid	6.46125e-07	cis	protein_coding	4	AGA
chr4_121364913_T_C_b38	ENSG00000186867.10	6.07487	3.18398e-08	0.669531	Thyroid	0.00123328	cis	protein_coding	4	QRFPR
chr4_3322040_C_T_b38	ENSG00000159788.18	5.22601	1.17399e-06	0.317228	Thyroid	0.0454639	cis	protein_coding	4	RGS12
chr4_7941379_G_A_b38	ENSG00000196526.10	6.40217	7.50994e-09	0.399376	Thyroid	0.000290905	cis	protein_coding	4	AFAP1
chr4_6611878_A_G_b38	ENSG00000013288.8	-5.98816	4.64762e-08	-0.477426	Thyroid	0.00180011	cis	protein_coding	4	MAN2B2
chr4_1355814_T_A_b38	ENSG00000163945.15	-7.49236	5.26013e-11	-0.61708	Thyroid	2.03783e-06	cis	protein_coding	4	UVSSA
chr4_1355814_T_A_b38	ENSG00000179979.8	-5.11916	1.81773e-06	-0.495097	Thyroid	0.0703878	cis	protein_coding	4	CRIPAK
chr4_249824_TATTA_T_b38	ENSG00000250312.6	-8.15509	2.39378e-12	-0.823269	Thyroid	9.27445e-08	cis	protein_coding	4	ZNF718
chr4_177505645_T_C_b38	ENSG00000038002.8	5.53203	3.28214e-07	0.419344	Thyroid	0.0127111	cis	protein_coding	4	AGA
chr4_76292676_A_T_b38	ENSG00000189157.13	-6.09761	2.88231e-08	-0.358861	Thyroid	0.00111646	cis	protein_coding	4	FAM47E
chr4_22487738_G_A_b38	ENSG00000152990.13	5.69169	1.6675e-07	0.327204	Thyroid	0.00645821	cis	protein_coding	4	ADGRA3
chr4_147592410_A_G_b38	ENSG00000164168.7	-7.02679	4.48059e-10	-0.472117	Thyroid	1.73578e-05	cis	protein_coding	4	TMEM184C
chr4_121705972_A_G_b38	ENSG00000164111.14	5.17223	1.46371e-06	0.220198	Thyroid	0.0566822	cis	protein_coding	4	ANXA5
chr4_39485310_A_G_b38	ENSG00000163682.15	-7.01407	4.74872e-10	-0.450275	Thyroid	1.83961e-05	cis	protein_coding	4	RPL9
chr4_39450178_G_A_b38	ENSG00000163682.15	-6.73505	1.68694e-09	-0.495203	Thyroid	6.53487e-05	cis	protein_coding	4	RPL9
chr4_960487_T_C_b38	ENSG00000145214.13	7.7994	1.26287e-11	0.452714	Thyroid	4.89276e-07	cis	protein_coding	4	DGKQ
chr4_76098816_G_C_b38	ENSG00000138750.14	5.80291	1.03561e-07	0.369408	Thyroid	0.00401103	cis	protein_coding	4	NUP54
chr4_186191887_C_G_b38	ENSG00000164344.15	5.46188	4.40817e-07	0.44854	Thyroid	0.0170715	cis	protein_coding	4	KLKB1
chr4_55390102_A_C_b38	ENSG00000128039.10	6.04823	3.57711e-08	1.28311	Thyroid	0.00138552	cis	protein_coding	4	SRD5A3
chr4_2910336_A_G_b38	ENSG00000125388.19	-6.61569	2.88904e-09	-0.621417	Thyroid	0.000111913	cis	protein_coding	4	GRK4
chr4_1360422_C_T_b38	ENSG00000090316.15	-5.58879	2.58232e-07	-0.55621	Thyroid	0.0100011	cis	protein_coding	4	MAEA
chr4_55675451_C_A_b38	ENSG00000134852.14	5.17138	1.46881e-06	0.325085	Thyroid	0.0568782	cis	protein_coding	4	CLOCK
chr5_9544717_T_A_b38	ENSG00000250786.1	-5.70822	1.5539e-07	-0.472453	Thyroid	0.000937005	cis	lincRNA	5	SNHG18
chr5_1600670_T_C_b38	ENSG00000271119.1	-4.92673	3.95107e-06	-0.57118	Thyroid	0.023821	cis	lincRNA	5	CTD-2012J19.3
chr5_151955403_C_G_b38	ENSG00000275765.5	-5.80848	1.01113e-07	-0.739374	Thyroid	0.000609915	cis	lincRNA	5	RP11-54C4.3
chr5_83000359_C_T_b38	ENSG00000249664.1	-7.45772	6.1751e-11	-0.74517	Thyroid	3.72544e-07	cis	lincRNA	5	CTD-2227C6.2
chr5_142397918_G_A_b38	ENSG00000261757.1	7.77387	1.42247e-11	0.52973	Thyroid	8.5832e-08	cis	lincRNA	5	AC005592.3
chr5_9604894_C_T_b38	ENSG00000250786.1	-4.59341	1.46301e-05	-0.620802	Thyroid	0.0881904	cis	lincRNA	5	SNHG18
chr5_151955109_T_A_b38	ENSG00000275765.5	-5.80848	1.01113e-07	-0.739374	Thyroid	0.000609915	cis	lincRNA	5	RP11-54C4.3
chr5_139378785_G_A_b38	ENSG00000228672.3	5.24261	1.09649e-06	0.46146	Thyroid	0.0481623	cis	protein_coding	5	PROB1
chr5_451568_C_T_b38	ENSG00000180104.15	6.04749	3.58866e-08	0.363805	Thyroid	0.0015766	cis	protein_coding	5	EXOC3
chr5_65559126_C_A_b38	ENSG00000113593.11	-5.54527	3.10387e-07	-0.36238	Thyroid	0.0136341	cis	protein_coding	5	PPWD1
chr5_96894418_G_T_b38	ENSG00000164308.16	-15.8054	2.64182e-27	-1.01734	Thyroid	1.16098e-22	cis	protein_coding	5	ERAP2
chr5_97024208_A_G_b38	ENSG00000164308.16	-14.1048	3.37531e-24	-0.991784	Thyroid	1.48325e-19	cis	protein_coding	5	ERAP2
chr5_97035175_G_A_b38	ENSG00000164308.16	-13.5752	3.36931e-23	-0.968406	Thyroid	1.48054e-18	cis	protein_coding	5	ERAP2
chr5_128675222_T_C_b38	ENSG00000138829.11	6.1265	2.53955e-08	0.817493	Thyroid	0.00111578	cis	protein_coding	5	FBN2
chr5_50448053_T_C_b38	ENSG00000170571.11	-6.02436	3.96975e-08	-0.370159	Thyroid	0.00174399	cis	protein_coding	5	EMB
chr5_115814828_T_G_b38	ENSG00000129596.4	5.6725	1.80968e-07	0.37248	Thyroid	0.00794991	cis	protein_coding	5	CDO1
chr5_61037958_A_C_b38	ENSG00000049167.13	6.5713	3.52644e-09	0.575465	Thyroid	0.000154941	cis	protein_coding	5	ERCC8
chr5_82111874_G_A_b38	ENSG00000152348.15	-5.25558	1.03943e-06	-0.569802	Thyroid	0.0456572	cis	protein_coding	5	ATG10
chr5_132985584_A_G_b38	ENSG00000072364.12	6.07035	3.2475e-08	0.26038	Thyroid	0.00142679	cis	protein_coding	5	AFF4
chr5_132254564_C_T_b38	ENSG00000072682.18	5.65927	1.91452e-07	0.415705	Thyroid	0.00841028	cis	protein_coding	5	P4HA2
chr5_140031561_T_C_b38	ENSG00000171604.11	5.61496	2.3112e-07	0.471762	Thyroid	0.0101526	cis	protein_coding	5	CXXC5
chr5_156166898_C_T_b38	ENSG00000170624.13	-5.12897	1.7465e-06	-0.38599	Thyroid	0.076708	cis	protein_coding	5	SGCD
chr5_179825537_A_G_b38	ENSG00000161010.14	-6.05913	3.4107e-08	-0.302329	Thyroid	0.00149846	cis	protein_coding	5	MRNIP
chr5_141205629_A_G_b38	ENSG00000272674.3	-5.16724	1.49387e-06	-0.45989	Thyroid	0.0656152	cis	protein_coding	5	PCDHB16
chr5_65716197_G_C_b38	ENSG00000113593.11	6.79368	1.29389e-09	0.445701	Thyroid	5.68537e-05	cis	protein_coding	5	PPWD1
chr5_97021276_A_G_b38	ENSG00000164308.16	-14.1048	3.37531e-24	-0.991784	Thyroid	1.48325e-19	cis	protein_coding	5	ERAP2
chr5_56939721_C_T_b38	ENSG00000155542.11	-5.1318	1.72651e-06	-0.564315	Thyroid	0.0758317	cis	protein_coding	5	SETD9
chr5_12004886_A_T_b38	ENSG00000169862.18	5.58884	2.58173e-07	0.606218	Thyroid	0.0113408	cis	protein_coding	5	CTNND2
chr5_151007997_C_T_b38	ENSG00000211445.11	8.27933	1.33643e-12	0.97696	Thyroid	5.8724e-08	cis	protein_coding	5	GPX3
chr5_177550610_C_A_b38	ENSG00000170074.19	5.0748	2.17676e-06	0.59233	Thyroid	0.095601	cis	protein_coding	5	FAM153A
chr5_112367880_G_A_b38	ENSG00000129595.12	5.73965	1.35847e-07	0.406497	Thyroid	0.00596788	cis	protein_coding	5	EPB41L4A
chr5_71384705_A_T_b38	ENSG00000172058.15	-6.63413	2.65914e-09	-0.711808	Thyroid	0.000116837	cis	protein_coding	5	SERF1A
chr5_80722425_A_G_b38	ENSG00000228716.6	6.79227	1.30218e-09	0.58997	Thyroid	5.72164e-05	cis	protein_coding	5	DHFR
chr5_74853653_T_C_b38	ENSG00000164346.9	14.7525	2.1211e-25	0.919075	Thyroid	9.32118e-21	cis	protein_coding	5	NSA2
chr5_115814828_T_G_b38	ENSG00000145782.12	5.10323	1.93942e-06	0.229162	Thyroid	0.0851793	cis	protein_coding	5	ATG12
chr6_31280901_T_C_b38	ENSG00000204632.11	6.4419	6.29158e-09	0.83223	Thyroid	0.0269592	intrachrom_trans	protein_coding	6	HLA-G
chr6_29515843_A_T_b38	ENSG00000186470.13	-6.17595	2.04371e-08	-0.770386	Thyroid	0.087572	intrachrom_trans	protein_coding	6	BTN3A2
chr6_31297960_A_G_b38	ENSG00000206344.7	5.49753	3.79524e-07	0.333595	Thyroid	0.00257848	cis	lincRNA	6	HCG27
chr6_31280901_T_C_b38	ENSG00000206344.7	4.63435	1.24893e-05	0.369359	Thyroid	0.0847772	cis	lincRNA	6	HCG27
chr6_30103553_C_T_b38	ENSG00000281831.1	4.66999	1.08756e-05	0.576357	Thyroid	0.0738347	cis	lincRNA	6	HCP5B
chr6_1580185_T_A_b38	ENSG00000272279.1	6.87636	8.89201e-10	0.723824	Thyroid	6.04568e-06	cis	lincRNA	6	RP11-157J24.2
chr6_31432044_A_T_b38	ENSG00000272221.1	-4.73367	8.48245e-06	-0.973247	Thyroid	0.0576043	cis	lincRNA	6	XXbac-BPG181B23.7
chr6_2876301_G_A_b38	ENSG00000230438.6	-9.47644	4.75033e-15	-0.935158	Thyroid	3.23165e-11	cis	lincRNA	6	SERPINB9P1
chr6_29976407_C_T_b38	ENSG00000204625.10	4.80322	6.45313e-06	0.596243	Thyroid	0.0438297	cis	lincRNA	6	HCG9
chr6_29970897_G_C_b38	ENSG00000281831.1	5.85742	8.18938e-08	0.679634	Thyroid	0.000556468	cis	lincRNA	6	HCP5B
chr6_31395114_C_G_b38	ENSG00000272221.1	-8.65709	2.26109e-13	-0.816425	Thyroid	1.538e-09	cis	lincRNA	6	XXbac-BPG181B23.7
chr6_31366162_A_G_b38	ENSG00000272221.1	-6.20019	1.83691e-08	-0.65124	Thyroid	0.000124855	cis	lincRNA	6	XXbac-BPG181B23.7
chr6_2886813_T_G_b38	ENSG00000230438.6	-4.96707	3.36172e-06	-0.764158	Thyroid	0.0228361	cis	lincRNA	6	SERPINB9P1
chr6_1551747_G_C_b38	ENSG00000272279.1	-7.00851	4.87084e-10	-0.701703	Thyroid	3.31217e-06	cis	lincRNA	6	RP11-157J24.2
chr6_1550651_G_A_b38	ENSG00000272279.1	-7.02779	4.46032e-10	-0.694768	Thyroid	3.03346e-06	cis	lincRNA	6	RP11-157J24.2
chr6_29991030_A_C_b38	ENSG00000281831.1	5.9493	5.50265e-08	0.813333	Thyroid	0.00037396	cis	lincRNA	6	HCP5B
chr6_170131422_AC_A_b38	ENSG00000273100.1	6.40144	7.53418e-09	0.546989	Thyroid	5.12173e-05	cis	lincRNA	6	RP11-302L19.3
chr6_35549503_A_G_b38	ENSG00000228559.1	-4.72675	8.71546e-06	-0.328763	Thyroid	0.059178	cis	lincRNA	6	RP3-340B19.3
chr6_106706570_G_A_b38	ENSG00000130348.11	-6.04297	3.6602e-08	-0.592897	Thyroid	0.00208196	cis	protein_coding	6	QRSL1
chr6_78640175_C_A_b38	ENSG00000146247.13	5.21355	1.23565e-06	0.178302	Thyroid	0.070254	cis	protein_coding	6	PHIP
chr6_32603321_A_G_b38	ENSG00000198502.5	-7.03104	4.39442e-10	-0.755163	Thyroid	2.50029e-05	cis	protein_coding	6	HLA-DRB5
chr6_32541556_C_T_b38	ENSG00000198502.5	-6.88379	8.5969e-10	-0.846336	Thyroid	4.89103e-05	cis	protein_coding	6	HLA-DRB5
chr6_32633827_C_T_b38	ENSG00000198502.5	-6.23615	1.5676e-08	-0.721727	Thyroid	0.000891699	cis	protein_coding	6	HLA-DRB5
chr6_32598372_G_A_b38	ENSG00000198502.5	-5.40237	5.6543e-07	-0.708852	Thyroid	0.0321515	cis	protein_coding	6	HLA-DRB5
chr6_32669525_G_A_b38	ENSG00000244731.7	-7.7282	1.75958e-11	-0.978685	Thyroid	1.00126e-06	cis	protein_coding	6	C4A
chr6_56883701_T_C_b38	ENSG00000151917.17	-7.22532	1.80377e-10	-0.761582	Thyroid	1.02634e-05	cis	protein_coding	6	BEND6
chr6_31274374_C_T_b38	ENSG00000204525.16	-6.76346	1.48361e-09	-0.543439	Thyroid	8.44023e-05	cis	protein_coding	6	HLA-C
chr6_3047212_G_A_b38	ENSG00000124588.19	-5.7049	1.57607e-07	-0.70871	Thyroid	0.00896357	cis	protein_coding	6	NQO2
chr6_31306250_C_T_b38	ENSG00000204525.16	-5.353	6.94498e-07	-0.47008	Thyroid	0.0394898	cis	protein_coding	6	HLA-C
chr6_32636375_A_G_b38	ENSG00000232629.8	6.26732	1.36593e-08	0.6586	Thyroid	0.000777023	cis	protein_coding	6	HLA-DQB2
chr6_32459971_C_T_b38	ENSG00000232629.8	5.17907	1.42332e-06	0.48228	Thyroid	0.0809215	cis	protein_coding	6	HLA-DQB2
chr6_46659363_C_G_b38	ENSG00000146233.7	-5.13069	1.73435e-06	-0.343991	Thyroid	0.0986032	cis	protein_coding	6	CYP39A1
chr6_31979309_G_A_b38	ENSG00000204351.11	11.218	1.38085e-18	0.742923	Thyroid	7.85841e-14	cis	protein_coding	6	SKIV2L
chr6_29698334_T_C_b38	ENSG00000204644.9	6.72287	1.78234e-09	0.758827	Thyroid	0.000101394	cis	protein_coding	6	ZFP57
chr6_31263092_T_C_b38	ENSG00000204536.13	5.8659	7.89483e-08	0.321413	Thyroid	0.00449034	cis	protein_coding	6	CCHCR1
chr6_29861139_C_T_b38	ENSG00000204644.9	5.58691	2.6029e-07	0.645543	Thyroid	0.0148014	cis	protein_coding	6	ZFP57
chr6_29515843_A_T_b38	ENSG00000204644.9	5.18879	1.36774e-06	1.16679	Thyroid	0.0777629	cis	protein_coding	6	ZFP57
chr6_158186441_C_A_b38	ENSG00000272047.1	-5.8178	9.71375e-08	-0.431852	Thyroid	0.00552469	cis	protein_coding	6	GTF2H5
chr6_78991263_T_C_b38	ENSG00000146243.13	5.66921	1.83523e-07	0.344709	Thyroid	0.0104368	cis	protein_coding	6	IRAK1BP1
chr6_28768412_A_G_b38	ENSG00000204644.9	6.03895	3.72489e-08	1.00939	Thyroid	0.00211872	cis	protein_coding	6	ZFP57
chr6_27332531_A_G_b38	ENSG00000186470.13	-7.19032	2.1185e-10	-0.880015	Thyroid	1.2054e-05	cis	protein_coding	6	BTN3A2
chr6_36036544_A_AGC_b38	ENSG00000112053.13	5.70205	1.5954e-07	0.724427	Thyroid	0.00907336	cis	protein_coding	6	SLC26A8
chr6_25878133_T_C_b38	ENSG00000112343.10	-5.58886	2.58151e-07	-0.452642	Thyroid	0.01468	cis	protein_coding	6	TRIM38
chr6_31208469_C_T_b38	ENSG00000204525.16	-5.33073	7.6178e-07	-0.415903	Thyroid	0.0433141	cis	protein_coding	6	HLA-C
chr6_32680443_T_C_b38	ENSG00000237541.3	9.45208	5.32815e-15	0.896527	Thyroid	3.0322e-10	cis	protein_coding	6	HLA-DQA2
chr6_32461526_G_A_b38	ENSG00000237541.3	8.16286	2.30824e-12	0.859183	Thyroid	1.31352e-07	cis	protein_coding	6	HLA-DQA2
chr6_32761024_G_A_b38	ENSG00000237541.3	7.7666	1.47144e-11	1.2289	Thyroid	8.37323e-07	cis	protein_coding	6	HLA-DQA2
chr6_32541556_C_T_b38	ENSG00000232629.8	7.74434	1.63219e-11	0.748155	Thyroid	9.28782e-07	cis	protein_coding	6	HLA-DQB2
chr6_32461526_G_A_b38	ENSG00000232629.8	7.35247	1.00425e-10	0.693406	Thyroid	5.71426e-06	cis	protein_coding	6	HLA-DQB2
chr6_32541556_C_T_b38	ENSG00000237541.3	7.00196	5.01869e-10	0.818965	Thyroid	2.85543e-05	cis	protein_coding	6	HLA-DQA2
chr6_32680443_T_C_b38	ENSG00000232629.8	5.85267	8.35891e-08	0.574763	Thyroid	0.00475421	cis	protein_coding	6	HLA-DQB2
chr6_32550458_T_C_b38	ENSG00000237541.3	-5.22949	1.15729e-06	-0.562867	Thyroid	0.0658	cis	protein_coding	6	HLA-DQA2
chr6_39680909_G_A_b38	ENSG00000164627.17	-6.8018	1.24717e-09	-0.623451	Thyroid	7.09525e-05	cis	protein_coding	6	KIF6
chr6_31445184_T_C_b38	ENSG00000204520.12	5.65643	1.9378e-07	0.436038	Thyroid	0.0110199	cis	protein_coding	6	MICA
chr6_31275838_G_A_b38	ENSG00000204525.16	-5.69875	1.61799e-07	-0.485332	Thyroid	0.00920168	cis	protein_coding	6	HLA-C
chr6_31268274_G_A_b38	ENSG00000204525.16	-5.64958	1.9951e-07	-0.475242	Thyroid	0.0113456	cis	protein_coding	6	HLA-C
chr6_152999285_AAGG_A_b38	ENSG00000112031.15	-6.83855	1.05577e-09	-0.67492	Thyroid	6.00649e-05	cis	protein_coding	6	MTRF1L
chr6_29696400_A_G_b38	ENSG00000204644.9	6.74604	1.60516e-09	0.774651	Thyroid	9.13161e-05	cis	protein_coding	6	ZFP57
chr6_28953195_G_A_b38	ENSG00000204644.9	5.68784	1.69511e-07	1.42155	Thyroid	0.00964006	cis	protein_coding	6	ZFP57
chr6_18462697_A_G_b38	ENSG00000137393.9	6.13002	2.50069e-08	0.571373	Thyroid	0.00142244	cis	protein_coding	6	RNF144B
chr6_3264292_C_T_b38	ENSG00000180822.11	5.91786	6.3061e-08	0.65711	Thyroid	0.00358678	cis	protein_coding	6	PSMG4
chr6_32461526_G_A_b38	ENSG00000179344.16	-9.03339	3.83708e-14	-0.741398	Thyroid	2.1836e-09	cis	protein_coding	6	HLA-DQB1
chr6_32459971_C_T_b38	ENSG00000237541.3	7.08503	3.43311e-10	0.69994	Thyroid	1.95337e-05	cis	protein_coding	6	HLA-DQA2
chr6_32541556_C_T_b38	ENSG00000179344.16	-6.91037	7.61807e-10	-0.663343	Thyroid	4.33422e-05	cis	protein_coding	6	HLA-DQB1
chr6_32541556_C_T_b38	ENSG00000196126.11	-5.7626	1.2313e-07	-0.447226	Thyroid	0.00700288	cis	protein_coding	6	HLA-DRB1
chr6_32714430_T_G_b38	ENSG00000198502.5	-5.43561	4.92103e-07	-0.695339	Thyroid	0.0279825	cis	protein_coding	6	HLA-DRB5
chr6_32713899_T_G_b38	ENSG00000198502.5	-5.30748	8.3885e-07	-1.32813	Thyroid	0.0476954	cis	protein_coding	6	HLA-DRB5
chr6_32394044_C_T_b38	ENSG00000244731.7	-5.95542	5.3582e-08	-0.719127	Thyroid	0.00304769	cis	protein_coding	6	C4A
chr6_31025536_C_T_b38	ENSG00000204536.13	6.23651	1.56508e-08	0.428964	Thyroid	0.000890281	cis	protein_coding	6	CCHCR1
chr6_30965354_A_G_b38	ENSG00000137411.16	5.51803	3.48164e-07	0.427323	Thyroid	0.019798	cis	protein_coding	6	VARS2
chr6_28244970_G_A_b38	ENSG00000235109.7	6.26694	1.36824e-08	0.649251	Thyroid	0.000778321	cis	protein_coding	6	ZSCAN31
chr6_28712167_C_T_b38	ENSG00000197062.11	5.34577	7.15676e-07	0.312047	Thyroid	0.0406934	cis	protein_coding	6	ZSCAN26
chr6_32598372_G_A_b38	ENSG00000232629.8	8.44264	6.204e-13	0.779921	Thyroid	3.53051e-08	cis	protein_coding	6	HLA-DQB2
chr6_30932887_T_C_b38	ENSG00000137411.16	7.47128	5.79958e-11	0.598103	Thyroid	3.30008e-06	cis	protein_coding	6	VARS2
chr6_31144298_G_A_b38	ENSG00000204536.13	6.9295	6.98287e-10	0.365816	Thyroid	3.9729e-05	cis	protein_coding	6	CCHCR1
chr6_28449375_C_A_b38	ENSG00000197062.11	-6.28238	1.27792e-08	-0.371971	Thyroid	0.000726973	cis	protein_coding	6	ZSCAN26
chr7_67062513_G_A_b38	ENSG00000273448.1	4.96204	3.43027e-06	0.517431	Thyroid	0.0165682	cis	lincRNA	7	RP11-166O4.6
chr7_66858513_T_C_b38	ENSG00000273142.1	4.69957	9.69218e-06	0.302051	Thyroid	0.0468035	cis	lincRNA	7	RP11-458F8.4
chr7_39732191_G_A_b38	ENSG00000188185.11	-4.67194	1.07936e-05	-0.314435	Thyroid	0.0521114	cis	lincRNA	7	LINC00265
chr7_137392849_C_CA_b38	ENSG00000228031.2	-7.21821	1.86372e-10	-0.503559	Thyroid	9.00362e-07	cis	lincRNA	7	AC078842.3
chr7_54837043_G_C_b38	ENSG00000132432.13	-5.12334	1.78703e-06	-0.331863	Thyroid	0.0744459	cis	protein_coding	7	SEC61G
chr7_76514308_G_A_b38	ENSG00000188372.14	7.62534	2.83883e-11	0.84815	Thyroid	1.1834e-06	cis	protein_coding	7	ZP3
chr7_6436200_C_T_b38	ENSG00000164535.14	10.243	1.29265e-16	0.939433	Thyroid	5.38931e-12	cis	protein_coding	7	DAGLB
chr7_1174088_TAAAG_T_b38	ENSG00000178381.11	-5.35004	7.03094e-07	-0.554067	Thyroid	0.0292937	cis	protein_coding	7	ZFAND2A
chr7_38496945_C_T_b38	ENSG00000078053.16	5.15279	1.58478e-06	0.512415	Thyroid	0.0660236	cis	protein_coding	7	AMPH
chr7_129144690_G_GGGGCGGGCCGGGTTTCCTGGGCGCC_b38	ENSG00000158457.5	7.28788	1.35257e-10	0.520053	Thyroid	5.63805e-06	cis	protein_coding	7	TSPAN33
chr7_73865690_C_T_b38	ENSG00000165171.10	-9.26685	1.276e-14	-0.929048	Thyroid	5.31963e-10	cis	protein_coding	7	WBSCR27
chr7_144128505_G_A_b38	ENSG00000213214.4	-9.48539	4.55416e-15	-0.815482	Thyroid	1.89868e-10	cis	protein_coding	7	ARHGEF35
chr7_101240692_C_T_b38	ENSG00000106404.13	5.7388	1.36347e-07	0.616148	Thyroid	0.0056816	cis	protein_coding	7	CLDN15
chr7_108572722_T_C_b38	ENSG00000177683.13	5.75062	1.29616e-07	0.401962	Thyroid	0.00540125	cis	protein_coding	7	THAP5
chr7_141861384_C_T_b38	ENSG00000127364.3	-6.84378	1.03101e-09	-0.56457	Thyroid	4.29745e-05	cis	protein_coding	7	TAS2R4
chr7_2626844_C_T_b38	ENSG00000136295.14	-6.41406	7.12259e-09	-0.544951	Thyroid	0.000296855	cis	protein_coding	7	TTYH3
chr7_100582437_G_A_b38	ENSG00000205307.11	8.77098	1.32217e-13	0.738617	Thyroid	5.51198e-09	cis	protein_coding	7	SAP25
chr7_100582437_G_A_b38	ENSG00000077454.15	6.99874	5.09294e-10	0.75094	Thyroid	2.12289e-05	cis	protein_coding	7	LRCH4
chr7_21659778_G_A_b38	ENSG00000105877.17	5.20453	1.28228e-06	0.542904	Thyroid	0.0534225	cis	protein_coding	7	DNAH11
chr7_76514308_G_A_b38	ENSG00000146707.14	8.01683	4.57422e-12	0.897086	Thyroid	1.9069e-07	cis	protein_coding	7	POMZP3
chr7_43621873_CT_C_b38	ENSG00000106603.18	-5.85506	8.27289e-08	-0.46304	Thyroid	0.00344748	cis	protein_coding	7	COA1
chr7_99963243_G_C_b38	ENSG00000146833.15	6.25088	1.46886e-08	0.467229	Thyroid	0.000612146	cis	protein_coding	7	TRIM4
chr7_6831300_T_TTTCTC_b38	ENSG00000146574.15	-6.42776	6.7008e-09	-0.685426	Thyroid	0.000279283	cis	protein_coding	7	CCZ1B
chr7_71210826_A_T_b38	ENSG00000185274.11	-5.22686	1.16989e-06	-0.465787	Thyroid	0.0487412	cis	protein_coding	7	WBSCR17
chr7_43897738_C_T_b38	ENSG00000122678.16	6.22956	1.61383e-08	0.513385	Thyroid	0.000672548	cis	protein_coding	7	POLM
chr7_76425572_C_G_b38	ENSG00000146707.14	5.44494	4.73254e-07	0.622773	Thyroid	0.0197186	cis	protein_coding	7	POMZP3
chr7_29922811_A_G_b38	ENSG00000106086.18	5.10493	1.92607e-06	0.350639	Thyroid	0.0802361	cis	protein_coding	7	PLEKHA8
chr7_1109353_C_T_b38	ENSG00000178381.11	-6.33177	1.02679e-08	-0.53515	Thyroid	0.000427926	cis	protein_coding	7	ZFAND2A
chr7_44515974_T_G_b38	ENSG00000015676.17	7.74543	1.62396e-11	0.626558	Thyroid	6.76978e-07	cis	protein_coding	7	NUDCD3
chr7_6831300_T_TTTCTC_b38	ENSG00000122674.11	7.58065	3.4934e-11	0.813371	Thyroid	1.45622e-06	cis	protein_coding	7	CCZ1
chr7_50539690_G_C_b38	ENSG00000132436.11	6.39031	7.9169e-09	0.479772	Thyroid	0.000329953	cis	protein_coding	7	FIGNL1
chr7_101240692_C_T_b38	ENSG00000106400.11	-5.98372	4.73821e-08	-0.528739	Thyroid	0.00197455	cis	protein_coding	7	ZNHIT1
chr7_38211435_A_T_b38	ENSG00000010270.13	-10.5976	2.46238e-17	-0.508044	Thyroid	1.02664e-12	cis	protein_coding	7	STARD3NL
chr7_29500589_T_G_b38	ENSG00000176532.3	5.40011	5.70781e-07	0.488174	Thyroid	0.0237816	cis	protein_coding	7	PRR15
chr7_23882391_C_A_b38	ENSG00000188732.10	6.57167	3.52065e-09	0.436099	Thyroid	0.000146744	cis	protein_coding	7	FAM221A
chr7_76424878_T_G_b38	ENSG00000188372.14	6.43913	6.36958e-09	1.2651	Thyroid	0.000265484	cis	protein_coding	7	ZP3
chr7_112467505_G_T_b38	ENSG00000181016.9	-5.48003	4.08498e-07	-0.632119	Thyroid	0.0170217	cis	protein_coding	7	LSMEM1
chr7_43960985_G_A_b38	ENSG00000136279.20	5.47805	4.11905e-07	0.354546	Thyroid	0.0171628	cis	protein_coding	7	DBNL
chr7_90162667_T_C_b38	ENSG00000157214.13	5.08313	2.10441e-06	0.320822	Thyroid	0.0876636	cis	protein_coding	7	STEAP2
chr7_12367363_C_G_b38	ENSG00000146530.11	5.12407	1.78176e-06	0.55563	Thyroid	0.0742282	cis	protein_coding	7	VWDE
chr7_112466715_A_C_b38	ENSG00000181016.9	-5.48003	4.08498e-07	-0.632119	Thyroid	0.0170217	cis	protein_coding	7	LSMEM1
chr7_112466420_C_T_b38	ENSG00000181016.9	-5.06109	2.30111e-06	-0.59681	Thyroid	0.095855	cis	protein_coding	7	LSMEM1
chr8_128106148_A_AT_b38	ENSG00000104756.15	6.21831	1.69589e-08	0.369259	Thyroid	0.0404803	intrachrom_trans	protein_coding	8	KCTD9
chr8_81880670_A_G_b38	ENSG00000254689.1	-5.13156	1.72821e-06	-0.481496	Thyroid	0.00918371	cis	lincRNA	8	RP11-354A14.1
chr8_8486687_C_T_b38	ENSG00000254153.1	4.8491	5.38209e-06	1.04308	Thyroid	0.028595	cis	lincRNA	8	CTA-398F10.2
chr8_144792397_C_T_b38	ENSG00000196378.11	7.07753	3.55302e-10	0.464603	Thyroid	1.1741e-05	cis	protein_coding	8	ZNF34
chr8_71008075_G_A_b38	ENSG00000221947.7	9.07047	3.22143e-14	0.928842	Thyroid	1.06462e-09	cis	protein_coding	8	XKR9
chr8_100137433_G_A_b38	ENSG00000104450.12	-5.3976	5.76786e-07	-0.473381	Thyroid	0.0190553	cis	protein_coding	8	SPAG1
chr8_100673194_GTT_G_b38	ENSG00000174226.8	6.47284	5.47999e-09	0.815705	Thyroid	0.00018107	cis	protein_coding	8	SNX31
chr8_123460842_G_T_b38	ENSG00000156795.6	7.45477	6.25979e-11	0.535836	Thyroid	2.06867e-06	cis	protein_coding	8	WDYHV1
chr8_66450629_A_G_b38	ENSG00000147576.15	6.53307	4.18581e-09	0.363246	Thyroid	0.000138316	cis	protein_coding	8	ADHFE1
chr8_81963950_T_TA_b38	ENSG00000104497.13	-5.29175	8.95262e-07	-0.358129	Thyroid	0.0295759	cis	protein_coding	8	SNX16
chr8_93074802_G_A_b38	ENSG00000205133.11	5.06144	2.29788e-06	0.564911	Thyroid	0.0759037	cis	protein_coding	8	TRIQK
chr8_28138849_G_A_b38	ENSG00000134014.16	5.66622	1.85869e-07	0.308984	Thyroid	0.00614093	cis	protein_coding	8	ELP3
chr8_28470807_T_C_b38	ENSG00000104290.10	-5.08417	2.09557e-06	-0.834039	Thyroid	0.0692231	cis	protein_coding	8	FZD3
chr8_66606593_G_A_b38	ENSG00000169085.11	-5.1056	1.92085e-06	-0.631248	Thyroid	0.0634534	cis	protein_coding	8	C8orf46
chr8_143524397_G_C_b38	ENSG00000104518.10	-6.51592	4.51984e-09	-0.307444	Thyroid	0.000149349	cis	protein_coding	8	GSDMD
chr8_143607601_C_A_b38	ENSG00000104518.10	-5.54625	3.09102e-07	-0.371106	Thyroid	0.0102121	cis	protein_coding	8	GSDMD
chr8_93077113_T_C_b38	ENSG00000205133.11	5.06144	2.29788e-06	0.564911	Thyroid	0.0759037	cis	protein_coding	8	TRIQK
chr8_32575431_A_G_b38	ENSG00000157168.18	-7.26023	1.53621e-10	-0.633168	Thyroid	5.07657e-06	cis	protein_coding	8	NRG1
chr8_144020064_C_G_b38	ENSG00000178209.14	-5.18838	1.37007e-06	-0.424023	Thyroid	0.0452603	cis	protein_coding	8	PLEC
chr8_22922162_C_T_b38	ENSG00000134020.7	-5.91762	6.31277e-08	-0.640569	Thyroid	0.00208574	cis	protein_coding	8	PEBP4
chr8_17405560_G_A_b38	ENSG00000003987.13	5.00601	2.87452e-06	0.568726	Thyroid	0.0949455	cis	protein_coding	8	MTMR7
chr8_123462746_A_C_b38	ENSG00000156795.6	-6.24029	1.53922e-08	-0.447835	Thyroid	0.000508573	cis	protein_coding	8	WDYHV1
chr9_35879582_T_C_b38	ENSG00000227388.2	5.15486	1.57141e-06	0.364801	Thyroid	0.00747049	cis	lincRNA	9	RP11-112J3.16
chr9_22537256_A_G_b38	ENSG00000234840.1	-5.9455	5.59397e-08	-0.785906	Thyroid	0.000265993	cis	lincRNA	9	LINC01239
chr9_96719626_A_ATCT_b38	ENSG00000224848.1	-7.07672	3.56618e-10	-0.705074	Thyroid	1.69643e-06	cis	lincRNA	9	RP11-535M15.1
chr9_72325309_C_G_b38	ENSG00000225434.2	7.02658	4.48505e-10	0.939637	Thyroid	2.13309e-06	cis	lincRNA	9	LINC01504
chr9_89923039_G_A_b38	ENSG00000237372.2	-4.67919	1.04933e-05	-0.543546	Thyroid	0.0498746	cis	lincRNA	9	UNQ6494
chr9_136489616_A_G_b38	ENSG00000148396.18	-5.15605	1.56381e-06	-0.320429	Thyroid	0.0669263	cis	protein_coding	9	SEC16A
chr9_136981118_G_A_b38	ENSG00000184925.11	-5.92645	6.07582e-08	-0.446637	Thyroid	0.00260081	cis	protein_coding	9	LCN12
chr9_113222319_C_G_b38	ENSG00000136875.12	5.78825	1.10298e-07	0.566469	Thyroid	0.00472118	cis	protein_coding	9	PRPF4
chr9_27112345_T_C_b38	ENSG00000096872.15	7.10728	3.10055e-10	0.917415	Thyroid	1.32738e-05	cis	protein_coding	9	IFT74
chr9_35879582_T_C_b38	ENSG00000137103.16	6.86608	9.31707e-10	0.402531	Thyroid	3.98864e-05	cis	protein_coding	9	TMEM8B
chr9_127423429_A_T_b38	ENSG00000197958.12	7.15983	2.4368e-10	0.253939	Thyroid	1.04324e-05	cis	protein_coding	9	RPL12
chr9_32994502_T_G_b38	ENSG00000137074.18	5.54317	3.13149e-07	0.509276	Thyroid	0.0134031	cis	protein_coding	9	APTX
chr9_4676745_G_C_b38	ENSG00000106686.16	8.21755	1.78601e-12	0.587643	Thyroid	7.64734e-08	cis	protein_coding	9	SPATA6L
chr9_137287215_G_A_b38	ENSG00000198113.2	5.56482	2.85785e-07	0.420934	Thyroid	0.0122322	cis	protein_coding	9	TOR4A
chr9_137281842_G_T_b38	ENSG00000198113.2	5.4022	5.65834e-07	0.411054	Thyroid	0.0242166	cis	protein_coding	9	TOR4A
chr9_113373151_G_C_b38	ENSG00000119431.9	7.17084	2.31668e-10	0.878179	Thyroid	9.91842e-06	cis	protein_coding	9	HDHD3
chr9_104090104_A_C_b38	ENSG00000136824.18	-10.1892	1.66386e-16	-0.540229	Thyroid	7.1245e-12	cis	protein_coding	9	SMC2
chr9_111799310_G_A_b38	ENSG00000242616.3	-5.4796	4.09223e-07	-0.350279	Thyroid	0.0175143	cis	protein_coding	9	GNG10
chr9_6561653_G_GA_b38	ENSG00000178445.9	-6.17191	2.0804e-08	-0.519276	Thyroid	0.000890558	cis	protein_coding	9	GLDC
chr9_88254_T_C_b38	ENSG00000181404.15	-7.5184	4.66256e-11	-0.723836	Thyroid	1.99628e-06	cis	protein_coding	9	WASHC1
chr9_217397_G_A_b38	ENSG00000172785.18	7.37498	9.05149e-11	0.658331	Thyroid	3.87531e-06	cis	protein_coding	9	CBWD1
chr9_35879582_T_C_b38	ENSG00000196196.2	5.70206	1.59528e-07	0.417132	Thyroid	0.00682829	cis	protein_coding	9	HRCT1
chr9_34369684_CTGAGA_C_b38	ENSG00000164978.17	5.0872	2.06993e-06	0.503748	Thyroid	0.0885848	cis	protein_coding	9	NUDT2
chr9_113354754_C_G_b38	ENSG00000136875.12	5.8898	7.12035e-08	0.620558	Thyroid	0.00304787	cis	protein_coding	9	PRPF4
chr9_33525256_G_A_b38	ENSG00000165271.16	5.07716	2.15605e-06	0.302097	Thyroid	0.0922659	cis	protein_coding	9	NOL6
chr9_14693272_G_A_b38	ENSG00000175893.11	7.56531	3.75113e-11	0.513762	Thyroid	1.60608e-06	cis	protein_coding	9	ZDHHC21
chr9_133275050_C_T_b38	ENSG00000175164.13	6.27222	1.33666e-08	0.516139	Thyroid	0.000572209	cis	protein_coding	9	ABO
chr9_128386582_G_C_b38	ENSG00000106976.20	5.51426	3.53732e-07	0.651187	Thyroid	0.0151397	cis	protein_coding	9	DNM1
chr9_87553087_T_G_b38	ENSG00000196730.12	5.0793	2.13745e-06	0.700469	Thyroid	0.0914721	cis	protein_coding	9	DAPK1
chr9_137546725_A_G_b38	ENSG00000130653.15	7.76529	1.48049e-11	0.413859	Thyroid	6.339e-07	cis	protein_coding	9	PNPLA7
chr9_131093363_A_T_b38	ENSG00000126878.12	6.26332	1.3903e-08	0.34626	Thyroid	0.00059516	cis	protein_coding	9	AIF1L
chr11_5647998_T_C_b38	ENSG00000226822.2	-5.91329	6.43228e-08	-0.802188	Thyroid	0.0430312	trans	lincRNA	1	RP11-356N1.2
chr13_96003014_T_C_b38	ENSG00000223764.2	-5.71669	1.49864e-07	-0.554496	Thyroid	0.076693	trans	lincRNA	1	RP11-54O7.3
chr14_60207981_T_C_b38	ENSG00000178440.5	-5.846	8.60286e-08	-0.449619	Thyroid	0.014705	trans	lincRNA	10	LINC00843
chr14_95888997_G_A_b38	ENSG00000237523.1	-5.52366	3.4e-07	-0.696139	Thyroid	0.0581166	trans	lincRNA	10	LINC00857
chr17_7318388_G_T_b38	ENSG00000253626.3	7.90563	7.69274e-12	0.791584	Thyroid	1.38468e-05	trans	protein_coding	10	EIF5AL1
chr18_9689807_A_C_b38	ENSG00000148516.21	6.01887	4.06576e-08	0.280976	Thyroid	0.0714078	trans	protein_coding	10	ZEB1
chr20_57166199_G_A_b38	ENSG00000215244.2	-5.48921	3.93044e-07	-0.973955	Thyroid	0.0572944	trans	lincRNA	10	RP11-563J2.2
chr20_18702719_A_G_b38	ENSG00000165983.14	-6.31546	1.10379e-08	-0.42913	Thyroid	0.0167217	trans	protein_coding	10	PTER
chr4_25587788_T_C_b38	ENSG00000212743.2	5.61992	2.26307e-07	0.5081	Thyroid	0.0704871	trans	lincRNA	10	RP11-563J2.3
chr6_124757097_CT_C_b38	ENSG00000108239.8	6.45647	5.89558e-09	0.345093	Thyroid	0.0189384	trans	protein_coding	10	TBC1D12
chr8_96464728_A_C_b38	ENSG00000166321.13	-6.22776	1.62672e-08	-0.841327	Thyroid	0.0431141	trans	protein_coding	10	NUDT13
chr12_96765409_TACTC_T_b38	ENSG00000229719.5	-5.85066	8.43148e-08	-1.02339	Thyroid	0.0225856	trans	lincRNA	11	MIR194-2HG
chr15_91460313_C_T_b38	ENSG00000054967.12	6.04719	3.59326e-08	0.536903	Thyroid	0.093047	trans	protein_coding	11	RELT
chr19_30108054_A_C_b38	ENSG00000254833.1	6.08113	3.09793e-08	0.814616	Thyroid	0.00473466	trans	lincRNA	11	RP11-50B3.2
chr2_240170484_C_T_b38	ENSG00000175356.12	6.36689	8.78587e-09	1.06985	Thyroid	0.0537688	trans	protein_coding	11	SCUBE2
chr15_101009203_T_C_b38	ENSG00000248265.1	-6.31132	1.12427e-08	-0.816024	Thyroid	0.00351742	trans	lincRNA	12	FLJ12825
chr19_51137781_C_G_b38	ENSG00000245017.2	-5.57893	2.69239e-07	-1.29447	Thyroid	0.0712695	trans	lincRNA	12	RP11-181C3.1
chr22_36599265_GA_G_b38	ENSG00000255970.1	-5.55533	2.97484e-07	-0.532267	Thyroid	0.0525877	trans	lincRNA	12	RP11-43N5.1
chr15_25869263_G_A_b38	ENSG00000228889.6	5.59344	2.53199e-07	0.84663	Thyroid	0.0297944	trans	lincRNA	13	UBAC2-AS1
chr19_33235469_T_C_b38	ENSG00000277767.1	-5.34401	7.20914e-07	-0.629106	Thyroid	0.0751387	trans	lincRNA	13	RP11-365P13.5
chr19_4194048_GACTGTCTAC_G_b38	ENSG00000227676.3	-5.66636	1.8576e-07	-0.828116	Thyroid	0.0193614	trans	lincRNA	13	LINC01068
chr20_60756215_T_G_b38	ENSG00000276476.2	5.39414	5.85162e-07	0.535956	Thyroid	0.0622074	trans	lincRNA	13	LINC00540
chr22_45834343_G_T_b38	ENSG00000070778.12	-6.36932	8.69127e-09	-0.310489	Thyroid	0.00696257	trans	protein_coding	14	PTPN21
chr3_194339351_C_T_b38	ENSG00000126777.17	-6.15567	2.23434e-08	-0.486209	Thyroid	0.0662145	trans	protein_coding	14	KTN1
chr4_100145196_G_A_b38	ENSG00000214900.9	-5.873	7.65654e-08	-0.773171	Thyroid	0.0277353	trans	lincRNA	14	LINC01588
chr8_247701_G_A_b38	ENSG00000259687.1	-5.51278	3.55949e-07	-1.96205	Thyroid	0.0987253	trans	lincRNA	14	LINC01220
chr20_54803722_A_G_b38	ENSG00000140519.12	6.02394	3.97694e-08	0.921609	Thyroid	0.049793	trans	protein_coding	15	RHCG
chr8_93404082_A_G_b38	ENSG00000260988.1	-5.59848	2.47848e-07	-0.598166	Thyroid	0.089519	trans	lincRNA	15	RP11-285A1.1
chr19_39832140_G_GC_b38	ENSG00000167395.10	-6.01847	4.07301e-08	-0.427989	Thyroid	0.0688127	trans	protein_coding	16	ZNF646
chr20_68303_T_C_b38	ENSG00000261172.1	-7.21091	1.92727e-10	-0.953002	Thyroid	4.14554e-05	trans	lincRNA	16	RP11-356C4.5
chr22_27630084_T_G_b38	ENSG00000013364.18	-6.01491	4.13668e-08	-0.672083	Thyroid	0.046834	trans	protein_coding	16	MVP
chr6_73148854_T_TA_b38	ENSG00000149923.13	-6.24015	1.54012e-08	-0.787751	Thyroid	0.0576943	trans	protein_coding	16	PPP4C
chr7_151341248_C_T_b38	ENSG00000050820.16	6.1992	1.84494e-08	0.315513	Thyroid	0.0633339	trans	protein_coding	16	BCAR1
chr8_26433920_A_G_b38	ENSG00000274698.1	5.75493	1.27242e-07	1.41058	Thyroid	0.0480863	trans	lincRNA	16	RP11-71L14.4
chr9_130241012_C_T_b38	ENSG00000280206.1	-5.73751	1.37101e-07	-0.862013	Thyroid	0.0475471	trans	lincRNA	16	CTB-193M12.5
chr15_62921693_C_A_b38	ENSG00000124422.11	6.35364	9.31833e-09	0.407773	Thyroid	0.0248467	trans	protein_coding	17	USP22
chr19_45359191_A_G_b38	ENSG00000126561.16	-6.00049	4.40475e-08	-0.296979	Thyroid	0.0990483	trans	protein_coding	17	STAT5A
chr20_15656941_G_A_b38	ENSG00000267737.1	-6.44571	6.18535e-09	-0.908204	Thyroid	0.00185386	trans	lincRNA	17	AC061992.2
chr5_153520131_C_T_b38	ENSG00000247011.2	-6.45005	6.06673e-09	-0.765241	Thyroid	0.00388921	trans	lincRNA	17	RP11-700H6.1
chr19_50800047_A_C_b38	ENSG00000178184.15	6.02035	4.03968e-08	0.300971	Thyroid	0.0218988	trans	protein_coding	18	PARD6G
chr2_2766429_G_A_b38	ENSG00000266554.1	-5.63549	2.11827e-07	-0.810465	Thyroid	0.0730671	trans	lincRNA	18	LINC01443
chr21_34190506_A_G_b38	ENSG00000266554.1	-5.21416	1.23258e-06	-0.514735	Thyroid	0.090264	trans	lincRNA	18	LINC01443
chr3_186503837_T_A_b38	ENSG00000263627.1	-6.5331	4.18518e-09	-0.800804	Thyroid	0.00128982	trans	lincRNA	18	PPP4R1-AS1
chr8_25677152_T_C_b38	ENSG00000197563.10	5.91008	6.52232e-08	0.420897	Thyroid	0.06463	trans	protein_coding	18	PIGN
chr22_41357599_G_A_b38	ENSG00000268568.1	-6.96361	5.97789e-10	-0.867116	Thyroid	7.78435e-05	trans	lincRNA	19	AC007228.9
chr5_6109796_A_G_b38	ENSG00000167733.13	6.29705	1.19762e-08	0.450373	Thyroid	0.0723281	trans	protein_coding	19	HSD11B1L
chr6_25747614_A_T_b38	ENSG00000267421.6	-5.86781	7.83016e-08	-1.1016	Thyroid	0.0339692	trans	lincRNA	19	AC005498.3
chr7_92973838_G_A_b38	ENSG00000251369.8	6.30577	1.15226e-08	0.607155	Thyroid	0.0630709	trans	protein_coding	19	ZNF550
chr7_33643399_TA_T_b38	ENSG00000099875.14	-6.3268	1.04968e-08	-0.602876	Thyroid	0.0574562	trans	protein_coding	19	MKNK2
chr13_34244852_A_G_b38	ENSG00000205611.4	-5.67532	1.788e-07	-0.788409	Thyroid	0.0349015	trans	lincRNA	20	LINC01597
chr19_54230309_G_C_b38	ENSG00000088826.17	-5.97303	4.96361e-08	-0.506479	Thyroid	0.0493107	trans	protein_coding	20	SMOX
chr19_31400279_A_G_b38	ENSG00000101040.19	6.00269	4.36273e-08	1.14643	Thyroid	0.0433413	trans	protein_coding	20	ZMYND8
chr8_69187380_T_C_b38	ENSG00000231742.5	5.53556	3.23363e-07	1.08448	Thyroid	0.0836554	trans	lincRNA	20	LINC01273
chr8_9990096_G_A_b38	ENSG00000124198.8	6.12889	2.51308e-08	0.192245	Thyroid	0.0460568	trans	protein_coding	20	ARFGEF2
chr11_1722863_G_A_b38	ENSG00000159131.16	-5.85578	8.24737e-08	-0.211284	Thyroid	0.0523641	trans	protein_coding	21	GART
chr13_105738857_A_G_b38	ENSG00000157578.13	-5.70739	1.55944e-07	-1.0265	Thyroid	0.0771649	trans	protein_coding	21	LCA5L
chr14_98524233_A_G_b38	ENSG00000156261.12	5.92349	6.15423e-08	0.663169	Thyroid	0.0273717	trans	protein_coding	21	CCT8
chr4_78552035_C_G_b38	ENSG00000160179.18	6.09421	2.92554e-08	0.741222	Thyroid	0.0245513	trans	protein_coding	21	ABCG1
chr7_4722266_TTCCCGAGCG_T_b38	ENSG00000233056.2	5.70443	1.57922e-07	0.80791	Thyroid	0.0387678	trans	lincRNA	21	ERVH48-1
chr21_46144998_G_C_b38	ENSG00000184058.12	5.85348	8.3298e-08	0.301082	Thyroid	0.0433629	trans	protein_coding	22	TBX1
chr3_64725174_T_C_b38	ENSG00000100285.9	-6.09135	2.96242e-08	-0.512208	Thyroid	0.0633233	trans	protein_coding	22	NEFH
chr5_170661598_G_A_b38	ENSG00000234928.1	5.54585	3.09629e-07	0.80248	Thyroid	0.0821851	trans	lincRNA	22	LINC01659
chr5_147795394_A_G_b38	ENSG00000184436.11	-6.00609	4.29863e-08	-0.380571	Thyroid	0.0831952	trans	protein_coding	22	THAP7
chr7_136476815_G_T_b38	ENSG00000278869.1	-6.10164	2.8319e-08	-0.726859	Thyroid	0.00655805	trans	lincRNA	22	CITF22-49E9.3
chr18_579690_C_T_b38	ENSG00000121879.3	6.36697	8.78256e-09	0.57254	Thyroid	0.0228429	trans	protein_coding	3	PIK3CA
chr18_13412300_A_G_b38	ENSG00000073849.14	-6.16517	2.14298e-08	-0.764772	Thyroid	0.0557376	trans	protein_coding	3	ST6GAL1
chr5_84072471_G_A_b38	ENSG00000239482.6	-5.73794	1.36846e-07	-0.730757	Thyroid	0.0554738	trans	lincRNA	3	RP11-90K6.1
chr7_10133022_A_G_b38	ENSG00000172986.12	-6.24554	1.50395e-08	-0.458515	Thyroid	0.0642666	trans	protein_coding	3	GXYLT2
chr1_47536705_C_G_b38	ENSG00000270265.1	-5.84312	8.71016e-08	-0.669732	Thyroid	0.0419117	trans	lincRNA	4	RP11-731D1.4
chr10_3210341_A_G_b38	ENSG00000272646.1	-5.57258	2.76568e-07	-1.12735	Thyroid	0.0879524	trans	lincRNA	4	RP11-188P17.2
chr13_83558451_T_A_b38	ENSG00000261672.1	-6.25321	1.4538e-08	-0.982574	Thyroid	0.00341139	trans	lincRNA	4	RP11-475B2.1
chr13_66731007_A_G_b38	ENSG00000138757.14	-6.16472	2.1472e-08	-0.287743	Thyroid	0.041575	trans	protein_coding	4	G3BP2
chr14_20408922_C_T_b38	ENSG00000272650.1	-6.49258	5.01715e-09	-0.50773	Thyroid	0.00107952	trans	lincRNA	4	RP11-571I18.4
chr15_27625476_C_G_b38	ENSG00000014824.13	-5.94221	5.67442e-08	-0.569983	Thyroid	0.0951424	trans	protein_coding	4	SLC30A9
chr16_79397956_G_C_b38	ENSG00000254531.1	5.93186	5.93498e-08	0.862065	Thyroid	0.0131289	trans	lincRNA	4	FLJ20021
chr17_73945909_A_C_b38	ENSG00000246375.2	-5.57582	2.72798e-07	-1.40293	Thyroid	0.0582516	trans	lincRNA	4	RP11-10L7.1
chr19_13567890_A_G_b38	ENSG00000198301.11	-5.90763	6.59189e-08	-0.912709	Thyroid	0.0929077	trans	protein_coding	4	SDAD1
chr21_16434491_G_GT_b38	ENSG00000248174.5	5.39488	5.83372e-07	1.33745	Thyroid	0.0594427	trans	lincRNA	4	RP11-148L24.1
chr7_154472365_A_T_b38	ENSG00000064042.17	-6.25431	1.4468e-08	-0.279971	Thyroid	0.0413873	trans	protein_coding	4	LIMCH1
chr8_1912921_A_G_b38	ENSG00000170917.13	-6.26891	1.3564e-08	-0.569925	Thyroid	0.0352906	trans	protein_coding	4	NUDT6
chr19_18030184_T_A_b38	ENSG00000248927.1	-5.4914	3.89433e-07	-0.818049	Thyroid	0.0812171	trans	lincRNA	5	CTD-2334D19.1
chr3_148454888_G_A_b38	ENSG00000164258.11	6.76225	1.49174e-09	0.632553	Thyroid	0.00643173	trans	protein_coding	5	NDUFS4
chr6_105758661_T_C_b38	ENSG00000153395.9	6.91065	7.6084e-10	0.44938	Thyroid	0.00295161	trans	protein_coding	5	LPCAT1
chr6_156117897_T_C_b38	ENSG00000205572.9	6.17204	2.07916e-08	1.16679	Thyroid	0.0806592	trans	protein_coding	5	SERF1B
chr7_93384160_C_T_b38	ENSG00000113742.12	6.1151	2.66977e-08	0.501752	Thyroid	0.0938889	trans	protein_coding	5	CPEB4
chr10_6217699_G_T_b38	ENSG00000180992.6	-6.18583	1.95679e-08	-0.301357	Thyroid	0.0721881	trans	protein_coding	6	MRPL14
chr12_67806875_G_A_b38	ENSG00000271040.1	5.69505	1.64377e-07	1.25722	Thyroid	0.0679776	trans	lincRNA	6	RP5-933K21.3
chr8_53048001_G_A_b38	ENSG00000130349.9	-6.35621	9.21262e-09	-0.295959	Thyroid	0.0332662	trans	protein_coding	6	C6orf203
chr12_23740383_C_T_b38	ENSG00000196411.9	-6.53087	4.2272e-09	-0.727519	Thyroid	0.0131921	trans	protein_coding	7	EPHB4
chr14_91554698_T_G_b38	ENSG00000106330.11	6.01709	4.09742e-08	0.605412	Thyroid	0.0892897	trans	protein_coding	7	MOSPD3
chr19_44525861_T_C_b38	ENSG00000237310.1	-5.7461	1.32148e-07	-0.466328	Thyroid	0.0214708	trans	lincRNA	7	GS1-124K5.4
chr3_99224635_C_T_b38	ENSG00000228031.2	5.90863	6.56324e-08	0.44234	Thyroid	0.0266673	trans	lincRNA	7	AC078842.3
chr4_161092831_T_G_b38	ENSG00000226581.1	-5.67363	1.80094e-07	-1.19805	Thyroid	0.0687361	trans	lincRNA	7	RP11-340I6.8
chr21_45020470_C_A_b38	ENSG00000185015.7	5.91956	6.25982e-08	0.285234	Thyroid	0.0490351	trans	protein_coding	8	CA13
chr7_3048592_T_C_b38	ENSG00000255366.1	6.0938	2.93081e-08	0.687143	Thyroid	0.0120535	trans	lincRNA	8	RP11-1134I14.8
chr9_134979635_C_T_b38	ENSG00000253250.2	6.1717	2.08225e-08	0.461875	Thyroid	0.0461881	trans	protein_coding	8	C8orf88
chr14_41734470_T_G_b38	ENSG00000225706.1	5.63652	2.10904e-07	1.16928	Thyroid	0.0472117	trans	lincRNA	9	PTPRD-AS1
chr16_75254286_C_G_b38	ENSG00000223839.7	5.60351	2.42617e-07	0.661191	Thyroid	0.0569765	trans	lincRNA	9	FAM95B1
chr20_22303110_T_C_b38	ENSG00000272871.1	-5.44415	4.74806e-07	-0.994022	Thyroid	0.0904079	trans	lincRNA	9	RP11-408A13.4
chr5_124359584_A_T_b38	ENSG00000260947.1	-5.84031	8.81622e-08	-1.17006	Thyroid	0.0345076	trans	lincRNA	9	RP11-384P7.7
chr8_31621202_T_C_b38	ENSG00000097007.17	-6.22571	1.64148e-08	-0.5979	Thyroid	0.0438838	trans	protein_coding	9	ABL1
chr1_212861376_T_C_b38	ENSG00000198468.7	14.02	4.65058e-25	0.907607	Skin_Sun_Exposed_Lower_leg	4.31109e-21	cis	lincRNA	1	FLVCR1-AS1
chr1_212704943_A_G_b38	ENSG00000198468.7	5.16389	1.28881e-06	0.583439	Skin_Sun_Exposed_Lower_leg	0.0119369	cis	lincRNA	1	FLVCR1-AS1
chr1_200552284_G_A_b38	ENSG00000260088.1	-5.28722	7.66343e-07	-0.642962	Skin_Sun_Exposed_Lower_leg	0.00709863	cis	lincRNA	1	RP11-92G12.3
chr1_817341_A_G_b38	ENSG00000225880.5	-6.19822	1.38897e-08	-0.528092	Skin_Sun_Exposed_Lower_leg	0.000128702	cis	lincRNA	1	LINC00115
chr1_817341_A_G_b38	ENSG00000237491.8	-5.45368	3.76337e-07	-0.621105	Skin_Sun_Exposed_Lower_leg	0.00348638	cis	lincRNA	1	RP11-206L10.9
chr1_42967395_G_A_b38	ENSG00000227533.5	9.28563	4.67979e-15	0.87007	Skin_Sun_Exposed_Lower_leg	4.3377e-11	cis	lincRNA	1	SLC2A1-AS1
chr1_42954034_G_C_b38	ENSG00000227533.5	9.1968	7.27684e-15	0.87286	Skin_Sun_Exposed_Lower_leg	6.74418e-11	cis	lincRNA	1	SLC2A1-AS1
chr1_42958261_G_A_b38	ENSG00000227533.5	9.1968	7.27684e-15	0.87286	Skin_Sun_Exposed_Lower_leg	6.74418e-11	cis	lincRNA	1	SLC2A1-AS1
chr1_74734289_T_C_b38	ENSG00000272864.1	-5.48696	3.26055e-07	-0.511265	Skin_Sun_Exposed_Lower_leg	0.0030209	cis	lincRNA	1	RP11-17E13.2
chr1_817341_A_G_b38	ENSG00000177757.2	-5.08467	1.79384e-06	-0.671239	Skin_Sun_Exposed_Lower_leg	0.0166128	cis	lincRNA	1	FAM87B
chr1_153341436_A_G_b38	ENSG00000163218.14	-9.26827	5.1014e-15	-0.718249	Skin_Sun_Exposed_Lower_leg	4.73782e-10	cis	protein_coding	1	PGLYRP4
chr1_6421782_A_G_b38	ENSG00000187017.15	-6.23967	1.15002e-08	-0.390464	Skin_Sun_Exposed_Lower_leg	0.00106791	cis	protein_coding	1	ESPN
chr1_1669613_G_A_b38	ENSG00000189339.11	-13.1106	3.35978e-23	-1.08424	Skin_Sun_Exposed_Lower_leg	3.1205e-18	cis	protein_coding	1	SLC35E2B
chr1_3622271_G_C_b38	ENSG00000116213.15	6.23194	1.19129e-08	0.448225	Skin_Sun_Exposed_Lower_leg	0.00110622	cis	protein_coding	1	WRAP73
chr1_63414754_A_C_b38	ENSG00000142856.16	-8.27778	6.86943e-13	-0.496977	Skin_Sun_Exposed_Lower_leg	6.37971e-08	cis	protein_coding	1	ITGB3BP
chr1_247323119_G_C_b38	ENSG00000162714.12	-6.19209	1.42821e-08	-0.318932	Skin_Sun_Exposed_Lower_leg	0.00132621	cis	protein_coding	1	ZNF496
chr1_85762660_A_G_b38	ENSG00000117174.10	-5.45288	3.77636e-07	-0.378646	Skin_Sun_Exposed_Lower_leg	0.0350643	cis	protein_coding	1	ZNHIT6
chr1_85632513_T_G_b38	ENSG00000117174.10	5.43593	4.06198e-07	0.355063	Skin_Sun_Exposed_Lower_leg	0.0377159	cis	protein_coding	1	ZNHIT6
chr1_85779480_A_T_b38	ENSG00000117174.10	-5.40438	4.65086e-07	-0.374393	Skin_Sun_Exposed_Lower_leg	0.0431828	cis	protein_coding	1	ZNHIT6
chr1_74734289_T_C_b38	ENSG00000116791.13	-13.0451	4.59018e-23	-0.892579	Skin_Sun_Exposed_Lower_leg	4.26322e-18	cis	protein_coding	1	CRYZ
chr1_145882951_C_T_b38	ENSG00000271425.7	-5.34018	6.11878e-07	-0.710349	Skin_Sun_Exposed_Lower_leg	0.056811	cis	protein_coding	1	NBPF10
chr1_111406660_T_C_b38	ENSG00000085465.12	-5.22879	9.81088e-07	-0.229439	Skin_Sun_Exposed_Lower_leg	0.0910871	cis	protein_coding	1	OVGP1
chr1_1665581_C_G_b38	ENSG00000189339.11	-14.4359	6.77589e-26	-1.04638	Skin_Sun_Exposed_Lower_leg	6.29338e-21	cis	protein_coding	1	SLC35E2B
chr1_218284716_T_C_b38	ENSG00000067533.5	5.70524	1.26011e-07	0.301654	Skin_Sun_Exposed_Lower_leg	0.0117008	cis	protein_coding	1	RRP15
chr1_151144534_G_A_b38	ENSG00000143434.15	5.6561	1.5631e-07	0.493468	Skin_Sun_Exposed_Lower_leg	0.014514	cis	protein_coding	1	SEMA6C
chr1_232935057_T_C_b38	ENSG00000135778.11	-5.29558	7.39645e-07	-0.713375	Skin_Sun_Exposed_Lower_leg	0.0686723	cis	protein_coding	1	NTPCR
chr1_113021750_C_T_b38	ENSG00000155380.11	5.70178	1.27938e-07	0.31963	Skin_Sun_Exposed_Lower_leg	0.0118797	cis	protein_coding	1	SLC16A1
chr1_75393107_G_A_b38	ENSG00000137968.16	-11.9697	8.14587e-21	-1.06596	Skin_Sun_Exposed_Lower_leg	7.56555e-16	cis	protein_coding	1	SLC44A5
chr1_150567391_C_G_b38	ENSG00000143457.10	-6.2549	1.07283e-08	-0.581928	Skin_Sun_Exposed_Lower_leg	0.000996237	cis	protein_coding	1	GOLPH3L
chr1_112540817_C_T_b38	ENSG00000007341.18	5.57436	2.23278e-07	0.365316	Skin_Sun_Exposed_Lower_leg	0.0207321	cis	protein_coding	1	ST7L
chr1_228125323_G_A_b38	ENSG00000154358.20	-9.34127	3.54894e-15	-0.580964	Skin_Sun_Exposed_Lower_leg	3.29604e-10	cis	protein_coding	1	OBSCN
chr1_228143339_C_A_b38	ENSG00000154358.20	-9.44334	2.13634e-15	-0.58472	Skin_Sun_Exposed_Lower_leg	1.98413e-10	cis	protein_coding	1	OBSCN
chr1_38992182_C_T_b38	ENSG00000168653.10	8.9037	3.11766e-14	0.552206	Skin_Sun_Exposed_Lower_leg	2.89544e-09	cis	protein_coding	1	NDUFS5
chr1_183590569_A_C_b38	ENSG00000116701.14	-5.87317	5.99673e-08	-0.694153	Skin_Sun_Exposed_Lower_leg	0.00556839	cis	protein_coding	1	NCF2
chr1_147675317_A_G_b38	ENSG00000162836.11	5.37035	5.37972e-07	0.59227	Skin_Sun_Exposed_Lower_leg	0.0499496	cis	protein_coding	1	ACP6
chr1_169763602_C_T_b38	ENSG00000171806.11	-7.21749	1.18528e-10	-1.11704	Skin_Sun_Exposed_Lower_leg	1.10073e-05	cis	protein_coding	1	METTL18
chr1_232971376_G_A_b38	ENSG00000135778.11	5.30121	7.22186e-07	0.484253	Skin_Sun_Exposed_Lower_leg	0.0670521	cis	protein_coding	1	NTPCR
chr1_119145867_A_G_b38	ENSG00000116874.11	5.40493	4.6399e-07	0.632513	Skin_Sun_Exposed_Lower_leg	0.0430815	cis	protein_coding	1	WARS2
chr1_150901205_ATTC_A_b38	ENSG00000143452.15	-7.24905	1.01919e-10	-0.812487	Skin_Sun_Exposed_Lower_leg	9.46501e-06	cis	protein_coding	1	HORMAD1
chr1_150901205_ATTC_A_b38	ENSG00000143457.10	-6.53837	2.91085e-09	-0.585277	Skin_Sun_Exposed_Lower_leg	0.000270316	cis	protein_coding	1	GOLPH3L
chr1_62193108_G_C_b38	ENSG00000240563.1	6.38803	5.82919e-09	0.662763	Skin_Sun_Exposed_Lower_leg	0.000541316	cis	protein_coding	1	L1TD1
chr1_150567391_C_G_b38	ENSG00000143452.15	-6.38626	5.87685e-09	-0.764927	Skin_Sun_Exposed_Lower_leg	0.000545736	cis	protein_coding	1	HORMAD1
chr1_179484095_T_C_b38	ENSG00000162782.15	7.05651	2.55302e-10	0.63801	Skin_Sun_Exposed_Lower_leg	2.37089e-05	cis	protein_coding	1	TDRD5
chr1_74811148_T_A_b38	ENSG00000116791.13	6.39627	5.6123e-09	0.718624	Skin_Sun_Exposed_Lower_leg	0.000521181	cis	protein_coding	1	CRYZ
chr1_28206514_T_C_b38	ENSG00000169403.11	-7.43861	4.1009e-11	-1.04985	Skin_Sun_Exposed_Lower_leg	3.80846e-06	cis	protein_coding	1	PTAFR
chr1_226125232_A_G_b38	ENSG00000163041.9	5.264	8.4551e-07	0.535363	Skin_Sun_Exposed_Lower_leg	0.0785006	cis	protein_coding	1	H3F3A
chr1_39785619_C_T_b38	ENSG00000084072.16	7.76272	8.53886e-12	1.18099	Skin_Sun_Exposed_Lower_leg	7.93004e-07	cis	protein_coding	1	PPIE
chr10_103480678_G_C_b38	ENSG00000122952.16	-6.30879	8.3859e-09	-0.519574	Skin_Sun_Exposed_Lower_leg	0.0223761	intrachrom_trans	protein_coding	10	ZWINT
chr10_75253943_C_T_b38	ENSG00000226051.6	-5.36964	5.3962e-07	-0.633422	Skin_Sun_Exposed_Lower_leg	0.00229339	cis	lincRNA	10	ZNF503-AS1
chr10_32579866_A_G_b38	ENSG00000273038.2	5.11967	1.55051e-06	0.415755	Skin_Sun_Exposed_Lower_leg	0.00658812	cis	lincRNA	10	RP11-479G22.8
chr10_32749486_A_G_b38	ENSG00000273038.2	4.71553	8.07831e-06	0.398455	Skin_Sun_Exposed_Lower_leg	0.0343086	cis	lincRNA	10	RP11-479G22.8
chr10_99453523_C_T_b38	ENSG00000224934.2	-4.80616	5.61463e-06	-0.223677	Skin_Sun_Exposed_Lower_leg	0.0238509	cis	lincRNA	10	RP11-441O15.3
chr10_70377035_G_A_b38	ENSG00000172731.13	6.41818	5.07366e-09	0.422473	Skin_Sun_Exposed_Lower_leg	0.000191328	cis	protein_coding	10	LRRC20
chr10_98102614_C_T_b38	ENSG00000166024.13	5.42341	4.28637e-07	0.255737	Skin_Sun_Exposed_Lower_leg	0.0161605	cis	protein_coding	10	R3HCC1L
chr10_26988479_G_A_b38	ENSG00000120539.14	7.17144	1.47692e-10	0.557833	Skin_Sun_Exposed_Lower_leg	5.5702e-06	cis	protein_coding	10	MASTL
chr10_101026014_A_C_b38	ENSG00000186862.17	5.93509	4.54974e-08	0.515631	Skin_Sun_Exposed_Lower_leg	0.00171557	cis	protein_coding	10	PDZD7
chr10_89427085_A_G_b38	ENSG00000152778.8	-8.43895	3.10586e-13	-0.528367	Skin_Sun_Exposed_Lower_leg	1.1715e-08	cis	protein_coding	10	IFIT5
chr10_93323282_C_T_b38	ENSG00000138119.16	-5.42113	4.32841e-07	-0.63362	Skin_Sun_Exposed_Lower_leg	0.0163185	cis	protein_coding	10	MYOF
chr10_132163594_C_T_b38	ENSG00000151640.12	-9.45131	2.05338e-15	-0.756171	Skin_Sun_Exposed_Lower_leg	7.74576e-11	cis	protein_coding	10	DPYSL4
chr10_127142042_A_G_b38	ENSG00000188916.8	5.36835	5.42588e-07	0.516078	Skin_Sun_Exposed_Lower_leg	0.0204556	cis	protein_coding	10	FAM196A
chr10_119138442_T_C_b38	ENSG00000119979.16	5.04821	2.08684e-06	0.26594	Skin_Sun_Exposed_Lower_leg	0.0786675	cis	protein_coding	10	FAM45A
chr10_124418937_A_C_b38	ENSG00000065154.11	5.11827	1.5596e-06	0.346026	Skin_Sun_Exposed_Lower_leg	0.0587938	cis	protein_coding	10	OAT
chr10_100294695_A_G_b38	ENSG00000095485.16	5.18027	1.20324e-06	0.426681	Skin_Sun_Exposed_Lower_leg	0.0453608	cis	protein_coding	10	CWF19L1
chr10_69512262_C_T_b38	ENSG00000099282.9	6.32125	7.9207e-09	0.468051	Skin_Sun_Exposed_Lower_leg	0.000298682	cis	protein_coding	10	TSPAN15
chr10_119218251_G_A_b38	ENSG00000183605.16	6.6968	1.39182e-09	0.588935	Skin_Sun_Exposed_Lower_leg	5.24884e-05	cis	protein_coding	10	SFXN4
chr10_122073566_T_C_b38	ENSG00000138162.18	5.45477	3.74577e-07	0.176309	Skin_Sun_Exposed_Lower_leg	0.0141227	cis	protein_coding	10	TACC2
chr10_100130573_C_G_b38	ENSG00000095485.16	6.58778	2.31403e-09	0.472902	Skin_Sun_Exposed_Lower_leg	8.72643e-05	cis	protein_coding	10	CWF19L1
chr10_132196931_AG_A_b38	ENSG00000151640.12	5.52985	2.70856e-07	0.630707	Skin_Sun_Exposed_Lower_leg	0.0102124	cis	protein_coding	10	DPYSL4
chr10_100417971_G_A_b38	ENSG00000075826.16	7.2382	1.07348e-10	0.477028	Skin_Sun_Exposed_Lower_leg	4.04874e-06	cis	protein_coding	10	SEC31B
chr10_123004406_TG_T_b38	ENSG00000095574.11	7.07229	2.36852e-10	0.292145	Skin_Sun_Exposed_Lower_leg	8.93242e-06	cis	protein_coding	10	IKZF5
chr10_104278136_T_C_b38	ENSG00000065621.14	9.0316	1.65287e-14	0.468727	Skin_Sun_Exposed_Lower_leg	6.23463e-10	cis	protein_coding	10	GSTO2
chr10_98366538_C_T_b38	ENSG00000119943.12	-5.87257	6.01266e-08	-0.324169	Skin_Sun_Exposed_Lower_leg	0.00226707	cis	protein_coding	10	PYROXD2
chr10_77806607_T_G_b38	ENSG00000151208.16	6.06434	2.5468e-08	0.339814	Skin_Sun_Exposed_Lower_leg	0.000960347	cis	protein_coding	10	DLG5
chr10_117295500_AACAC_A_b38	ENSG00000165650.11	7.16003	1.55959e-10	0.340779	Skin_Sun_Exposed_Lower_leg	5.88183e-06	cis	protein_coding	10	PDZD8
chr10_131258480_A_G_b38	ENSG00000176769.9	7.50639	2.95737e-11	0.746817	Skin_Sun_Exposed_Lower_leg	1.11543e-06	cis	protein_coding	10	TCERG1L
chr10_27175671_T_C_b38	ENSG00000120539.14	9.22214	6.41569e-15	0.591705	Skin_Sun_Exposed_Lower_leg	2.42006e-10	cis	protein_coding	10	MASTL
chr10_45438883_C_G_b38	ENSG00000188234.13	5.9242	4.77659e-08	0.656129	Skin_Sun_Exposed_Lower_leg	0.00180106	cis	protein_coding	10	AGAP4
chr10_80286452_A_G_b38	ENSG00000151224.12	-8.05072	2.09368e-12	-0.630052	Skin_Sun_Exposed_Lower_leg	7.89694e-08	cis	protein_coding	10	MAT1A
chr11_118868001_CTAAAA_C_b38	ENSG00000278376.1	-5.0656	1.94168e-06	-0.47872	Skin_Sun_Exposed_Lower_leg	0.00885601	cis	lincRNA	11	RP11-158I9.8
chr11_65393857_T_C_b38	ENSG00000245532.7	4.8383	4.93071e-06	0.331794	Skin_Sun_Exposed_Lower_leg	0.022484	cis	lincRNA	11	NEAT1
chr11_107224383_TG_T_b38	ENSG00000261098.1	-4.61071	1.22452e-05	-0.347145	Skin_Sun_Exposed_Lower_leg	0.0558257	cis	lincRNA	11	RP11-819C21.1
chr11_13060184_G_C_b38	ENSG00000251381.7	-5.57533	2.22343e-07	-0.570019	Skin_Sun_Exposed_Lower_leg	0.00101433	cis	lincRNA	11	LINC00958
chr11_17385060_C_G_b38	ENSG00000187486.5	5.55104	2.47083e-07	0.370933	Skin_Sun_Exposed_Lower_leg	0.0132797	cis	protein_coding	11	KCNJ11
chr11_71787134_T_C_b38	ENSG00000158483.15	-12.2923	1.70364e-21	-0.704095	Skin_Sun_Exposed_Lower_leg	9.15945e-17	cis	protein_coding	11	FAM86C1
chr11_72101546_G_A_b38	ENSG00000158483.15	-7.41362	4.62537e-11	-0.555187	Skin_Sun_Exposed_Lower_leg	2.48655e-06	cis	protein_coding	11	FAM86C1
chr11_707025_G_A_b38	ENSG00000177042.14	5.72803	1.13995e-07	0.528707	Skin_Sun_Exposed_Lower_leg	0.00612687	cis	protein_coding	11	TMEM80
chr11_75021185_G_T_b38	ENSG00000166435.15	5.32101	6.63892e-07	0.588094	Skin_Sun_Exposed_Lower_leg	0.0356775	cis	protein_coding	11	XRRA1
chr11_62542315_T_C_b38	ENSG00000149499.11	9.21064	6.79309e-15	0.386642	Skin_Sun_Exposed_Lower_leg	3.6521e-10	cis	protein_coding	11	EML3
chr11_34846421_A_G_b38	ENSG00000149089.12	-11.0892	6.08291e-19	-0.8059	Skin_Sun_Exposed_Lower_leg	3.27035e-14	cis	protein_coding	11	APIP
chr11_119040640_A_C_b38	ENSG00000160695.14	5.86359	6.25766e-08	0.286525	Skin_Sun_Exposed_Lower_leg	0.00336337	cis	protein_coding	11	VPS11
chr11_102337120_G_A_b38	ENSG00000023445.13	-5.44179	3.96094e-07	-0.284664	Skin_Sun_Exposed_Lower_leg	0.0212869	cis	protein_coding	11	BIRC3
chr11_130889029_G_A_b38	ENSG00000120451.10	6.28621	9.29877e-09	0.394986	Skin_Sun_Exposed_Lower_leg	0.000499827	cis	protein_coding	11	SNX19
chr11_71787134_T_C_b38	ENSG00000214534.5	-6.10351	2.13402e-08	-0.585916	Skin_Sun_Exposed_Lower_leg	0.00114702	cis	protein_coding	11	ZNF705E
chr11_124954170_C_T_b38	ENSG00000149548.14	-5.49166	3.19502e-07	-0.39764	Skin_Sun_Exposed_Lower_leg	0.017171	cis	protein_coding	11	CCDC15
chr11_72808711_C_A_b38	ENSG00000214530.8	5.25517	8.77683e-07	0.198477	Skin_Sun_Exposed_Lower_leg	0.0471649	cis	protein_coding	11	STARD10
chr11_61620544_A_G_b38	ENSG00000149489.8	5.24234	9.2659e-07	0.429656	Skin_Sun_Exposed_Lower_leg	0.0497922	cis	protein_coding	11	ROM1
chr11_134326169_CA_C_b38	ENSG00000151500.14	-6.40152	5.47835e-09	-0.786014	Skin_Sun_Exposed_Lower_leg	0.000294489	cis	protein_coding	11	THYN1
chr11_7673233_A_G_b38	ENSG00000166394.14	6.61562	2.03284e-09	0.475272	Skin_Sun_Exposed_Lower_leg	0.000109277	cis	protein_coding	11	CYB5R2
chr11_88138242_C_A_b38	ENSG00000123892.11	-6.10935	2.07836e-08	-0.210035	Skin_Sun_Exposed_Lower_leg	0.00111712	cis	protein_coding	11	RAB38
chr11_44061381_G_A_b38	ENSG00000110455.13	6.32669	7.72543e-09	0.466033	Skin_Sun_Exposed_Lower_leg	0.000415273	cis	protein_coding	11	ACCS
chr11_65637829_G_A_b38	ENSG00000172922.8	6.12474	1.93859e-08	0.294815	Skin_Sun_Exposed_Lower_leg	0.00104201	cis	protein_coding	11	RNASEH2C
chr11_8703024_A_G_b38	ENSG00000166436.15	5.51323	2.91065e-07	0.386489	Skin_Sun_Exposed_Lower_leg	0.0156433	cis	protein_coding	11	TRIM66
chr11_117929454_C_T_b38	ENSG00000137747.15	-7.57194	2.15437e-11	-0.245986	Skin_Sun_Exposed_Lower_leg	1.15819e-06	cis	protein_coding	11	TMPRSS13
chr11_113371579_T_C_b38	ENSG00000149292.16	-8.26222	7.41549e-13	-0.61105	Skin_Sun_Exposed_Lower_leg	3.98664e-08	cis	protein_coding	11	TTC12
chr11_73900304_G_C_b38	ENSG00000175575.12	-7.15029	1.63375e-10	-0.983987	Skin_Sun_Exposed_Lower_leg	8.78273e-06	cis	protein_coding	11	PAAF1
chr11_45875526_A_G_b38	ENSG00000121653.11	6.2906	9.11392e-09	0.509414	Skin_Sun_Exposed_Lower_leg	0.000489901	cis	protein_coding	11	MAPK8IP1
chr11_68829110_G_A_b38	ENSG00000197345.12	7.14128	1.70549e-10	0.526217	Skin_Sun_Exposed_Lower_leg	9.1682e-06	cis	protein_coding	11	MRPL21
chr11_69000328_A_G_b38	ENSG00000197345.12	5.4933	3.17256e-07	0.439904	Skin_Sun_Exposed_Lower_leg	0.0170506	cis	protein_coding	11	MRPL21
chr11_126338864_T_C_b38	ENSG00000110074.10	5.17264	1.2424e-06	0.451426	Skin_Sun_Exposed_Lower_leg	0.0667618	cis	protein_coding	11	FOXRED1
chr11_34495309_A_G_b38	ENSG00000121691.4	-5.41151	4.51079e-07	-0.447195	Skin_Sun_Exposed_Lower_leg	0.0242414	cis	protein_coding	11	CAT
chr11_119018668_G_A_b38	ENSG00000196655.11	5.3116	6.91003e-07	0.454005	Skin_Sun_Exposed_Lower_leg	0.0371338	cis	protein_coding	11	TRAPPC4
chr11_3642043_C_T_b38	ENSG00000167311.13	5.12358	1.52543e-06	0.475279	Skin_Sun_Exposed_Lower_leg	0.081969	cis	protein_coding	11	ART5
chr12_69153784_A_T_b38	ENSG00000275759.1	-5.57629	2.21414e-07	-0.774343	Skin_Sun_Exposed_Lower_leg	0.0924752	intrachrom_trans	lincRNA	12	RP11-131L12.3
chr12_11171340_G_C_b38	ENSG00000247157.6	-9.12564	1.03622e-14	-0.832081	Skin_Sun_Exposed_Lower_leg	7.30948e-11	cis	lincRNA	12	LINC01252
chr12_54178335_A_C_b38	ENSG00000257534.1	5.92874	4.68061e-08	0.719179	Skin_Sun_Exposed_Lower_leg	0.000330077	cis	lincRNA	12	RP11-834C11.10
chr12_6392965_T_G_b38	ENSG00000256433.2	4.77906	6.26254e-06	0.462047	Skin_Sun_Exposed_Lower_leg	0.0441571	cis	lincRNA	12	RP1-102E24.8
chr12_54141518_T_C_b38	ENSG00000248265.1	6.36175	6.57768e-09	0.625957	Skin_Sun_Exposed_Lower_leg	4.63924e-05	cis	lincRNA	12	FLJ12825
chr12_109306430_C_T_b38	ENSG00000139445.17	-5.45533	3.73677e-07	-0.594955	Skin_Sun_Exposed_Lower_leg	0.0192328	cis	protein_coding	12	FOXN4
chr12_48342520_C_A_b38	ENSG00000167528.12	-5.92514	4.75662e-08	-0.318826	Skin_Sun_Exposed_Lower_leg	0.00244837	cis	protein_coding	12	ZNF641
chr12_122716221_T_G_b38	ENSG00000255398.2	13.8152	1.20947e-24	0.734362	Skin_Sun_Exposed_Lower_leg	6.22669e-20	cis	protein_coding	12	HCAR3
chr12_10986084_C_T_b38	ENSG00000231887.6	-8.67878	9.49875e-14	-0.83996	Skin_Sun_Exposed_Lower_leg	4.88996e-09	cis	protein_coding	12	PRH1
chr12_101695265_G_A_b38	ENSG00000111666.10	8.14048	1.34845e-12	0.408258	Skin_Sun_Exposed_Lower_leg	6.94156e-08	cis	protein_coding	12	CHPT1
chr12_6391630_AG_A_b38	ENSG00000111321.10	-5.41777	4.39132e-07	-0.254386	Skin_Sun_Exposed_Lower_leg	0.0226008	cis	protein_coding	12	LTBR
chr12_4321174_AGCCGGCCGGCT_A_b38	ENSG00000078237.6	8.21825	9.20458e-13	0.94247	Skin_Sun_Exposed_Lower_leg	4.73843e-08	cis	protein_coding	12	TIGAR
chr12_121016539_T_A_b38	ENSG00000157895.11	5.85144	6.605e-08	0.684387	Skin_Sun_Exposed_Lower_leg	0.00339966	cis	protein_coding	12	C12orf43
chr12_11171340_G_C_b38	ENSG00000231887.6	-8.9708	2.23501e-14	-0.851674	Skin_Sun_Exposed_Lower_leg	1.15061e-09	cis	protein_coding	12	PRH1
chr12_109398170_G_C_b38	ENSG00000139445.17	-7.86329	5.23236e-12	-0.766912	Skin_Sun_Exposed_Lower_leg	2.69346e-07	cis	protein_coding	12	FOXN4
chr12_18707996_C_T_b38	ENSG00000177938.4	5.99821	3.42924e-08	0.473761	Skin_Sun_Exposed_Lower_leg	0.00176516	cis	protein_coding	12	CAPZA3
chr12_80035260_G_A_b38	ENSG00000165899.10	-5.43326	4.1088e-07	-0.521672	Skin_Sun_Exposed_Lower_leg	0.0211472	cis	protein_coding	12	OTOGL
chr12_109398170_G_C_b38	ENSG00000076248.10	-5.28473	7.74451e-07	-0.271907	Skin_Sun_Exposed_Lower_leg	0.0398579	cis	protein_coding	12	UNG
chr12_69340861_A_C_b38	ENSG00000127337.6	-7.15449	1.60136e-10	-0.423144	Skin_Sun_Exposed_Lower_leg	8.24316e-06	cis	protein_coding	12	YEATS4
chr12_10001650_T_C_b38	ENSG00000172322.13	-5.56194	2.35666e-07	-0.519352	Skin_Sun_Exposed_Lower_leg	0.0121297	cis	protein_coding	12	CLEC12A
chr12_130829252_T_C_b38	ENSG00000111450.13	12.462	7.50471e-22	0.472214	Skin_Sun_Exposed_Lower_leg	3.86358e-17	cis	protein_coding	12	STX2
chr12_2957281_A_G_b38	ENSG00000078246.16	6.14257	1.78821e-08	0.57689	Skin_Sun_Exposed_Lower_leg	0.000920481	cis	protein_coding	12	TULP3
chr12_52446252_G_A_b38	ENSG00000170465.9	5.91013	5.08617e-08	0.469215	Skin_Sun_Exposed_Lower_leg	0.00261795	cis	protein_coding	12	KRT6C
chr13_47549312_A_G_b38	ENSG00000136144.11	-5.96461	3.9868e-08	-0.355893	Skin_Sun_Exposed_Lower_leg	0.0347547	intrachrom_trans	protein_coding	13	RCBTB1
chr13_79282671_G_A_b38	ENSG00000227676.3	5.54066	2.58464e-07	0.632108	Skin_Sun_Exposed_Lower_leg	0.000857584	cis	lincRNA	13	LINC01068
chr13_79598579_TC_T_b38	ENSG00000227676.3	-6.61173	2.06994e-09	-0.646678	Skin_Sun_Exposed_Lower_leg	6.87012e-06	cis	lincRNA	13	LINC01068
chr13_114224498_G_C_b38	ENSG00000130177.14	6.10628	2.10745e-08	0.541693	Skin_Sun_Exposed_Lower_leg	0.0004111	cis	protein_coding	13	CDC16
chr13_20538796_G_A_b38	ENSG00000165475.13	-5.79123	8.62522e-08	-0.398926	Skin_Sun_Exposed_Lower_leg	0.00168235	cis	protein_coding	13	CRYL1
chr13_113359616_G_A_b38	ENSG00000139835.13	7.85467	5.45684e-12	0.375607	Skin_Sun_Exposed_Lower_leg	1.06452e-07	cis	protein_coding	13	GRTP1
chr13_28762590_G_A_b38	ENSG00000139508.14	5.13469	1.45629e-06	0.41946	Skin_Sun_Exposed_Lower_leg	0.0284007	cis	protein_coding	13	SLC46A3
chr13_96003014_T_C_b38	ENSG00000102595.19	5.84993	6.6493e-08	0.365394	Skin_Sun_Exposed_Lower_leg	0.00129701	cis	protein_coding	13	UGGT2
chr13_23853415_A_G_b38	ENSG00000027001.9	5.53144	2.69007e-07	0.323372	Skin_Sun_Exposed_Lower_leg	0.00524671	cis	protein_coding	13	MIPEP
chr13_113952221_T_C_b38	ENSG00000185989.10	-5.29282	7.48339e-07	-0.375307	Skin_Sun_Exposed_Lower_leg	0.0145949	cis	protein_coding	13	RASA3
chr14_79571815_T_C_b38	ENSG00000257556.1	5.49171	3.1944e-07	0.577938	Skin_Sun_Exposed_Lower_leg	0.0509618	intrachrom_trans	lincRNA	14	RP11-44N21.1
chr14_101948430_G_A_b38	ENSG00000271780.1	5.57549	2.22189e-07	0.913141	Skin_Sun_Exposed_Lower_leg	0.00093186	cis	lincRNA	14	RP11-1017G21.5
chr14_67600254_G_C_b38	ENSG00000100564.8	5.15742	1.32423e-06	0.530762	Skin_Sun_Exposed_Lower_leg	0.0486164	cis	protein_coding	14	PIGH
chr14_76226328_C_T_b38	ENSG00000089916.17	-5.54915	2.49118e-07	-0.34265	Skin_Sun_Exposed_Lower_leg	0.00914635	cis	protein_coding	14	GPATCH2L
chr14_90791359_G_A_b38	ENSG00000165914.14	5.01623	2.38184e-06	0.447865	Skin_Sun_Exposed_Lower_leg	0.0874396	cis	protein_coding	14	TTC7B
chr14_20467918_A_G_b38	ENSG00000198805.11	-4.99756	2.57246e-06	-0.420992	Skin_Sun_Exposed_Lower_leg	0.0944349	cis	protein_coding	14	PNP
chr14_59601262_G_A_b38	ENSG00000126790.11	5.38926	4.96192e-07	0.433257	Skin_Sun_Exposed_Lower_leg	0.0182172	cis	protein_coding	14	L3HYPDH
chr14_49750229_C_A_b38	ENSG00000165502.6	-5.8128	7.83999e-08	-0.499737	Skin_Sun_Exposed_Lower_leg	0.00287869	cis	protein_coding	14	RPL36AL
chr14_104588781_TGACGGGCAG_T_b38	ENSG00000066735.14	-5.15079	1.36145e-06	-0.312186	Skin_Sun_Exposed_Lower_leg	0.0499816	cis	protein_coding	14	KIF26A
chr14_20680541_G_C_b38	ENSG00000258818.3	-4.98493	2.70978e-06	-0.215667	Skin_Sun_Exposed_Lower_leg	0.0994732	cis	protein_coding	14	RNASE4
chr14_24432043_A_C_b38	ENSG00000139899.10	6.3078	8.4241e-09	0.532803	Skin_Sun_Exposed_Lower_leg	0.000309333	cis	protein_coding	14	CBLN3
chr14_49557144_A_G_b38	ENSG00000165502.6	6.90217	5.30286e-10	0.454583	Skin_Sun_Exposed_Lower_leg	1.94732e-05	cis	protein_coding	14	RPL36AL
chr14_64948648_C_T_b38	ENSG00000258289.8	8.5656	1.66218e-13	0.848818	Skin_Sun_Exposed_Lower_leg	6.10404e-09	cis	protein_coding	14	CHURC1
chr14_24118336_A_G_b38	ENSG00000100908.13	-5.7935	8.53914e-08	-0.287324	Skin_Sun_Exposed_Lower_leg	0.00313532	cis	protein_coding	14	EMC9
chr14_73523155_C_T_b38	ENSG00000187105.8	-5.92934	4.66816e-08	-0.603536	Skin_Sun_Exposed_Lower_leg	0.0017141	cis	protein_coding	14	HEATR4
chr14_103384935_A_G_b38	ENSG00000166165.12	-6.52288	3.12759e-09	-0.440004	Skin_Sun_Exposed_Lower_leg	0.000114848	cis	protein_coding	14	CKB
chr14_50944898_G_C_b38	ENSG00000100504.16	-5.55379	2.44151e-07	-0.882216	Skin_Sun_Exposed_Lower_leg	0.00896424	cis	protein_coding	14	PYGL
chr14_64388323_T_C_b38	ENSG00000100714.15	-10.3085	2.89521e-17	-0.557822	Skin_Sun_Exposed_Lower_leg	1.06324e-12	cis	protein_coding	14	MTHFD1
chr15_81029591_C_T_b38	ENSG00000277782.1	-4.62273	1.16779e-05	-0.62687	Skin_Sun_Exposed_Lower_leg	0.062617	cis	lincRNA	15	RP11-775C24.5
chr15_81026628_G_A_b38	ENSG00000277782.1	-4.85934	4.52756e-06	-0.661368	Skin_Sun_Exposed_Lower_leg	0.0242813	cis	lincRNA	15	RP11-775C24.5
chr15_79925696_TTTTG_T_b38	ENSG00000136371.10	-6.74681	1.10133e-09	-0.72164	Skin_Sun_Exposed_Lower_leg	2.99065e-05	cis	protein_coding	15	MTHFS
chr15_82214266_T_C_b38	ENSG00000188659.9	5.81877	7.63519e-08	1.22803	Skin_Sun_Exposed_Lower_leg	0.00207318	cis	protein_coding	15	SAXO2
chr15_40746016_A_G_b38	ENSG00000128891.15	6.7474	1.09828e-09	0.580552	Skin_Sun_Exposed_Lower_leg	2.98248e-05	cis	protein_coding	15	C15orf57
chr15_99748239_G_A_b38	ENSG00000183060.15	-5.05054	2.06679e-06	-0.332819	Skin_Sun_Exposed_Lower_leg	0.0561132	cis	protein_coding	15	LYSMD4
chr15_77083841_C_A_b38	ENSG00000140391.14	5.19252	1.14289e-06	0.230283	Skin_Sun_Exposed_Lower_leg	0.0310306	cis	protein_coding	15	TSPAN3
chr15_52273528_G_C_b38	ENSG00000128833.12	5.8697	6.09004e-08	0.566962	Skin_Sun_Exposed_Lower_leg	0.00165369	cis	protein_coding	15	MYO5C
chr15_90503025_CAT_C_b38	ENSG00000140575.12	-5.04259	2.13592e-06	-0.238283	Skin_Sun_Exposed_Lower_leg	0.057988	cis	protein_coding	15	IQGAP1
chr15_64961658_GA_G_b38	ENSG00000090487.10	11.4297	1.13978e-19	0.53911	Skin_Sun_Exposed_Lower_leg	3.09564e-15	cis	protein_coding	15	SPG21
chr15_101643133_T_A_b38	ENSG00000184277.12	-5.49127	3.2004e-07	-0.420507	Skin_Sun_Exposed_Lower_leg	0.00868974	cis	protein_coding	15	TM2D3
chr15_89912947_G_A_b38	ENSG00000242498.7	-6.89532	5.47732e-10	-0.427812	Skin_Sun_Exposed_Lower_leg	1.48747e-05	cis	protein_coding	15	ARPIN
chr15_89905903_A_G_b38	ENSG00000157823.16	-10.8118	2.39258e-18	-0.660208	Skin_Sun_Exposed_Lower_leg	6.498e-14	cis	protein_coding	15	AP3S2
chr15_32633875_C_T_b38	ENSG00000232653.8	-7.27027	9.20716e-11	-0.589489	Skin_Sun_Exposed_Lower_leg	2.50048e-06	cis	protein_coding	15	GOLGA8N
chr16_14303579_T_C_b38	ENSG00000223496.2	-6.02979	2.97563e-08	-0.547767	Skin_Sun_Exposed_Lower_leg	0.0659671	intrachrom_trans	protein_coding	16	EXOSC6
chr16_2787999_C_T_b38	ENSG00000276791.1	6.15056	1.72454e-08	0.549379	Skin_Sun_Exposed_Lower_leg	0.000124046	cis	lincRNA	16	CTD-2270P14.5
chr16_79721451_G_T_b38	ENSG00000261390.5	5.00899	2.45411e-06	0.574018	Skin_Sun_Exposed_Lower_leg	0.0176499	cis	lincRNA	16	MAFTRR
chr16_55428132_G_A_b38	ENSG00000260135.6	-11.5842	5.34667e-20	-0.930604	Skin_Sun_Exposed_Lower_leg	3.84693e-16	cis	lincRNA	16	RP11-212I21.2
chr16_55428132_G_A_b38	ENSG00000274508.1	6.37313	6.24271e-09	0.587593	Skin_Sun_Exposed_Lower_leg	4.491e-05	cis	lincRNA	16	RP11-212I21.5
chr16_4715947_G_C_b38	ENSG00000102858.12	6.64733	1.75355e-09	0.443767	Skin_Sun_Exposed_Lower_leg	8.24574e-05	cis	protein_coding	16	MGRN1
chr16_69934989_G_A_b38	ENSG00000157322.17	-5.67441	1.44269e-07	-0.646125	Skin_Sun_Exposed_Lower_leg	0.00678338	cis	protein_coding	16	CLEC18A
chr16_87730661_A_T_b38	ENSG00000104731.13	10.3399	2.47771e-17	0.532271	Skin_Sun_Exposed_Lower_leg	1.16532e-12	cis	protein_coding	16	KLHDC4
chr16_25147422_C_A_b38	ENSG00000205629.11	5.15166	1.35653e-06	0.29195	Skin_Sun_Exposed_Lower_leg	0.0637706	cis	protein_coding	16	LCMT1
chr16_74452291_T_C_b38	ENSG00000168411.13	5.96428	3.99271e-08	0.270243	Skin_Sun_Exposed_Lower_leg	0.00187741	cis	protein_coding	16	RFWD3
chr16_69190993_C_G_b38	ENSG00000258429.1	-5.36651	5.46872e-07	-0.278755	Skin_Sun_Exposed_Lower_leg	0.0257118	cis	protein_coding	16	PDF
chr16_58302481_G_A_b38	ENSG00000103021.9	-7.17344	1.46287e-10	-0.578677	Skin_Sun_Exposed_Lower_leg	6.87914e-06	cis	protein_coding	16	CCDC113
chr16_2932546_G_C_b38	ENSG00000059122.16	10.0956	8.33641e-17	0.783499	Skin_Sun_Exposed_Lower_leg	3.9207e-12	cis	protein_coding	16	FLYWCH1
chr16_84176566_T_G_b38	ENSG00000103168.16	-9.16182	8.65799e-15	-0.376382	Skin_Sun_Exposed_Lower_leg	4.07185e-10	cis	protein_coding	16	TAF1C
chr16_19858069_C_A_b38	ENSG00000103550.13	5.45982	3.6653e-07	0.5039	Skin_Sun_Exposed_Lower_leg	0.0172335	cis	protein_coding	16	KNOP1
chr16_33887_C_A_b38	ENSG00000161981.10	6.14972	1.73113e-08	0.416625	Skin_Sun_Exposed_Lower_leg	0.00081401	cis	protein_coding	16	SNRNP25
chr16_30826275_C_T_b38	ENSG00000099377.13	-7.38335	5.35065e-11	-0.419427	Skin_Sun_Exposed_Lower_leg	2.51619e-06	cis	protein_coding	16	HSD3B7
chr16_88454044_A_C_b38	ENSG00000179588.8	6.90733	5.17541e-10	0.292812	Skin_Sun_Exposed_Lower_leg	2.43368e-05	cis	protein_coding	16	ZFPM1
chr16_2994877_A_C_b38	ENSG00000270168.2	5.78661	8.80331e-08	1.22045	Skin_Sun_Exposed_Lower_leg	0.00413932	cis	protein_coding	16	LA16c-380H5.3
chr16_418055_G_A_b38	ENSG00000242612.6	8.36359	4.50272e-13	0.527864	Skin_Sun_Exposed_Lower_leg	2.1175e-08	cis	protein_coding	16	DECR2
chr16_657295_T_G_b38	ENSG00000127578.6	5.13887	1.43107e-06	0.552907	Skin_Sun_Exposed_Lower_leg	0.0672719	cis	protein_coding	16	WFIKKN1
chr16_53452125_G_A_b38	ENSG00000103479.15	-8.9487	2.49393e-14	-0.335499	Skin_Sun_Exposed_Lower_leg	1.17287e-09	cis	protein_coding	16	RBL2
chr16_30545169_A_T_b38	ENSG00000169951.9	5.42869	4.19017e-07	0.635924	Skin_Sun_Exposed_Lower_leg	0.0197009	cis	protein_coding	16	ZNF764
chr16_492047_A_C_b38	ENSG00000242612.6	5.28225	7.82647e-07	0.544794	Skin_Sun_Exposed_Lower_leg	0.0367954	cis	protein_coding	16	DECR2
chr16_19606251_G_A_b38	ENSG00000006007.11	-5.14752	1.38025e-06	-0.30885	Skin_Sun_Exposed_Lower_leg	0.0648843	cis	protein_coding	16	GDE1
chr16_33887_C_A_b38	ENSG00000161980.5	5.36416	5.52378e-07	0.405825	Skin_Sun_Exposed_Lower_leg	0.02597	cis	protein_coding	16	POLR3K
chr16_70359853_G_A_b38	ENSG00000223496.2	-15.9025	8.99711e-29	-0.781332	Skin_Sun_Exposed_Lower_leg	4.2317e-24	cis	protein_coding	16	EXOSC6
chr16_69541335_G_A_b38	ENSG00000223496.2	-5.16359	1.29042e-06	-0.513143	Skin_Sun_Exposed_Lower_leg	0.060665	cis	protein_coding	16	EXOSC6
chr16_89747780_A_G_b38	ENSG00000204991.10	5.19732	1.1201e-06	0.368836	Skin_Sun_Exposed_Lower_leg	0.0526595	cis	protein_coding	16	SPIRE2
chr16_70359853_G_A_b38	ENSG00000157322.17	-10.3994	1.8444e-17	-0.888741	Skin_Sun_Exposed_Lower_leg	8.67479e-13	cis	protein_coding	16	CLEC18A
chr16_28553948_GA_G_b38	ENSG00000176476.8	-5.15925	1.31409e-06	-0.302074	Skin_Sun_Exposed_Lower_leg	0.0617765	cis	protein_coding	16	SGF29
chr16_75547924_G_T_b38	ENSG00000065457.10	8.87364	3.6187e-14	0.597633	Skin_Sun_Exposed_Lower_leg	1.7018e-09	cis	protein_coding	16	ADAT1
chr17_2692241_G_T_b38	ENSG00000277200.1	6.71685	1.2672e-09	0.587032	Skin_Sun_Exposed_Lower_leg	1.14352e-05	cis	lincRNA	17	RP11-74E22.8
chr17_39097063_G_A_b38	ENSG00000266588.1	-4.88568	4.06781e-06	-0.639081	Skin_Sun_Exposed_Lower_leg	0.0366998	cis	lincRNA	17	RP1-56K13.5
chr17_43218318_T_A_b38	ENSG00000267151.5	-5.09514	1.71738e-06	-0.692681	Skin_Sun_Exposed_Lower_leg	0.0154959	cis	lincRNA	17	MIR2117HG
chr17_7318388_G_T_b38	ENSG00000132507.17	-7.07585	2.32882e-10	-0.229065	Skin_Sun_Exposed_Lower_leg	1.59198e-05	cis	protein_coding	17	EIF5A
chr17_50118550_T_G_b38	ENSG00000005882.11	-6.03253	2.93908e-08	-0.276953	Skin_Sun_Exposed_Lower_leg	0.00200889	cis	protein_coding	17	PDK2
chr17_38749231_G_A_b38	ENSG00000277258.4	5.98798	3.59036e-08	0.44969	Skin_Sun_Exposed_Lower_leg	0.00245401	cis	protein_coding	17	PCGF2
chr17_46048999_C_T_b38	ENSG00000186868.15	5.46519	3.58137e-07	0.556543	Skin_Sun_Exposed_Lower_leg	0.0244758	cis	protein_coding	17	MAPT
chr17_37523483_G_C_b38	ENSG00000275066.4	-8.08295	1.78784e-12	-0.538416	Skin_Sun_Exposed_Lower_leg	1.22233e-07	cis	protein_coding	17	SYNRG
chr17_2338605_T_C_b38	ENSG00000141258.12	7.1569	1.58303e-10	0.486754	Skin_Sun_Exposed_Lower_leg	1.08217e-05	cis	protein_coding	17	SGSM2
chr17_81881496_G_GT_b38	ENSG00000182676.4	5.67988	1.40849e-07	0.670467	Skin_Sun_Exposed_Lower_leg	0.00962634	cis	protein_coding	17	PPP1R27
chr17_35998212_G_C_b38	ENSG00000274736.4	5.96215	4.03106e-08	0.809573	Skin_Sun_Exposed_Lower_leg	0.00275519	cis	protein_coding	17	CCL23
chr17_35998212_G_C_b38	ENSG00000275718.1	5.26027	8.58972e-07	1.00317	Skin_Sun_Exposed_Lower_leg	0.0586996	cis	protein_coding	17	CCL15
chr17_45908270_C_A_b38	ENSG00000238083.7	-9.70815	5.72347e-16	-0.847424	Skin_Sun_Exposed_Lower_leg	3.91337e-11	cis	protein_coding	17	LRRC37A2
chr17_45064266_C_T_b38	ENSG00000172992.11	8.90076	3.16331e-14	0.548638	Skin_Sun_Exposed_Lower_leg	2.16279e-09	cis	protein_coding	17	DCAKD
chr17_45908270_C_A_b38	ENSG00000120071.13	-6.11459	2.02969e-08	-0.386621	Skin_Sun_Exposed_Lower_leg	0.00138733	cis	protein_coding	17	KANSL1
chr17_43218318_T_A_b38	ENSG00000175906.4	5.24188	9.2836e-07	0.426264	Skin_Sun_Exposed_Lower_leg	0.0634404	cis	protein_coding	17	ARL4D
chr17_15504449_G_A_b38	ENSG00000239704.10	7.9158	4.0496e-12	0.514572	Skin_Sun_Exposed_Lower_leg	2.76859e-07	cis	protein_coding	17	CDRT4
chr17_2338605_T_C_b38	ENSG00000167721.10	7.01735	3.0747e-10	0.296497	Skin_Sun_Exposed_Lower_leg	2.1018e-05	cis	protein_coding	17	TSR1
chr17_50185660_C_T_b38	ENSG00000108823.15	-7.04498	2.69677e-10	-0.370404	Skin_Sun_Exposed_Lower_leg	1.84349e-05	cis	protein_coding	17	SGCA
chr17_35997892_T_C_b38	ENSG00000274736.4	5.70965	1.2359e-07	0.762376	Skin_Sun_Exposed_Lower_leg	0.00844691	cis	protein_coding	17	CCL23
chr17_82737625_G_A_b38	ENSG00000141560.14	-7.40398	4.84504e-11	-0.765908	Skin_Sun_Exposed_Lower_leg	3.31226e-06	cis	protein_coding	17	FN3KRP
chr17_82647768_A_G_b38	ENSG00000141580.15	-7.41411	4.61451e-11	-0.357172	Skin_Sun_Exposed_Lower_leg	3.15471e-06	cis	protein_coding	17	WDR45B
chr17_41966584_T_C_b38	ENSG00000141698.16	-8.16674	1.18538e-12	-0.578856	Skin_Sun_Exposed_Lower_leg	8.10444e-08	cis	protein_coding	17	NT5C3B
chr17_41968753_T_G_b38	ENSG00000141698.16	5.45795	3.69489e-07	0.498831	Skin_Sun_Exposed_Lower_leg	0.0252513	cis	protein_coding	17	NT5C3B
chr17_43932877_T_A_b38	ENSG00000108852.14	-5.38869	4.9741e-07	-0.602402	Skin_Sun_Exposed_Lower_leg	0.033993	cis	protein_coding	17	MPP2
chr17_46048999_C_T_b38	ENSG00000238083.7	9.25801	5.36822e-15	0.966523	Skin_Sun_Exposed_Lower_leg	3.67036e-10	cis	protein_coding	17	LRRC37A2
chr17_46048999_C_T_b38	ENSG00000176681.14	7.27629	8.9455e-11	0.809788	Skin_Sun_Exposed_Lower_leg	6.11541e-06	cis	protein_coding	17	LRRC37A
chr17_38296938_G_T_b38	ENSG00000274512.5	8.06438	1.95821e-12	0.975048	Skin_Sun_Exposed_Lower_leg	1.33879e-07	cis	protein_coding	17	TBC1D3L
chr17_16120780_T_C_b38	ENSG00000170425.3	-6.53879	2.90515e-09	-0.295321	Skin_Sun_Exposed_Lower_leg	0.000198582	cis	protein_coding	17	ADORA2B
chr17_73254400_A_T_b38	ENSG00000141219.15	5.22773	9.85483e-07	0.287289	Skin_Sun_Exposed_Lower_leg	0.067343	cis	protein_coding	17	C17orf80
chr17_45998697_C_T_b38	ENSG00000185829.17	-5.87371	5.98232e-08	-0.750826	Skin_Sun_Exposed_Lower_leg	0.00408879	cis	protein_coding	17	ARL17A
chr17_35237390_C_T_b38	ENSG00000166750.9	6.27277	9.88772e-09	0.330135	Skin_Sun_Exposed_Lower_leg	0.000675855	cis	protein_coding	17	SLFN5
chr17_35997892_T_C_b38	ENSG00000275718.1	5.30986	6.96109e-07	0.982571	Skin_Sun_Exposed_Lower_leg	0.0475714	cis	protein_coding	17	CCL15
chr17_13011167_T_C_b38	ENSG00000006744.18	10.016	1.23814e-16	0.452867	Skin_Sun_Exposed_Lower_leg	8.46577e-12	cis	protein_coding	17	ELAC2
chr17_46742229_T_G_b38	ENSG00000185829.17	-7.50339	3.00053e-11	-1.03806	Skin_Sun_Exposed_Lower_leg	2.05134e-06	cis	protein_coding	17	ARL17A
chr17_46742229_T_G_b38	ENSG00000238083.7	-5.28438	7.75629e-07	-0.769195	Skin_Sun_Exposed_Lower_leg	0.0530049	cis	protein_coding	17	LRRC37A2
chr17_82723196_T_C_b38	ENSG00000141560.14	6.99875	3.35822e-10	0.662371	Skin_Sun_Exposed_Lower_leg	2.29558e-05	cis	protein_coding	17	FN3KRP
chr17_37523483_G_C_b38	ENSG00000276234.4	-6.71952	1.25147e-09	-0.498996	Skin_Sun_Exposed_Lower_leg	8.55456e-05	cis	protein_coding	17	TADA2A
chr17_82221910_C_T_b38	ENSG00000176155.18	-6.42222	4.98027e-09	-0.360882	Skin_Sun_Exposed_Lower_leg	0.000340421	cis	protein_coding	17	CCDC57
chr17_82675712_C_T_b38	ENSG00000141560.14	7.18438	1.38847e-10	0.706314	Skin_Sun_Exposed_Lower_leg	9.49188e-06	cis	protein_coding	17	FN3KRP
chr17_17274149_A_G_b38	ENSG00000154803.12	5.51716	2.86165e-07	0.411549	Skin_Sun_Exposed_Lower_leg	0.0195574	cis	protein_coding	17	FLCN
chr17_45124821_C_T_b38	ENSG00000172992.11	5.52878	2.7212e-07	0.423685	Skin_Sun_Exposed_Lower_leg	0.0185977	cis	protein_coding	17	DCAKD
chr17_401425_TCTC_T_b38	ENSG00000187624.8	-9.3237	3.87292e-15	-0.842079	Skin_Sun_Exposed_Lower_leg	2.64803e-10	cis	protein_coding	17	C17orf97
chr17_82094197_A_G_b38	ENSG00000176155.18	5.859	6.3867e-08	0.326248	Skin_Sun_Exposed_Lower_leg	0.00436512	cis	protein_coding	17	CCDC57
chr18_6988424_G_A_b38	ENSG00000274828.1	-5.72023	1.17976e-07	-1.00145	Skin_Sun_Exposed_Lower_leg	0.0167921	intrachrom_trans	lincRNA	18	RP11-567M16.6
chr18_9629318_T_G_b38	ENSG00000263627.1	-4.64453	1.07136e-05	-0.488252	Skin_Sun_Exposed_Lower_leg	0.0484149	cis	lincRNA	18	PPP4R1-AS1
chr18_80178830_AC_A_b38	ENSG00000261126.7	-4.97828	2.785e-06	-0.526994	Skin_Sun_Exposed_Lower_leg	0.0125882	cis	lincRNA	18	RBFADN
chr18_80064603_G_A_b38	ENSG00000261126.7	-7.54876	2.40997e-11	-0.647963	Skin_Sun_Exposed_Lower_leg	1.08955e-07	cis	lincRNA	18	RBFADN
chr18_54241524_T_C_b38	ENSG00000101751.10	-6.63021	1.89919e-09	-0.466129	Skin_Sun_Exposed_Lower_leg	3.20584e-05	cis	protein_coding	18	POLI
chr18_49655298_A_T_b38	ENSG00000101670.11	5.10642	1.63855e-06	0.51024	Skin_Sun_Exposed_Lower_leg	0.0276571	cis	protein_coding	18	LIPG
chr18_14149745_C_T_b38	ENSG00000175322.11	-5.00829	2.46114e-06	-0.24436	Skin_Sun_Exposed_Lower_leg	0.0415367	cis	protein_coding	18	ZNF519
chr18_10549365_C_A_b38	ENSG00000134265.12	-9.50791	1.54953e-15	-0.505757	Skin_Sun_Exposed_Lower_leg	2.61623e-11	cis	protein_coding	18	NAPG
chr18_62069646_A_G_b38	ENSG00000197563.10	-7.45591	3.77289e-11	-0.388711	Skin_Sun_Exposed_Lower_leg	6.36977e-07	cis	protein_coding	18	PIGN
chr18_23523945_T_C_b38	ENSG00000141452.9	10.2372	4.12568e-17	0.465589	Skin_Sun_Exposed_Lower_leg	6.96622e-13	cis	protein_coding	18	C18orf8
chr18_23523945_T_C_b38	ENSG00000141458.12	7.01965	3.04138e-10	0.301427	Skin_Sun_Exposed_Lower_leg	5.13445e-06	cis	protein_coding	18	NPC1
chr18_61989644_T_C_b38	ENSG00000197563.10	-5.02547	2.29266e-06	-0.291774	Skin_Sun_Exposed_Lower_leg	0.0386955	cis	protein_coding	18	PIGN
chr18_75208148_G_A_b38	ENSG00000180011.6	-6.77966	9.44034e-10	-0.566312	Skin_Sun_Exposed_Lower_leg	1.59362e-05	cis	protein_coding	18	ZADH2
chr19_21622487_T_G_b38	ENSG00000268555.1	4.82128	5.28226e-06	0.519803	Skin_Sun_Exposed_Lower_leg	0.0359827	cis	lincRNA	19	RP11-678G14.3
chr19_27959842_T_C_b38	ENSG00000261770.1	7.64598	1.50522e-11	1.01097	Skin_Sun_Exposed_Lower_leg	1.02565e-07	cis	lincRNA	19	CTC-459F4.1
chr19_56433737_G_GT_b38	ENSG00000267454.5	-5.76721	9.59136e-08	-0.468891	Skin_Sun_Exposed_Lower_leg	0.00065346	cis	lincRNA	19	ZNF582-AS1
chr19_49597227_G_A_b38	ENSG00000126464.13	5.46569	3.57365e-07	0.402941	Skin_Sun_Exposed_Lower_leg	0.0375823	cis	protein_coding	19	PRR12
chr19_46423410_C_T_b38	ENSG00000182013.17	-7.07113	2.38165e-10	-0.664138	Skin_Sun_Exposed_Lower_leg	2.50488e-05	cis	protein_coding	19	PNMAL1
chr19_21747977_T_TA_b38	ENSG00000197020.10	-14.6438	2.60689e-26	-0.876975	Skin_Sun_Exposed_Lower_leg	2.7419e-21	cis	protein_coding	19	ZNF100
chr19_51577469_T_TA_b38	ENSG00000105497.7	-5.54187	2.57113e-07	-0.332308	Skin_Sun_Exposed_Lower_leg	0.0270401	cis	protein_coding	19	ZNF175
chr19_34791777_C_T_b38	ENSG00000197841.14	-5.38191	5.12032e-07	-0.281148	Skin_Sun_Exposed_Lower_leg	0.0538469	cis	protein_coding	19	ZNF181
chr19_15669895_C_G_b38	ENSG00000186204.14	5.60609	1.94471e-07	0.357096	Skin_Sun_Exposed_Lower_leg	0.0204525	cis	protein_coding	19	CYP4F12
chr19_49465524_A_G_b38	ENSG00000104888.9	5.51041	2.94642e-07	0.329599	Skin_Sun_Exposed_Lower_leg	0.0309864	cis	protein_coding	19	SLC17A7
chr19_56587582_T_C_b38	ENSG00000196867.7	5.37229	5.33532e-07	0.398756	Skin_Sun_Exposed_Lower_leg	0.0561073	cis	protein_coding	19	ZFP28
chr19_44973247_T_G_b38	ENSG00000104853.15	-5.53338	2.66751e-07	-0.426189	Skin_Sun_Exposed_Lower_leg	0.0280534	cis	protein_coding	19	CLPTM1
chr19_52104525_G_A_b38	ENSG00000197608.11	5.58158	2.16383e-07	0.454896	Skin_Sun_Exposed_Lower_leg	0.0227568	cis	protein_coding	19	ZNF841
chr19_40459571_A_G_b38	ENSG00000167565.12	-5.24928	8.99819e-07	-0.382766	Skin_Sun_Exposed_Lower_leg	0.0946231	cis	protein_coding	19	SERTAD3
chr19_44980587_G_A_b38	ENSG00000104853.15	-5.44353	3.93135e-07	-0.423559	Skin_Sun_Exposed_Lower_leg	0.0413437	cis	protein_coding	19	CLPTM1
chr19_15934939_G_A_b38	ENSG00000171903.16	-10.4658	1.32684e-17	-0.916477	Skin_Sun_Exposed_Lower_leg	1.39555e-12	cis	protein_coding	19	CYP4F11
chr19_3136694_T_C_b38	ENSG00000060558.3	6.34983	6.9475e-09	0.167228	Skin_Sun_Exposed_Lower_leg	0.000730683	cis	protein_coding	19	GNA15
chr19_17315692_T_G_b38	ENSG00000127220.5	-5.3385	6.16278e-07	-0.241324	Skin_Sun_Exposed_Lower_leg	0.0648078	cis	protein_coding	19	ABHD8
chr19_52104525_G_A_b38	ENSG00000256087.6	5.36633	5.47287e-07	0.554222	Skin_Sun_Exposed_Lower_leg	0.0575532	cis	protein_coding	19	ZNF432
chr19_50217194_C_T_b38	ENSG00000105357.15	6.06205	2.5732e-08	0.254778	Skin_Sun_Exposed_Lower_leg	0.00270626	cis	protein_coding	19	MYH14
chr19_6436185_A_G_b38	ENSG00000181240.13	-16.6352	3.63545e-30	-1.22905	Skin_Sun_Exposed_Lower_leg	3.82377e-25	cis	protein_coding	19	SLC25A41
chr19_17315692_T_G_b38	ENSG00000130312.6	10.148	6.42431e-17	0.499089	Skin_Sun_Exposed_Lower_leg	6.7569e-12	cis	protein_coding	19	MRPL34
chr19_13754462_T_C_b38	ENSG00000037757.13	-7.46489	3.61314e-11	-0.620225	Skin_Sun_Exposed_Lower_leg	3.80012e-06	cis	protein_coding	19	MRI1
chr19_45494003_T_A_b38	ENSG00000125744.11	6.6631	1.62915e-09	0.47424	Skin_Sun_Exposed_Lower_leg	0.000171343	cis	protein_coding	19	RTN2
chr19_996438_C_T_b38	ENSG00000065268.10	-8.28985	6.47324e-13	-0.37999	Skin_Sun_Exposed_Lower_leg	6.8083e-08	cis	protein_coding	19	WDR18
chr19_29807505_C_A_b38	ENSG00000105173.13	-5.25961	8.61362e-07	-0.475084	Skin_Sun_Exposed_Lower_leg	0.09058	cis	protein_coding	19	CCNE1
chr2_118104916_T_C_b38	ENSG00000236255.1	4.84797	4.74126e-06	0.588305	Skin_Sun_Exposed_Lower_leg	0.0393146	cis	lincRNA	2	AC009404.2
chr2_127179253_G_A_b38	ENSG00000236682.1	-4.69614	8.72804e-06	-0.507922	Skin_Sun_Exposed_Lower_leg	0.0723642	cis	lincRNA	2	AC068282.3
chr2_75049163_T_C_b38	ENSG00000236209.1	-5.02473	2.29968e-06	-0.905169	Skin_Sun_Exposed_Lower_leg	0.0190713	cis	lincRNA	2	AC104135.2
chr2_86592005_T_C_b38	ENSG00000115561.15	5.20377	1.09012e-06	0.400577	Skin_Sun_Exposed_Lower_leg	0.0606214	cis	protein_coding	2	CHMP3
chr2_10004845_C_T_b38	ENSG00000134317.17	6.65164	1.71861e-09	0.416628	Skin_Sun_Exposed_Lower_leg	9.55871e-05	cis	protein_coding	2	GRHL1
chr2_241504414_C_T_b38	ENSG00000168385.17	8.68333	9.28732e-14	0.709293	Skin_Sun_Exposed_Lower_leg	5.16607e-09	cis	protein_coding	2	2022-09-02
chr2_190221092_TACACAC_T_b38	ENSG00000198130.15	6.84536	6.93156e-10	0.390027	Skin_Sun_Exposed_Lower_leg	3.8554e-05	cis	protein_coding	2	HIBCH
chr2_61397994_T_G_b38	ENSG00000237651.6	-14.7117	1.91105e-26	-0.847139	Skin_Sun_Exposed_Lower_leg	1.06306e-21	cis	protein_coding	2	C2orf74
chr2_218257367_G_A_b38	ENSG00000127838.13	9.73918	4.90472e-16	0.747825	Skin_Sun_Exposed_Lower_leg	2.7283e-11	cis	protein_coding	2	PNKD
chr2_165756733_G_T_b38	ENSG00000115339.13	5.70366	1.2689e-07	0.323974	Skin_Sun_Exposed_Lower_leg	0.00705699	cis	protein_coding	2	GALNT3
chr2_200884146_T_TCA_b38	ENSG00000240344.8	-7.21381	1.20635e-10	-0.622881	Skin_Sun_Exposed_Lower_leg	6.70994e-06	cis	protein_coding	2	PPIL3
chr2_201328740_A_G_b38	ENSG00000240344.8	-5.77943	9.08712e-08	-0.749233	Skin_Sun_Exposed_Lower_leg	0.00505398	cis	protein_coding	2	PPIL3
chr2_201334965_T_C_b38	ENSG00000064012.21	8.05588	2.04139e-12	0.613955	Skin_Sun_Exposed_Lower_leg	1.13548e-07	cis	protein_coding	2	CASP8
chr2_209063_A_C_b38	ENSG00000035115.21	-6.81457	8.0122e-10	-0.539099	Skin_Sun_Exposed_Lower_leg	4.45638e-05	cis	protein_coding	2	SH3YL1
chr2_240027895_G_A_b38	ENSG00000130414.11	-6.64102	1.80592e-09	-0.414428	Skin_Sun_Exposed_Lower_leg	0.000100442	cis	protein_coding	2	NDUFA10
chr2_106112339_T_G_b38	ENSG00000119147.9	-5.37484	5.27743e-07	-0.466487	Skin_Sun_Exposed_Lower_leg	0.0293494	cis	protein_coding	2	C2orf40
chr2_17877126_G_A_b38	ENSG00000170745.11	5.74006	1.08112e-07	0.498129	Skin_Sun_Exposed_Lower_leg	0.00601277	cis	protein_coding	2	KCNS3
chr2_85296353_G_A_b38	ENSG00000152291.13	-5.10792	1.62836e-06	-0.276884	Skin_Sun_Exposed_Lower_leg	0.0905512	cis	protein_coding	2	TGOLN2
chr2_238123100_A_G_b38	ENSG00000144488.14	8.59456	1.44051e-13	0.741245	Skin_Sun_Exposed_Lower_leg	8.01271e-09	cis	protein_coding	2	ESPNL
chr2_108288592_T_C_b38	ENSG00000198203.9	5.26553	8.40076e-07	0.647236	Skin_Sun_Exposed_Lower_leg	0.0467175	cis	protein_coding	2	SULT1C2
chr2_227869104_G_A_b38	ENSG00000123977.9	5.34105	6.09604e-07	0.477151	Skin_Sun_Exposed_Lower_leg	0.0339013	cis	protein_coding	2	DAW1
chr2_190368449_G_A_b38	ENSG00000198130.15	-5.4394	4.00179e-07	-0.357521	Skin_Sun_Exposed_Lower_leg	0.0222556	cis	protein_coding	2	HIBCH
chr20_38435028_T_C_b38	ENSG00000224635.1	5.92768	4.703e-08	0.750109	Skin_Sun_Exposed_Lower_leg	0.000191083	cis	lincRNA	20	RP4-564F22.5
chr20_44211379_A_G_b38	ENSG00000223891.5	4.66352	9.93665e-06	0.325886	Skin_Sun_Exposed_Lower_leg	0.0403627	cis	lincRNA	20	OSER1-AS1
chr20_1923009_CATCTCCCTGGCTG_C_b38	ENSG00000101307.15	6.76077	1.03154e-09	0.829909	Skin_Sun_Exposed_Lower_leg	3.41913e-05	cis	protein_coding	20	SIRPB1
chr20_62474775_T_C_b38	ENSG00000130700.6	12.583	4.19258e-22	1.42114	Skin_Sun_Exposed_Lower_leg	1.38984e-17	cis	protein_coding	20	GATA5
chr20_49106590_G_C_b38	ENSG00000124207.16	-6.88401	5.77743e-10	-0.240899	Skin_Sun_Exposed_Lower_leg	1.9151e-05	cis	protein_coding	20	CSE1L
chr20_35438203_G_A_b38	ENSG00000101019.21	5.63396	1.72202e-07	0.377524	Skin_Sun_Exposed_Lower_leg	0.00570728	cis	protein_coding	20	UQCC1
chr20_25551769_T_C_b38	ENSG00000100997.18	-5.39611	4.81859e-07	-0.174081	Skin_Sun_Exposed_Lower_leg	0.0159698	cis	protein_coding	20	ABHD12
chr20_38623699_C_A_b38	ENSG00000124143.10	-8.85152	4.03802e-14	-0.659114	Skin_Sun_Exposed_Lower_leg	1.33856e-09	cis	protein_coding	20	ARHGAP40
chr20_5078623_C_T_b38	ENSG00000089063.14	5.66212	1.52246e-07	0.231548	Skin_Sun_Exposed_Lower_leg	0.00504605	cis	protein_coding	20	TMEM230
chr20_64051649_A_G_b38	ENSG00000101161.7	-5.97231	3.85168e-08	-0.352147	Skin_Sun_Exposed_Lower_leg	0.00127664	cis	protein_coding	20	PRPF6
chr20_10044303_G_T_b38	ENSG00000132623.15	-6.7886	9.05227e-10	-0.565582	Skin_Sun_Exposed_Lower_leg	3.00055e-05	cis	protein_coding	20	ANKEF1
chr21_44057219_G_A_b38	ENSG00000280071.3	-7.50071	3.03966e-11	-0.737647	Skin_Sun_Exposed_Lower_leg	6.1164e-06	intrachrom_trans	protein_coding	21	CH507-9B2.3
chr21_44057219_G_A_b38	ENSG00000275464.4	-10.1764	5.58018e-17	-0.852376	Skin_Sun_Exposed_Lower_leg	1.12285e-11	intrachrom_trans	protein_coding	21	CH507-9B2.5
chr21_41742040_T_C_b38	ENSG00000236384.7	-10.6507	5.3066e-18	-0.860666	Skin_Sun_Exposed_Lower_leg	2.23143e-14	cis	lincRNA	21	LINC00479
chr21_44057219_G_A_b38	ENSG00000225331.1	6.60719	2.11416e-09	0.772899	Skin_Sun_Exposed_Lower_leg	8.88794e-06	cis	lincRNA	21	LINC01678
chr21_36101015_G_A_b38	ENSG00000231106.2	4.68973	8.95355e-06	0.765532	Skin_Sun_Exposed_Lower_leg	0.0376318	cis	lincRNA	21	LINC01436
chr21_33245980_G_A_b38	ENSG00000159110.19	6.96051	4.02497e-10	0.432159	Skin_Sun_Exposed_Lower_leg	4.66695e-06	cis	protein_coding	21	IFNAR2
chr21_46220078_G_A_b38	ENSG00000160294.10	-4.84765	4.74738e-06	-0.256446	Skin_Sun_Exposed_Lower_leg	0.0549889	cis	protein_coding	21	MCM3AP
chr21_44057219_G_A_b38	ENSG00000241945.7	12.5984	3.89171e-22	1.11671	Skin_Sun_Exposed_Lower_leg	4.51399e-18	cis	protein_coding	21	PWP2
chr21_44036606_A_G_b38	ENSG00000241945.7	-7.83651	5.96199e-12	-0.934885	Skin_Sun_Exposed_Lower_leg	6.91353e-08	cis	protein_coding	21	PWP2
chr21_44057219_G_A_b38	ENSG00000160221.16	6.17724	1.52793e-08	0.729426	Skin_Sun_Exposed_Lower_leg	0.000177102	cis	protein_coding	21	C21orf33
chr21_41797077_GCT_G_b38	ENSG00000141956.13	5.64846	1.61626e-07	0.682043	Skin_Sun_Exposed_Lower_leg	0.00187325	cis	protein_coding	21	PRDM15
chr21_36947103_G_C_b38	ENSG00000159267.14	-5.23078	9.72895e-07	-0.512717	Skin_Sun_Exposed_Lower_leg	0.011272	cis	protein_coding	21	HLCS
chr21_45735402_A_G_b38	ENSG00000183570.16	5.63503	1.71399e-07	0.455798	Skin_Sun_Exposed_Lower_leg	0.00198635	cis	protein_coding	21	PCBP3
chr21_39671078_C_T_b38	ENSG00000183778.17	5.26972	8.2529e-07	0.304087	Skin_Sun_Exposed_Lower_leg	0.00956263	cis	protein_coding	21	B3GALT5
chr21_36137697_C_T_b38	ENSG00000142197.12	10.1766	5.5745e-17	0.574862	Skin_Sun_Exposed_Lower_leg	6.46531e-13	cis	protein_coding	21	DOPEY2
chr21_46209354_G_A_b38	ENSG00000182362.13	-5.02859	2.26328e-06	-0.456207	Skin_Sun_Exposed_Lower_leg	0.0262179	cis	protein_coding	21	YBEY
chr21_37120357_T_G_b38	ENSG00000185808.13	-6.21322	1.29732e-08	-0.507717	Skin_Sun_Exposed_Lower_leg	0.000150385	cis	protein_coding	21	PIGP
chr21_25666884_A_C_b38	ENSG00000154719.13	-5.43482	4.08141e-07	-0.608792	Skin_Sun_Exposed_Lower_leg	0.00472953	cis	protein_coding	21	MRPL39
chr21_37231068_G_C_b38	ENSG00000185808.13	5.21535	1.03825e-06	0.470211	Skin_Sun_Exposed_Lower_leg	0.0120282	cis	protein_coding	21	PIGP
chr21_37120357_T_G_b38	ENSG00000182670.13	8.80828	5.00299e-14	0.676551	Skin_Sun_Exposed_Lower_leg	5.80197e-10	cis	protein_coding	21	TTC3
chr21_44330365_G_A_b38	ENSG00000141959.16	6.29711	8.84649e-09	0.349743	Skin_Sun_Exposed_Lower_leg	0.000102557	cis	protein_coding	21	PFKL
chr21_29160465_G_A_b38	ENSG00000156261.12	6.75094	1.08019e-09	0.403352	Skin_Sun_Exposed_Lower_leg	1.25237e-05	cis	protein_coding	21	CCT8
chr22_49623908_G_A_b38	ENSG00000188511.12	4.87904	4.17914e-06	0.402574	Skin_Sun_Exposed_Lower_leg	0.0204861	cis	lincRNA	22	C22orf34
chr22_45058394_T_C_b38	ENSG00000273287.2	4.5627	1.47895e-05	0.54108	Skin_Sun_Exposed_Lower_leg	0.0724831	cis	lincRNA	22	CTA-268H5.14
chr22_22337553_AT_A_b38	ENSG00000274422.1	-4.9326	3.35888e-06	-0.364707	Skin_Sun_Exposed_Lower_leg	0.0164686	cis	lincRNA	22	LL22NC03-2H8.5
chr22_20587905_G_A_b38	ENSG00000099917.17	-6.21717	1.27416e-08	-0.317513	Skin_Sun_Exposed_Lower_leg	0.000340597	cis	protein_coding	22	MED15
chr22_20589662_G_A_b38	ENSG00000099917.17	-5.77537	9.25165e-08	-0.282748	Skin_Sun_Exposed_Lower_leg	0.00247278	cis	protein_coding	22	MED15
chr22_38054964_G_A_b38	ENSG00000100151.15	-5.24697	9.08642e-07	-0.269666	Skin_Sun_Exposed_Lower_leg	0.0242826	cis	protein_coding	22	PICK1
chr22_42506272_G_C_b38	ENSG00000183569.17	-5.32619	6.4942e-07	-0.584425	Skin_Sun_Exposed_Lower_leg	0.0173558	cis	protein_coding	22	SERHL2
chr22_23899424_G_T_b38	ENSG00000240972.1	12.2162	2.46154e-21	0.967432	Skin_Sun_Exposed_Lower_leg	6.58215e-17	cis	protein_coding	22	MIF
chr22_30009994_G_A_b38	ENSG00000100330.15	-6.57952	2.40452e-09	-0.359675	Skin_Sun_Exposed_Lower_leg	6.42848e-05	cis	protein_coding	22	MTMR3
chr22_26450338_G_A_b38	ENSG00000100109.16	-7.05475	2.57451e-10	-0.401625	Skin_Sun_Exposed_Lower_leg	6.88347e-06	cis	protein_coding	22	TFIP11
chr22_46174335_A_G_b38	ENSG00000186951.16	-6.40049	5.50434e-09	-0.45784	Skin_Sun_Exposed_Lower_leg	0.000147148	cis	protein_coding	22	PPARA
chr22_30654728_C_A_b38	ENSG00000100036.12	5.08003	1.82873e-06	0.389311	Skin_Sun_Exposed_Lower_leg	0.0488672	cis	protein_coding	22	SLC35E4
chr22_46176847_G_A_b38	ENSG00000186951.16	5.00137	2.53239e-06	0.738974	Skin_Sun_Exposed_Lower_leg	0.0676656	cis	protein_coding	22	PPARA
chr22_30014451_T_C_b38	ENSG00000100330.15	-5.65108	1.59783e-07	-0.408046	Skin_Sun_Exposed_Lower_leg	0.00427053	cis	protein_coding	22	MTMR3
chr22_45834071_T_C_b38	ENSG00000130638.16	-6.37218	6.26979e-09	-0.406803	Skin_Sun_Exposed_Lower_leg	0.000167604	cis	protein_coding	22	ATXN10
chr22_17201404_C_A_b38	ENSG00000093072.15	5.97935	3.73208e-08	0.661742	Skin_Sun_Exposed_Lower_leg	0.000997548	cis	protein_coding	22	CECR1
chr22_20319470_C_T_b38	ENSG00000128185.9	-6.51662	3.21953e-09	-0.254946	Skin_Sun_Exposed_Lower_leg	8.60708e-05	cis	protein_coding	22	DGCR6L
chr22_17105741_G_A_b38	ENSG00000177663.13	9.44403	2.129e-15	0.435554	Skin_Sun_Exposed_Lower_leg	5.69273e-11	cis	protein_coding	22	IL17RA
chr22_34281901_G_C_b38	ENSG00000133424.20	5.12132	1.53989e-06	0.40846	Skin_Sun_Exposed_Lower_leg	0.0411505	cis	protein_coding	22	LARGE1
chr22_50566731_G_A_b38	ENSG00000205560.12	-7.003	3.29115e-10	-0.74955	Skin_Sun_Exposed_Lower_leg	8.79921e-06	cis	protein_coding	22	CPT1B
chr22_50628124_C_G_b38	ENSG00000205560.12	-5.49297	3.17702e-07	-0.742538	Skin_Sun_Exposed_Lower_leg	0.00849091	cis	protein_coding	22	CPT1B
chr22_45192367_A_G_b38	ENSG00000093000.18	-7.07173	2.37489e-10	-0.443512	Skin_Sun_Exposed_Lower_leg	6.34999e-06	cis	protein_coding	22	NUP50
chr22_20892760_T_C_b38	ENSG00000241973.10	-6.01993	3.11046e-08	-0.323854	Skin_Sun_Exposed_Lower_leg	0.000831426	cis	protein_coding	22	PI4KA
chr22_46066637_T_A_b38	ENSG00000182257.6	-5.06333	1.96008e-06	-0.975225	Skin_Sun_Exposed_Lower_leg	0.0523753	cis	protein_coding	22	PRR34
chr3_195715811_A_G_b38	ENSG00000236833.1	6.51153	3.29639e-09	1.02765	Skin_Sun_Exposed_Lower_leg	0.00115214	intrachrom_trans	lincRNA	3	AC024560.2
chr3_156908302_C_T_b38	ENSG00000240875.5	-5.36246	5.56418e-07	-0.511689	Skin_Sun_Exposed_Lower_leg	0.00204873	cis	lincRNA	3	LINC00886
chr3_75880279_T_A_b38	ENSG00000242516.1	-5.1254	1.51388e-06	-0.642494	Skin_Sun_Exposed_Lower_leg	0.0055726	cis	lincRNA	3	LINC00960
chr3_134623916_T_C_b38	ENSG00000182923.16	5.94704	4.31303e-08	0.344376	Skin_Sun_Exposed_Lower_leg	0.00213025	cis	protein_coding	3	CEP63
chr3_193247846_T_C_b38	ENSG00000127252.5	-6.2331	1.18498e-08	-0.336496	Skin_Sun_Exposed_Lower_leg	0.000585322	cis	protein_coding	3	HRASLS
chr3_46594630_C_T_b38	ENSG00000241186.9	-5.43591	4.06229e-07	-0.555823	Skin_Sun_Exposed_Lower_leg	0.0200616	cis	protein_coding	3	TDGF1
chr3_134513497_A_G_b38	ENSG00000182923.16	6.24211	1.1373e-08	0.416541	Skin_Sun_Exposed_Lower_leg	0.000561782	cis	protein_coding	3	CEP63
chr3_44870763_G_T_b38	ENSG00000163807.5	-5.16855	1.26386e-06	-0.249496	Skin_Sun_Exposed_Lower_leg	0.0624095	cis	protein_coding	3	KIAA1143
chr3_52489389_C_T_b38	ENSG00000164088.17	-5.25649	8.72811e-07	-0.277795	Skin_Sun_Exposed_Lower_leg	0.0431012	cis	protein_coding	3	PPM1M
chr3_134646047_T_C_b38	ENSG00000182923.16	5.19508	1.13067e-06	0.415825	Skin_Sun_Exposed_Lower_leg	0.0558337	cis	protein_coding	3	CEP63
chr3_19962797_G_T_b38	ENSG00000163576.17	7.1091	1.98804e-10	0.874904	Skin_Sun_Exposed_Lower_leg	9.82092e-06	cis	protein_coding	3	EFHB
chr3_131195442_CTGTT_C_b38	ENSG00000114670.13	-5.10042	1.68005e-06	-0.392482	Skin_Sun_Exposed_Lower_leg	0.0829575	cis	protein_coding	3	NEK11
chr3_151823868_A_AT_b38	ENSG00000114771.13	5.87318	5.99634e-08	0.635339	Skin_Sun_Exposed_Lower_leg	0.00296159	cis	protein_coding	3	AADAC
chr3_121632633_T_C_b38	ENSG00000173226.16	-6.1754	1.54071e-08	-0.356071	Skin_Sun_Exposed_Lower_leg	0.000761001	cis	protein_coding	3	IQCB1
chr3_48472578_A_ATGCT_b38	ENSG00000164053.19	-7.98956	2.82414e-12	-0.505914	Skin_Sun_Exposed_Lower_leg	1.39515e-07	cis	protein_coding	3	ATRIP
chr3_121693029_A_C_b38	ENSG00000173226.16	5.12408	1.52226e-06	0.308239	Skin_Sun_Exposed_Lower_leg	0.0751679	cis	protein_coding	3	IQCB1
chr3_133756719_G_T_b38	ENSG00000144867.11	-5.26088	8.56764e-07	-0.25331	Skin_Sun_Exposed_Lower_leg	0.0423096	cis	protein_coding	3	SRPRB
chr3_121837882_A_G_b38	ENSG00000173226.16	6.20573	1.34228e-08	0.348635	Skin_Sun_Exposed_Lower_leg	0.000663005	cis	protein_coding	3	IQCB1
chr3_45763595_T_C_b38	ENSG00000144791.9	5.46116	3.64421e-07	0.527516	Skin_Sun_Exposed_Lower_leg	0.017998	cis	protein_coding	3	LIMD1
chr3_48621034_C_A_b38	ENSG00000178252.17	6.24698	1.1123e-08	0.645712	Skin_Sun_Exposed_Lower_leg	0.000549441	cis	protein_coding	3	WDR6
chr3_39410638_G_T_b38	ENSG00000168028.13	5.44009	3.99e-07	0.219384	Skin_Sun_Exposed_Lower_leg	0.0197054	cis	protein_coding	3	RPSA
chr3_133756719_G_T_b38	ENSG00000091513.14	-7.04738	2.66624e-10	-0.515096	Skin_Sun_Exposed_Lower_leg	1.3171e-05	cis	protein_coding	3	TF
chr3_151834544_G_C_b38	ENSG00000114771.13	6.0337	2.9237e-08	0.666451	Skin_Sun_Exposed_Lower_leg	0.00144407	cis	protein_coding	3	AADAC
chr3_49298799_T_C_b38	ENSG00000178252.17	-5.48835	3.24097e-07	-0.501658	Skin_Sun_Exposed_Lower_leg	0.0160068	cis	protein_coding	3	WDR6
chr3_75880279_T_A_b38	ENSG00000227124.8	-5.43675	4.04767e-07	-0.396778	Skin_Sun_Exposed_Lower_leg	0.0199898	cis	protein_coding	3	ZNF717
chr3_12521138_C_A_b38	ENSG00000154743.17	-6.28769	9.23585e-09	-0.336483	Skin_Sun_Exposed_Lower_leg	0.000456233	cis	protein_coding	3	TSEN2
chr3_183464588_T_C_b38	ENSG00000053524.12	5.37245	5.3316e-07	0.492689	Skin_Sun_Exposed_Lower_leg	0.0263296	cis	protein_coding	3	MCF2L2
chr4_186984188_A_C_b38	ENSG00000250971.1	5.25798	8.67342e-07	0.508836	Skin_Sun_Exposed_Lower_leg	0.00449283	cis	lincRNA	4	RP11-696F12.1
chr4_6675336_G_A_b38	ENSG00000251580.1	-8.21283	9.45303e-13	-1.0184	Skin_Sun_Exposed_Lower_leg	4.89951e-09	cis	lincRNA	4	RP11-539L10.3
chr4_7083277_C_T_b38	ENSG00000245468.3	4.93868	3.27634e-06	0.598277	Skin_Sun_Exposed_Lower_leg	0.0169649	cis	lincRNA	4	RP11-367J11.3
chr4_174524526_G_A_b38	ENSG00000251584.1	6.57316	2.47672e-09	0.572028	Skin_Sun_Exposed_Lower_leg	1.28343e-05	cis	lincRNA	4	RP11-440I14.3
chr4_163553316_T_C_b38	ENSG00000273449.1	-6.08615	2.30813e-08	-0.435094	Skin_Sun_Exposed_Lower_leg	0.000119584	cis	lincRNA	4	RP11-218F10.3
chr4_128367740_G_A_b38	ENSG00000251432.6	5.05455	2.03269e-06	0.37445	Skin_Sun_Exposed_Lower_leg	0.0105273	cis	lincRNA	4	RP11-420A23.1
chr4_38899908_T_A_b38	ENSG00000197712.11	6.14713	1.7516e-08	0.426515	Skin_Sun_Exposed_Lower_leg	0.000675891	cis	protein_coding	4	FAM114A1
chr4_177438565_A_G_b38	ENSG00000038002.8	-7.85904	5.34192e-12	-0.426724	Skin_Sun_Exposed_Lower_leg	2.06187e-07	cis	protein_coding	4	AGA
chr4_7426539_T_C_b38	ENSG00000178597.6	-5.1234	1.5266e-06	-0.263498	Skin_Sun_Exposed_Lower_leg	0.0588918	cis	protein_coding	4	PSAPL1
chr4_25446871_A_G_b38	ENSG00000053900.10	-5.52792	2.73131e-07	-0.389283	Skin_Sun_Exposed_Lower_leg	0.0105385	cis	protein_coding	4	ANAPC4
chr4_56513367_A_G_b38	ENSG00000157426.13	5.14942	1.36929e-06	0.318253	Skin_Sun_Exposed_Lower_leg	0.0528244	cis	protein_coding	4	AASDH
chr4_6611878_A_G_b38	ENSG00000013288.8	-6.90614	5.20439e-10	-0.54283	Skin_Sun_Exposed_Lower_leg	2.00848e-05	cis	protein_coding	4	MAN2B2
chr4_25797627_A_G_b38	ENSG00000157765.11	-5.16948	1.25894e-06	-0.566782	Skin_Sun_Exposed_Lower_leg	0.0485687	cis	protein_coding	4	SLC34A2
chr4_1355814_T_A_b38	ENSG00000163945.15	-7.56098	2.27174e-11	-0.449282	Skin_Sun_Exposed_Lower_leg	8.76802e-07	cis	protein_coding	4	UVSSA
chr4_41361828_AC_A_b38	ENSG00000064042.17	-5.3443	6.01232e-07	-0.699566	Skin_Sun_Exposed_Lower_leg	0.0231967	cis	protein_coding	4	LIMCH1
chr4_310860_C_T_b38	ENSG00000186777.11	5.34285	6.0495e-07	0.725075	Skin_Sun_Exposed_Lower_leg	0.0233396	cis	protein_coding	4	ZNF732
chr4_249824_TATTA_T_b38	ENSG00000250312.6	-5.26275	8.50023e-07	-0.521149	Skin_Sun_Exposed_Lower_leg	0.0327939	cis	protein_coding	4	ZNF718
chr4_39485310_A_G_b38	ENSG00000163682.15	-9.0845	1.27112e-14	-0.525204	Skin_Sun_Exposed_Lower_leg	4.90641e-10	cis	protein_coding	4	RPL9
chr4_39450178_G_A_b38	ENSG00000163682.15	-7.04929	2.64219e-10	-0.470774	Skin_Sun_Exposed_Lower_leg	1.01975e-05	cis	protein_coding	4	RPL9
chr4_77415042_T_C_b38	ENSG00000169288.17	-5.10416	1.65409e-06	-0.255361	Skin_Sun_Exposed_Lower_leg	0.0638083	cis	protein_coding	4	MRPL1
chr4_87287114_A_C_b38	ENSG00000170509.11	-6.9293	4.66519e-10	-0.45264	Skin_Sun_Exposed_Lower_leg	1.80044e-05	cis	protein_coding	4	HSD17B13
chr4_139663877_G_A_b38	ENSG00000085871.8	-6.51909	3.1829e-09	-0.406745	Skin_Sun_Exposed_Lower_leg	0.000122828	cis	protein_coding	4	MGST2
chr4_7846417_C_T_b38	ENSG00000196526.10	6.83469	7.28882e-10	0.494777	Skin_Sun_Exposed_Lower_leg	2.81283e-05	cis	protein_coding	4	AFAP1
[truncated: 3,744 more rows]
