# Supplementary material for: Telescoping bimodal latent Dirichlet allocation to identify expression QTLs across tissues
Source: Life Sci Alliance. 2022 Aug 17;5(12):e202101297. doi: 10.26508/lsa.202101297 (PMC9387650; doi:10.26508/lsa.202101297)
Supplement: Supplementary file 5 [file LSA-2021-01297_TableS5.xls]

## Sheet: PhiTis40_FDRpt1
SNP	Gene	Statistic	pvalue	Beta	Tissue	FDR	Type	Gene Type	Gene Chrom	Gene Name
chr1_11999355_C_T_b38	ENSG00000083444.16	-8.37258	1.21371e-13	-0.373436	Whole_Blood	1.63365e-09	cis	protein_coding	1	PLOD1
chr1_37999643_G_A_b38	ENSG00000183431.11	7.25562	4.29893e-11	0.497132	Whole_Blood	5.7855e-07	cis	protein_coding	1	SF3A3
chr1_17398515_T_C_b38	ENSG00000276747.1	-7.56434	8.70924e-12	-0.786758	Whole_Blood	1.17218e-07	cis	protein_coding	1	PADI6
chr1_26372447_A_G_b38	ENSG00000169442.8	-5.02974	1.74082e-06	-0.229189	Whole_Blood	0.0234192	cis	protein_coding	1	CD52
chr1_7941406_A_C_b38	ENSG00000049247.13	5.29005	5.58256e-07	0.997628	Whole_Blood	0.00751133	cis	protein_coding	1	UTS2
chr1_156254513_T_C_b38	ENSG00000198952.8	-16.3124	3.08959e-32	-0.771301	Whole_Blood	4.15952e-28	cis	protein_coding	1	SMG5
chr1_7928085_G_A_b38	ENSG00000049247.13	5.75663	6.72232e-08	0.951113	Whole_Blood	0.000904623	cis	protein_coding	1	UTS2
chr1_183697785_G_A_b38	ENSG00000162704.15	-4.97167	2.23335e-06	-0.112494	Whole_Blood	0.0300431	cis	protein_coding	1	ARPC5
chr1_46414265_G_A_b38	ENSG00000117481.10	4.80768	4.47173e-06	0.87766	Whole_Blood	0.0601448	cis	protein_coding	1	NSUN4
chr1_153361324_A_G_b38	ENSG00000163221.8	-4.76979	5.23923e-06	-0.156905	Whole_Blood	0.0704624	cis	protein_coding	1	S100A12
chr1_1669613_G_A_b38	ENSG00000189339.11	-12.7532	4.52094e-24	-0.769222	Whole_Blood	6.08609e-20	cis	protein_coding	1	SLC35E2B
chr1_1665581_C_G_b38	ENSG00000189339.11	-12.5558	1.32707e-23	-0.725587	Whole_Blood	1.78637e-19	cis	protein_coding	1	SLC35E2B
chr1_226125232_A_G_b38	ENSG00000163041.9	5.4427	2.82301e-07	0.269805	Whole_Blood	0.00379864	cis	protein_coding	1	H3F3A
chr1_116167027_A_C_b38	ENSG00000163393.12	-5.25695	6.46314e-07	-0.182536	Whole_Blood	0.00869551	cis	protein_coding	1	SLC22A15
chr1_212258089_A_G_b38	ENSG00000066027.11	4.96568	2.29131e-06	0.192516	Whole_Blood	0.0308205	cis	protein_coding	1	PPP2R5A
chr10_88774941_G_A_b38	ENSG00000204020.5	-8.2109	2.88016e-13	-0.511955	Whole_Blood	7.92619e-10	cis	protein_coding	10	LIPN
chr10_5834643_T_C_b38	ENSG00000057608.16	-5.67721	9.70343e-08	-0.208068	Whole_Blood	0.000266747	cis	protein_coding	10	GDI2
chr10_26701920_T_G_b38	ENSG00000148459.15	-7.46973	1.42398e-11	-0.318777	Whole_Blood	3.91736e-08	cis	protein_coding	10	PDSS1
chr10_88759215_T_G_b38	ENSG00000204020.5	-6.08652	1.42408e-08	-0.401272	Whole_Blood	3.91622e-05	cis	protein_coding	10	LIPN
chr10_46294176_C_G_b38	ENSG00000274209.4	5.06564	1.49108e-06	0.369661	Whole_Blood	0.00409749	cis	protein_coding	10	ANTXRL
chr10_97407679_C_T_b38	ENSG00000052749.13	-4.38091	2.54483e-05	-0.300929	Whole_Blood	0.0699064	cis	protein_coding	10	RRP12
chr10_84296385_G_T_b38	ENSG00000107771.15	-4.32705	3.14632e-05	-0.202964	Whole_Blood	0.0863979	cis	protein_coding	10	CCSER2
chr11_69017028_AC_A_b38	ENSG00000197345.12	4.40378	2.32445e-05	0.300607	Whole_Blood	0.0341926	cis	protein_coding	11	MRPL21
chr11_8603807_G_A_b38	ENSG00000175390.13	-4.1533	6.16555e-05	-0.128392	Whole_Blood	0.0906336	cis	protein_coding	11	EIF3F
chr12_68447923_A_C_b38	ENSG00000251301.6	7.26193	4.16186e-11	0.378033	Whole_Blood	4.68209e-08	cis	lincRNA	12	RP11-81H14.2
chr12_9977431_A_C_b38	ENSG00000225231.1	4.34139	2.97401e-05	0.49798	Whole_Blood	0.0333684	cis	lincRNA	12	AC091814.2
chr12_8782394_T_TG_b38	ENSG00000249790.2	5.13514	1.10279e-06	0.721178	Whole_Blood	0.00123843	cis	lincRNA	12	RP11-20D14.6
chr12_8563021_G_A_b38	ENSG00000255801.1	5.6419	1.14132e-07	0.311757	Whole_Blood	0.000128284	cis	lincRNA	12	RP11-561P12.5
chr12_9977431_A_C_b38	ENSG00000172322.13	7.56051	8.88465e-12	0.548468	Whole_Blood	5.73504e-08	cis	protein_coding	12	CLEC12A
chr12_57902166_G_C_b38	ENSG00000166896.7	-6.48559	2.06333e-09	-0.531788	Whole_Blood	1.33167e-05	cis	protein_coding	12	ATP23
chr12_121222984_T_C_b38	ENSG00000135124.14	6.03782	1.79551e-08	0.288367	Whole_Blood	0.000115864	cis	protein_coding	12	P2RX4
chr12_9977431_A_C_b38	ENSG00000256660.5	5.9943	2.20706e-08	0.543544	Whole_Blood	0.000142399	cis	protein_coding	12	CLEC12B
chr12_10024429_C_T_b38	ENSG00000172322.13	5.70688	8.46275e-08	0.561833	Whole_Blood	0.000545763	cis	protein_coding	12	CLEC12A
chr12_10024429_C_T_b38	ENSG00000256660.5	5.08571	1.36704e-06	0.600477	Whole_Blood	0.0088147	cis	protein_coding	12	CLEC12B
chr12_7734080_GA_G_b38	ENSG00000198178.10	4.54692	1.30952e-05	0.709707	Whole_Blood	0.0844118	cis	protein_coding	12	CLEC4C
chr12_6451407_G_T_b38	ENSG00000010292.12	4.76512	5.34222e-06	0.285645	Whole_Blood	0.0344413	cis	protein_coding	12	NCAPD2
chr12_112897620_A_G_b38	ENSG00000089169.14	5.87875	3.80366e-08	0.471097	Whole_Blood	0.000245374	cis	protein_coding	12	RPH3A
chr12_7777575_G_A_b38	ENSG00000198178.10	5.71418	8.18189e-08	0.597886	Whole_Blood	0.000527732	cis	protein_coding	12	CLEC4C
chr13_42992237_A_C_b38	ENSG00000133106.14	-7.25895	4.22597e-11	-0.384452	Whole_Blood	9.88454e-08	cis	protein_coding	13	EPSTI1
chr13_110757110_G_C_b38	ENSG00000134905.16	-4.37318	2.62379e-05	-0.201085	Whole_Blood	0.0613179	cis	protein_coding	13	CARS2
chr13_110521633_A_G_b38	ENSG00000139832.4	-6.81435	4.03661e-10	-0.275031	Whole_Blood	9.43759e-07	cis	protein_coding	13	RAB20
chr13_24470325_T_C_b38	ENSG00000102699.5	4.35805	2.78524e-05	0.107108	Whole_Blood	0.0650632	cis	protein_coding	13	PARP4
chr14_34584764_G_T_b38	ENSG00000129515.18	-6.11942	1.21708e-08	-0.181133	Whole_Blood	3.54048e-05	cis	protein_coding	14	SNX6
chr14_23538601_T_C_b38	ENSG00000213983.11	-5.3122	5.06018e-07	-0.26417	Whole_Blood	0.0014715	cis	protein_coding	14	AP1G2
chr14_23004497_C_T_b38	ENSG00000100461.17	-4.94527	2.49982e-06	-0.270555	Whole_Blood	0.00726696	cis	protein_coding	14	RBM23
chr14_35362605_T_C_b38	ENSG00000092020.10	-4.36757	2.68256e-05	-0.205277	Whole_Blood	0.0779552	cis	protein_coding	14	PPP2R3C
chr15_45707355_C_T_b38	ENSG00000273972.1	-5.33573	4.55744e-07	-0.302627	Whole_Blood	0.000300791	cis	lincRNA	15	CTD-2306A12.1
chr15_51718610_C_T_b38	ENSG00000128872.9	5.7445	7.11107e-08	0.33476	Whole_Blood	0.000185101	cis	protein_coding	15	TMOD2
chr15_88659486_G_C_b38	ENSG00000172183.14	-4.5548	1.26842e-05	-0.2741	Whole_Blood	0.0329789	cis	protein_coding	15	ISG20
chr15_68061106_T_C_b38	ENSG00000128973.12	7.20408	5.59933e-11	0.38672	Whole_Blood	1.45919e-07	cis	protein_coding	15	CLN6
chr15_74823826_C_T_b38	ENSG00000140497.16	5.95195	2.69598e-08	0.188734	Whole_Blood	7.02034e-05	cis	protein_coding	15	SCAMP2
chr15_68061106_T_C_b38	ENSG00000129007.14	4.92655	2.70721e-06	0.242693	Whole_Blood	0.00704145	cis	protein_coding	15	CALML4
chr15_33700019_T_C_b38	ENSG00000140199.11	5.16784	9.5609e-07	0.143449	Whole_Blood	0.00248775	cis	protein_coding	15	SLC12A6
chr15_89905903_A_G_b38	ENSG00000157823.16	-6.50367	1.88798e-09	-0.273662	Whole_Blood	4.91819e-06	cis	protein_coding	15	AP3S2
chr16_33887_C_A_b38	ENSG00000231439.4	-6.68024	7.88566e-10	-0.66928	Whole_Blood	2.7521e-07	cis	lincRNA	16	WASIR2
chr16_90083325_A_G_b38	ENSG00000261172.1	5.84149	4.52841e-08	0.991272	Whole_Blood	1.57589e-05	cis	lincRNA	16	RP11-356C4.5
chr16_4715947_G_C_b38	ENSG00000102858.12	5.63977	1.15256e-07	0.229706	Whole_Blood	0.000431056	cis	protein_coding	16	MGRN1
chr16_4642090_A_G_b38	ENSG00000102858.12	-5.27305	6.01909e-07	-0.262831	Whole_Blood	0.00225054	cis	protein_coding	16	MGRN1
chr16_87735435_T_C_b38	ENSG00000104731.13	-4.63942	8.98316e-06	-0.143591	Whole_Blood	0.0335791	cis	protein_coding	16	KLHDC4
chr16_28989125_G_A_b38	ENSG00000178952.10	-4.52302	1.44239e-05	-0.264993	Whole_Blood	0.0539021	cis	protein_coding	16	TUFM
chr16_84200625_T_C_b38	ENSG00000154099.17	4.41705	2.20514e-05	0.468316	Whole_Blood	0.0823841	cis	protein_coding	16	DNAAF1
chr16_88694553_A_G_b38	ENSG00000185669.5	-6.29918	5.12288e-09	-0.364645	Whole_Blood	1.91647e-05	cis	protein_coding	16	SNAI3
chr17_38879775_C_G_b38	ENSG00000280279.1	-5.04484	1.63117e-06	-0.789215	Whole_Blood	0.0499317	intrachrom_trans	lincRNA	17	RP11-1228E12.1
chr17_78634871_AAAG_A_b38	ENSG00000267123.5	4.42373	2.14725e-05	0.483291	Whole_Blood	0.0226105	cis	lincRNA	17	LINC02081
chr17_4723074_T_TGCGGAAGA_b38	ENSG00000141480.17	5.48132	2.37165e-07	0.193772	Whole_Blood	0.00170023	cis	protein_coding	17	ARRB2
chr17_64506317_A_G_b38	ENSG00000271605.5	5.43652	2.90254e-07	0.455152	Whole_Blood	0.00208054	cis	protein_coding	17	MILR1
chr17_3916706_A_G_b38	ENSG00000108405.3	7.63648	5.97825e-12	0.462085	Whole_Blood	4.28701e-08	cis	protein_coding	17	P2RX1
chr17_29698931_C_T_b38	ENSG00000141298.17	4.67258	7.83889e-06	0.103863	Whole_Blood	0.0561813	cis	protein_coding	17	SSH2
chr17_38754572_C_T_b38	ENSG00000277791.4	4.55238	1.28092e-05	0.101563	Whole_Blood	0.0917907	cis	protein_coding	17	PSMB3
chr17_17274149_A_G_b38	ENSG00000141030.12	5.6107	1.31679e-07	0.381128	Whole_Blood	0.000944141	cis	protein_coding	17	COPS3
chr18_42404502_A_AT_b38	ENSG00000260302.1	-5.11106	1.2246e-06	-0.538215	Whole_Blood	0.0225547	intrachrom_trans	lincRNA	18	RP11-973H7.1
chr18_74492075_T_A_b38	ENSG00000133313.14	8.24085	2.45492e-13	0.255521	Whole_Blood	5.71996e-10	cis	protein_coding	18	CNDP2
chr18_24450621_A_G_b38	ENSG00000134489.6	-6.06769	1.55778e-08	-0.729074	Whole_Blood	3.62806e-05	cis	protein_coding	18	HRH4
chr18_9512987_G_A_b38	ENSG00000017797.12	-4.65827	8.3143e-06	-0.203503	Whole_Blood	0.0193557	cis	protein_coding	18	RALBP1
chr18_49490351_A_AAT_b38	ENSG00000177576.11	-4.34683	2.91107e-05	-0.113958	Whole_Blood	0.0677406	cis	protein_coding	18	C18orf32
chr19_21622487_T_G_b38	ENSG00000268555.1	7.87378	1.72095e-12	0.608788	Whole_Blood	9.0522e-10	cis	lincRNA	19	RP11-678G14.3
chr19_43288527_T_C_b38	ENSG00000231412.2	4.14229	6.43018e-05	0.32424	Whole_Blood	0.0337584	cis	lincRNA	19	CTC-490G23.2
chr19_54122058_T_G_b38	ENSG00000269564.1	-4.11936	7.01639e-05	-0.374524	Whole_Blood	0.0367659	cis	lincRNA	19	AC008753.4
chr19_2450162_G_A_b38	ENSG00000178297.12	6.45831	2.35878e-09	0.814679	Whole_Blood	2.90036e-05	cis	protein_coding	19	TMPRSS9
chr19_54801543_G_T_b38	ENSG00000167633.18	-6.15634	1.01985e-08	-0.301014	Whole_Blood	0.00012539	cis	protein_coding	19	KIR3DL1
chr19_17734085_A_G_b38	ENSG00000130475.14	-5.99585	2.19096e-08	-0.237979	Whole_Blood	0.000269356	cis	protein_coding	19	FCHO1
chr19_45276377_T_C_b38	ENSG00000007047.14	-5.09845	1.29356e-06	-0.313636	Whole_Blood	0.0158978	cis	protein_coding	19	MARK4
chr19_1040047_G_A_b38	ENSG00000064687.12	4.69757	7.07103e-06	0.417113	Whole_Blood	0.0868676	cis	protein_coding	19	ABCA7
chr19_54050443_T_C_b38	ENSG00000170909.13	-9.68567	9.6563e-17	-0.245442	Whole_Blood	1.18772e-12	cis	protein_coding	19	OSCAR
chr19_40585915_C_G_b38	ENSG00000160410.14	7.73195	3.62744e-12	0.204686	Whole_Blood	4.46138e-08	cis	protein_coding	19	SHKBP1
chr19_54219954_T_C_b38	ENSG00000204577.11	-6.64065	9.59872e-10	-0.217647	Whole_Blood	1.18045e-05	cis	protein_coding	19	LILRB3
chr19_54219954_T_C_b38	ENSG00000244482.10	6.54037	1.57595e-09	0.251261	Whole_Blood	1.93795e-05	cis	protein_coding	19	LILRA6
chr19_41551536_T_C_b38	ENSG00000007129.17	5.21786	7.67794e-07	0.33558	Whole_Blood	0.00943773	cis	protein_coding	19	CEACAM21
chr19_6910399_G_A_b38	ENSG00000174837.14	-5.18156	9.0039e-07	-0.346709	Whole_Blood	0.0110667	cis	protein_coding	19	ADGRE1
chr19_54230309_G_C_b38	ENSG00000204577.11	-4.69743	7.07503e-06	-0.198114	Whole_Blood	0.0869096	cis	protein_coding	19	LILRB3
chr19_54316209_T_G_b38	ENSG00000104972.15	5.252	6.60592e-07	0.374846	Whole_Blood	0.00812066	cis	protein_coding	19	LILRB1
chr19_54296519_C_T_b38	ENSG00000104972.15	4.69898	7.02999e-06	0.352987	Whole_Blood	0.0863704	cis	protein_coding	19	LILRB1
chr19_54232863_C_G_b38	ENSG00000244482.10	4.99035	2.06173e-06	0.254059	Whole_Blood	0.0253366	cis	protein_coding	19	LILRA6
chr19_54846051_T_G_b38	ENSG00000240403.5	4.94563	2.49596e-06	0.291224	Whole_Blood	0.0306703	cis	protein_coding	19	KIR3DL2
chr19_1035456_A_C_b38	ENSG00000064666.14	-4.76153	5.42291e-06	-0.147698	Whole_Blood	0.0666313	cis	protein_coding	19	CNN2
chr19_14762472_A_G_b38	ENSG00000127507.17	-4.66846	7.97299e-06	-0.204654	Whole_Blood	0.0979322	cis	protein_coding	19	ADGRE2
chr2_3584212_T_G_b38	ENSG00000228329.1	5.44312	2.8176e-07	0.664639	Whole_Blood	0.0404683	intrachrom_trans	lincRNA	2	LINC01890
chr2_101921806_A_C_b38	ENSG00000281162.2	-4.79872	4.64275e-06	-0.204148	Whole_Blood	0.00614236	cis	lincRNA	2	LINC01127
chr2_202762689_C_T_b38	ENSG00000138439.11	-5.2877	5.64102e-07	-0.353683	Whole_Blood	0.00367174	cis	protein_coding	2	FAM117B
chr2_10423787_A_G_b38	ENSG00000115756.12	5.21101	7.91261e-07	0.274035	Whole_Blood	0.00514953	cis	protein_coding	2	HPCAL1
chr2_201334965_T_C_b38	ENSG00000064012.21	6.66715	8.41559e-10	0.254993	Whole_Blood	5.48024e-06	cis	protein_coding	2	CASP8
chr2_23687285_G_T_b38	ENSG00000173960.13	-6.04649	1.72305e-08	-0.383909	Whole_Blood	0.000112188	cis	protein_coding	2	UBXN2A
chr2_241222776_A_G_b38	ENSG00000168385.17	-5.54226	1.79924e-07	-0.285853	Whole_Blood	0.0011713	cis	protein_coding	2	2022-09-02
chr20_44209910_A_G_b38	ENSG00000132823.10	7.23845	4.69481e-11	0.247309	Whole_Blood	1.23661e-07	cis	protein_coding	20	OSER1
chr20_44216214_A_G_b38	ENSG00000132823.10	5.23653	7.07223e-07	0.21957	Whole_Blood	0.00186212	cis	protein_coding	20	OSER1
chr21_29785193_A_C_b38	ENSG00000159110.19	-4.90473	2.97015e-06	-0.289582	Whole_Blood	0.0456155	intrachrom_trans	protein_coding	21	IFNAR2
chr21_44057219_G_A_b38	ENSG00000160221.16	11.2918	1.37446e-20	1.02331	Whole_Blood	1.31398e-17	cis	protein_coding	21	C21orf33
chr21_42387103_A_AG_b38	ENSG00000160180.15	-4.71289	6.63676e-06	-0.300082	Whole_Blood	0.00633811	cis	protein_coding	21	TFF3
chr22_37580231_C_T_b38	ENSG00000100079.6	7.08642	1.021e-10	0.599227	Whole_Blood	2.91292e-07	cis	protein_coding	22	LGALS2
chr22_41038933_C_T_b38	ENSG00000234965.2	-4.33153	3.09146e-05	-0.735835	Whole_Blood	0.088014	cis	protein_coding	22	SHISA8
chr22_37219171_T_C_b38	ENSG00000278195.1	-5.27763	5.89836e-07	-0.419179	Whole_Blood	0.00168103	cis	protein_coding	22	SSTR3
chr22_37577926_G_A_b38	ENSG00000100079.6	6.89526	2.68808e-10	0.599039	Whole_Blood	7.66639e-07	cis	protein_coding	22	LGALS2
chr22_45155990_C_G_b38	ENSG00000093000.18	-5.28255	5.77124e-07	-0.42385	Whole_Blood	0.00164538	cis	protein_coding	22	NUP50
chr22_23686225_T_C_b38	ENSG00000159496.14	-4.73854	5.96703e-06	-0.159508	Whole_Blood	0.0170001	cis	protein_coding	22	RGL4
chr22_30946607_C_T_b38	ENSG00000167065.13	4.49318	1.62654e-05	0.331245	Whole_Blood	0.0463238	cis	protein_coding	22	DUSP18
chr3_122855604_G_A_b38	ENSG00000273033.2	5.14788	1.04323e-06	0.177956	Whole_Blood	0.000364089	cis	lincRNA	3	LINC02035
chr3_27785309_A_G_b38	ENSG00000272282.1	-4.40109	2.34932e-05	-0.314359	Whole_Blood	0.00815215	cis	lincRNA	3	LINC02084
chr3_27685460_A_G_b38	ENSG00000272282.1	4.4313	2.0835e-05	0.194264	Whole_Blood	0.00725058	cis	lincRNA	3	LINC02084
chr3_107646702_T_C_b38	ENSG00000271856.1	3.91881	0.000148472	0.195569	Whole_Blood	0.0513713	cis	lincRNA	3	LINC01215
chr3_170217830_C_G_b38	ENSG00000173890.16	5.95256	2.68826e-08	0.231347	Whole_Blood	0.000166807	cis	protein_coding	3	GPR160
chr3_63498768_C_T_b38	ENSG00000163635.17	-4.68604	7.41557e-06	-0.104306	Whole_Blood	0.0460062	cis	protein_coding	3	ATXN7
chr4_152180863_T_C_b38	ENSG00000245954.6	6.50328	1.89163e-09	0.474329	Whole_Blood	1.16335e-06	cis	lincRNA	4	RP11-18H21.1
chr4_6751532_A_C_b38	ENSG00000163993.6	-5.30816	5.15186e-07	-0.517158	Whole_Blood	0.00195152	cis	protein_coding	4	S100P
chr4_47780832_G_A_b38	ENSG00000170448.11	6.05264	1.67343e-08	0.474795	Whole_Blood	6.34062e-05	cis	protein_coding	4	NFXL1
chr5_37782301_A_G_b38	ENSG00000135077.8	5.73143	7.55462e-08	0.367113	Whole_Blood	0.0342128	intrachrom_trans	protein_coding	5	HAVCR2
chr5_128675222_T_C_b38	ENSG00000138829.11	6.30962	4.86985e-09	0.594121	Whole_Blood	2.55619e-05	cis	protein_coding	5	FBN2
chr5_80592334_A_G_b38	ENSG00000189127.7	6.05613	1.64583e-08	0.411587	Whole_Blood	8.63733e-05	cis	protein_coding	5	ANKRD34B
chr5_80722425_A_G_b38	ENSG00000189127.7	5.68201	9.49129e-08	0.416719	Whole_Blood	0.000498008	cis	protein_coding	5	ANKRD34B
chr5_176529515_G_A_b38	ENSG00000146083.11	-4.64125	8.91593e-06	-0.19217	Whole_Blood	0.046773	cis	protein_coding	5	RNF44
chr5_80638411_G_T_b38	ENSG00000228716.6	-10.0624	1.21538e-17	-0.650889	Whole_Blood	6.38073e-14	cis	protein_coding	5	DHFR
chr5_96868592_T_C_b38	ENSG00000164307.12	4.51139	1.51161e-05	0.452485	Whole_Blood	0.0792838	cis	protein_coding	5	ERAP1
chr6_90189842_G_A_b38	ENSG00000272468.1	-5.0134	1.86758e-06	-0.43116	Whole_Blood	0.0907381	intrachrom_trans	lincRNA	6	RP1-86C11.7
chr6_31274374_C_T_b38	ENSG00000204632.11	6.38189	3.42691e-09	0.574172	Whole_Blood	0.00182679	intrachrom_trans	protein_coding	6	HLA-G
chr6_29515843_A_T_b38	ENSG00000186470.13	-6.01428	2.00775e-08	-0.549376	Whole_Blood	0.0107027	intrachrom_trans	protein_coding	6	BTN3A2
chr6_31280901_T_C_b38	ENSG00000204632.11	5.60269	1.36589e-07	0.668501	Whole_Blood	0.0728116	intrachrom_trans	protein_coding	6	HLA-G
chr6_31379427_A_T_b38	ENSG00000204632.11	6.05912	1.62266e-08	0.522375	Whole_Blood	0.00864994	intrachrom_trans	protein_coding	6	HLA-G
chr6_30133879_G_A_b38	ENSG00000214894.6	5.14391	1.06145e-06	0.397914	Whole_Blood	0.000827927	cis	lincRNA	6	LINC00243
chr6_31306250_C_T_b38	ENSG00000214894.6	-4.61545	9.90915e-06	-0.371627	Whole_Blood	0.00769941	cis	lincRNA	6	LINC00243
chr6_2970334_G_A_b38	ENSG00000244041.7	5.90285	3.39707e-08	0.338548	Whole_Blood	2.65311e-05	cis	lincRNA	6	LINC01011
chr6_31359387_C_T_b38	ENSG00000272221.1	-5.09192	1.33073e-06	-0.371705	Whole_Blood	0.00103664	cis	lincRNA	6	XXbac-BPG181B23.7
chr6_31263092_T_C_b38	ENSG00000272221.1	-4.86155	3.56531e-06	-0.338532	Whole_Blood	0.00277381	cis	lincRNA	6	XXbac-BPG181B23.7
chr6_31484655_C_T_b38	ENSG00000272221.1	-3.95866	0.000128184	-0.29985	Whole_Blood	0.0994707	cis	lincRNA	6	XXbac-BPG181B23.7
chr6_31306250_C_T_b38	ENSG00000204525.16	-7.09089	9.98071e-11	-0.367033	Whole_Blood	7.92668e-07	cis	protein_coding	6	HLA-C
chr6_31263092_T_C_b38	ENSG00000204525.16	6.76234	5.23686e-10	0.342961	Whole_Blood	4.15859e-06	cis	protein_coding	6	HLA-C
chr6_31379497_C_G_b38	ENSG00000204525.16	6.11594	1.23749e-08	0.32756	Whole_Blood	9.82441e-05	cis	protein_coding	6	HLA-C
chr6_31274374_C_T_b38	ENSG00000204525.16	-5.74346	7.14551e-08	-0.317638	Whole_Blood	0.000567067	cis	protein_coding	6	HLA-C
chr6_31380021_G_A_b38	ENSG00000204525.16	-5.36768	3.95216e-07	-0.311079	Whole_Blood	0.00313565	cis	protein_coding	6	HLA-C
chr6_3047212_G_A_b38	ENSG00000124588.19	-5.00028	1.97578e-06	-0.334717	Whole_Blood	0.0156699	cis	protein_coding	6	NQO2
chr6_155219096_G_A_b38	ENSG00000146426.17	4.94785	2.47244e-06	0.306641	Whole_Blood	0.0196065	cis	protein_coding	6	TIAM2
chr6_32715035_C_A_b38	ENSG00000240065.7	4.92771	2.69394e-06	0.325763	Whole_Blood	0.0213576	cis	protein_coding	6	PSMB9
chr6_32851740_T_C_b38	ENSG00000240065.7	-4.56639	1.21013e-05	-0.289272	Whole_Blood	0.0958419	cis	protein_coding	6	PSMB9
chr6_132729666_A_T_b38	ENSG00000093134.14	-8.55701	4.50733e-14	-0.385579	Whole_Blood	3.58243e-10	cis	protein_coding	6	VNN3
chr6_131652792_C_G_b38	ENSG00000118520.14	-7.69162	4.48098e-12	-0.384976	Whole_Blood	3.56059e-08	cis	protein_coding	6	ARG1
chr6_132729666_A_T_b38	ENSG00000112303.13	-6.61891	1.06909e-09	-0.251859	Whole_Blood	8.48857e-06	cis	protein_coding	6	VNN2
chr6_16758194_C_T_b38	ENSG00000124788.17	-5.88815	3.63972e-08	-0.246031	Whole_Blood	0.000288884	cis	protein_coding	6	ATXN1
chr6_132729666_A_T_b38	ENSG00000112299.7	5.30225	5.28862e-07	0.299374	Whole_Blood	0.00419493	cis	protein_coding	6	VNN1
chr6_29306571_G_A_b38	ENSG00000204713.10	-4.67724	7.6896e-06	-0.212029	Whole_Blood	0.0609324	cis	protein_coding	6	TRIM27
chr6_31452169_C_T_b38	ENSG00000204516.9	-4.61547	9.90839e-06	-0.550418	Whole_Blood	0.0784943	cis	protein_coding	6	MICB
chr6_27332531_A_G_b38	ENSG00000186470.13	-8.48824	6.52504e-14	-0.683618	Whole_Blood	5.18545e-10	cis	protein_coding	6	BTN3A2
chr6_30063568_T_C_b38	ENSG00000206503.12	-4.58274	1.13235e-05	-0.269515	Whole_Blood	0.0896933	cis	protein_coding	6	HLA-A
chr6_29865476_C_A_b38	ENSG00000204642.13	-7.68933	4.53498e-12	-0.559814	Whole_Blood	3.60304e-08	cis	protein_coding	6	HLA-F
chr6_32761024_G_A_b38	ENSG00000237541.3	7.11487	8.83257e-11	0.982423	Whole_Blood	7.01571e-07	cis	protein_coding	6	HLA-DQA2
chr6_32636375_A_G_b38	ENSG00000237541.3	4.9339	2.62385e-06	0.486153	Whole_Blood	0.0208045	cis	protein_coding	6	HLA-DQA2
chr6_32373576_G_A_b38	ENSG00000237541.3	4.73363	6.0901e-06	0.451467	Whole_Blood	0.0482702	cis	protein_coding	6	HLA-DQA2
chr6_31445184_T_C_b38	ENSG00000234745.10	-4.72555	6.29758e-06	-0.242166	Whole_Blood	0.0499083	cis	protein_coding	6	HLA-B
chr6_29696400_A_G_b38	ENSG00000204644.9	7.13325	8.04231e-11	0.651712	Whole_Blood	6.38881e-07	cis	protein_coding	6	ZFP57
chr6_29813272_T_G_b38	ENSG00000204644.9	-6.10124	1.32749e-08	-0.621011	Whole_Blood	0.000105376	cis	protein_coding	6	ZFP57
chr6_32669525_G_A_b38	ENSG00000231852.6	5.38951	3.58442e-07	1.05351	Whole_Blood	0.00284424	cis	protein_coding	6	CYP21A2
chr6_28808205_G_C_b38	ENSG00000204713.10	5.32331	4.81642e-07	0.241446	Whole_Blood	0.00382086	cis	protein_coding	6	TRIM27
chr6_28712167_C_T_b38	ENSG00000204713.10	-4.9187	2.79903e-06	-0.228712	Whole_Blood	0.0221879	cis	protein_coding	6	TRIM27
chr6_32234820_G_T_b38	ENSG00000204516.9	-4.63162	9.27505e-06	-0.512819	Whole_Blood	0.0734862	cis	protein_coding	6	MICB
chr6_32843852_G_T_b38	ENSG00000240065.7	-4.56639	1.21013e-05	-0.289272	Whole_Blood	0.0958419	cis	protein_coding	6	PSMB9
chr7_8597960_G_C_b38	ENSG00000129103.17	-5.57523	1.54838e-07	-0.456508	Whole_Blood	0.0813523	intrachrom_trans	protein_coding	7	SUMF2
chr7_150338437_T_G_b38	ENSG00000127399.14	6.63441	9.90037e-10	0.309171	Whole_Blood	6.0115e-06	cis	protein_coding	7	LRRC61
chr7_150793343_C_G_b38	ENSG00000002726.20	-5.55518	1.69649e-07	-0.579795	Whole_Blood	0.00102977	cis	protein_coding	7	AOC1
chr7_43207645_C_G_b38	ENSG00000136197.12	5.1392	1.08344e-06	0.489768	Whole_Blood	0.00657542	cis	protein_coding	7	C7orf25
chr7_43621873_CT_C_b38	ENSG00000106605.10	4.67931	7.6244e-06	0.209243	Whole_Blood	0.0462496	cis	protein_coding	7	BLVRA
chr7_150793343_C_G_b38	ENSG00000106565.17	-4.56421	1.22088e-05	-0.448366	Whole_Blood	0.0740342	cis	protein_coding	7	TMEM176B
chr7_76514308_G_A_b38	ENSG00000146707.14	8.54319	4.85534e-14	0.681078	Whole_Blood	2.94865e-10	cis	protein_coding	7	POMZP3
chr7_105226025_T_A_b38	ENSG00000135250.16	-4.97379	2.21324e-06	-0.197666	Whole_Blood	0.0134277	cis	protein_coding	7	SRPK2
chr7_143345744_C_T_b38	ENSG00000188037.10	-4.63945	8.98205e-06	-0.439008	Whole_Blood	0.0544761	cis	protein_coding	7	CLCN1
chr7_12319830_C_CT_b38	ENSG00000106460.18	4.51873	1.46754e-05	0.206938	Whole_Blood	0.0889769	cis	protein_coding	7	TMEM106B
chr7_1109353_C_T_b38	ENSG00000178381.11	-5.68084	9.54228e-08	-0.333419	Whole_Blood	0.000579312	cis	protein_coding	7	ZFAND2A
chr7_36736167_T_C_b38	ENSG00000136250.11	5.11672	1.19486e-06	0.404816	Whole_Blood	0.00725039	cis	protein_coding	7	AOAH
chr8_9186442_A_C_b38	ENSG00000248538.6	4.28131	3.76236e-05	0.394876	Whole_Blood	0.0246058	cis	lincRNA	8	RP11-10A14.5
chr8_132710035_T_C_b38	ENSG00000129295.8	-13.2935	2.40985e-25	-0.601324	Whole_Blood	1.1201e-21	cis	protein_coding	8	LRRC6
chr8_19718937_C_T_b38	ENSG00000147408.14	6.05213	1.67744e-08	0.333401	Whole_Blood	7.7934e-05	cis	protein_coding	8	CSGALNACT1
chr8_19748054_C_CA_b38	ENSG00000147408.14	4.71579	6.55763e-06	0.303975	Whole_Blood	0.0304405	cis	protein_coding	8	CSGALNACT1
chr8_141343053_A_G_b38	ENSG00000022567.9	-4.49967	1.58465e-05	-0.294863	Whole_Blood	0.0735437	cis	protein_coding	8	SLC45A4
chr8_143902552_T_C_b38	ENSG00000178685.13	-5.14385	1.06169e-06	-0.179152	Whole_Blood	0.0049305	cis	protein_coding	8	PARP10
chr8_144073993_T_A_b38	ENSG00000179632.9	-4.73236	6.12224e-06	-0.273433	Whole_Blood	0.0284256	cis	protein_coding	8	MAF1
chr8_89625972_T_C_b38	ENSG00000164823.9	-5.32104	4.86524e-07	-0.29159	Whole_Blood	0.0022599	cis	protein_coding	8	OSGIN2
chr8_28138849_G_A_b38	ENSG00000134014.16	7.59263	7.51547e-12	0.383304	Whole_Blood	3.49244e-08	cis	protein_coding	8	ELP3
chr9_68569853_C_T_b38	ENSG00000234506.5	-4.86331	3.53901e-06	-0.202587	Whole_Blood	0.00164564	cis	lincRNA	9	LINC01506
chr9_68500113_A_AT_b38	ENSG00000234506.5	-3.95738	0.00012879	-0.165513	Whole_Blood	0.0596299	cis	lincRNA	9	LINC01506
chr9_94306276_C_G_b38	ENSG00000232063.1	3.9867	0.000115522	0.600014	Whole_Blood	0.0536023	cis	lincRNA	9	RP11-307E17.8
chr9_137833670_A_T_b38	ENSG00000197070.13	4.96872	2.26172e-06	0.333864	Whole_Blood	0.0100624	cis	protein_coding	9	ARRDC1
chr9_98127484_G_A_b38	ENSG00000106785.14	-7.00977	1.50706e-10	-0.535511	Whole_Blood	6.71848e-07	cis	protein_coding	9	TRIM14
chr9_98127058_G_T_b38	ENSG00000106785.14	-6.87134	3.03194e-10	-0.519875	Whole_Blood	1.35134e-06	cis	protein_coding	9	TRIM14
chr9_34649445_A_G_b38	ENSG00000137070.17	6.38246	3.41749e-09	0.378089	Whole_Blood	1.52284e-05	cis	protein_coding	9	IL11RA
chr9_131613253_TG_T_b38	ENSG00000107263.18	5.1931	8.55977e-07	0.301575	Whole_Blood	0.00381252	cis	protein_coding	9	RAPGEF1
chr9_131735209_G_A_b38	ENSG00000107263.18	-5.18163	9.00093e-07	-0.283601	Whole_Blood	0.00400812	cis	protein_coding	9	RAPGEF1
chr9_137833670_A_T_b38	ENSG00000181090.19	5.12599	1.14761e-06	0.530967	Whole_Blood	0.00510802	cis	protein_coding	9	EHMT1
chr9_94306276_C_G_b38	ENSG00000148110.15	6.36535	3.71456e-09	0.456538	Whole_Blood	1.65484e-05	cis	protein_coding	9	MFSD14B
chr9_99166420_A_C_b38	ENSG00000106799.12	-4.75628	5.54266e-06	-0.184182	Whole_Blood	0.0246538	cis	protein_coding	9	TGFBR1
chr9_133370907_C_A_b38	ENSG00000148297.15	5.18118	9.01879e-07	0.299244	Whole_Blood	0.00401516	cis	protein_coding	9	MED22
chr9_136494732_A_G_b38	ENSG00000187796.13	4.98426	2.11627e-06	0.21499	Whole_Blood	0.00941739	cis	protein_coding	9	CARD9
chr9_113536313_G_A_b38	ENSG00000138835.22	-4.60742	1.02397e-05	-0.351627	Whole_Blood	0.0455359	cis	protein_coding	9	RGS3
chr14_106869963_C_A_b38	ENSG00000020633.18	-5.65142	1.09254e-07	-0.368284	Whole_Blood	0.0768139	trans	protein_coding	1	RUNX3
chr22_34936186_G_A_b38	ENSG00000142945.12	-5.5379	1.83525e-07	-0.388058	Whole_Blood	0.0692212	trans	protein_coding	1	KIF2C
chr5_33667648_G_T_b38	ENSG00000162746.14	-5.76777	6.38366e-08	-0.434764	Whole_Blood	0.0793765	trans	protein_coding	1	FCRLB
chr22_48922094_G_C_b38	ENSG00000062650.17	-5.20915	7.97738e-07	-0.126601	Whole_Blood	0.0567168	trans	protein_coding	10	WAPL
chr20_57586542_C_T_b38	ENSG00000254789.2	-3.99589	0.000111639	-0.305186	Whole_Blood	0.0645271	trans	lincRNA	11	RP11-531H8.2
chr5_91912697_G_T_b38	ENSG00000168092.13	-5.85962	4.16023e-08	-0.188242	Whole_Blood	0.0108189	trans	protein_coding	11	PAFAH1B2
chr20_48849144_G_A_b38	ENSG00000256128.5	-5.04549	1.62664e-06	-0.468625	Whole_Blood	0.0636408	trans	lincRNA	12	LINC00944
chr9_101971688_G_C_b38	ENSG00000237248.4	5.81273	5.17893e-08	0.347983	Whole_Blood	0.00321772	trans	lincRNA	12	LINC00987
chr17_77034131_G_T_b38	ENSG00000277767.1	5.15684	1.00319e-06	0.819669	Whole_Blood	0.0123924	trans	lincRNA	13	RP11-365P13.5
chr21_21672347_T_A_b38	ENSG00000102796.10	-5.40853	3.29152e-07	-0.313321	Whole_Blood	0.0123771	trans	protein_coding	13	DHRS12
chr21_21672347_T_A_b38	ENSG00000281106.2	-5.1192	1.18206e-06	-0.330762	Whole_Blood	0.0444477	trans	protein_coding	13	LINC00282
chr3_12431546_A_G_b38	ENSG00000277767.1	5.01546	1.85115e-06	0.392782	Whole_Blood	0.056001	trans	lincRNA	13	RP11-365P13.5
chr5_159862923_A_AT_b38	ENSG00000153495.10	-5.3101	5.10756e-07	-0.535683	Whole_Blood	0.0876831	trans	protein_coding	13	TEX29
chr8_98354238_C_T_b38	ENSG00000274922.1	5.61521	1.28988e-07	0.354179	Whole_Blood	0.00226915	trans	lincRNA	13	RP11-88E10.5
chr13_94126970_A_G_b38	ENSG00000100865.14	-5.34546	4.36399e-07	-0.178417	Whole_Blood	0.0498372	trans	protein_coding	14	CINP
chr19_2722399_T_C_b38	ENSG00000258867.5	-4.99067	2.05891e-06	-0.473621	Whole_Blood	0.0521482	trans	lincRNA	14	LINC01146
chr19_41079203_G_A_b38	ENSG00000154001.13	5.36496	4.00033e-07	0.231602	Whole_Blood	0.0443561	trans	protein_coding	14	PPP2R5E
chr2_1088138_C_G_b38	ENSG00000226777.7	-5.06387	1.50252e-06	-0.308877	Whole_Blood	0.0831886	trans	lincRNA	14	FAM30A
chr2_1090022_T_C_b38	ENSG00000226777.7	-5.06387	1.50252e-06	-0.308877	Whole_Blood	0.0831886	trans	lincRNA	14	FAM30A
chr2_164855791_T_C_b38	ENSG00000092010.14	5.36982	3.91447e-07	0.27872	Whole_Blood	0.0910019	trans	protein_coding	14	PSME1
chr21_21568986_G_C_b38	ENSG00000100599.15	5.14888	1.03865e-06	0.131039	Whole_Blood	0.0688888	trans	protein_coding	14	RIN3
chr7_69442994_A_G_b38	ENSG00000258976.1	5.0528	1.57613e-06	0.382291	Whole_Blood	0.065671	trans	lincRNA	14	CTD-2207P18.2
chr7_105790733_T_C_b38	ENSG00000140030.5	-5.49392	2.24035e-07	-0.229914	Whole_Blood	0.0369514	trans	protein_coding	14	GPR65
chr8_94623301_C_T_b38	ENSG00000092036.18	5.49424	2.2371e-07	0.243517	Whole_Blood	0.0459577	trans	protein_coding	14	HAUS4
chr20_20572868_A_G_b38	ENSG00000259703.5	4.95971	2.35051e-06	0.615934	Whole_Blood	0.0472475	trans	lincRNA	15	LINC00593
chr20_58745918_G_A_b38	ENSG00000140350.15	5.34486	4.37568e-07	0.259732	Whole_Blood	0.0552286	trans	protein_coding	15	ANP32A
chr7_131225485_T_G_b38	ENSG00000068305.17	5.72066	7.94052e-08	0.183086	Whole_Blood	0.0246965	trans	protein_coding	15	MEF2A
chr8_29469248_A_T_b38	ENSG00000180357.9	5.42824	3.01275e-07	0.249016	Whole_Blood	0.0666999	trans	protein_coding	15	ZNF609
chr1_59035081_C_T_b38	ENSG00000260923.6	-4.99785	1.99656e-06	-0.934715	Whole_Blood	0.0815473	trans	lincRNA	16	LINC02193
chr10_36476545_C_T_b38	ENSG00000157349.16	5.54635	1.76609e-07	0.167952	Whole_Blood	0.058436	trans	protein_coding	16	DDX19B
chr13_86443270_C_T_b38	ENSG00000281005.1	4.79534	4.70897e-06	0.443088	Whole_Blood	0.0420323	trans	lincRNA	16	LINC00921
chr14_23630359_C_T_b38	ENSG00000260979.1	4.89132	3.14372e-06	0.302934	Whole_Blood	0.0358289	trans	lincRNA	16	RP11-77H9.8
chr15_56002156_T_C_b38	ENSG00000261172.1	-5.17173	9.39966e-07	-0.909702	Whole_Blood	0.00967789	trans	lincRNA	16	RP11-356C4.5
chr20_17819815_A_G_b38	ENSG00000166848.5	5.41651	3.17568e-07	0.451193	Whole_Blood	0.045208	trans	protein_coding	16	TERF2IP
chr7_105787764_A_T_b38	ENSG00000038358.14	5.37996	3.74093e-07	0.167566	Whole_Blood	0.0702521	trans	protein_coding	16	EDC4
chr9_103726839_T_C_b38	ENSG00000260923.6	4.79184	4.77836e-06	0.554728	Whole_Blood	0.0960689	trans	lincRNA	16	LINC02193
chr2_132042479_T_C_b38	ENSG00000266389.1	-5.62446	1.23637e-07	-0.338691	Whole_Blood	0.00924288	trans	lincRNA	17	CTB-41I6.1
chr22_42477936_A_G_b38	ENSG00000178977.3	-5.1437	1.0624e-06	-0.351415	Whole_Blood	0.019102	trans	lincRNA	17	LINC00324
chr6_116329495_A_T_b38	ENSG00000126860.11	5.59848	1.39249e-07	0.390133	Whole_Blood	0.0868228	trans	protein_coding	17	EVI2A
chr17_9212088_G_A_b38	ENSG00000267279.1	5.07627	1.42409e-06	0.252889	Whole_Blood	0.0249115	trans	lincRNA	18	RP11-879F14.2
chr17_34802907_T_C_b38	ENSG00000152242.10	-5.73444	7.45026e-08	-0.265997	Whole_Blood	0.00511058	trans	protein_coding	18	C18orf25
chr3_31164944_G_A_b38	ENSG00000101558.13	5.41763	3.15985e-07	0.172696	Whole_Blood	0.0539036	trans	protein_coding	18	VAPA
chr4_67769354_T_G_b38	ENSG00000263627.1	4.98215	2.13542e-06	0.344257	Whole_Blood	0.0738834	trans	lincRNA	18	PPP4R1-AS1
chr7_39288982_C_A_b38	ENSG00000078142.12	5.71185	8.27043e-08	0.146216	Whole_Blood	0.0113413	trans	protein_coding	18	PIK3C3
chr18_11056774_A_C_b38	ENSG00000127452.8	-5.55795	1.67531e-07	-0.584857	Whole_Blood	0.0691055	trans	protein_coding	19	FBXL12
chr2_183490581_G_A_b38	ENSG00000125910.5	5.832	4.73354e-08	0.19119	Whole_Blood	0.0363093	trans	protein_coding	19	S1PR4
chr5_116829958_A_G_b38	ENSG00000266913.1	-5.01602	1.84672e-06	-0.798965	Whole_Blood	0.0788456	trans	lincRNA	19	LINC01841
chr8_53893993_GA_G_b38	ENSG00000124469.11	-5.75742	6.69783e-08	-0.673148	Whole_Blood	0.0339221	trans	protein_coding	19	CEACAM8
chr15_78812259_C_T_b38	ENSG00000127824.13	5.71168	8.2769e-08	0.169107	Whole_Blood	0.0289661	trans	protein_coding	2	TUBA4A
chr16_49654931_TTACTGTCATCTTACAGTAAA_T_b38	ENSG00000168894.9	6.17622	9.27068e-09	0.110265	Whole_Blood	0.00367146	trans	protein_coding	2	RNF181
chr17_61422156_C_T_b38	ENSG00000228590.1	-5.24711	6.74979e-07	-0.587807	Whole_Blood	0.0437144	trans	lincRNA	2	AC007381.3
chr21_35325954_A_G_b38	ENSG00000228590.1	5.002	1.9613e-06	0.670209	Whole_Blood	0.0674218	trans	lincRNA	2	AC007381.3
chr3_182614697_A_C_b38	ENSG00000257135.5	5.2243	7.46332e-07	0.754096	Whole_Blood	0.0966373	trans	lincRNA	2	RP11-320M2.1
chr5_3671219_A_T_b38	ENSG00000280721.1	-5.3155	4.98641e-07	-0.897876	Whole_Blood	0.0625166	trans	lincRNA	2	LINC01943
chr7_115544200_A_G_b38	ENSG00000235192.1	6.11434	1.24697e-08	0.336059	Whole_Blood	0.0015406	trans	lincRNA	2	AC009495.2
chr8_10908865_C_CT_b38	ENSG00000115762.16	5.91806	3.16257e-08	0.503167	Whole_Blood	0.0206747	trans	protein_coding	2	PLEKHB2
chr13_83128216_C_A_b38	ENSG00000101236.16	-5.63342	1.1866e-07	-0.336616	Whole_Blood	0.0157637	trans	protein_coding	20	RNF24
chr16_5065227_C_T_b38	ENSG00000176659.7	4.8929	3.12279e-06	0.342996	Whole_Blood	0.0562165	trans	lincRNA	20	C20orf197
chr18_75856318_T_C_b38	ENSG00000203999.8	-5.05303	1.57455e-06	-0.238198	Whole_Blood	0.0258666	trans	lincRNA	20	LINC01270
chr3_28723939_A_G_b38	ENSG00000176659.7	-4.92224	2.75733e-06	-0.375308	Whole_Blood	0.091069	trans	lincRNA	20	C20orf197
chr4_148669429_G_A_b38	ENSG00000125900.12	-5.66683	1.0178e-07	-0.222401	Whole_Blood	0.0172705	trans	protein_coding	20	SIRPD
chr13_108814735_AT_A_b38	ENSG00000142185.16	7.62815	6.24407e-12	0.967412	Whole_Blood	2.91186e-07	trans	protein_coding	21	TRPM2
chr13_108821567_G_A_b38	ENSG00000142185.16	6.00342	2.11381e-08	0.878079	Whole_Blood	0.000985734	trans	protein_coding	21	TRPM2
chr16_82366520_G_C_b38	ENSG00000160213.6	-5.14117	1.07419e-06	-0.403746	Whole_Blood	0.0549159	trans	protein_coding	21	CSTB
chr6_16916312_A_G_b38	ENSG00000142185.16	-5.17767	9.15849e-07	-0.67891	Whole_Blood	0.0556955	trans	protein_coding	21	TRPM2
chr7_94581122_G_A_b38	ENSG00000142185.16	5.06408	1.50116e-06	0.752017	Whole_Blood	0.0773714	trans	protein_coding	21	TRPM2
chr8_64298486_A_G_b38	ENSG00000226012.1	4.90976	2.90735e-06	0.629785	Whole_Blood	0.0818187	trans	lincRNA	21	AP001434.2
chr9_93721249_G_A_b38	ENSG00000142185.16	-5.34804	4.31417e-07	-0.736786	Whole_Blood	0.0191238	trans	protein_coding	21	TRPM2
chr11_78145131_C_T_b38	ENSG00000100218.11	5.25777	6.43975e-07	0.299557	Whole_Blood	0.093319	trans	protein_coding	22	RSPH14
chr14_95343720_C_T_b38	ENSG00000244625.5	-4.85048	3.73574e-06	-0.67247	Whole_Blood	0.0590321	trans	lincRNA	22	MIATNB
chr19_1555881_C_T_b38	ENSG00000100351.16	-5.37428	3.83728e-07	-0.344835	Whole_Blood	0.039643	trans	protein_coding	22	GRAP2
chr3_17137287_T_C_b38	ENSG00000228719.1	5.58196	1.50157e-07	0.32949	Whole_Blood	0.00523057	trans	lincRNA	22	RP5-1119A7.14
chr4_98606813_A_G_b38	ENSG00000100300.17	5.56509	1.62166e-07	0.324172	Whole_Blood	0.030956	trans	protein_coding	22	TSPO
chr9_76536949_A_G_b38	ENSG00000177663.13	5.40561	3.33497e-07	0.174899	Whole_Blood	0.0573254	trans	protein_coding	22	IL17RA
chr13_18937148_T_C_b38	ENSG00000186792.16	5.53235	1.88214e-07	0.544431	Whole_Blood	0.0813768	trans	protein_coding	3	HYAL3
chr16_2701651_G_GC_b38	ENSG00000272282.1	5.00212	1.96025e-06	0.236738	Whole_Blood	0.0456855	trans	lincRNA	3	LINC02084
chr16_52408797_T_C_b38	ENSG00000157017.15	5.65677	1.06601e-07	0.609608	Whole_Blood	0.0452687	trans	protein_coding	3	GHRL
chr16_2701651_G_GC_b38	ENSG00000163508.12	5.60866	1.32914e-07	0.239533	Whole_Blood	0.0564427	trans	protein_coding	3	EOMES
chr17_82865327_C_T_b38	ENSG00000272334.1	4.82546	4.15036e-06	0.47004	Whole_Blood	0.0727101	trans	lincRNA	3	RP11-129K12.1
chr20_9833653_G_A_b38	ENSG00000164054.15	-5.93185	2.96387e-08	-0.152931	Whole_Blood	0.0066342	trans	protein_coding	3	SHISA5
chr4_115250972_A_G_b38	ENSG00000229453.2	5.71031	8.32954e-08	0.338289	Whole_Blood	0.0610163	trans	protein_coding	3	SPINK8
chr5_155681418_T_C_b38	ENSG00000138463.8	-6.22134	7.46227e-09	-0.299932	Whole_Blood	0.00441856	trans	protein_coding	3	DIRC2
chr1_5297111_A_C_b38	ENSG00000249173.5	-5.69911	8.77142e-08	-0.352902	Whole_Blood	0.00491515	trans	lincRNA	4	LINC01093
chr19_52240708_A_T_b38	ENSG00000171564.11	5.64065	1.14789e-07	0.60363	Whole_Blood	0.016387	trans	protein_coding	4	FGB
chr3_62065809_C_G_b38	ENSG00000174123.10	6.10838	1.28302e-08	0.181309	Whole_Blood	0.0055595	trans	protein_coding	4	TLR10
chr8_126728372_G_T_b38	ENSG00000272632.1	4.99177	2.04922e-06	0.48981	Whole_Blood	0.0703538	trans	lincRNA	4	RP11-362F19.3
chr9_90843821_G_A_b38	ENSG00000271538.5	4.96166	2.331e-06	0.516438	Whole_Blood	0.0853168	trans	lincRNA	4	RP11-326I11.4
chr10_3069045_C_T_b38	ENSG00000113088.5	-5.48351	2.34829e-07	-0.369706	Whole_Blood	0.0916388	trans	protein_coding	5	GZMK
chr11_115300489_G_A_b38	ENSG00000146007.10	5.70171	8.66713e-08	0.418623	Whole_Blood	0.0319594	trans	protein_coding	5	ZMAT2
chr19_35429662_AC_A_b38	ENSG00000204628.11	-6.18662	8.81916e-09	-0.330107	Whole_Blood	0.00147178	trans	protein_coding	5	RACK1
chr2_47656218_T_C_b38	ENSG00000245060.6	5.37849	3.76557e-07	0.282671	Whole_Blood	0.0276863	trans	lincRNA	5	LINC00847
chr4_112325816_C_T_b38	ENSG00000249396.1	5.47762	2.41168e-07	0.479639	Whole_Blood	0.0135223	trans	lincRNA	5	LINC02212
chr4_138271270_A_G_b38	ENSG00000272112.1	-5.38847	3.60125e-07	-0.483292	Whole_Blood	0.0201918	trans	lincRNA	5	CTB-113P19.5
chr4_118557650_A_G_b38	ENSG00000120709.10	-5.93872	2.86953e-08	-0.157239	Whole_Blood	0.0111966	trans	protein_coding	5	FAM53C
chr4_106556647_C_T_b38	ENSG00000175471.19	5.53915	1.82487e-07	0.224248	Whole_Blood	0.0712039	trans	protein_coding	5	MCTP1
chr17_56352794_C_T_b38	ENSG00000137261.13	-5.43455	2.92847e-07	-0.225556	Whole_Blood	0.0908477	trans	protein_coding	6	KIAA0319
chr17_10181022_G_A_b38	ENSG00000074706.13	-5.42895	3.00315e-07	-0.278229	Whole_Blood	0.0931641	trans	protein_coding	6	IPCEF1
chr19_54088683_G_A_b38	ENSG00000112078.13	5.49038	2.27651e-07	0.449863	Whole_Blood	0.0449038	trans	protein_coding	6	KCTD20
chr4_170899940_G_T_b38	ENSG00000241106.6	6.27247	5.83008e-09	0.474652	Whole_Blood	0.00403693	trans	protein_coding	6	HLA-DOB
chr22_49116841_C_T_b38	ENSG00000233559.1	4.77831	5.05636e-06	0.355862	Whole_Blood	0.0580015	trans	lincRNA	7	LINC00513
chr3_193896574_G_A_b38	ENSG00000002822.15	5.68907	9.18711e-08	0.319017	Whole_Blood	0.0504277	trans	protein_coding	7	MAD1L1
chr9_112061018_C_T_b38	ENSG00000075303.12	-5.53436	1.86503e-07	-0.22628	Whole_Blood	0.0831937	trans	protein_coding	7	SLC25A40
chr14_101477677_A_G_b38	ENSG00000104765.15	5.56773	1.60224e-07	0.421725	Whole_Blood	0.033475	trans	protein_coding	8	BNIP3L
chr15_89920038_G_A_b38	ENSG00000153317.14	-5.39191	3.54617e-07	-0.293774	Whole_Blood	0.0698957	trans	protein_coding	8	ASAP1
chr16_89171782_G_A_b38	ENSG00000254288.1	5.21368	7.82041e-07	0.172551	Whole_Blood	0.0234323	trans	lincRNA	8	RP11-6I2.3
chr20_23042063_T_G_b38	ENSG00000248538.6	-4.89338	3.11649e-06	-0.519776	Whole_Blood	0.0632306	trans	lincRNA	8	RP11-10A14.5
chr20_4089213_C_T_b38	ENSG00000254054.2	5.18074	9.03619e-07	0.869068	Whole_Blood	0.0183344	trans	lincRNA	8	RP11-156K13.3
chr1_215799384_A_G_b38	ENSG00000283378.1	-5.51529	2.03364e-07	-0.779001	Whole_Blood	0.0846595	trans	protein_coding	9	CH17-296N19.1
chr15_54792379_T_C_b38	ENSG00000119403.13	-5.4063	3.3246e-07	-0.237994	Whole_Blood	0.0427809	trans	protein_coding	9	PHF19
chr17_78806566_T_C_b38	ENSG00000235453.8	-5.32536	4.77257e-07	-0.314468	Whole_Blood	0.0868059	trans	protein_coding	9	TOPORS-AS1
chr19_6995950_A_G_b38	ENSG00000279141.3	5.23059	7.25958e-07	0.38332	Whole_Blood	0.00842692	trans	lincRNA	9	LINC01451
chr2_65998021_G_C_b38	ENSG00000148362.10	-5.67384	9.8548e-08	-0.204372	Whole_Blood	0.0401307	trans	protein_coding	9	C9orf142
chr6_106474075_C_CTG_b38	ENSG00000179082.3	4.92926	2.6762e-06	0.256427	Whole_Blood	0.0995038	trans	lincRNA	9	C9orf106
chr8_141528639_C_T_b38	ENSG00000165119.20	5.56581	1.61633e-07	0.23338	Whole_Blood	0.0431442	trans	protein_coding	9	HNRNPK
chr1_12715701_C_T_b38	ENSG00000272864.1	5.3647	6.61518e-07	0.625655	Thyroid	0.0823108	intrachrom_trans	lincRNA	1	RP11-17E13.2
chr1_229205066_T_A_b38	ENSG00000236975.1	8.96747	5.23601e-14	0.720637	Thyroid	5.31455e-11	cis	lincRNA	1	RP5-1065P14.2
chr1_247202128_A_G_b38	ENSG00000259865.1	6.57343	3.49299e-09	0.332938	Thyroid	3.54189e-06	cis	lincRNA	1	RP11-488L18.10
chr1_247142948_GTGTT_G_b38	ENSG00000259865.1	5.11898	1.81904e-06	0.43974	Thyroid	0.00184269	cis	lincRNA	1	RP11-488L18.10
chr1_113057891_C_T_b38	ENSG00000238198.1	4.95642	3.50836e-06	0.452147	Thyroid	0.00355046	cis	lincRNA	1	RP11-31F15.2
chr1_16041829_A_G_b38	ENSG00000184908.17	8.7229	1.65839e-13	0.550282	Thyroid	7.00837e-10	cis	protein_coding	1	CLCNKB
chr1_179484095_T_C_b38	ENSG00000162782.15	6.40405	7.44727e-09	0.602582	Thyroid	3.14647e-05	cis	protein_coding	1	TDRD5
chr1_69566573_T_C_b38	ENSG00000033122.18	6.29972	1.18354e-08	0.441022	Thyroid	4.99928e-05	cis	protein_coding	1	LRRC7
chr1_228124015_C_T_b38	ENSG00000162913.9	5.87405	7.62196e-08	0.486963	Thyroid	0.000321876	cis	protein_coding	1	C1orf145
chr1_228293263_A_G_b38	ENSG00000162913.9	-5.55671	2.9575e-07	-0.436258	Thyroid	0.00124866	cis	protein_coding	1	C1orf145
chr1_179289055_A_G_b38	ENSG00000162782.15	5.19332	1.3426e-06	0.568343	Thyroid	0.00566712	cis	protein_coding	1	TDRD5
chr1_74734289_T_C_b38	ENSG00000116791.13	-4.95726	3.49655e-06	-0.43884	Thyroid	0.0147554	cis	protein_coding	1	CRYZ
chr1_247323119_G_C_b38	ENSG00000162714.12	-10.2687	1.1462e-16	-0.510215	Thyroid	4.84499e-13	cis	protein_coding	1	ZNF496
chr10_27324530_T_C_b38	ENSG00000260151.1	-4.46769	2.367e-05	-0.55747	Thyroid	0.00653292	cis	lincRNA	10	RP11-748L13.6
chr10_93120378_A_G_b38	ENSG00000138193.15	-4.06423	0.000105346	-0.444167	Thyroid	0.0798523	cis	protein_coding	10	PLCE1
chr11_83072772_C_T_b38	ENSG00000246067.7	-6.23977	1.54276e-08	-0.715146	Thyroid	9.71939e-06	cis	lincRNA	11	RAB30-AS1
chr11_65393857_T_C_b38	ENSG00000245532.7	4.97873	3.20793e-06	0.283904	Thyroid	0.00201779	cis	lincRNA	11	NEAT1
chr11_65556805_C_T_b38	ENSG00000245532.7	4.0216	0.000122755	0.508981	Thyroid	0.0770904	cis	lincRNA	11	NEAT1
chr11_111790731_C_G_b38	ENSG00000137713.15	-6.5409	4.04155e-09	-0.619796	Thyroid	1.16316e-05	cis	protein_coding	11	PPP2R1B
chr11_707025_G_A_b38	ENSG00000177042.14	4.66673	1.10145e-05	0.536774	Thyroid	0.0316886	cis	protein_coding	11	TMEM80
chr11_18149141_T_C_b38	ENSG00000166788.9	4.43813	2.6477e-05	0.337151	Thyroid	0.0761213	cis	protein_coding	11	SAAL1
chr11_5596757_G_A_b38	ENSG00000121236.20	-4.54773	1.7439e-05	-0.343715	Thyroid	0.0501545	cis	protein_coding	11	TRIM6
chr12_6476444_T_C_b38	ENSG00000139192.11	7.26468	1.50501e-10	0.540862	Thyroid	1.78645e-07	cis	protein_coding	12	TAPBPL
chr12_120761088_C_G_b38	ENSG00000175970.10	5.08403	2.09681e-06	0.217611	Thyroid	0.00248682	cis	protein_coding	12	UNC119B
chr14_90494159_A_T_b38	ENSG00000100478.14	-5.16687	1.49615e-06	-0.306308	Thyroid	0.0929288	intrachrom_trans	protein_coding	14	AP4S1
chr14_101948492_C_T_b38	ENSG00000271780.1	6.17925	2.01426e-08	0.687157	Thyroid	9.9706e-06	cis	lincRNA	14	RP11-1017G21.5
chr14_101948492_C_T_b38	ENSG00000272444.1	4.67798	1.05427e-05	0.534082	Thyroid	0.00520808	cis	lincRNA	14	RP11-1017G21.6
chr14_101114260_A_T_b38	ENSG00000272444.1	-3.9983	0.00013341	-0.293056	Thyroid	0.0657712	cis	lincRNA	14	RP11-1017G21.6
chr15_31015550_G_A_b38	ENSG00000178115.11	-5.17854	1.42638e-06	-0.560112	Thyroid	0.0015248	cis	protein_coding	15	GOLGA8Q
chr16_24299561_G_A_b38	ENSG00000187185.4	-5.1431	1.64874e-06	-0.534954	Thyroid	0.0318372	intrachrom_trans	lincRNA	16	CTD-2600O9.1
chr17_46048999_C_T_b38	ENSG00000232300.1	6.72102	1.79736e-09	0.899168	Thyroid	1.68233e-06	cis	lincRNA	17	FAM215B
chr17_68162405_C_T_b38	ENSG00000278740.1	4.27548	4.86899e-05	0.36216	Thyroid	0.0455251	cis	lincRNA	17	RP11-147L13.14
chr17_46164164_T_A_b38	ENSG00000267198.1	-4.1632	7.35881e-05	-0.796013	Thyroid	0.0687313	cis	lincRNA	17	RP11-798G7.6
chr17_46048999_C_T_b38	ENSG00000238083.7	14.9374	9.72043e-26	1.14757	Thyroid	3.07749e-22	cis	protein_coding	17	LRRC37A2
chr17_46048999_C_T_b38	ENSG00000185829.17	8.96988	5.17687e-14	0.990187	Thyroid	1.63796e-10	cis	protein_coding	17	ARL17A
chr17_47811882_G_A_b38	ENSG00000006025.11	8.34851	9.65695e-13	0.351619	Thyroid	3.05353e-09	cis	protein_coding	17	OSBPL7
chr17_560603_A_G_b38	ENSG00000141252.19	-7.67342	2.27037e-11	-0.560967	Thyroid	7.17664e-08	cis	protein_coding	17	VPS53
chr17_45855941_T_C_b38	ENSG00000176681.14	6.12614	2.54358e-08	0.60162	Thyroid	8.03771e-05	cis	protein_coding	17	LRRC37A
chr17_75991292_T_C_b38	ENSG00000250506.7	5.93944	5.74313e-08	0.422469	Thyroid	0.000181426	cis	protein_coding	17	CDK3
chr17_45855941_T_C_b38	ENSG00000238083.7	5.56284	2.88191e-07	0.606024	Thyroid	0.000910108	cis	protein_coding	17	LRRC37A2
chr17_45925574_GT_G_b38	ENSG00000176681.14	5.33399	7.51552e-07	0.508605	Thyroid	0.00237265	cis	protein_coding	17	LRRC37A
chr17_81720706_G_T_b38	ENSG00000182612.10	-5.0831	2.10472e-06	-0.590863	Thyroid	0.00664249	cis	protein_coding	17	TSPAN10
chr17_45706997_TG_T_b38	ENSG00000238083.7	-4.9696	3.32773e-06	-0.543307	Thyroid	0.010499	cis	protein_coding	17	LRRC37A2
chr17_45706997_TG_T_b38	ENSG00000185829.17	-4.70586	9.45699e-06	-0.549531	Thyroid	0.0298179	cis	protein_coding	17	ARL17A
chr17_46048999_C_T_b38	ENSG00000176681.14	4.48791	2.19178e-05	0.543347	Thyroid	0.069085	cis	protein_coding	17	LRRC37A
chr17_401425_TCTC_T_b38	ENSG00000187624.8	-9.65263	2.07126e-15	-0.587291	Thyroid	6.55555e-12	cis	protein_coding	17	C17orf97
chr17_82094197_A_G_b38	ENSG00000176155.18	8.61126	2.80584e-13	0.414087	Thyroid	8.87486e-10	cis	protein_coding	17	CCDC57
chr17_38749231_G_A_b38	ENSG00000277258.4	4.76408	7.52845e-06	0.376225	Thyroid	0.0237447	cis	protein_coding	17	PCGF2
chr18_31498664_A_G_b38	ENSG00000266521.1	6.15793	2.21226e-08	0.719028	Thyroid	1.43354e-05	cis	lincRNA	18	RP11-650P15.1
chr18_14008708_G_T_b38	ENSG00000175322.11	4.5947	1.45575e-05	0.298554	Thyroid	0.0135676	cis	protein_coding	18	ZNF519
chr18_54241524_T_C_b38	ENSG00000101751.10	-4.15196	7.66677e-05	-0.30192	Thyroid	0.0713776	cis	protein_coding	18	POLI
chr19_36791363_A_G_b38	ENSG00000267260.1	-7.74982	1.59105e-11	-0.858609	Thyroid	1.36831e-08	cis	lincRNA	19	CTD-2162K18.4
chr19_20438926_T_G_b38	ENSG00000269043.1	4.25087	5.33317e-05	0.565942	Thyroid	0.0457052	cis	lincRNA	19	CTC-513N18.6
chr19_56433737_G_GT_b38	ENSG00000267454.5	-7.63341	2.73441e-11	-0.497363	Thyroid	2.34885e-08	cis	lincRNA	19	ZNF582-AS1
chr19_27959842_T_C_b38	ENSG00000261770.1	6.47149	5.513e-09	1.25644	Thyroid	4.73016e-06	cis	lincRNA	19	CTC-459F4.1
chr19_10577081_T_C_b38	ENSG00000129354.11	4.62383	1.30084e-05	0.214159	Thyroid	0.0614779	cis	protein_coding	19	AP1M2
chr19_51097664_G_A_b38	ENSG00000142544.6	-5.10434	1.93073e-06	-0.249445	Thyroid	0.0091285	cis	protein_coding	19	CTU1
chr19_57804479_A_T_b38	ENSG00000204514.9	-5.00522	2.8836e-06	-0.249227	Thyroid	0.0136308	cis	protein_coding	19	ZNF814
chr19_4194136_A_G_b38	ENSG00000089847.12	4.57493	1.57093e-05	0.399698	Thyroid	0.0742263	cis	protein_coding	19	ANKRD24
chr2_30550025_A_G_b38	ENSG00000143977.13	-5.86872	7.79925e-08	-0.409219	Thyroid	0.0211406	intrachrom_trans	protein_coding	2	SNRPG
chr2_159712477_G_A_b38	ENSG00000226266.6	5.55669	2.95774e-07	1.09393	Thyroid	0.000342506	cis	lincRNA	2	AC009961.3
chr2_159537718_A_T_b38	ENSG00000226266.6	5.18822	1.37094e-06	0.928061	Thyroid	0.00158618	cis	lincRNA	2	AC009961.3
chr2_110690371_A_G_b38	ENSG00000204588.5	4.65456	1.15479e-05	0.923553	Thyroid	0.0133494	cis	lincRNA	2	LINC01123
chr2_238123100_A_G_b38	ENSG00000144488.14	12.6512	2.01945e-21	0.991439	Thyroid	4.64877e-18	cis	protein_coding	2	ESPNL
chr2_95041774_A_G_b38	ENSG00000115041.12	8.64537	2.38942e-13	0.600971	Thyroid	5.49806e-10	cis	protein_coding	2	KCNIP3
chr2_46905916_T_C_b38	ENSG00000180398.11	-6.81081	1.19728e-09	-0.306532	Thyroid	2.75374e-06	cis	protein_coding	2	MCFD2
chr2_69593876_A_C_b38	ENSG00000115977.18	-5.998	4.45277e-08	-0.427009	Thyroid	0.000102369	cis	protein_coding	2	AAK1
chr2_241126083_A_G_b38	ENSG00000122085.16	-5.22757	1.16645e-06	-0.746135	Thyroid	0.00267934	cis	protein_coding	2	MTERF4
chr2_28376898_A_G_b38	ENSG00000163795.13	-4.70139	9.62333e-06	-0.219341	Thyroid	0.0220855	cis	protein_coding	2	ZNF513
chr2_95041774_A_G_b38	ENSG00000115042.9	4.45775	2.45803e-05	0.338127	Thyroid	0.0563871	cis	protein_coding	2	FAHD2A
chr2_54783056_G_A_b38	ENSG00000214595.11	-5.89023	7.10705e-08	-0.555153	Thyroid	0.00016332	cis	protein_coding	2	EML6
chr2_106112339_T_G_b38	ENSG00000119147.9	-5.16721	1.49411e-06	-0.524365	Thyroid	0.00343047	cis	protein_coding	2	C2orf40
chr21_31901014_C_T_b38	ENSG00000231231.5	-4.79695	6.61451e-06	-0.736625	Thyroid	0.0372992	intrachrom_trans	lincRNA	21	LINC01423
chr21_36888743_C_A_b38	ENSG00000224790.2	-3.85168	0.000223705	-0.412935	Thyroid	0.0852315	cis	lincRNA	21	AP000704.5
chr21_42959736_T_C_b38	ENSG00000160200.17	-5.51815	3.47979e-07	-0.580022	Thyroid	0.000231058	cis	protein_coding	21	CBS
chr21_18268956_AAAT_A_b38	ENSG00000154645.13	-4.06036	0.000106824	-0.578176	Thyroid	0.0708241	cis	protein_coding	21	CHODL
chr22_23075361_A_C_b38	ENSG00000272733.1	3.84801	0.000226582	0.730567	Thyroid	0.0595912	cis	lincRNA	22	KB-208E9.1
chr22_22619283_T_C_b38	ENSG00000100121.12	5.31914	7.99297e-07	0.706634	Thyroid	0.000502758	cis	protein_coding	22	GGTLC2
chr22_22563343_T_TA_b38	ENSG00000100121.12	5.15533	1.56841e-06	0.593077	Thyroid	0.00098496	cis	protein_coding	22	GGTLC2
chr22_22409194_C_T_b38	ENSG00000100023.18	-4.12787	8.36891e-05	-0.251721	Thyroid	0.0524731	cis	protein_coding	22	PPIL2
chr3_156908302_C_T_b38	ENSG00000240875.5	-6.05616	3.45526e-08	-0.415619	Thyroid	1.07113e-05	cis	lincRNA	3	LINC00886
chr3_131195442_CTGTT_C_b38	ENSG00000114670.13	-4.29153	4.58756e-05	-0.26672	Thyroid	0.0452333	cis	protein_coding	3	NEK11
chr4_128610550_A_G_b38	ENSG00000248802.1	-4.82689	5.87679e-06	-0.488547	Thyroid	0.0015456	cis	lincRNA	4	RP11-184M15.2
chr4_76292676_A_T_b38	ENSG00000189157.13	-6.09761	2.88231e-08	-0.358861	Thyroid	2.23668e-05	cis	protein_coding	4	FAM47E
chr4_22487738_G_A_b38	ENSG00000152990.13	5.69169	1.6675e-07	0.327204	Thyroid	0.000129231	cis	protein_coding	4	ADGRA3
chr4_22463474_A_G_b38	ENSG00000152990.13	4.2773	4.83632e-05	0.727198	Thyroid	0.0374331	cis	protein_coding	4	ADGRA3
chr4_103336768_A_G_b38	ENSG00000164039.14	4.0893	9.624e-05	0.353873	Thyroid	0.0743935	cis	protein_coding	4	BDH2
chr5_111697250_G_A_b38	ENSG00000278921.2	-4.10551	9.07593e-05	-0.303936	Thyroid	0.0788698	cis	lincRNA	5	EPB41L4A-AS2
chr5_9604894_C_T_b38	ENSG00000250786.1	-4.59341	1.46301e-05	-0.620802	Thyroid	0.0127282	cis	lincRNA	5	SNHG18
chr5_119466169_G_A_b38	ENSG00000133835.14	-4.51832	1.95174e-05	-0.146808	Thyroid	0.036966	cis	protein_coding	5	HSD17B4
chr5_112367880_G_A_b38	ENSG00000129595.12	5.73965	1.35847e-07	0.406497	Thyroid	0.000257565	cis	protein_coding	5	EPB41L4A
chr5_763713_C_T_b38	ENSG00000188818.12	4.70828	9.36815e-06	0.565354	Thyroid	0.0177527	cis	protein_coding	5	ZDHHC11
chr6_39680909_G_A_b38	ENSG00000164627.17	-6.8018	1.24717e-09	-0.623451	Thyroid	1.41927e-06	cis	protein_coding	6	KIF6
chr6_78991263_T_C_b38	ENSG00000146243.13	5.66921	1.83523e-07	0.344709	Thyroid	0.000208666	cis	protein_coding	6	IRAK1BP1
chr6_31263092_T_C_b38	ENSG00000244731.7	-4.37213	3.39538e-05	-0.391576	Thyroid	0.0385715	cis	protein_coding	6	C4A
chr7_137392849_C_CA_b38	ENSG00000228031.2	-7.21821	1.86372e-10	-0.503559	Thyroid	5.31159e-08	cis	lincRNA	7	AC078842.3
chr7_12367363_C_G_b38	ENSG00000146530.11	5.12407	1.78176e-06	0.55563	Thyroid	0.00173722	cis	protein_coding	7	VWDE
chr7_150338437_T_G_b38	ENSG00000127399.14	4.81401	6.18396e-06	0.309221	Thyroid	0.00602318	cis	protein_coding	7	LRRC61
chr7_101178261_A_G_b38	ENSG00000167011.8	-4.73759	8.35323e-06	-0.55667	Thyroid	0.0081277	cis	protein_coding	7	NAT16
chr7_143902154_A_G_b38	ENSG00000212807.1	-4.40203	3.03432e-05	-0.568202	Thyroid	0.0294936	cis	protein_coding	7	OR2A42
chr9_35879582_T_C_b38	ENSG00000227388.2	5.15486	1.57141e-06	0.364801	Thyroid	0.000587708	cis	lincRNA	9	RP11-112J3.16
chr9_27112345_T_C_b38	ENSG00000096872.15	7.10728	3.10055e-10	0.917415	Thyroid	3.33619e-07	cis	protein_coding	9	IFT74
chr9_35879582_T_C_b38	ENSG00000137103.16	6.86608	9.31707e-10	0.402531	Thyroid	1.00159e-06	cis	protein_coding	9	TMEM8B
chr9_90463483_C_T_b38	ENSG00000165023.6	-4.75992	7.65247e-06	-0.366262	Thyroid	0.00821875	cis	protein_coding	9	DIRAS2
chr22_35509020_G_T_b38	ENSG00000228750.6	-5.18078	1.41339e-06	-0.492991	Thyroid	0.0388117	trans	lincRNA	1	LINC01672
chr7_22144549_G_A_b38	ENSG00000203667.9	-5.59607	2.50393e-07	-0.468778	Thyroid	0.0917463	trans	protein_coding	1	COX20
chr18_72808661_A_T_b38	ENSG00000196693.14	5.24097	1.10389e-06	0.533829	Thyroid	0.0415415	trans	protein_coding	10	ZNF33B
chr20_60615253_GA_G_b38	ENSG00000198105.13	4.99588	2.99413e-06	0.177156	Thyroid	0.0986446	trans	protein_coding	10	ZNF248
chr8_92563639_C_T_b38	ENSG00000232470.1	-4.89744	4.44114e-06	-0.728185	Thyroid	0.0946628	trans	lincRNA	10	RP11-313D6.3
chr16_10322312_C_A_b38	ENSG00000256443.1	-5.33464	7.49521e-07	-0.575194	Thyroid	0.0200032	trans	lincRNA	11	RP11-794G24.1
chr8_22088528_A_G_b38	ENSG00000110274.15	5.68477	1.71746e-07	0.300007	Thyroid	0.033296	trans	protein_coding	11	CEP164
chr14_54780472_G_A_b38	ENSG00000180440.3	5.27871	9.44805e-07	1.23521	Thyroid	0.0161798	trans	protein_coding	13	SERTM1
chr6_15661297_C_T_b38	ENSG00000180440.3	-4.98009	3.1905e-06	-0.509241	Thyroid	0.0970709	trans	protein_coding	13	SERTM1
chr7_128944076_A_G_b38	ENSG00000083535.15	5.32803	7.7035e-07	0.486276	Thyroid	0.0204482	trans	protein_coding	13	PIBF1
chr1_247584933_C_T_b38	ENSG00000229415.9	-5.26564	9.97188e-07	-0.243774	Thyroid	0.0768603	trans	protein_coding	14	SFTA3
chr22_45834343_G_T_b38	ENSG00000070778.12	-6.36932	8.69127e-09	-0.310489	Thyroid	0.000306037	trans	protein_coding	14	PTPN21
chr3_46443082_G_A_b38	ENSG00000100564.8	-5.71998	1.47774e-07	-0.50983	Thyroid	0.0304247	trans	protein_coding	14	PIGH
chr10_9572112_C_G_b38	ENSG00000183208.12	-5.66418	1.87497e-07	-0.512425	Thyroid	0.0234894	trans	protein_coding	15	GDPGP1
chr14_82477812_G_A_b38	ENSG00000225362.8	-5.33288	7.55005e-07	-0.675559	Thyroid	0.0454528	trans	protein_coding	15	CT62
chr3_138116904_T_C_b38	ENSG00000257647.1	5.40046	5.69952e-07	0.29452	Thyroid	0.0342655	trans	lincRNA	15	RP11-701H24.3
chr4_8124061_C_T_b38	ENSG00000261794.1	-5.39746	5.77126e-07	-0.571126	Thyroid	0.0926143	trans	protein_coding	15	GOLGA8H
chr5_40044902_T_G_b38	ENSG00000166762.16	-5.37094	6.4456e-07	-0.791285	Thyroid	0.0989452	trans	protein_coding	15	CATSPER2
chr9_31588020_T_A_b38	ENSG00000261247.1	-5.50217	3.72196e-07	-0.876623	Thyroid	0.042006	trans	protein_coding	15	GOLGA8T
chr11_86788376_A_T_b38	ENSG00000140943.16	5.5918	2.54959e-07	0.427528	Thyroid	0.0153806	trans	protein_coding	16	MBTPS1
chr13_108814735_AT_A_b38	ENSG00000232196.3	-5.739	1.36226e-07	-1.08728	Thyroid	0.00613833	trans	protein_coding	16	MTRNR2L4
chr9_107915501_A_G_b38	ENSG00000274220.1	-5.34714	7.11617e-07	-0.397766	Thyroid	0.0204939	trans	lincRNA	16	RP11-77K12.9
chr4_85799932_C_A_b38	ENSG00000262877.4	-5.18903	1.36642e-06	-0.517692	Thyroid	0.0383582	trans	lincRNA	17	RP11-1055B8.4
chr7_135347882_C_T_b38	ENSG00000275479.1	-5.39771	5.76522e-07	-0.810873	Thyroid	0.0165785	trans	lincRNA	17	RP11-334C17.6
chr8_130891000_G_A_b38	ENSG00000232300.1	5.54495	3.10808e-07	0.635552	Thyroid	0.0155267	trans	lincRNA	17	FAM215B
chr13_111390080_T_C_b38	ENSG00000273355.1	4.89581	4.4701e-06	1.18867	Thyroid	0.084467	trans	lincRNA	18	RP11-672L10.6
chr13_73031847_C_T_b38	ENSG00000101680.14	-4.99658	2.98571e-06	-0.657234	Thyroid	0.0868691	trans	protein_coding	18	LAMA1
chr14_93994424_C_T_b38	ENSG00000141431.10	-4.92539	3.97235e-06	-0.467798	Thyroid	0.0924843	trans	protein_coding	18	ASXL3
chr20_15247649_G_A_b38	ENSG00000263884.1	5.03037	2.60553e-06	0.723927	Thyroid	0.0449558	trans	lincRNA	18	RP11-705O1.8
chr7_25637649_A_T_b38	ENSG00000101746.15	-5.36648	6.56628e-07	-0.488281	Thyroid	0.025487	trans	protein_coding	18	NOL4
chr16_58202258_G_A_b38	ENSG00000174586.10	5.46309	4.38585e-07	0.435773	Thyroid	0.0361534	trans	protein_coding	19	ZNF497
chr20_56175059_C_G_b38	ENSG00000105518.13	-5.55716	2.95189e-07	-0.45341	Thyroid	0.040525	trans	protein_coding	19	TMEM205
chr22_36235547_A_G_b38	ENSG00000181035.13	-5.34016	7.32533e-07	-0.247027	Thyroid	0.0298412	trans	protein_coding	19	SLC25A42
chr6_28006556_T_TTG_b38	ENSG00000267421.6	5.12698	1.76073e-06	0.684202	Thyroid	0.09169	trans	lincRNA	19	AC005498.3
chr6_146649977_A_G_b38	ENSG00000104953.19	-6.09506	2.91466e-08	-0.375681	Thyroid	0.008362	trans	protein_coding	19	TLE6
chr1_19445640_G_A_b38	ENSG00000081052.11	6.20856	1.77039e-08	0.459595	Thyroid	0.00500705	trans	protein_coding	2	COL4A4
chr14_33808428_A_G_b38	ENSG00000243819.4	-5.3465	7.13496e-07	-0.457215	Thyroid	0.0410603	trans	lincRNA	2	RN7SL832P
chr18_58143724_C_T_b38	ENSG00000237940.3	-5.24216	1.09849e-06	-0.977291	Thyroid	0.0910388	trans	lincRNA	2	LINC01238
chr3_30503813_T_C_b38	ENSG00000237880.1	5.4864	3.97706e-07	1.02249	Thyroid	0.0468625	trans	lincRNA	2	LINC01885
chr4_158961544_T_C_b38	ENSG00000226124.6	5.88947	7.13066e-08	0.770783	Thyroid	0.0248983	trans	protein_coding	2	FTCDNL1
chr6_11469634_A_G_b38	ENSG00000157884.10	-5.52082	3.44096e-07	-0.654111	Thyroid	0.0747298	trans	protein_coding	2	CIB4
chr1_232282163_C_T_b38	ENSG00000276768.1	5.24282	1.09552e-06	0.63416	Thyroid	0.0490714	trans	lincRNA	20	RP5-1116H23.5
chr14_98022567_T_C_b38	ENSG00000130701.3	5.25804	1.02894e-06	0.729749	Thyroid	0.0945338	trans	protein_coding	20	RBBP8NL
chr15_101643133_T_A_b38	ENSG00000275358.1	-4.89798	4.43154e-06	-0.478045	Thyroid	0.0825152	trans	lincRNA	20	RP5-1025A1.3
chr17_12144787_A_C_b38	ENSG00000149656.8	4.99894	2.95755e-06	0.530965	Thyroid	0.0663851	trans	lincRNA	20	LINC00266-1
chr18_1899695_A_G_b38	ENSG00000125875.13	5.4696	4.26767e-07	0.419	Thyroid	0.0493005	trans	protein_coding	20	TBC1D20
chr8_27252653_T_A_b38	ENSG00000205181.5	-5.27575	9.56425e-07	-0.707256	Thyroid	0.0381604	trans	lincRNA	20	LINC00654
chr1_3673316_G_C_b38	ENSG00000183067.5	-5.05802	2.32991e-06	-0.589187	Thyroid	0.0888138	trans	protein_coding	21	IGSF5
chr10_91300071_G_A_b38	ENSG00000231713.2	-5.31729	8.05432e-07	-1.16729	Thyroid	0.0160136	trans	lincRNA	21	AF064860.7
chr22_41260129_A_G_b38	ENSG00000224790.2	4.6999	9.67959e-06	0.611754	Thyroid	0.0653275	trans	lincRNA	21	AP000704.5
chr5_95392927_G_T_b38	ENSG00000273796.1	5.27228	9.70233e-07	0.444621	Thyroid	0.0240628	trans	lincRNA	21	LL21NC02-21A1.1
chr6_122764998_C_A_b38	ENSG00000223768.1	5.07423	2.18179e-06	0.685623	Thyroid	0.0506263	trans	lincRNA	21	LINC00205
chr10_53023180_T_G_b38	ENSG00000100068.11	5.67062	1.82417e-07	0.55928	Thyroid	0.00639446	trans	protein_coding	22	LRP5L
chr17_73395079_C_T_b38	ENSG00000272733.1	-4.72917	8.63322e-06	-0.793299	Thyroid	0.0776644	trans	lincRNA	22	KB-208E9.1
chr19_3918723_A_G_b38	ENSG00000236641.1	4.76894	7.38586e-06	0.452006	Thyroid	0.0565609	trans	lincRNA	22	CTA-221G9.7
chr2_19626774_C_T_b38	ENSG00000273139.1	5.05571	2.35177e-06	0.970732	Thyroid	0.0434043	trans	lincRNA	22	XXbac-B444P24.14
chr5_170661598_G_A_b38	ENSG00000234928.1	5.54585	3.09629e-07	0.80248	Thyroid	0.00605882	trans	lincRNA	22	LINC01659
chr9_9248068_G_T_b38	ENSG00000281538.1	4.96784	3.35129e-06	0.396224	Thyroid	0.0404735	trans	lincRNA	22	RP4-669P10.20
chr1_47536705_C_G_b38	ENSG00000270265.1	-5.84312	8.71016e-08	-0.669732	Thyroid	0.00429829	trans	lincRNA	4	RP11-731D1.4
chr18_11050404_T_C_b38	ENSG00000272784.1	4.98357	3.14618e-06	0.531633	Thyroid	0.0672087	trans	lincRNA	4	RP11-335L23.5
chr21_39732618_G_A_b38	ENSG00000245468.3	4.74633	8.07168e-06	0.509719	Thyroid	0.083324	trans	lincRNA	4	RP11-367J11.3
chr7_149395829_A_G_b38	ENSG00000272576.1	5.17692	1.43589e-06	0.468801	Thyroid	0.0717226	trans	lincRNA	4	RP11-365H22.2
chr15_88215390_G_C_b38	ENSG00000129595.12	-5.14504	1.63571e-06	-0.648738	Thyroid	0.0678361	trans	protein_coding	5	EPB41L4A
chr17_71716132_G_A_b38	ENSG00000245556.2	5.2478	1.0733e-06	0.422543	Thyroid	0.0200536	trans	lincRNA	5	SCAMP1-AS1
chr17_11558661_G_A_b38	ENSG00000151882.11	5.15088	1.59718e-06	0.380585	Thyroid	0.0740517	trans	protein_coding	5	CCL28
chr22_40218671_A_T_b38	ENSG00000113761.11	-5.12189	1.79766e-06	-0.619307	Thyroid	0.0409041	trans	protein_coding	5	ZNF346
chr6_150599746_T_C_b38	ENSG00000283897.1	-5.04229	2.48297e-06	-0.488749	Thyroid	0.0906533	trans	lincRNA	5	CTB-88F18.5
chr8_134395600_G_A_b38	ENSG00000239389.7	5.38144	6.16987e-07	1.17782	Thyroid	0.0407057	trans	protein_coding	5	PCDHA13
chr14_54638855_A_G_b38	ENSG00000228559.1	5.01791	2.73981e-06	0.30425	Thyroid	0.0581799	trans	lincRNA	6	RP3-340B19.3
chr22_44157306_C_T_b38	ENSG00000270638.1	4.81908	6.06129e-06	0.339	Thyroid	0.0667348	trans	lincRNA	6	RP3-466P17.1
chr13_51828128_A_G_b38	ENSG00000106066.14	-5.33596	7.45437e-07	-0.400251	Thyroid	0.0419867	trans	protein_coding	7	CPVL
chr19_56110937_G_C_b38	ENSG00000182158.14	5.35082	7.00823e-07	0.562175	Thyroid	0.0291346	trans	protein_coding	7	CREB3L2
chr6_107128437_T_C_b38	ENSG00000182158.14	5.31858	8.01137e-07	0.296694	Thyroid	0.0711738	trans	protein_coding	7	CREB3L2
chr15_52938624_G_A_b38	ENSG00000254153.1	4.4441	2.58849e-05	0.984045	Thyroid	0.0670935	trans	lincRNA	8	CTA-398F10.2
chr2_6012001_G_A_b38	ENSG00000254006.5	4.68159	1.03957e-05	0.565553	Thyroid	0.0639541	trans	lincRNA	8	RP11-1D12.2
chr21_17866588_T_G_b38	ENSG00000253266.1	4.39319	3.13695e-05	0.414555	Thyroid	0.0309617	trans	lincRNA	8	RP11-128L5.1
chr22_49327576_G_A_b38	ENSG00000147457.13	-4.95659	3.506e-06	-0.269278	Thyroid	0.0900691	trans	protein_coding	8	CHMP7
chr5_170521537_T_C_b38	ENSG00000136986.9	-5.35768	6.81119e-07	-0.502651	Thyroid	0.0574776	trans	protein_coding	8	DERL1
chr9_117345834_T_A_b38	ENSG00000147439.12	5.4604	4.43567e-07	0.562601	Thyroid	0.0292572	trans	protein_coding	8	BIN3
chr1_3538321_AG_A_b38	ENSG00000203364.2	5.00379	2.90025e-06	0.645522	Thyroid	0.0912418	trans	lincRNA	9	RP11-370F5.4
chr16_6962715_T_C_b38	ENSG00000273381.1	5.10531	1.92312e-06	0.270354	Thyroid	0.0297238	trans	lincRNA	9	RP11-305L7.7
chr2_11619974_G_A_b38	ENSG00000137103.16	5.45018	4.62974e-07	0.586897	Thyroid	0.0412991	trans	protein_coding	9	TMEM8B
chr1_42954034_G_C_b38	ENSG00000227533.5	9.1968	7.27684e-15	0.87286	Skin_Sun_Exposed_Lower_leg	6.04705e-12	cis	lincRNA	1	SLC2A1-AS1
chr1_83848605_C_T_b38	ENSG00000233008.5	4.09109	8.87589e-05	0.402313	Skin_Sun_Exposed_Lower_leg	0.0736699	cis	lincRNA	1	LINC01725
chr1_75393107_G_A_b38	ENSG00000137968.16	-11.9697	8.14587e-21	-1.06596	Skin_Sun_Exposed_Lower_leg	5.57666e-17	cis	protein_coding	1	SLC44A5
chr1_22240888_G_T_b38	ENSG00000162552.14	-5.14178	1.41379e-06	-0.27073	Skin_Sun_Exposed_Lower_leg	0.00967739	cis	protein_coding	1	WNT4
chr1_153355633_T_A_b38	ENSG00000159527.3	-4.91048	3.67669e-06	-0.300076	Skin_Sun_Exposed_Lower_leg	0.0251633	cis	protein_coding	1	PGLYRP3
chr1_148310176_T_G_b38	ENSG00000263956.6	-4.7397	7.33416e-06	-0.326793	Skin_Sun_Exposed_Lower_leg	0.0501877	cis	protein_coding	1	NBPF11
chr1_146006703_C_A_b38	ENSG00000271425.7	-4.62204	1.17102e-05	-0.441666	Skin_Sun_Exposed_Lower_leg	0.0801211	cis	protein_coding	1	NBPF10
chr10_104278136_T_C_b38	ENSG00000065621.14	9.0316	1.65287e-14	0.468727	Skin_Sun_Exposed_Lower_leg	4.47102e-11	cis	protein_coding	10	GSTO2
chr10_77806607_T_G_b38	ENSG00000151208.16	6.06434	2.5468e-08	0.339814	Skin_Sun_Exposed_Lower_leg	6.88654e-05	cis	protein_coding	10	DLG5
chr10_77770455_C_T_b38	ENSG00000151208.16	4.86472	4.42972e-06	0.293147	Skin_Sun_Exposed_Lower_leg	0.0119735	cis	protein_coding	10	DLG5
chr10_5504734_G_A_b38	ENSG00000178372.7	4.53287	1.66199e-05	0.239685	Skin_Sun_Exposed_Lower_leg	0.0449071	cis	protein_coding	10	CALML5
chr11_117929454_C_T_b38	ENSG00000137747.15	-7.57194	2.15437e-11	-0.245986	Skin_Sun_Exposed_Lower_leg	3.33066e-08	cis	protein_coding	11	TMPRSS13
chr11_118252802_A_G_b38	ENSG00000160588.9	4.6346	1.11429e-05	0.195753	Skin_Sun_Exposed_Lower_leg	0.0172158	cis	protein_coding	11	MPZL3
chr12_109840891_G_A_b38	ENSG00000111199.10	-4.44966	2.29623e-05	-0.337103	Skin_Sun_Exposed_Lower_leg	0.0515275	cis	protein_coding	12	TRPV4
chr13_113359616_G_A_b38	ENSG00000139835.13	7.85467	5.45684e-12	0.375607	Skin_Sun_Exposed_Lower_leg	2.71205e-09	cis	protein_coding	13	GRTP1
chr14_96996184_T_C_b38	ENSG00000246223.8	3.90589	0.000173627	0.162661	Skin_Sun_Exposed_Lower_leg	0.0362881	cis	lincRNA	14	LINC01550
chr15_41905285_A_G_b38	ENSG00000243789.10	-4.52772	1.69579e-05	-0.241671	Skin_Sun_Exposed_Lower_leg	0.0228254	cis	protein_coding	15	JMJD7
chr15_89912947_G_A_b38	ENSG00000242498.7	-6.89532	5.47732e-10	-0.427812	Skin_Sun_Exposed_Lower_leg	7.38342e-07	cis	protein_coding	15	ARPIN
chr15_56254014_C_T_b38	ENSG00000151575.14	4.74364	7.2195e-06	0.297752	Skin_Sun_Exposed_Lower_leg	0.00972467	cis	protein_coding	15	TEX9
chr16_88454044_A_C_b38	ENSG00000179588.8	6.90733	5.17541e-10	0.292812	Skin_Sun_Exposed_Lower_leg	6.79014e-07	cis	protein_coding	16	ZFPM1
chr16_74452291_T_C_b38	ENSG00000168411.13	5.96428	3.99271e-08	0.270243	Skin_Sun_Exposed_Lower_leg	5.23444e-05	cis	protein_coding	16	RFWD3
chr16_2994877_A_C_b38	ENSG00000270168.2	5.78661	8.80331e-08	1.22045	Skin_Sun_Exposed_Lower_leg	0.000115323	cis	protein_coding	16	LA16c-380H5.3
chr16_3087260_G_A_b38	ENSG00000085644.13	4.36332	3.19952e-05	0.164015	Skin_Sun_Exposed_Lower_leg	0.0418817	cis	protein_coding	16	ZNF213
chr16_11214986_G_A_b38	ENSG00000175643.8	4.35813	3.26353e-05	0.247631	Skin_Sun_Exposed_Lower_leg	0.042687	cis	protein_coding	16	RMI2
chr17_2692241_G_T_b38	ENSG00000277200.1	6.71685	1.2672e-09	0.587032	Skin_Sun_Exposed_Lower_leg	6.12058e-07	cis	lincRNA	17	RP11-74E22.8
chr18_63468350_G_C_b38	ENSG00000206075.13	3.96409	0.000140912	0.1429	Skin_Sun_Exposed_Lower_leg	0.0581968	cis	protein_coding	18	SERPINB5
chr19_50217194_C_T_b38	ENSG00000105357.15	6.06205	2.5732e-08	0.254778	Skin_Sun_Exposed_Lower_leg	7.27701e-05	cis	protein_coding	19	MYH14
chr19_43584666_T_C_b38	ENSG00000124466.8	-4.81927	5.32522e-06	-0.179217	Skin_Sun_Exposed_Lower_leg	0.0150544	cis	protein_coding	19	LYPD3
chr19_49761973_C_T_b38	ENSG00000126467.10	4.55502	1.5241e-05	0.513469	Skin_Sun_Exposed_Lower_leg	0.043071	cis	protein_coding	19	TSKS
chr19_5843565_C_T_b38	ENSG00000171119.2	-4.55004	1.55409e-05	-0.477871	Skin_Sun_Exposed_Lower_leg	0.0439029	cis	protein_coding	19	NRTN
chr2_38946429_CCTT_C_b38	ENSG00000163214.20	-5.04475	2.11698e-06	-0.365475	Skin_Sun_Exposed_Lower_leg	0.00966612	cis	protein_coding	2	DHX57
chr2_241222776_A_G_b38	ENSG00000168385.17	-4.6131	1.21307e-05	-0.342399	Skin_Sun_Exposed_Lower_leg	0.0553764	cis	protein_coding	2	2022-09-02
chr2_209063_A_C_b38	ENSG00000035115.21	-6.81457	8.0122e-10	-0.539099	Skin_Sun_Exposed_Lower_leg	3.65917e-06	cis	protein_coding	2	SH3YL1
chr2_173807178_A_T_b38	ENSG00000144354.13	-4.59115	1.32262e-05	-0.340043	Skin_Sun_Exposed_Lower_leg	0.0603643	cis	protein_coding	2	CDCA7
chr20_55958927_T_C_b38	ENSG00000230387.2	-4.41351	2.6396e-05	-0.362851	Skin_Sun_Exposed_Lower_leg	0.0889281	intrachrom_trans	lincRNA	20	RP4-737E23.2
chr21_39671078_C_T_b38	ENSG00000183778.17	5.26972	8.2529e-07	0.304087	Skin_Sun_Exposed_Lower_leg	0.000393663	cis	protein_coding	21	B3GALT5
chr21_36061280_G_C_b38	ENSG00000142197.12	-4.54036	1.61411e-05	-0.306568	Skin_Sun_Exposed_Lower_leg	0.00768315	cis	protein_coding	21	DOPEY2
chr21_44057219_G_A_b38	ENSG00000160221.16	6.17724	1.52793e-08	0.729426	Skin_Sun_Exposed_Lower_leg	7.30349e-06	cis	protein_coding	21	C21orf33
chr22_30654728_C_A_b38	ENSG00000100036.12	5.08003	1.82873e-06	0.389311	Skin_Sun_Exposed_Lower_leg	0.00244684	cis	protein_coding	22	SLC35E4
chr22_46620097_C_T_b38	ENSG00000075240.16	4.19004	6.15369e-05	0.228134	Skin_Sun_Exposed_Lower_leg	0.0822133	cis	protein_coding	22	GRAMD4
chr22_30258002_C_T_b38	ENSG00000128342.4	4.30987	3.92124e-05	0.31253	Skin_Sun_Exposed_Lower_leg	0.052427	cis	protein_coding	22	LIF
chr3_151823868_A_AT_b38	ENSG00000114771.13	5.87318	5.99634e-08	0.635339	Skin_Sun_Exposed_Lower_leg	0.000230439	cis	protein_coding	3	AADAC
chr3_151834544_G_C_b38	ENSG00000114771.13	6.0337	2.9237e-08	0.666451	Skin_Sun_Exposed_Lower_leg	0.000112387	cis	protein_coding	3	AADAC
chr4_104780317_A_G_b38	ENSG00000249425.1	5.04243	2.13734e-06	0.856066	Skin_Sun_Exposed_Lower_leg	0.0777051	intrachrom_trans	lincRNA	4	RP11-502M1.2
chr4_56853600_A_C_b38	ENSG00000269949.1	-4.25524	4.82005e-05	-0.510014	Skin_Sun_Exposed_Lower_leg	0.0194248	cis	lincRNA	4	RP11-738E22.3
chr4_174422821_A_G_b38	ENSG00000250596.1	-4.06398	9.80374e-05	-0.454115	Skin_Sun_Exposed_Lower_leg	0.0394111	cis	lincRNA	4	RP11-440I14.2
chr4_128367740_G_A_b38	ENSG00000251432.6	5.05455	2.03269e-06	0.37445	Skin_Sun_Exposed_Lower_leg	0.000821206	cis	lincRNA	4	RP11-420A23.1
chr4_87287114_A_C_b38	ENSG00000170509.11	-6.9293	4.66519e-10	-0.45264	Skin_Sun_Exposed_Lower_leg	8.63061e-07	cis	protein_coding	4	HSD17B13
chr4_139663877_G_A_b38	ENSG00000085871.8	-6.51909	3.1829e-09	-0.406745	Skin_Sun_Exposed_Lower_leg	5.88519e-06	cis	protein_coding	4	MGST2
chr4_7443591_G_A_b38	ENSG00000178597.6	-4.26175	4.70346e-05	-0.204323	Skin_Sun_Exposed_Lower_leg	0.0869199	cis	protein_coding	4	PSAPL1
chr5_2726283_A_C_b38	ENSG00000281560.1	5.00294	2.51613e-06	0.41636	Skin_Sun_Exposed_Lower_leg	0.00092342	cis	lincRNA	5	LSINCT5
chr5_2739116_T_C_b38	ENSG00000281560.1	4.57657	1.4006e-05	0.386973	Skin_Sun_Exposed_Lower_leg	0.0051262	cis	lincRNA	5	LSINCT5
chr5_178000964_A_G_b38	ENSG00000204677.10	4.67319	9.56233e-06	0.622492	Skin_Sun_Exposed_Lower_leg	0.0126701	cis	protein_coding	5	FAM153C
chr5_151276046_A_G_b38	ENSG00000196743.8	-4.30737	3.95853e-05	-0.199142	Skin_Sun_Exposed_Lower_leg	0.0524109	cis	protein_coding	5	GM2A
chr6_53747291_T_C_b38	ENSG00000227885.1	-5.23614	9.51126e-07	-0.421895	Skin_Sun_Exposed_Lower_leg	0.000535484	cis	lincRNA	6	RP11-79N23.1
chr6_54001468_T_C_b38	ENSG00000236740.6	4.05751	0.000100386	0.285035	Skin_Sun_Exposed_Lower_leg	0.056417	cis	lincRNA	6	RP11-411K7.1
chr6_112148707_AT_A_b38	ENSG00000112761.20	-4.56658	1.45661e-05	-0.50404	Skin_Sun_Exposed_Lower_leg	0.04045	cis	protein_coding	6	WISP3
chr6_31124272_G_C_b38	ENSG00000204540.10	4.53595	1.64217e-05	0.359429	Skin_Sun_Exposed_Lower_leg	0.0455866	cis	protein_coding	6	PSORS1C1
chr6_112134921_CAGGT_C_b38	ENSG00000112761.20	-6.91096	5.08748e-10	-0.660257	Skin_Sun_Exposed_Lower_leg	1.4133e-06	cis	protein_coding	6	WISP3
chr7_142807338_T_A_b38	ENSG00000165125.19	-4.76948	6.50849e-06	-0.453385	Skin_Sun_Exposed_Lower_leg	0.0143057	cis	protein_coding	7	TRPV6
chr7_21765801_C_G_b38	ENSG00000164649.19	-4.5957	1.29914e-05	-0.28257	Skin_Sun_Exposed_Lower_leg	0.0285421	cis	protein_coding	7	CDCA7L
chr7_144128505_G_A_b38	ENSG00000213214.4	-9.45317	2.03448e-15	-0.749631	Skin_Sun_Exposed_Lower_leg	4.47382e-12	cis	protein_coding	7	ARHGEF35
chr7_130733862_G_A_b38	ENSG00000158623.14	4.46289	2.18171e-05	0.360776	Skin_Sun_Exposed_Lower_leg	0.0479104	cis	protein_coding	7	COPG2
chr7_64776254_T_A_b38	ENSG00000198039.11	4.39912	2.78959e-05	0.222636	Skin_Sun_Exposed_Lower_leg	0.0612315	cis	protein_coding	7	ZNF273
chr8_9959834_G_GA_b38	ENSG00000254153.1	-5.62945	1.75628e-07	-0.442145	Skin_Sun_Exposed_Lower_leg	0.00316236	intrachrom_trans	lincRNA	8	CTA-398F10.2
chr8_11657684_A_G_b38	ENSG00000254153.1	-5.32284	6.58743e-07	-0.57549	Skin_Sun_Exposed_Lower_leg	0.0118607	intrachrom_trans	lincRNA	8	CTA-398F10.2
chr8_137930095_A_C_b38	ENSG00000255494.1	5.06292	1.9634e-06	1.09059	Skin_Sun_Exposed_Lower_leg	0.035349	intrachrom_trans	lincRNA	8	LINC00681
chr8_8527137_C_G_b38	ENSG00000254153.1	7.31681	7.36584e-11	0.587649	Skin_Sun_Exposed_Lower_leg	1.94458e-08	cis	lincRNA	8	CTA-398F10.2
chr8_8692364_A_G_b38	ENSG00000254153.1	-5.53338	2.66746e-07	-0.513101	Skin_Sun_Exposed_Lower_leg	7.01541e-05	cis	lincRNA	8	CTA-398F10.2
chr8_9067844_G_GT_b38	ENSG00000254153.1	5.16427	1.28676e-06	0.482558	Skin_Sun_Exposed_Lower_leg	0.000337131	cis	lincRNA	8	CTA-398F10.2
chr8_9379893_G_T_b38	ENSG00000254153.1	-3.75202	0.000298703	-0.375963	Skin_Sun_Exposed_Lower_leg	0.0779615	cis	lincRNA	8	CTA-398F10.2
chr8_8692364_A_G_b38	ENSG00000253958.1	4.94591	3.18072e-06	0.427457	Skin_Sun_Exposed_Lower_leg	0.00262091	cis	protein_coding	8	CLDN23
chr8_100342301_C_A_b38	ENSG00000104450.12	4.7503	7.0291e-06	0.180576	Skin_Sun_Exposed_Lower_leg	0.00578495	cis	protein_coding	8	SPAG1
chr8_11428072_C_G_b38	ENSG00000154319.14	-4.65588	1.02424e-05	-0.345693	Skin_Sun_Exposed_Lower_leg	0.00841929	cis	protein_coding	8	FAM167A
chr8_143422439_G_C_b38	ENSG00000181638.17	-4.64997	1.04854e-05	-0.244417	Skin_Sun_Exposed_Lower_leg	0.00860849	cis	protein_coding	8	ZFP41
chr8_62962656_C_T_b38	ENSG00000137563.11	4.64142	1.08463e-05	0.308087	Skin_Sun_Exposed_Lower_leg	0.00889395	cis	protein_coding	8	GGH
chr8_27469321_AGG_A_b38	ENSG00000120915.13	-4.1464	7.23736e-05	-0.215087	Skin_Sun_Exposed_Lower_leg	0.059274	cis	protein_coding	8	EPHX2
chr9_65409778_A_G_b38	ENSG00000237357.2	-5.16222	1.29787e-06	-0.582533	Skin_Sun_Exposed_Lower_leg	0.0153797	intrachrom_trans	lincRNA	9	RP11-475I24.3
chr9_111799310_G_A_b38	ENSG00000165181.16	4.11711	8.0651e-05	0.375791	Skin_Sun_Exposed_Lower_leg	0.0884741	cis	protein_coding	9	C9orf84
chr13_93077872_C_T_b38	ENSG00000272824.1	-5.01345	2.40936e-06	-1.86938	Skin_Sun_Exposed_Lower_leg	0.0928327	trans	lincRNA	1	RP6-74O6.6
chr18_2586908_G_A_b38	ENSG00000187017.15	-6.1525	1.70948e-08	-0.290425	Skin_Sun_Exposed_Lower_leg	0.00410645	trans	protein_coding	1	ESPN
chr3_64106622_C_T_b38	ENSG00000228127.2	-5.18789	1.16536e-06	-1.52875	Skin_Sun_Exposed_Lower_leg	0.0781307	trans	lincRNA	1	LINC01649
chr17_4164121_C_G_b38	ENSG00000188100.8	5.29326	7.46949e-07	0.458763	Skin_Sun_Exposed_Lower_leg	0.0696044	trans	protein_coding	10	FAM25A
chr18_64936278_A_G_b38	ENSG00000276850.4	-4.94779	3.15629e-06	-0.488941	Skin_Sun_Exposed_Lower_leg	0.0594961	trans	lincRNA	10	CH17-360D5.2
chr20_945711_A_G_b38	ENSG00000272933.1	-4.80581	5.62273e-06	-0.243237	Skin_Sun_Exposed_Lower_leg	0.0879394	trans	lincRNA	10	RP11-47A8.5
chr3_67037089_G_A_b38	ENSG00000224914.3	4.93201	3.36702e-06	0.385897	Skin_Sun_Exposed_Lower_leg	0.0781518	trans	lincRNA	10	LINC00863
chr4_181807982_A_T_b38	ENSG00000180066.9	-5.39021	4.94183e-07	-0.500477	Skin_Sun_Exposed_Lower_leg	0.0186233	trans	lincRNA	10	C10orf91
chr4_112622986_C_T_b38	ENSG00000107882.11	-5.52224	2.79932e-07	-0.394652	Skin_Sun_Exposed_Lower_leg	0.0658134	trans	protein_coding	10	SUFU
chr5_3104876_G_C_b38	ENSG00000065621.14	5.41574	4.4298e-07	0.435211	Skin_Sun_Exposed_Lower_leg	0.0997002	trans	protein_coding	10	GSTO2
chr9_134988486_G_A_b38	ENSG00000273760.1	5.00562	2.48846e-06	0.463088	Skin_Sun_Exposed_Lower_leg	0.0710157	trans	lincRNA	10	CH17-360D5.3
chr1_48037608_C_T_b38	ENSG00000232987.1	-5.22658	9.90272e-07	-0.54715	Skin_Sun_Exposed_Lower_leg	0.0140193	trans	lincRNA	11	LINC01219
chr13_26470430_C_T_b38	ENSG00000254610.2	-4.57347	1.41773e-05	-0.39186	Skin_Sun_Exposed_Lower_leg	0.0958243	trans	lincRNA	11	RP5-903G2.2
chr15_37884142_T_TAAAAC_b38	ENSG00000254991.1	-4.57084	1.43247e-05	-0.449042	Skin_Sun_Exposed_Lower_leg	0.0835417	trans	lincRNA	11	RP13-631K18.3
chr15_83532694_T_C_b38	ENSG00000156599.10	5.20366	1.09061e-06	0.142886	Skin_Sun_Exposed_Lower_leg	0.0734985	trans	protein_coding	11	ZDHHC5
chr6_21800331_TAGTTCATAAA_T_b38	ENSG00000198561.13	-5.30474	7.11418e-07	-0.186043	Skin_Sun_Exposed_Lower_leg	0.0900428	trans	protein_coding	11	CTNND1
chr7_110176163_GATTA_G_b38	ENSG00000255247.1	4.96424	2.95037e-06	0.606617	Skin_Sun_Exposed_Lower_leg	0.0686139	trans	lincRNA	11	CTD-2523D13.1
chr1_204673316_G_T_b38	ENSG00000278385.1	-5.15526	1.33625e-06	-0.548888	Skin_Sun_Exposed_Lower_leg	0.0763749	trans	lincRNA	12	RP11-89H19.2
chr11_67691692_T_C_b38	ENSG00000257534.1	5.00618	2.48268e-06	1.27434	Skin_Sun_Exposed_Lower_leg	0.0871472	trans	lincRNA	12	RP11-834C11.10
chr13_73022585_T_G_b38	ENSG00000248265.1	-5.20179	1.09924e-06	-0.522907	Skin_Sun_Exposed_Lower_leg	0.0385316	trans	lincRNA	12	FLJ12825
chr22_27356014_A_T_b38	ENSG00000139644.12	-5.46944	3.51644e-07	-0.223599	Skin_Sun_Exposed_Lower_leg	0.0238724	trans	protein_coding	12	TMBIM6
chr10_93588425_T_C_b38	ENSG00000233610.1	4.89443	3.92532e-06	0.396438	Skin_Sun_Exposed_Lower_leg	0.0664243	trans	lincRNA	13	LINC00462
chr9_76039060_A_C_b38	ENSG00000278238.1	4.70201	8.52629e-06	0.278237	Skin_Sun_Exposed_Lower_leg	0.0712883	trans	lincRNA	13	RP11-245D16.4
chr15_100302106_C_T_b38	ENSG00000258740.1	-4.62393	1.16231e-05	-0.539323	Skin_Sun_Exposed_Lower_leg	0.0828491	trans	lincRNA	14	RP11-293M10.1
chr18_73930460_A_C_b38	ENSG00000258740.1	-4.69895	8.63082e-06	-0.515509	Skin_Sun_Exposed_Lower_leg	0.0579991	trans	lincRNA	14	RP11-293M10.1
chr2_61811116_C_CA_b38	ENSG00000186648.14	-5.80121	8.25282e-08	-0.449626	Skin_Sun_Exposed_Lower_leg	0.00672721	trans	protein_coding	14	CARMIL3
chr10_131846361_C_T_b38	ENSG00000069667.15	5.81925	7.61907e-08	0.258792	Skin_Sun_Exposed_Lower_leg	0.00455605	trans	protein_coding	15	RORA
chr13_75304654_T_G_b38	ENSG00000273958.1	-4.61161	1.22021e-05	-0.330523	Skin_Sun_Exposed_Lower_leg	0.07331	trans	lincRNA	15	RP11-219B17.3
chr20_10087074_A_C_b38	ENSG00000259341.1	-4.8518	4.66814e-06	-0.421271	Skin_Sun_Exposed_Lower_leg	0.0576795	trans	lincRNA	15	RP11-20G13.1
chr3_143096479_C_T_b38	ENSG00000223572.9	5.45932	3.6731e-07	1.00073	Skin_Sun_Exposed_Lower_leg	0.0278098	trans	protein_coding	15	CKMT1A
chr8_4195557_C_G_b38	ENSG00000154237.12	-5.86556	6.20312e-08	-0.279879	Skin_Sun_Exposed_Lower_leg	0.00358881	trans	protein_coding	15	LRRK1
chr9_81310709_C_T_b38	ENSG00000166557.12	-5.66374	1.5117e-07	-0.399216	Skin_Sun_Exposed_Lower_leg	0.0217682	trans	protein_coding	15	TMED3
chr11_1459529_G_A_b38	ENSG00000260186.5	-5.13006	1.48475e-06	-0.473654	Skin_Sun_Exposed_Lower_leg	0.0216699	trans	lincRNA	16	LINC02137
chr18_62592346_A_T_b38	ENSG00000260186.5	-4.71123	8.21817e-06	-0.312789	Skin_Sun_Exposed_Lower_leg	0.0883618	trans	lincRNA	16	LINC02137
chr8_143477837_C_G_b38	ENSG00000162069.14	-5.30644	7.06312e-07	-0.413791	Skin_Sun_Exposed_Lower_leg	0.0544849	trans	protein_coding	16	BICDL2
chr11_133220336_A_G_b38	ENSG00000261888.1	5.14931	1.36995e-06	0.431052	Skin_Sun_Exposed_Lower_leg	0.0403011	trans	lincRNA	17	AC144831.1
chr15_93828559_C_T_b38	ENSG00000179859.9	5.57776	2.20002e-07	0.345749	Skin_Sun_Exposed_Lower_leg	0.0148264	trans	protein_coding	17	AC025335.1
chr18_71248875_A_G_b38	ENSG00000236377.1	-4.84175	4.86215e-06	-0.635591	Skin_Sun_Exposed_Lower_leg	0.0865073	trans	lincRNA	17	AC084809.3
chr2_174706067_G_A_b38	ENSG00000266588.1	-5.13546	1.45158e-06	-0.92211	Skin_Sun_Exposed_Lower_leg	0.0612972	trans	lincRNA	17	RP1-56K13.5
chr21_17450901_G_A_b38	ENSG00000261996.1	5.56089	2.36742e-07	0.456514	Skin_Sun_Exposed_Lower_leg	0.00241784	trans	lincRNA	17	CTC-281F24.1
chr5_153393712_C_T_b38	ENSG00000266588.1	5.09434	1.7231e-06	0.564214	Skin_Sun_Exposed_Lower_leg	0.0696958	trans	lincRNA	17	RP1-56K13.5
chr8_1942482_T_C_b38	ENSG00000189051.5	5.429	4.18464e-07	0.312453	Skin_Sun_Exposed_Lower_leg	0.0885779	trans	protein_coding	17	RNF222
chr9_135356676_C_A_b38	ENSG00000278730.1	-4.85333	4.63931e-06	-0.317571	Skin_Sun_Exposed_Lower_leg	0.0689586	trans	lincRNA	17	RP11-147L13.11
chr17_35663023_T_C_b38	ENSG00000260913.1	-4.67129	9.63482e-06	-0.781152	Skin_Sun_Exposed_Lower_leg	0.0963482	trans	lincRNA	18	LINC01254
chr19_54499406_A_T_b38	ENSG00000166634.6	5.11698	1.56801e-06	0.286399	Skin_Sun_Exposed_Lower_leg	0.0426609	trans	protein_coding	18	SERPINB12
chr2_57676696_A_G_b38	ENSG00000267311.1	-4.94602	3.17925e-06	-0.586013	Skin_Sun_Exposed_Lower_leg	0.0672093	trans	lincRNA	18	RP11-99A1.2
chr10_3247579_A_G_b38	ENSG00000204941.13	-5.5624	2.35191e-07	-1.01026	Skin_Sun_Exposed_Lower_leg	0.0588947	trans	protein_coding	19	PSG5
chr11_12523075_G_T_b38	ENSG00000268287.1	-4.87857	4.18726e-06	-0.702463	Skin_Sun_Exposed_Lower_leg	0.0815636	trans	lincRNA	19	CTB-60B18.18
chr12_52029395_G_A_b38	ENSG00000178934.4	5.79762	8.38499e-08	0.44531	Skin_Sun_Exposed_Lower_leg	0.0105396	trans	protein_coding	19	LGALS7B
chr13_67140123_A_G_b38	ENSG00000267778.1	5.03523	2.20196e-06	0.630364	Skin_Sun_Exposed_Lower_leg	0.0367265	trans	lincRNA	19	AC004221.2
chr2_213794063_T_C_b38	ENSG00000277013.1	5.40779	4.58333e-07	0.47542	Skin_Sun_Exposed_Lower_leg	0.0193637	trans	lincRNA	19	CTC-526N19.1
chr7_154917494_A_AAAT_b38	ENSG00000267922.1	-4.93074	3.38456e-06	-0.425369	Skin_Sun_Exposed_Lower_leg	0.0636364	trans	lincRNA	19	AC007193.6
chr9_78639029_T_C_b38	ENSG00000141854.9	5.6379	1.6926e-07	0.306678	Skin_Sun_Exposed_Lower_leg	0.0418271	trans	protein_coding	19	MISP3
chr10_6269786_A_G_b38	ENSG00000124356.15	-5.55327	2.44706e-07	-0.387631	Skin_Sun_Exposed_Lower_leg	0.0536013	trans	protein_coding	2	STAMBP
chr11_103845925_G_A_b38	ENSG00000273245.1	-5.09839	1.69429e-06	-0.654524	Skin_Sun_Exposed_Lower_leg	0.0894537	trans	lincRNA	2	RP11-434P11.2
chr21_24120436_T_C_b38	ENSG00000079785.14	-5.29579	7.38992e-07	-0.251233	Skin_Sun_Exposed_Lower_leg	0.0594438	trans	protein_coding	2	DDX1
chr6_11255984_A_G_b38	ENSG00000235597.1	5.15318	1.34794e-06	0.665122	Skin_Sun_Exposed_Lower_leg	0.091869	trans	lincRNA	2	LINC01102
chr10_69276990_C_T_b38	ENSG00000230387.2	-5.20256	1.09569e-06	-0.414254	Skin_Sun_Exposed_Lower_leg	0.00677795	trans	lincRNA	20	RP4-737E23.2
chr10_51135903_A_G_b38	ENSG00000168703.5	5.19942	1.11024e-06	0.619709	Skin_Sun_Exposed_Lower_leg	0.0560883	trans	protein_coding	20	WFDC12
chr13_104293818_C_T_b38	ENSG00000125998.7	5.19342	1.13862e-06	0.217886	Skin_Sun_Exposed_Lower_leg	0.0401899	trans	protein_coding	20	FAM83C
chr10_10257581_G_T_b38	ENSG00000273091.1	4.80738	5.58721e-06	0.733952	Skin_Sun_Exposed_Lower_leg	0.0743825	trans	lincRNA	21	AP000255.6
chr14_79887574_A_G_b38	ENSG00000184459.8	5.08619	1.7825e-06	0.208649	Skin_Sun_Exposed_Lower_leg	0.0427353	trans	protein_coding	22	BPIFC
chr11_121402988_C_T_b38	ENSG00000163655.15	5.36562	5.48944e-07	0.35125	Skin_Sun_Exposed_Lower_leg	0.0550146	trans	protein_coding	3	GMPS
chr14_51867524_A_C_b38	ENSG00000235126.1	4.89562	3.90637e-06	0.642281	Skin_Sun_Exposed_Lower_leg	0.0267587	trans	lincRNA	3	AC128709.3
chr7_138632991_G_C_b38	ENSG00000224652.1	5.07406	1.87466e-06	0.362826	Skin_Sun_Exposed_Lower_leg	0.0541815	trans	lincRNA	3	LINC00885
chr15_22832212_A_G_b38	ENSG00000164120.13	-5.35684	5.69913e-07	-0.217728	Skin_Sun_Exposed_Lower_leg	0.0649991	trans	protein_coding	4	HPGD
chr19_57972341_A_G_b38	ENSG00000273449.1	5.10755	1.63091e-06	0.489727	Skin_Sun_Exposed_Lower_leg	0.0386721	trans	lincRNA	4	RP11-218F10.3
chr20_7902436_G_A_b38	ENSG00000249693.2	-5.56194	2.35667e-07	-0.880071	Skin_Sun_Exposed_Lower_leg	0.0240493	trans	protein_coding	4	THEGL
chr8_42105135_G_A_b38	ENSG00000248517.1	4.93669	3.3031e-06	0.545038	Skin_Sun_Exposed_Lower_leg	0.0960014	trans	lincRNA	4	RP11-386B13.4
chr9_113104738_C_T_b38	ENSG00000170522.9	-5.49972	3.08567e-07	-0.245688	Skin_Sun_Exposed_Lower_leg	0.0501921	trans	protein_coding	4	ELOVL6
chr10_93765044_G_A_b38	ENSG00000248994.1	4.70555	8.40675e-06	0.442205	Skin_Sun_Exposed_Lower_leg	0.0866736	trans	lincRNA	5	RP11-259O2.1
chr10_88133857_T_C_b38	ENSG00000171368.11	5.23926	9.38692e-07	0.374804	Skin_Sun_Exposed_Lower_leg	0.0812945	trans	protein_coding	5	TPPP
chr20_61393031_A_C_b38	ENSG00000281560.1	-5.45526	3.73783e-07	-0.460099	Skin_Sun_Exposed_Lower_leg	0.00259256	trans	lincRNA	5	LSINCT5
chr21_27277643_C_T_b38	ENSG00000272112.1	4.44797	2.31128e-05	0.383855	Skin_Sun_Exposed_Lower_leg	0.076041	trans	lincRNA	5	CTB-113P19.5
chr1_218687569_C_T_b38	ENSG00000204439.3	5.68512	1.37645e-07	0.446584	Skin_Sun_Exposed_Lower_leg	0.0369895	trans	protein_coding	6	C6orf47
chr10_110554145_G_A_b38	ENSG00000260673.1	-5.88385	5.71837e-08	-0.62251	Skin_Sun_Exposed_Lower_leg	0.00187008	trans	lincRNA	6	RP4-529N6.2
chr15_67758519_A_AT_b38	ENSG00000232629.8	-5.85247	6.57479e-08	-0.362846	Skin_Sun_Exposed_Lower_leg	0.00722595	trans	protein_coding	6	HLA-DQB2
chr11_109891208_G_A_b38	ENSG00000188186.10	5.80097	8.26145e-08	0.714539	Skin_Sun_Exposed_Lower_leg	0.00659148	trans	protein_coding	7	LAMTOR4
chr16_15056976_A_C_b38	ENSG00000105810.9	5.34794	5.91974e-07	0.298714	Skin_Sun_Exposed_Lower_leg	0.0357268	trans	protein_coding	7	CDK6
chr22_43189918_T_C_b38	ENSG00000132434.9	-4.94646	3.17351e-06	-0.354072	Skin_Sun_Exposed_Lower_leg	0.0955036	trans	protein_coding	7	LANCL2
chr4_28933531_T_C_b38	ENSG00000196247.11	-5.78365	8.91938e-08	-0.378935	Skin_Sun_Exposed_Lower_leg	0.00921871	trans	protein_coding	7	ZNF107
chr8_17543089_G_A_b38	ENSG00000273084.1	4.88719	4.04291e-06	0.265206	Skin_Sun_Exposed_Lower_leg	0.0410355	trans	lincRNA	7	RP11-1275H24.3
chr13_90055424_G_A_b38	ENSG00000254973.1	-5.48441	3.29664e-07	-0.446968	Skin_Sun_Exposed_Lower_leg	0.00371367	trans	lincRNA	8	RP11-429J17.7
chr2_158426612_G_A_b38	ENSG00000255494.1	-5.2507	8.94415e-07	-1.23047	Skin_Sun_Exposed_Lower_leg	0.0206342	trans	lincRNA	8	LINC00681
chr20_3452511_C_T_b38	ENSG00000196150.13	5.18872	1.16131e-06	0.208125	Skin_Sun_Exposed_Lower_leg	0.0389319	trans	protein_coding	8	ZNF250
chr15_95914358_C_G_b38	ENSG00000269994.1	-4.83186	5.06086e-06	-0.521061	Skin_Sun_Exposed_Lower_leg	0.0327944	trans	lincRNA	9	RP11-276H19.2
chr16_85417119_A_G_b38	ENSG00000080503.22	-5.15033	1.36409e-06	-0.325216	Skin_Sun_Exposed_Lower_leg	0.0642542	trans	protein_coding	9	SMARCA2
chr16_60104607_T_G_b38	ENSG00000188959.9	5.12001	1.54836e-06	0.345476	Skin_Sun_Exposed_Lower_leg	0.0729324	trans	protein_coding	9	C9orf152
chr20_3738350_G_A_b38	ENSG00000176248.8	5.50232	3.05119e-07	0.210824	Skin_Sun_Exposed_Lower_leg	0.0246372	trans	protein_coding	9	ANAPC2
chr4_59295045_C_T_b38	ENSG00000237357.2	5.05726	2.00998e-06	0.489771	Skin_Sun_Exposed_Lower_leg	0.0359063	trans	lincRNA	9	RP11-475I24.3
chr8_19248993_A_ATATCT_b38	ENSG00000130723.18	-5.60372	1.96494e-07	-0.365715	Skin_Sun_Exposed_Lower_leg	0.0425573	trans	protein_coding	9	PRRC2B
chr1_42954034_G_C_b38	ENSG00000227533.5	7.33371	2.85835e-10	0.716973	Skin_Not_Sun_Exposed_Suprapubic	2.36385e-07	cis	lincRNA	1	SLC2A1-AS1
chr1_75393107_G_A_b38	ENSG00000137968.16	-9.1051	1.50169e-13	-0.891327	Skin_Not_Sun_Exposed_Suprapubic	1.01784e-09	cis	protein_coding	1	SLC44A5
chr1_148310176_T_G_b38	ENSG00000263956.6	-5.03341	3.50565e-06	-0.328367	Skin_Not_Sun_Exposed_Suprapubic	0.0237578	cis	protein_coding	1	NBPF11
chr10_88134744_C_T_b38	ENSG00000224914.3	-5.04429	3.36199e-06	-0.770621	Skin_Not_Sun_Exposed_Suprapubic	0.00169108	cis	lincRNA	10	LINC00863
chr10_104278136_T_C_b38	ENSG00000065621.14	9.42465	3.8733e-14	0.500741	Skin_Not_Sun_Exposed_Suprapubic	1.04618e-10	cis	protein_coding	10	GSTO2
chr10_77806607_T_G_b38	ENSG00000151208.16	6.00576	7.35535e-08	0.356646	Skin_Not_Sun_Exposed_Suprapubic	0.000198594	cis	protein_coding	10	DLG5
chr10_80273838_G_A_b38	ENSG00000108219.14	-4.46263	2.97481e-05	-0.271182	Skin_Not_Sun_Exposed_Suprapubic	0.0802605	cis	protein_coding	10	TSPAN14
chr10_5504734_G_A_b38	ENSG00000178372.7	5.14283	2.29793e-06	0.282441	Skin_Not_Sun_Exposed_Suprapubic	0.0062021	cis	protein_coding	10	CALML5
chr11_13032425_G_T_b38	ENSG00000251381.7	-4.34061	4.62581e-05	-0.463975	Skin_Not_Sun_Exposed_Suprapubic	0.00712375	cis	lincRNA	11	LINC00958
chr11_117929454_C_T_b38	ENSG00000137747.15	-5.54654	4.69697e-07	-0.203042	Skin_Not_Sun_Exposed_Suprapubic	0.000719106	cis	protein_coding	11	TMPRSS13
chr11_118252802_A_G_b38	ENSG00000160588.9	5.15379	2.20233e-06	0.210398	Skin_Not_Sun_Exposed_Suprapubic	0.00336957	cis	protein_coding	11	MPZL3
chr12_107152607_A_G_b38	ENSG00000278385.1	5.21935	1.70663e-06	0.514273	Skin_Not_Sun_Exposed_Suprapubic	0.0428381	intrachrom_trans	lincRNA	12	RP11-89H19.2
chr12_419094_C_G_b38	ENSG00000060709.14	5.61706	3.54398e-07	0.948097	Skin_Not_Sun_Exposed_Suprapubic	0.067022	intrachrom_trans	protein_coding	12	RIMBP2
chr12_40752418_T_A_b38	ENSG00000018236.14	5.21577	1.73068e-06	0.722191	Skin_Not_Sun_Exposed_Suprapubic	0.00464859	cis	protein_coding	12	CNTN1
chr12_508044_T_C_b38	ENSG00000139044.10	4.77537	9.3491e-06	0.287992	Skin_Not_Sun_Exposed_Suprapubic	0.0251023	cis	protein_coding	12	B4GALNT3
chr12_11171340_G_C_b38	ENSG00000231887.6	-8.99395	2.40879e-13	-0.750368	Skin_Not_Sun_Exposed_Suprapubic	6.47241e-10	cis	protein_coding	12	PRH1
chr13_24000547_C_T_b38	ENSG00000232977.6	-4.02532	0.000140592	-0.296211	Skin_Not_Sun_Exposed_Suprapubic	0.0167304	cis	lincRNA	13	LINC00327
chr13_113359616_G_A_b38	ENSG00000139835.13	4.67474	1.36216e-05	0.231702	Skin_Not_Sun_Exposed_Suprapubic	0.00671547	cis	protein_coding	13	GRTP1
chr15_61404000_T_G_b38	ENSG00000273958.1	3.91275	0.000206847	0.613016	Skin_Not_Sun_Exposed_Suprapubic	0.0603993	cis	lincRNA	15	RP11-219B17.3
chr15_100683464_G_A_b38	ENSG00000270127.2	3.81941	0.000283602	0.783578	Skin_Not_Sun_Exposed_Suprapubic	0.0825281	cis	lincRNA	15	RP11-526I2.5
chr16_81926089_T_TG_b38	ENSG00000153815.16	4.96105	4.62578e-06	0.18814	Skin_Not_Sun_Exposed_Suprapubic	0.00606902	cis	protein_coding	16	CMIP
chr16_3326824_C_G_b38	ENSG00000270168.2	4.46615	2.93697e-05	0.489111	Skin_Not_Sun_Exposed_Suprapubic	0.0385037	cis	protein_coding	16	LA16c-380H5.3
chr18_4442382_A_T_b38	ENSG00000260913.1	-5.12483	2.4639e-06	-0.412974	Skin_Not_Sun_Exposed_Suprapubic	0.0113019	intrachrom_trans	lincRNA	18	LINC01254
chr19_50217194_C_T_b38	ENSG00000105357.15	6.85078	2.20225e-09	0.368281	Skin_Not_Sun_Exposed_Suprapubic	6.22796e-06	cis	protein_coding	19	MYH14
chr19_49761973_C_T_b38	ENSG00000126467.10	4.43161	3.33009e-05	0.608696	Skin_Not_Sun_Exposed_Suprapubic	0.0941416	cis	protein_coding	19	TSKS
chr20_45588272_G_A_b38	ENSG00000101446.7	-4.35737	4.35511e-05	-0.449646	Skin_Not_Sun_Exposed_Suprapubic	0.0403718	cis	protein_coding	20	SPINT3
chr21_22476556_C_CATT_b38	ENSG00000156304.14	4.84872	7.09011e-06	0.443179	Skin_Not_Sun_Exposed_Suprapubic	0.0285448	intrachrom_trans	protein_coding	21	SCAF4
chr21_39732618_G_A_b38	ENSG00000183778.17	4.03429	0.000136297	0.469609	Skin_Not_Sun_Exposed_Suprapubic	0.0342106	cis	protein_coding	21	B3GALT5
chr22_32408678_T_C_b38	ENSG00000197182.14	4.62688	1.62709e-05	0.297157	Skin_Not_Sun_Exposed_Suprapubic	0.0901898	intrachrom_trans	lincRNA	22	MIRLET7BHG
chr22_46620097_C_T_b38	ENSG00000075240.16	4.69968	1.24122e-05	0.273534	Skin_Not_Sun_Exposed_Suprapubic	0.0166076	cis	protein_coding	22	GRAMD4
chr3_151823868_A_AT_b38	ENSG00000114771.13	6.74193	3.47898e-09	0.703737	Skin_Not_Sun_Exposed_Suprapubic	1.26913e-05	cis	protein_coding	3	AADAC
chr3_48472578_A_ATGCT_b38	ENSG00000164053.19	-5.81681	1.58597e-07	-0.441199	Skin_Not_Sun_Exposed_Suprapubic	0.000578404	cis	protein_coding	3	ATRIP
chr3_121693029_A_C_b38	ENSG00000173226.16	4.97302	4.41894e-06	0.2919	Skin_Not_Sun_Exposed_Suprapubic	0.0161114	cis	protein_coding	3	IQCB1
chr3_151834544_G_C_b38	ENSG00000114771.13	6.88904	1.87467e-09	0.737336	Skin_Not_Sun_Exposed_Suprapubic	6.84069e-06	cis	protein_coding	3	AADAC
chr4_35059076_A_G_b38	ENSG00000198948.11	-5.73273	2.22716e-07	-0.483195	Skin_Not_Sun_Exposed_Suprapubic	0.0338127	intrachrom_trans	protein_coding	4	MFAP3L
chr4_139663877_G_A_b38	ENSG00000085871.8	-5.52228	5.17334e-07	-0.390218	Skin_Not_Sun_Exposed_Suprapubic	0.000953964	cis	protein_coding	4	MGST2
chr4_87287114_A_C_b38	ENSG00000170509.11	-4.98282	4.25626e-06	-0.442669	Skin_Not_Sun_Exposed_Suprapubic	0.00784429	cis	protein_coding	4	HSD17B13
chr6_81865877_A_G_b38	ENSG00000226453.1	-4.37859	4.03451e-05	-0.604367	Skin_Not_Sun_Exposed_Suprapubic	0.0227143	cis	lincRNA	6	RP11-379B8.1
chr6_33214220_T_C_b38	ENSG00000204228.3	-5.39659	8.51399e-07	-0.267196	Skin_Not_Sun_Exposed_Suprapubic	0.00236263	cis	protein_coding	6	HSD17B8
chr7_130730844_C_T_b38	ENSG00000158623.14	-5.58468	4.03382e-07	-0.75364	Skin_Not_Sun_Exposed_Suprapubic	0.000885019	cis	protein_coding	7	COPG2
chr8_9959834_G_GA_b38	ENSG00000254153.1	-5.20732	1.7886e-06	-0.53958	Skin_Not_Sun_Exposed_Suprapubic	0.0322056	intrachrom_trans	lincRNA	8	CTA-398F10.2
chr8_8527137_C_G_b38	ENSG00000254153.1	9.51901	2.59885e-14	0.758973	Skin_Not_Sun_Exposed_Suprapubic	6.86096e-12	cis	lincRNA	8	CTA-398F10.2
chr8_9067844_G_GT_b38	ENSG00000254153.1	6.15316	4.02017e-08	0.639294	Skin_Not_Sun_Exposed_Suprapubic	1.0573e-05	cis	lincRNA	8	CTA-398F10.2
chr8_8692364_A_G_b38	ENSG00000254153.1	-4.79305	8.74753e-06	-0.461824	Skin_Not_Sun_Exposed_Suprapubic	0.00229185	cis	lincRNA	8	CTA-398F10.2
chr8_22756289_C_T_b38	ENSG00000168476.11	4.15775	8.86071e-05	0.195052	Skin_Not_Sun_Exposed_Suprapubic	0.0730123	cis	protein_coding	8	REEP4
chr9_136624940_C_T_b38	ENSG00000279141.3	-4.79877	8.5612e-06	-0.456312	Skin_Not_Sun_Exposed_Suprapubic	0.00194339	cis	lincRNA	9	LINC01451
chr9_111799310_G_A_b38	ENSG00000165181.16	4.69299	1.27262e-05	0.463441	Skin_Not_Sun_Exposed_Suprapubic	0.0139606	cis	protein_coding	9	C9orf84
chr12_47817004_C_T_b38	ENSG00000162729.13	6.10469	4.90558e-08	0.395104	Skin_Not_Sun_Exposed_Suprapubic	0.0254137	trans	protein_coding	1	IGSF8
chr12_107774929_G_A_b38	ENSG00000134240.11	5.90216	1.1219e-07	0.695719	Skin_Not_Sun_Exposed_Suprapubic	0.0581207	trans	protein_coding	1	HMGCS2
chr15_47828227_T_C_b38	ENSG00000143839.14	-5.65173	3.08428e-07	-0.581188	Skin_Not_Sun_Exposed_Suprapubic	0.0719136	trans	protein_coding	1	REN
chr3_18555114_G_A_b38	ENSG00000084636.17	6.23175	2.90856e-08	0.712327	Skin_Not_Sun_Exposed_Suprapubic	0.0211212	trans	protein_coding	1	COL16A1
chr1_241984477_T_C_b38	ENSG00000148498.15	-5.84759	1.40007e-07	-0.442974	Skin_Not_Sun_Exposed_Suprapubic	0.0417968	trans	protein_coding	10	PARD3
chr11_41042309_G_C_b38	ENSG00000226005.3	5.56518	4.36034e-07	0.919186	Skin_Not_Sun_Exposed_Suprapubic	0.0137233	trans	lincRNA	10	RP11-464C19.3
chr12_56637526_G_T_b38	ENSG00000224023.10	-5.12995	2.41559e-06	-1.00737	Skin_Not_Sun_Exposed_Suprapubic	0.0742021	trans	lincRNA	10	FLJ37035
chr13_101102612_G_A_b38	ENSG00000273760.1	-4.8893	6.07921e-06	-0.539938	Skin_Not_Sun_Exposed_Suprapubic	0.0879054	trans	lincRNA	10	CH17-360D5.3
chr20_58707325_T_C_b38	ENSG00000242147.1	4.909	5.64088e-06	0.582447	Skin_Not_Sun_Exposed_Suprapubic	0.0881556	trans	lincRNA	10	RP13-463N16.6
chr9_6987663_G_T_b38	ENSG00000197308.9	-5.29987	1.2457e-06	-0.518839	Skin_Not_Sun_Exposed_Suprapubic	0.0355312	trans	lincRNA	10	GATA3-AS1
chr10_71473787_A_G_b38	ENSG00000251381.7	-4.75151	1.0225e-05	-0.479416	Skin_Not_Sun_Exposed_Suprapubic	0.0948775	trans	lincRNA	11	LINC00958
chr14_57957354_A_G_b38	ENSG00000232987.1	5.14409	2.28674e-06	0.513662	Skin_Not_Sun_Exposed_Suprapubic	0.0285133	trans	lincRNA	11	LINC01219
chr14_73752664_A_G_b38	ENSG00000254469.7	5.75197	2.0609e-07	0.586817	Skin_Not_Sun_Exposed_Suprapubic	0.0284723	trans	protein_coding	11	RP11-849H4.2
chr15_35940696_G_T_b38	ENSG00000149090.11	-5.37443	9.29192e-07	-0.405881	Skin_Not_Sun_Exposed_Suprapubic	0.0626201	trans	protein_coding	11	PAMR1
chr18_21409533_G_A_b38	ENSG00000137709.9	5.49611	5.74078e-07	0.239095	Skin_Not_Sun_Exposed_Suprapubic	0.0783857	trans	protein_coding	11	POU2F3
chr6_103628588_C_T_b38	ENSG00000151704.15	5.4351	7.31193e-07	0.372872	Skin_Not_Sun_Exposed_Suprapubic	0.0925457	trans	protein_coding	11	KCNJ1
chr8_35025437_C_T_b38	ENSG00000247095.2	-5.02471	3.62484e-06	-0.285938	Skin_Not_Sun_Exposed_Suprapubic	0.0257545	trans	lincRNA	11	MIR210HG
chr10_62691393_T_A_b38	ENSG00000102471.13	5.14131	2.31151e-06	0.275204	Skin_Not_Sun_Exposed_Suprapubic	0.0667287	trans	protein_coding	13	NDFIP2
chr17_77075191_C_G_b38	ENSG00000182968.4	5.27285	1.3848e-06	0.450137	Skin_Not_Sun_Exposed_Suprapubic	0.0277902	trans	protein_coding	13	SOX1
chr19_5301270_G_GCCCA_b38	ENSG00000088386.16	-4.87875	6.32758e-06	-0.313928	Skin_Not_Sun_Exposed_Suprapubic	0.0969133	trans	protein_coding	13	SLC15A1
chr4_6359905_T_C_b38	ENSG00000120686.11	5.39368	8.61244e-07	0.23979	Skin_Not_Sun_Exposed_Suprapubic	0.0664467	trans	protein_coding	13	UFM1
chr15_59922035_C_G_b38	ENSG00000258740.1	-4.99778	4.01928e-06	-0.640683	Skin_Not_Sun_Exposed_Suprapubic	0.0427973	trans	lincRNA	14	RP11-293M10.1
chr15_60889232_C_T_b38	ENSG00000258643.5	5.36004	9.83385e-07	0.504274	Skin_Not_Sun_Exposed_Suprapubic	0.0709296	trans	protein_coding	14	BCL2L2-PABPN1
chr12_27276597_G_A_b38	ENSG00000169594.13	-5.38816	8.80203e-07	-0.493442	Skin_Not_Sun_Exposed_Suprapubic	0.0995571	trans	protein_coding	15	BNC1
chr16_77377684_T_C_b38	ENSG00000251161.3	5.15529	2.18958e-06	0.495894	Skin_Not_Sun_Exposed_Suprapubic	0.0285609	trans	lincRNA	15	RP11-540O11.1
chr16_89273029_G_A_b38	ENSG00000183655.12	5.6413	3.21601e-07	0.949884	Skin_Not_Sun_Exposed_Suprapubic	0.0272602	trans	protein_coding	15	KLHL25
chr17_40107944_A_G_b38	ENSG00000137875.4	6.10841	4.83141e-08	0.543897	Skin_Not_Sun_Exposed_Suprapubic	0.00374763	trans	protein_coding	15	BCL2L10
chr18_56098380_T_C_b38	ENSG00000274294.1	4.7154	1.17047e-05	0.41179	Skin_Not_Sun_Exposed_Suprapubic	0.0786554	trans	lincRNA	15	RP11-20G13.5
chr20_22002826_A_G_b38	ENSG00000188467.10	5.51425	5.34139e-07	0.441509	Skin_Not_Sun_Exposed_Suprapubic	0.0342736	trans	protein_coding	15	SLC24A5
chr2_122419079_A_G_b38	ENSG00000135722.8	-5.75571	2.03007e-07	-0.222528	Skin_Not_Sun_Exposed_Suprapubic	0.0234169	trans	protein_coding	16	FBXL8
chr2_65549414_G_C_b38	ENSG00000102962.4	5.54518	4.7225e-07	0.564639	Skin_Not_Sun_Exposed_Suprapubic	0.0544735	trans	protein_coding	16	CCL22
chr21_33059534_T_C_b38	ENSG00000172824.14	-5.09028	2.81594e-06	-0.330957	Skin_Not_Sun_Exposed_Suprapubic	0.0704099	trans	protein_coding	16	CES4A
chr11_120335454_A_T_b38	ENSG00000266588.1	-5.09187	2.79877e-06	-0.682747	Skin_Not_Sun_Exposed_Suprapubic	0.0299553	trans	lincRNA	17	RP1-56K13.5
chr12_15620487_T_C_b38	ENSG00000134490.13	-5.24148	1.56547e-06	-0.596831	Skin_Not_Sun_Exposed_Suprapubic	0.0771197	trans	protein_coding	18	TMEM241
chr13_99748775_C_T_b38	ENSG00000260913.1	-6.15117	4.05315e-08	-0.483195	Skin_Not_Sun_Exposed_Suprapubic	0.000436119	trans	lincRNA	18	LINC01254
chr16_12794220_C_CA_b38	ENSG00000265933.5	4.79943	8.54e-06	0.706153	Skin_Not_Sun_Exposed_Suprapubic	0.0903532	trans	lincRNA	18	LINC00668
chr2_79036577_G_A_b38	ENSG00000267651.1	-5.05933	3.17289e-06	-0.681368	Skin_Not_Sun_Exposed_Suprapubic	0.0740235	trans	lincRNA	18	RP11-95O2.1
chr22_30695947_G_C_b38	ENSG00000154655.15	-5.19173	1.90052e-06	-0.315279	Skin_Not_Sun_Exposed_Suprapubic	0.0354333	trans	protein_coding	18	L3MBTL4
chr11_102708743_G_C_b38	ENSG00000268287.1	-5.04143	3.3992e-06	-0.644747	Skin_Not_Sun_Exposed_Suprapubic	0.0661926	trans	lincRNA	19	CTB-60B18.18
chr17_79798269_G_A_b38	ENSG00000274104.1	5.03086	3.54022e-06	0.453079	Skin_Not_Sun_Exposed_Suprapubic	0.0536839	trans	lincRNA	19	CTD-2553L13.10
chr18_73826354_G_T_b38	ENSG00000225950.8	5.3827	8.99359e-07	0.336567	Skin_Not_Sun_Exposed_Suprapubic	0.0779637	trans	protein_coding	19	NTF4
chr9_129446746_T_C_b38	ENSG00000232324.1	-5.16818	2.08267e-06	-0.28802	Skin_Not_Sun_Exposed_Suprapubic	0.029022	trans	lincRNA	19	AC008440.10
chr11_102967571_T_C_b38	ENSG00000273245.1	5.21629	1.72711e-06	0.49023	Skin_Not_Sun_Exposed_Suprapubic	0.0911861	trans	lincRNA	2	RP11-434P11.2
chr16_78209487_C_T_b38	ENSG00000125850.10	-5.13208	2.39566e-06	-0.278879	Skin_Not_Sun_Exposed_Suprapubic	0.0846339	trans	protein_coding	20	OVOL2
chr3_168620340_T_C_b38	ENSG00000271784.1	4.96418	4.57081e-06	0.647426	Skin_Not_Sun_Exposed_Suprapubic	0.077786	trans	lincRNA	20	RP1-28H20.3
chr11_91929817_T_C_b38	ENSG00000275874.1	5.05307	3.25038e-06	0.838041	Skin_Not_Sun_Exposed_Suprapubic	0.0284635	trans	lincRNA	21	PICSAR
chr15_34254058_A_G_b38	ENSG00000224413.1	-4.77693	9.29421e-06	-0.604087	Skin_Not_Sun_Exposed_Suprapubic	0.0542038	trans	lincRNA	21	AP001476.2
chr22_36862802_G_A_b38	ENSG00000237609.1	-4.99506	4.06136e-06	-0.776185	Skin_Not_Sun_Exposed_Suprapubic	0.0178862	trans	lincRNA	21	AF064858.10
chr3_105540468_G_A_b38	ENSG00000154639.18	-5.11104	2.59889e-06	-0.205817	Skin_Not_Sun_Exposed_Suprapubic	0.0527055	trans	protein_coding	21	CXADR
chr15_74170460_C_T_b38	ENSG00000279712.1	-4.76234	9.81765e-06	-0.361764	Skin_Not_Sun_Exposed_Suprapubic	0.076342	trans	lincRNA	22	CTA-280A3.2
chr21_34872168_G_A_b38	ENSG00000186732.13	5.10259	2.68521e-06	0.550244	Skin_Not_Sun_Exposed_Suprapubic	0.0318036	trans	protein_coding	22	MPPED1
chr7_40889059_G_A_b38	ENSG00000100078.3	5.44852	6.93359e-07	0.407805	Skin_Not_Sun_Exposed_Suprapubic	0.0276068	trans	protein_coding	22	PLA2G3
chr10_124455610_A_C_b38	ENSG00000144677.14	-5.71216	2.4195e-07	-0.277457	Skin_Not_Sun_Exposed_Suprapubic	0.0477195	trans	protein_coding	3	CTDSPL
chr11_21241194_A_G_b38	ENSG00000273308.1	-5.22287	1.68336e-06	-0.740734	Skin_Not_Sun_Exposed_Suprapubic	0.029001	trans	lincRNA	3	RP11-496H1.2
chr11_20277252_G_A_b38	ENSG00000273308.1	-4.90462	5.73565e-06	-0.57268	Skin_Not_Sun_Exposed_Suprapubic	0.0988081	trans	lincRNA	3	RP11-496H1.2
chr19_14950171_TG_T_b38	ENSG00000189366.9	-5.69231	2.62058e-07	-0.701411	Skin_Not_Sun_Exposed_Suprapubic	0.0409515	trans	protein_coding	3	ALG1L
chr19_22539219_T_A_b38	ENSG00000156959.8	5.58	4.10991e-07	0.619239	Skin_Not_Sun_Exposed_Suprapubic	0.0642248	trans	protein_coding	3	LHFPL4
chr4_71091846_G_A_b38	ENSG00000240567.1	-5.86639	1.29729e-07	-0.398659	Skin_Not_Sun_Exposed_Suprapubic	0.00419751	trans	lincRNA	3	LINC02067
chr4_71093701_G_A_b38	ENSG00000240567.1	-5.65588	3.03345e-07	-0.381745	Skin_Not_Sun_Exposed_Suprapubic	0.00981473	trans	lincRNA	3	LINC02067
chr13_106905757_C_T_b38	ENSG00000164144.15	-5.41232	8.00116e-07	-0.351056	Skin_Not_Sun_Exposed_Suprapubic	0.0751181	trans	protein_coding	4	ARFIP1
chr14_85589210_C_G_b38	ENSG00000250125.1	-5.14824	2.2503e-06	-0.400879	Skin_Not_Sun_Exposed_Suprapubic	0.0472607	trans	lincRNA	4	RP11-707A18.1
chr7_25868518_T_TA_b38	ENSG00000164128.6	5.54254	4.77246e-07	0.453113	Skin_Not_Sun_Exposed_Suprapubic	0.0947586	trans	protein_coding	4	NPY1R
chr10_6225754_C_CAG_b38	ENSG00000271874.1	-4.89988	5.83976e-06	-0.639044	Skin_Not_Sun_Exposed_Suprapubic	0.060208	trans	lincRNA	5	CTD-2024P10.2
chr11_110301231_C_G_b38	ENSG00000204928.2	5.75772	2.01372e-07	0.566855	Skin_Not_Sun_Exposed_Suprapubic	0.0158707	trans	protein_coding	5	GRXCR2
chr17_65574231_T_C_b38	ENSG00000248994.1	-5.05245	3.25808e-06	-0.490716	Skin_Not_Sun_Exposed_Suprapubic	0.0270551	trans	lincRNA	5	RP11-259O2.1
chr19_9000583_G_C_b38	ENSG00000270177.1	-4.67167	1.37777e-05	-0.612121	Skin_Not_Sun_Exposed_Suprapubic	0.097973	trans	lincRNA	5	CTD-2410N18.3
chr20_1058693_A_C_b38	ENSG00000253959.1	4.95217	4.78523e-06	0.490535	Skin_Not_Sun_Exposed_Suprapubic	0.0331903	trans	lincRNA	5	LINC01863
chr7_83878225_A_G_b38	ENSG00000156453.13	5.56504	4.36285e-07	0.417833	Skin_Not_Sun_Exposed_Suprapubic	0.0395675	trans	protein_coding	5	PCDH1
chr8_106076198_C_T_b38	ENSG00000134058.11	5.88261	1.21465e-07	0.220027	Skin_Not_Sun_Exposed_Suprapubic	0.00998626	trans	protein_coding	5	CDK7
chr8_72978190_G_A_b38	ENSG00000153006.15	5.30965	1.19883e-06	0.226838	Skin_Not_Sun_Exposed_Suprapubic	0.0985605	trans	protein_coding	5	SREK1IP1
chr15_98915673_C_T_b38	ENSG00000240050.5	5.16974	2.07012e-06	0.392079	Skin_Not_Sun_Exposed_Suprapubic	0.0459733	trans	lincRNA	6	RP1-93H18.1
chr20_41864218_A_G_b38	ENSG00000172201.11	5.3527	1.01219e-06	0.295931	Skin_Not_Sun_Exposed_Suprapubic	0.048559	trans	protein_coding	6	ID4
chr7_4448072_G_C_b38	ENSG00000164393.8	5.72873	2.26332e-07	0.366105	Skin_Not_Sun_Exposed_Suprapubic	0.0431815	trans	protein_coding	6	ADGRF2
chr8_125372791_T_A_b38	ENSG00000232629.8	-5.64728	3.13988e-07	-0.456874	Skin_Not_Sun_Exposed_Suprapubic	0.0530655	trans	protein_coding	6	HLA-DQB2
chr17_71351101_C_A_b38	ENSG00000281404.1	4.97952	4.31041e-06	0.329826	Skin_Not_Sun_Exposed_Suprapubic	0.0298281	trans	lincRNA	7	LINC01176
chr4_110334761_G_T_b38	ENSG00000011426.10	-5.40209	8.33135e-07	-0.333827	Skin_Not_Sun_Exposed_Suprapubic	0.0861095	trans	protein_coding	7	ANLN
chr10_112296190_G_C_b38	ENSG00000254266.5	4.88677	6.13811e-06	0.69642	Skin_Not_Sun_Exposed_Suprapubic	0.0949258	trans	lincRNA	8	PKIA-AS1
chr14_51341685_G_A_b38	ENSG00000182372.9	-5.50341	5.5765e-07	-0.193708	Skin_Not_Sun_Exposed_Suprapubic	0.0225374	trans	protein_coding	8	CLN8
chr6_306406_C_T_b38	ENSG00000254813.5	5.28596	1.31551e-06	0.881361	Skin_Not_Sun_Exposed_Suprapubic	0.0272166	trans	lincRNA	8	RP11-252C15.1
chr16_8719430_G_T_b38	ENSG00000223729.1	4.94841	4.8544e-06	0.270552	Skin_Not_Sun_Exposed_Suprapubic	0.0500197	trans	lincRNA	9	RP11-145E17.2
chr22_25834673_C_T_b38	ENSG00000260454.1	4.72071	1.1475e-05	0.357518	Skin_Not_Sun_Exposed_Suprapubic	0.0505357	trans	lincRNA	9	RP11-367F23.2
chr6_52719172_G_A_b38	ENSG00000136868.10	-6.01148	7.18559e-08	-0.260137	Skin_Not_Sun_Exposed_Suprapubic	0.00577161	trans	protein_coding	9	SLC31A1
chr1_42954034_G_C_b38	ENSG00000227533.5	9.07442	1.89518e-12	0.943556	Nerve_Tibial	1.10299e-09	cis	lincRNA	1	SLC2A1-AS1
chr1_42958261_G_A_b38	ENSG00000227533.5	9.07442	1.89518e-12	0.943556	Nerve_Tibial	1.10299e-09	cis	lincRNA	1	SLC2A1-AS1
chr1_42967395_G_A_b38	ENSG00000227533.5	9.07442	1.89518e-12	0.943556	Nerve_Tibial	1.10299e-09	cis	lincRNA	1	SLC2A1-AS1
chr1_242239290_AAC_A_b38	ENSG00000225554.1	-4.10138	0.0001393	-0.739199	Nerve_Tibial	0.0806546	cis	lincRNA	1	RP11-527D7.1
chr1_150567391_C_G_b38	ENSG00000143452.15	-5.59178	7.62889e-07	-0.816741	Nerve_Tibial	0.00190036	cis	protein_coding	1	HORMAD1
chr1_62193108_G_C_b38	ENSG00000240563.1	5.52962	9.5661e-07	0.771767	Nerve_Tibial	0.00238196	cis	protein_coding	1	L1TD1
chr1_177967390_A_G_b38	ENSG00000120341.18	4.59683	2.62248e-05	0.675507	Nerve_Tibial	0.0652734	cis	protein_coding	1	SEC16B
chr10_133000986_C_T_b38	ENSG00000240707.2	4.22111	9.37046e-05	0.515152	Nerve_Tibial	0.032984	cis	lincRNA	10	LINC01168
chr10_132986653_G_A_b38	ENSG00000240707.2	3.96	0.000221032	0.489416	Nerve_Tibial	0.0775822	cis	lincRNA	10	LINC01168
chr10_120573440_A_G_b38	ENSG00000203805.10	-5.51345	1.01452e-06	-0.591311	Nerve_Tibial	0.00199657	cis	protein_coding	10	PLPP4
chr10_120538518_G_T_b38	ENSG00000203805.10	4.65547	2.14195e-05	0.59407	Nerve_Tibial	0.0421108	cis	protein_coding	10	PLPP4
chr10_69512262_C_T_b38	ENSG00000099282.9	4.75292	1.52709e-05	0.346768	Nerve_Tibial	0.0300379	cis	protein_coding	10	TSPAN15
chr11_132028819_T_C_b38	ENSG00000224795.1	-3.86021	0.000304832	-0.306457	Nerve_Tibial	0.068892	cis	lincRNA	11	NTM-AS1
chr11_780410_T_G_b38	ENSG00000255142.1	-4.08905	0.000145061	-0.404916	Nerve_Tibial	0.0329289	cis	lincRNA	11	AP006621.6
chr11_20357730_G_A_b38	ENSG00000109854.13	11.0867	1.56491e-15	0.624	Nerve_Tibial	4.86532e-12	cis	protein_coding	11	HTATIP2
chr12_130829252_T_C_b38	ENSG00000256250.1	-6.95142	4.94085e-09	-0.794941	Nerve_Tibial	2.94969e-06	cis	lincRNA	12	RP11-989F5.1
chr12_130829252_T_C_b38	ENSG00000256299.1	-4.77273	1.42518e-05	-0.612166	Nerve_Tibial	0.00849408	cis	lincRNA	12	RP11-989F5.3
chr12_130829252_T_C_b38	ENSG00000111450.13	10.9014	2.95014e-15	0.791983	Nerve_Tibial	3.43397e-12	cis	protein_coding	12	STX2
chr12_9942044_A_G_b38	ENSG00000214776.10	-4.34467	6.19346e-05	-0.682933	Nerve_Tibial	0.0720299	cis	protein_coding	12	RP11-726G1.1
chr13_97422112_C_T_b38	ENSG00000102781.13	5.03992	5.56397e-06	0.449215	Nerve_Tibial	0.0944317	intrachrom_trans	protein_coding	13	KATNAL1
chr13_81018730_A_AG_b38	ENSG00000229246.1	-4.62468	2.38238e-05	-0.651518	Nerve_Tibial	0.005408	cis	lincRNA	13	LINC00377
chr14_104666244_T_C_b38	ENSG00000256050.2	4.00234	0.000192636	0.576534	Nerve_Tibial	0.0570202	cis	lincRNA	14	RP11-982M15.6
chr16_12766034_A_T_b38	ENSG00000275383.1	5.35789	1.78214e-06	0.909168	Nerve_Tibial	0.057335	intrachrom_trans	lincRNA	16	RP11-615I2.6
chr16_66423750_T_C_b38	ENSG00000246898.1	-5.82669	3.22898e-07	-0.640694	Nerve_Tibial	0.000351636	cis	lincRNA	16	LINC00920
chr16_79721451_G_T_b38	ENSG00000261390.5	4.42369	4.74084e-05	0.502805	Nerve_Tibial	0.0515803	cis	lincRNA	16	MAFTRR
chr16_8846715_G_C_b38	ENSG00000153048.10	5.81156	3.41354e-07	0.420963	Nerve_Tibial	0.000674857	cis	protein_coding	16	CARHSP1
chr18_54237018_G_A_b38	ENSG00000166845.13	4.63658	2.28651e-05	0.343896	Nerve_Tibial	0.0160285	cis	protein_coding	18	C18orf54
chr18_66545323_C_T_b38	ENSG00000071991.8	-4.44966	4.34035e-05	-0.278467	Nerve_Tibial	0.0303824	cis	protein_coding	18	CDH19
chr19_35277925_T_C_b38	ENSG00000105695.14	4.84547	1.10502e-05	0.349734	Nerve_Tibial	0.0282885	cis	protein_coding	19	MAG
chr19_35277925_T_C_b38	ENSG00000012124.16	4.65083	2.17661e-05	0.341311	Nerve_Tibial	0.0556994	cis	protein_coding	19	CD22
chr2_151386997_T_G_b38	ENSG00000080345.17	-5.76868	3.99533e-07	-0.367483	Nerve_Tibial	0.00107235	cis	protein_coding	2	RIF1
chr2_200884146_T_TCA_b38	ENSG00000240344.8	-5.45105	1.27234e-06	-0.703842	Nerve_Tibial	0.0034137	cis	protein_coding	2	PPIL3
chr20_60087928_T_C_b38	ENSG00000276093.1	7.93578	1.25235e-10	1.33414	Nerve_Tibial	3.11835e-08	cis	lincRNA	20	RP5-1017F8.2
chr21_28116732_C_T_b38	ENSG00000242220.6	-4.79986	1.29637e-05	-0.665024	Nerve_Tibial	0.0403689	intrachrom_trans	protein_coding	21	TCP10L
chr22_43408217_A_G_b38	ENSG00000186732.13	5.76039	4.11862e-07	0.729271	Nerve_Tibial	0.000286656	cis	protein_coding	22	MPPED1
chr4_88244040_C_G_b38	ENSG00000246375.2	4.52039	3.40954e-05	0.686157	Nerve_Tibial	0.019298	cis	lincRNA	4	RP11-10L7.1
chr4_41788537_C_T_b38	ENSG00000154277.12	4.43085	4.62692e-05	0.610984	Nerve_Tibial	0.0798607	cis	protein_coding	4	UCHL1
chr5_128675222_T_C_b38	ENSG00000138829.11	4.84555	1.10472e-05	0.659916	Nerve_Tibial	0.00965526	cis	protein_coding	5	FBN2
chr5_140920972_T_C_b38	ENSG00000204963.5	-4.8102	1.2503e-05	-0.593693	Nerve_Tibial	0.0109151	cis	protein_coding	5	PCDHA7
chr6_32459971_C_T_b38	ENSG00000204310.12	4.84011	1.126e-05	0.229085	Nerve_Tibial	0.013467	cis	protein_coding	6	AGPAT1
chr7_75810353_G_A_b38	ENSG00000006606.8	7.23336	1.72142e-09	1.00408	Nerve_Tibial	3.84394e-06	cis	protein_coding	7	CCL26
chr7_149862184_C_T_b38	ENSG00000171130.17	7.21681	1.83129e-09	0.430801	Nerve_Tibial	4.08745e-06	cis	protein_coding	7	ATP6V0E2
chr7_141861384_C_T_b38	ENSG00000127364.3	-6.69226	1.30141e-08	-0.519529	Nerve_Tibial	2.90344e-05	cis	protein_coding	7	TAS2R4
chr8_73148420_G_T_b38	ENSG00000121039.9	-4.97873	6.91096e-06	-0.38952	Nerve_Tibial	0.00478238	cis	protein_coding	8	RDH10
chr9_15536669_G_A_b38	ENSG00000164989.16	5.23478	2.77552e-06	0.390738	Nerve_Tibial	0.00237584	cis	protein_coding	9	CCDC171
chr11_40213537_C_T_b38	ENSG00000154222.14	5.73486	4.52248e-07	0.50218	Nerve_Tibial	0.0739263	trans	protein_coding	1	CC2D1B
chr2_150946330_C_T_b38	ENSG00000213057.5	-5.455	1.25426e-06	-0.42794	Nerve_Tibial	0.0790914	trans	lincRNA	1	C1orf220
chr4_166980888_C_T_b38	ENSG00000237797.1	-4.95718	7.45807e-06	-0.48986	Nerve_Tibial	0.095165	trans	lincRNA	10	RP11-472N13.3
chr6_121350798_G_A_b38	ENSG00000226900.1	4.96146	7.34605e-06	0.688867	Nerve_Tibial	0.0983415	trans	lincRNA	10	RP11-432J24.5
chr9_136493394_C_T_b38	ENSG00000176244.6	-5.37831	1.65543e-06	-0.411659	Nerve_Tibial	0.0999632	trans	protein_coding	10	ACBD7
chr17_56527511_C_T_b38	ENSG00000272301.1	4.99537	6.51592e-06	0.654913	Nerve_Tibial	0.0625007	trans	lincRNA	11	RP11-111M22.4
chr22_17502013_G_A_b38	ENSG00000075388.3	5.72835	4.63176e-07	0.385681	Nerve_Tibial	0.0352723	trans	protein_coding	11	FGF4
chr4_170750887_G_A_b38	ENSG00000110651.11	5.83153	3.17203e-07	0.299768	Nerve_Tibial	0.0835824	trans	protein_coding	11	CD81
chr8_105257406_G_A_b38	ENSG00000173914.11	5.96016	1.97547e-07	0.23654	Nerve_Tibial	0.0423866	trans	protein_coding	11	RBM4B
chr9_87506964_G_A_b38	ENSG00000272301.1	-5.1317	4.01346e-06	-0.780203	Nerve_Tibial	0.0623732	trans	lincRNA	11	RP11-111M22.4
chr10_114362607_C_G_b38	ENSG00000067798.14	5.51246	1.01817e-06	0.342062	Nerve_Tibial	0.0818791	trans	protein_coding	12	NAV3
chr11_37238789_T_A_b38	ENSG00000257114.2	5.22876	2.83611e-06	0.815207	Nerve_Tibial	0.0993433	trans	lincRNA	12	RP11-25I15.3
chr11_95195938_C_A_b38	ENSG00000111666.10	5.74295	4.39042e-07	0.28937	Nerve_Tibial	0.0328935	trans	protein_coding	12	CHPT1
chr18_22057025_G_A_b38	ENSG00000257507.1	5.1535	3.71299e-06	0.803235	Nerve_Tibial	0.0873296	trans	lincRNA	12	RP11-956E11.1
chr3_118437884_G_A_b38	ENSG00000149948.13	-6.08011	1.26834e-07	-0.95643	Nerve_Tibial	0.013204	trans	protein_coding	12	HMGA2
chr18_42894449_CA_C_b38	ENSG00000186047.9	-4.9697	7.13524e-06	-0.418117	Nerve_Tibial	0.0958976	trans	protein_coding	13	DLEU7
chr2_154170934_A_G_b38	ENSG00000272515.1	-5.23599	2.76351e-06	-0.639925	Nerve_Tibial	0.0680044	trans	lincRNA	13	RP11-29P20.1
chr7_39258947_C_T_b38	ENSG00000272542.1	5.56797	8.32021e-07	0.746819	Nerve_Tibial	0.0138032	trans	lincRNA	13	RP11-255P5.2
chr19_35451998_A_T_b38	ENSG00000175785.12	-5.51208	1.01958e-06	-0.32918	Nerve_Tibial	0.025097	trans	protein_coding	14	PRIMA1
chr5_161705282_A_G_b38	ENSG00000258416.1	-5.37443	1.6788e-06	-1.40211	Nerve_Tibial	0.0451697	trans	lincRNA	14	RP11-526N18.1
chr8_66497606_G_A_b38	ENSG00000197045.12	5.36891	1.71265e-06	0.226411	Nerve_Tibial	0.0747487	trans	protein_coding	14	GMFB
chr10_10529943_C_T_b38	ENSG00000137807.13	5.55654	8.67384e-07	0.231685	Nerve_Tibial	0.0674747	trans	protein_coding	15	KIF23
chr12_20111567_C_T_b38	ENSG00000259275.2	5.38348	1.62482e-06	0.265682	Nerve_Tibial	0.0894236	trans	lincRNA	15	RP11-522B15.3
chr13_61396909_C_T_b38	ENSG00000128923.10	5.59131	7.64186e-07	0.332908	Nerve_Tibial	0.0442777	trans	protein_coding	15	MINDY2
chr17_49156289_G_A_b38	ENSG00000273674.4	5.46896	1.19238e-06	0.928459	Nerve_Tibial	0.0423461	trans	lincRNA	15	CTD-2378E12.1
chr2_238861973_T_A_b38	ENSG00000277654.4	-5.36585	1.73162e-06	-1.02532	Nerve_Tibial	0.0852233	trans	lincRNA	15	RP11-255M2.3
chr3_10964276_G_T_b38	ENSG00000277654.4	-5.52771	9.63285e-07	-1.00332	Nerve_Tibial	0.0416756	trans	lincRNA	15	RP11-255M2.3
chr4_139772714_G_A_b38	ENSG00000261794.1	-6.56844	2.06587e-08	-0.922925	Nerve_Tibial	0.00190312	trans	protein_coding	15	GOLGA8H
chr5_103583349_A_G_b38	ENSG00000232386.9	5.79377	3.64394e-07	2.21855	Nerve_Tibial	0.0240832	trans	lincRNA	15	RP11-66B24.2
chr7_33509780_A_G_b38	ENSG00000259134.5	-5.62558	6.7442e-07	-0.803338	Nerve_Tibial	0.0231232	trans	lincRNA	15	LINC00924
chr8_68735612_T_TA_b38	ENSG00000259448.2	5.49456	1.08657e-06	0.316942	Nerve_Tibial	0.0552348	trans	lincRNA	15	RP11-16E12.1
chr7_147605490_A_G_b38	ENSG00000140937.13	-5.58765	7.74454e-07	-0.460888	Nerve_Tibial	0.0531059	trans	protein_coding	16	CDH11
chr11_1179964_C_T_b38	ENSG00000141736.13	-5.54815	8.94255e-07	-0.506272	Nerve_Tibial	0.0835306	trans	protein_coding	17	ERBB2
chr12_11731161_A_G_b38	ENSG00000267790.1	5.21878	2.93944e-06	1.37096	Nerve_Tibial	0.0721632	trans	lincRNA	17	LINC01987
chr16_88633653_A_G_b38	ENSG00000266313.1	-5.58886	7.7105e-07	-1.09722	Nerve_Tibial	0.0259505	trans	lincRNA	17	RP11-173M1.4
chr7_44491944_C_T_b38	ENSG00000248714.6	5.49664	1.07839e-06	0.56304	Nerve_Tibial	0.0310101	trans	lincRNA	17	RP11-1079K10.3
chr8_121298773_A_G_b38	ENSG00000176170.13	5.87026	2.75101e-07	0.335098	Nerve_Tibial	0.0268059	trans	protein_coding	17	SPHK1
chr10_7864496_C_T_b38	ENSG00000174448.8	6.0942	1.20396e-07	0.571059	Nerve_Tibial	0.00510214	trans	protein_coding	18	STARD6
chr2_167681948_G_A_b38	ENSG00000263618.5	5.31017	2.11671e-06	1.05774	Nerve_Tibial	0.076121	trans	lincRNA	18	RP11-527H14.4
chr5_165865468_A_G_b38	ENSG00000170579.16	-5.84858	2.9794e-07	-0.909263	Nerve_Tibial	0.0146309	trans	protein_coding	18	DLGAP1
chr8_2073525_T_TG_b38	ENSG00000221887.5	-5.32266	2.02357e-06	-0.985885	Nerve_Tibial	0.0839336	trans	protein_coding	18	HMSD
chr17_6096785_C_G_b38	ENSG00000277587.1	5.11721	4.22632e-06	0.575838	Nerve_Tibial	0.0643415	trans	lincRNA	19	CTD-3116E22.8
chr21_32554081_T_C_b38	ENSG00000160460.15	5.53457	9.39546e-07	0.368643	Nerve_Tibial	0.0364751	trans	protein_coding	19	SPTBN4
chr22_22211398_T_C_b38	ENSG00000267530.2	-5.19693	3.17877e-06	-0.230107	Nerve_Tibial	0.0233322	trans	lincRNA	19	LINC01836
chr3_174388707_C_A_b38	ENSG00000105270.14	5.97028	1.90309e-07	0.63275	Nerve_Tibial	0.0301039	trans	protein_coding	19	CLIP3
chr5_118476784_T_C_b38	ENSG00000267666.2	5.71335	4.89315e-07	0.896276	Nerve_Tibial	0.0131655	trans	lincRNA	19	AC004156.3
chr8_28441182_G_C_b38	ENSG00000269439.5	5.43135	1.36649e-06	0.596766	Nerve_Tibial	0.0291267	trans	lincRNA	19	CTD-3131K8.2
chr20_54122985_T_C_b38	ENSG00000231943.7	5.2794	2.36449e-06	0.711221	Nerve_Tibial	0.0328001	trans	lincRNA	2	PGM5P4-AS1
chr22_44572290_G_T_b38	ENSG00000235770.5	-5.00684	6.25651e-06	-0.3796	Nerve_Tibial	0.0619958	trans	lincRNA	2	LINC00607
chr22_18035885_T_C_b38	ENSG00000128713.13	5.36295	1.74989e-06	0.715041	Nerve_Tibial	0.070643	trans	protein_coding	2	HOXD11
chr8_72353992_T_C_b38	ENSG00000272551.1	5.3165	2.06898e-06	0.699155	Nerve_Tibial	0.0504002	trans	lincRNA	2	RP11-324L17.1
chr12_30917086_C_T_b38	ENSG00000149599.15	-5.41635	1.44273e-06	-0.251242	Nerve_Tibial	0.0595038	trans	protein_coding	20	DUSP15
chr19_1449599_T_C_b38	ENSG00000226308.1	-5.03594	5.64316e-06	-0.678307	Nerve_Tibial	0.0401285	trans	lincRNA	20	RP4-813D12.3
chr22_27270779_T_C_b38	ENSG00000088356.5	-5.7217	4.74584e-07	-0.317214	Nerve_Tibial	0.00731524	trans	protein_coding	20	PDRG1
chr7_131722846_A_G_b38	ENSG00000064655.18	-5.38638	1.60788e-06	-0.30261	Nerve_Tibial	0.0764675	trans	protein_coding	20	EYA2
chr9_28106900_G_T_b38	ENSG00000236028.1	-5.43604	1.34345e-06	-0.452601	Nerve_Tibial	0.0162249	trans	lincRNA	20	RP11-323C15.2
chr9_87702753_A_G_b38	ENSG00000101190.12	5.57392	8.14193e-07	0.632414	Nerve_Tibial	0.0317682	trans	protein_coding	20	TCFL5
chr16_557579_T_A_b38	ENSG00000185272.13	-4.86156	1.04437e-05	-0.651152	Nerve_Tibial	0.0922383	trans	protein_coding	21	RBM11
chr22_44218773_G_T_b38	ENSG00000231324.1	-5.22055	2.92088e-06	-0.656253	Nerve_Tibial	0.0128635	trans	lincRNA	21	AP000696.2
chr3_133860931_G_A_b38	ENSG00000160310.17	-5.05319	5.30783e-06	-0.231618	Nerve_Tibial	0.0717618	trans	protein_coding	21	PRMT2
chr6_1054823_G_T_b38	ENSG00000233393.1	-5.31643	2.06947e-06	-0.37148	Nerve_Tibial	0.0327411	trans	lincRNA	21	AP000688.29
chr8_125474167_A_G_b38	ENSG00000270071.1	4.97203	7.07671e-06	0.609966	Nerve_Tibial	0.0861944	trans	lincRNA	21	AP001172.2
chr11_18602939_G_GC_b38	ENSG00000186732.13	-5.80165	3.54001e-07	-1.00242	Nerve_Tibial	0.0127444	trans	protein_coding	22	MPPED1
chr14_96101532_T_G_b38	ENSG00000205632.3	-5.35966	1.77077e-06	-1.26921	Nerve_Tibial	0.0133428	trans	lincRNA	22	LINC01310
chr14_51299764_G_A_b38	ENSG00000233521.5	4.98247	6.82014e-06	0.553509	Nerve_Tibial	0.0513829	trans	lincRNA	22	LINC01638
chr19_42543347_C_T_b38	ENSG00000099904.15	-5.54362	9.09122e-07	-0.346822	Nerve_Tibial	0.0179024	trans	protein_coding	22	ZDHHC8
chr2_153418893_G_C_b38	ENSG00000260613.1	-5.53413	9.41058e-07	-0.621074	Nerve_Tibial	0.0144735	trans	lincRNA	22	RP3-522J7.6
chr4_95257863_A_G_b38	ENSG00000187288.10	-5.91359	2.3454e-07	-0.411995	Nerve_Tibial	0.0570101	trans	protein_coding	3	CIDEC
chr12_26066106_G_A_b38	ENSG00000154277.12	5.70134	5.11316e-07	0.606466	Nerve_Tibial	0.0587768	trans	protein_coding	4	UCHL1
chr22_45746785_G_A_b38	ENSG00000174599.5	-5.34453	1.87013e-06	-0.376698	Nerve_Tibial	0.0823903	trans	protein_coding	4	TRAM1L1
chr18_62389496_A_C_b38	ENSG00000198865.9	-5.67055	5.72256e-07	-0.422693	Nerve_Tibial	0.0598706	trans	protein_coding	5	CCDC152
chr6_168042906_T_C_b38	ENSG00000138829.11	5.53394	9.41721e-07	0.909356	Nerve_Tibial	0.0802252	trans	protein_coding	5	FBN2
chr12_108108394_A_C_b38	ENSG00000236173.1	-5.2193	2.9339e-06	-1.62549	Nerve_Tibial	0.0950759	trans	lincRNA	6	RP1-182D15.2
chr15_57543221_T_TCC_b38	ENSG00000271761.1	-5.29408	2.24287e-06	-0.463095	Nerve_Tibial	0.0479615	trans	lincRNA	6	XXbac-BPGBPG55C20.3
chr22_45445164_C_G_b38	ENSG00000261839.1	5.45476	1.25536e-06	0.713306	Nerve_Tibial	0.0156644	trans	lincRNA	6	RP1-265C24.8
chr4_97043441_T_G_b38	ENSG00000112280.15	-5.61089	7.11536e-07	-0.925462	Nerve_Tibial	0.068094	trans	protein_coding	6	COL9A1
chr10_97581428_A_G_b38	ENSG00000242265.5	5.49442	1.08713e-06	0.758636	Nerve_Tibial	0.0840626	trans	protein_coding	7	PEG10
chr11_133403919_A_G_b38	ENSG00000136193.16	5.96587	1.93428e-07	0.206079	Nerve_Tibial	0.0143036	trans	protein_coding	7	SCRN1
chr14_81348516_C_T_b38	ENSG00000189056.13	5.54548	9.02998e-07	0.234936	Nerve_Tibial	0.0918565	trans	protein_coding	7	RELN
chr15_89428377_A_C_b38	ENSG00000106538.9	-5.67192	5.69405e-07	-0.253187	Nerve_Tibial	0.0551122	trans	protein_coding	7	RARRES2
chr17_53575485_G_A_b38	ENSG00000235314.1	-5.01568	6.06352e-06	-0.414249	Nerve_Tibial	0.0713313	trans	lincRNA	7	LINC00957
chr21_14796393_A_C_b38	ENSG00000128602.9	5.83293	3.15577e-07	0.344473	Nerve_Tibial	0.0155094	trans	protein_coding	7	SMO
chr3_113600615_G_A_b38	ENSG00000235314.1	5.3194	2.04749e-06	0.38434	Nerve_Tibial	0.0884026	trans	lincRNA	7	LINC00957
chr15_98355005_C_A_b38	ENSG00000272425.1	5.20973	3.03632e-06	0.647364	Nerve_Tibial	0.0373832	trans	lincRNA	8	RP11-363E6.4
chr20_56758894_G_T_b38	ENSG00000147724.11	-5.31875	2.05227e-06	-0.638792	Nerve_Tibial	0.0640554	trans	protein_coding	8	FAM135B
chr3_128465573_T_A_b38	ENSG00000164823.9	5.44994	1.27747e-06	0.438935	Nerve_Tibial	0.0932655	trans	protein_coding	8	OSGIN2
chr6_109179010_G_A_b38	ENSG00000137561.4	-5.7146	4.87082e-07	-0.547224	Nerve_Tibial	0.03201	trans	protein_coding	8	TTPA
chr7_82388414_C_G_b38	ENSG00000272010.1	5.71683	4.83136e-07	0.651602	Nerve_Tibial	0.0128244	trans	lincRNA	8	CTD-3025N20.3
chr9_3965689_C_A_b38	ENSG00000265817.2	-5.50514	1.04561e-06	-0.575059	Nerve_Tibial	0.0524543	trans	protein_coding	8	FSBP
chr10_23750199_G_A_b38	ENSG00000173077.14	5.76622	4.03144e-07	0.917041	Nerve_Tibial	0.0224447	trans	protein_coding	9	2022-12-01
chr18_79945362_A_G_b38	ENSG00000225194.2	5.01171	6.14947e-06	0.500924	Nerve_Tibial	0.0909138	trans	lincRNA	9	LINC00092
chr21_37881924_C_A_b38	ENSG00000095203.14	-5.57243	8.18621e-07	-0.442532	Nerve_Tibial	0.0153516	trans	protein_coding	9	EPB41L4B
chr6_70262625_G_A_b38	ENSG00000235659.1	5.18247	3.34761e-06	0.888644	Nerve_Tibial	0.0814807	trans	lincRNA	9	RP11-374M1.5
chr6_49514974_G_A_b38	ENSG00000137103.16	-5.52541	9.71363e-07	-0.464633	Nerve_Tibial	0.0685646	trans	protein_coding	9	TMEM8B
chr8_29907620_G_C_b38	ENSG00000236849.5	-5.3619	1.75654e-06	-1.04721	Nerve_Tibial	0.069812	trans	lincRNA	9	LINC01474
chr1_31647615_T_C_b38	ENSG00000203709.11	-5.28424	5.85745e-07	-0.436611	Muscle_Skeletal	0.0623906	intrachrom_trans	lincRNA	1	C1orf132
chr1_60735355_C_T_b38	ENSG00000116205.12	-6.025	1.9751e-08	-0.665311	Muscle_Skeletal	0.0322812	intrachrom_trans	protein_coding	1	TCEANC2
chr1_220882874_T_C_b38	ENSG00000272823.1	-5.26696	6.32145e-07	-0.498835	Muscle_Skeletal	0.000629616	cis	lincRNA	1	RP11-295M18.6
chr1_220866288_AT_A_b38	ENSG00000272823.1	5.003	1.98946e-06	0.622162	Muscle_Skeletal	0.00197952	cis	lincRNA	1	RP11-295M18.6
chr1_220882874_T_C_b38	ENSG00000238078.1	-4.78733	4.94761e-06	-0.468154	Muscle_Skeletal	0.00491792	cis	lincRNA	1	LINC01352
chr1_232935057_T_C_b38	ENSG00000135778.11	-8.73527	1.91914e-14	-0.5327	Muscle_Skeletal	2.70867e-10	cis	protein_coding	1	NTPCR
chr1_218284716_T_C_b38	ENSG00000067533.5	8.46298	8.24743e-14	0.277341	Muscle_Skeletal	1.16396e-09	cis	protein_coding	1	RRP15
chr1_1748780_G_A_b38	ENSG00000169885.9	5.03986	1.6986e-06	0.329762	Muscle_Skeletal	0.0239639	cis	protein_coding	1	CALML6
chr1_1748780_G_A_b38	ENSG00000178821.12	5.00135	2.00355e-06	0.25618	Muscle_Skeletal	0.0282641	cis	protein_coding	1	TMEM52
chr1_160144553_A_G_b38	ENSG00000132681.16	-5.61214	1.34431e-07	-0.406655	Muscle_Skeletal	0.00189682	cis	protein_coding	1	ATP1A4
chr1_153669896_G_T_b38	ENSG00000160678.11	5.2471	6.89877e-07	0.540847	Muscle_Skeletal	0.00973347	cis	protein_coding	1	S100A1
chr1_39610222_G_A_b38	ENSG00000090621.13	-4.75988	5.54631e-06	-0.275337	Muscle_Skeletal	0.0782363	cis	protein_coding	1	PABPC4
chr1_31429571_A_G_b38	ENSG00000168528.11	-7.00034	1.67126e-10	-0.464251	Muscle_Skeletal	2.35848e-06	cis	protein_coding	1	SERINC2
chr1_75803687_T_C_b38	ENSG00000057468.6	5.66202	1.07018e-07	0.589279	Muscle_Skeletal	0.00151014	cis	protein_coding	1	MSH4
chr10_6720563_C_T_b38	ENSG00000223784.1	3.92546	0.000146059	0.255413	Muscle_Skeletal	0.0609067	cis	lincRNA	10	LINP1
chr10_6589261_C_G_b38	ENSG00000225948.2	-5.03087	1.76546e-06	-0.426119	Muscle_Skeletal	0.000741491	cis	lincRNA	10	RP11-554I8.1
chr10_6734513_C_T_b38	ENSG00000223784.1	4.63056	9.44882e-06	0.208368	Muscle_Skeletal	0.00395906	cis	lincRNA	10	LINP1
chr10_4982042_C_T_b38	ENSG00000231298.6	-4.13356	6.71199e-05	-0.372001	Muscle_Skeletal	0.0280561	cis	lincRNA	10	LINC00704
chr10_13221614_A_G_b38	ENSG00000107537.13	6.66096	9.10118e-10	0.435338	Muscle_Skeletal	3.24548e-06	cis	protein_coding	10	PHYH
chr10_131944875_A_G_b38	ENSG00000175470.18	4.52656	1.44078e-05	0.284702	Muscle_Skeletal	0.0513639	cis	protein_coding	10	PPP2R2D
chr10_97407679_C_T_b38	ENSG00000052749.13	-7.97408	1.10062e-12	-0.324374	Muscle_Skeletal	3.92593e-09	cis	protein_coding	10	RRP12
chr11_11572435_C_T_b38	ENSG00000255135.3	-5.39062	3.65277e-07	-0.300784	Muscle_Skeletal	0.0152262	intrachrom_trans	lincRNA	11	RP11-111M22.3
chr11_106549379_T_C_b38	ENSG00000185085.2	5.80062	5.64868e-08	0.279598	Muscle_Skeletal	0.0205782	intrachrom_trans	protein_coding	11	INTS5
chr11_118868001_CTAAAA_C_b38	ENSG00000278376.1	-5.37086	3.98913e-07	-0.416015	Muscle_Skeletal	0.000274053	cis	lincRNA	11	RP11-158I9.8
chr11_10896732_A_C_b38	ENSG00000250041.2	-4.08725	7.99813e-05	-0.163485	Muscle_Skeletal	0.0548672	cis	lincRNA	11	CTD-2003C8.2
chr11_35010603_T_C_b38	ENSG00000110435.11	4.76205	5.49667e-06	0.307187	Muscle_Skeletal	0.0271426	cis	protein_coding	11	PDHX
chr11_67065057_G_A_b38	ENSG00000248746.5	-5.49505	2.28622e-07	-0.438741	Muscle_Skeletal	0.00112916	cis	protein_coding	11	ACTN3
chr11_112209661_T_C_b38	ENSG00000197580.11	-5.7318	7.76553e-08	-0.343834	Muscle_Skeletal	0.000383617	cis	protein_coding	11	BCO2
chr11_119018668_G_A_b38	ENSG00000196655.11	5.73354	7.7036e-08	0.29558	Muscle_Skeletal	0.000380635	cis	protein_coding	11	TRAPPC4
chr11_112107195_C_T_b38	ENSG00000150768.15	4.69922	7.12884e-06	0.141943	Muscle_Skeletal	0.0351951	cis	protein_coding	11	DLAT
chr12_118433711_T_G_b38	ENSG00000275759.1	-10.1082	1.11001e-17	-0.544772	Muscle_Skeletal	9.95681e-15	cis	lincRNA	12	RP11-131L12.3
chr12_118439448_A_G_b38	ENSG00000275759.1	-9.7183	9.33594e-17	-0.536742	Muscle_Skeletal	8.36501e-14	cis	lincRNA	12	RP11-131L12.3
chr12_47829885_G_A_b38	ENSG00000275228.1	-4.01638	0.000104333	-0.546418	Muscle_Skeletal	0.0933782	cis	lincRNA	12	RP11-370I10.10
chr12_69665662_T_C_b38	ENSG00000127325.18	-6.47608	2.25799e-09	-0.381445	Muscle_Skeletal	9.8245e-06	cis	protein_coding	12	BEST3
chr12_75512373_G_A_b38	ENSG00000111615.13	4.48828	1.68024e-05	0.249488	Muscle_Skeletal	0.0730738	cis	protein_coding	12	KRR1
chr12_75504662_T_C_b38	ENSG00000111615.13	4.41388	2.26026e-05	0.246297	Muscle_Skeletal	0.0982762	cis	protein_coding	12	KRR1
chr12_108538277_C_T_b38	ENSG00000136003.15	5.10146	1.30229e-06	0.35059	Muscle_Skeletal	0.00566498	cis	protein_coding	12	ISCU
chr12_11171340_G_C_b38	ENSG00000256537.4	-10.9656	1.01564e-19	-0.528327	Muscle_Skeletal	4.42109e-16	cis	protein_coding	12	SMIM10L1
chr12_121918387_G_C_b38	ENSG00000110987.8	7.12549	8.87343e-11	0.403765	Muscle_Skeletal	3.86172e-07	cis	protein_coding	12	BCL7A
chr13_41108925_G_A_b38	ENSG00000120688.8	5.61517	1.32583e-07	0.549328	Muscle_Skeletal	0.000232153	cis	protein_coding	13	WBP4
chr14_62958753_A_T_b38	ENSG00000100567.12	-5.4144	3.28453e-07	-0.165463	Muscle_Skeletal	0.0515378	intrachrom_trans	protein_coding	14	PSMA3
chr14_101389771_T_A_b38	ENSG00000271780.1	-3.80272	0.000228145	-0.300106	Muscle_Skeletal	0.0593176	cis	lincRNA	14	RP11-1017G21.5
chr14_59789039_T_C_b38	ENSG00000100614.17	4.54154	1.35634e-05	0.254479	Muscle_Skeletal	0.0549858	cis	protein_coding	14	PPM1A
chr14_35160969_A_G_b38	ENSG00000100902.10	9.18987	1.65133e-15	0.295693	Muscle_Skeletal	6.69945e-12	cis	protein_coding	14	PSMA6
chr14_60328064_T_C_b38	ENSG00000184302.6	-5.17377	9.51199e-07	-0.471224	Muscle_Skeletal	0.00385806	cis	protein_coding	14	SIX6
chr14_34878306_T_G_b38	ENSG00000100902.10	-4.68566	7.53828e-06	-0.186185	Muscle_Skeletal	0.0305677	cis	protein_coding	14	PSMA6
chr15_29433459_T_C_b38	ENSG00000259495.2	5.22553	7.58426e-07	0.557301	Muscle_Skeletal	0.016762	intrachrom_trans	lincRNA	15	RP11-210M15.2
chr15_51718610_C_T_b38	ENSG00000140280.13	-8.5574	4.97978e-14	-0.524979	Muscle_Skeletal	1.77728e-10	cis	protein_coding	15	LYSMD2
chr15_41487062_A_G_b38	ENSG00000137806.8	-17.4272	1.99672e-34	-0.894744	Muscle_Skeletal	7.12828e-31	cis	protein_coding	15	NDUFAF1
chr15_63159659_T_G_b38	ENSG00000103642.11	5.65693	1.09546e-07	0.270111	Muscle_Skeletal	0.000390751	cis	protein_coding	15	LACTB
chr15_41514021_C_G_b38	ENSG00000137806.8	-5.35934	4.19909e-07	-0.415946	Muscle_Skeletal	0.0014974	cis	protein_coding	15	NDUFAF1
chr15_41221059_T_C_b38	ENSG00000137806.8	-7.01912	1.52019e-10	-0.496121	Muscle_Skeletal	5.42404e-07	cis	protein_coding	15	NDUFAF1
chr16_86729268_T_C_b38	ENSG00000261175.5	7.70659	4.46444e-12	0.710196	Muscle_Skeletal	3.83049e-09	cis	lincRNA	16	LINC02188
chr16_86699915_T_G_b38	ENSG00000261175.5	4.21137	4.98488e-05	0.633124	Muscle_Skeletal	0.0427204	cis	lincRNA	16	LINC02188
chr16_2787999_C_T_b38	ENSG00000276791.1	10.1982	6.78489e-18	0.713206	Muscle_Skeletal	5.82822e-15	cis	lincRNA	16	CTD-2270P14.5
chr16_21289415_G_T_b38	ENSG00000103316.10	7.24763	4.76505e-11	0.990893	Muscle_Skeletal	2.26149e-07	cis	protein_coding	16	CRYM
chr16_89171782_G_A_b38	ENSG00000129910.7	5.63278	1.22343e-07	0.249249	Muscle_Skeletal	0.000580515	cis	protein_coding	16	CDH15
chr17_62823495_G_A_b38	ENSG00000141337.12	-5.5672	1.64935e-07	-0.571855	Muscle_Skeletal	0.0658155	intrachrom_trans	protein_coding	17	ARSG
chr17_674940_T_C_b38	ENSG00000141252.19	5.76067	6.79648e-08	0.29747	Muscle_Skeletal	0.000651851	cis	protein_coding	17	VPS53
chr17_7318388_G_T_b38	ENSG00000132507.17	-5.23007	7.43474e-07	-0.203824	Muscle_Skeletal	0.00712992	cis	protein_coding	17	EIF5A
chr17_50350621_C_G_b38	ENSG00000173714.7	5.02353	1.82197e-06	0.457071	Muscle_Skeletal	0.0174691	cis	protein_coding	17	WFIKKN2
chr17_7439363_C_T_b38	ENSG00000170175.10	-7.31144	3.4384e-11	-0.41867	Muscle_Skeletal	3.29845e-07	cis	protein_coding	17	CHRNB1
chr17_82687122_A_G_b38	ENSG00000141542.10	-5.22055	7.75189e-07	-0.796498	Muscle_Skeletal	0.00743329	cis	protein_coding	17	RAB40B
chr17_82895279_T_G_b38	ENSG00000141542.10	4.91111	2.94153e-06	0.374471	Muscle_Skeletal	0.0282004	cis	protein_coding	17	RAB40B
chr17_35268823_T_G_b38	ENSG00000166750.9	5.78732	6.00799e-08	0.3417	Muscle_Skeletal	0.000576286	cis	protein_coding	17	SLFN5
chr18_76496529_C_CG_b38	ENSG00000275763.3	4.22248	4.77614e-05	0.468	Muscle_Skeletal	0.0383047	cis	lincRNA	18	C18orf65
chr18_12703068_A_G_b38	ENSG00000134278.15	6.23461	7.27425e-09	0.295268	Muscle_Skeletal	1.13333e-05	cis	protein_coding	18	SPIRE1
chr18_12764115_A_G_b38	ENSG00000134278.15	-4.76106	5.51929e-06	-0.247037	Muscle_Skeletal	0.00859353	cis	protein_coding	18	SPIRE1
chr19_43874725_G_T_b38	ENSG00000267058.1	-4.86321	3.60053e-06	-0.429022	Muscle_Skeletal	0.0020199	cis	lincRNA	19	RP11-15A1.3
chr19_49085163_T_G_b38	ENSG00000225950.8	-4.91153	2.93634e-06	-0.342246	Muscle_Skeletal	0.0383045	cis	protein_coding	19	NTF4
chr19_18940148_A_G_b38	ENSG00000051128.18	-21.5855	8.68507e-43	-0.914197	Muscle_Skeletal	1.13305e-38	cis	protein_coding	19	HOMER3
chr19_34720028_G_T_b38	ENSG00000197841.14	-4.72012	6.53988e-06	-0.259429	Muscle_Skeletal	0.0853063	cis	protein_coding	19	ZNF181
chr2_69831365_TA_T_b38	ENSG00000124380.10	-7.77644	3.10128e-12	-0.509982	Muscle_Skeletal	1.30905e-08	cis	protein_coding	2	SNRNP27
chr2_85856448_T_C_b38	ENSG00000115561.15	4.85071	3.79494e-06	0.205422	Muscle_Skeletal	0.0160108	cis	protein_coding	2	CHMP3
chr2_102931936_C_G_b38	ENSG00000170417.15	4.82324	4.25829e-06	0.216242	Muscle_Skeletal	0.0179615	cis	protein_coding	2	TMEM182
chr2_69763158_T_G_b38	ENSG00000124380.10	-4.41639	2.23782e-05	-0.312842	Muscle_Skeletal	0.0943691	cis	protein_coding	2	SNRNP27
chr2_27068793_G_A_b38	ENSG00000084764.10	-6.0492	1.76138e-08	-0.253488	Muscle_Skeletal	7.43304e-05	cis	protein_coding	2	MAPRE3
chr20_62512965_C_T_b38	ENSG00000260542.1	4.66741	8.12563e-06	0.43382	Muscle_Skeletal	0.00379467	cis	lincRNA	20	RP13-379O24.2
chr20_18634746_A_C_b38	ENSG00000232388.4	-5.14423	1.08177e-06	-0.467911	Muscle_Skeletal	0.00284507	cis	protein_coding	20	LINC00493
chr20_45588272_G_A_b38	ENSG00000101457.12	-4.64774	8.80801e-06	-0.199023	Muscle_Skeletal	0.0231563	cis	protein_coding	20	DNTTIP1
chr21_44057219_G_A_b38	ENSG00000280071.3	-11.1135	4.51976e-20	-0.753594	Muscle_Skeletal	7.45309e-16	intrachrom_trans	protein_coding	21	CH507-9B2.3
chr21_44057219_G_A_b38	ENSG00000275464.4	-10.8742	1.67523e-19	-0.913668	Muscle_Skeletal	2.76229e-15	intrachrom_trans	protein_coding	21	CH507-9B2.5
chr21_44057219_G_A_b38	ENSG00000280433.1	-7.76588	3.2771e-12	-0.627869	Muscle_Skeletal	5.40328e-08	intrachrom_trans	protein_coding	21	CH507-9B2.9
chr21_36978591_G_A_b38	ENSG00000159267.14	-4.03814	9.61881e-05	-0.278837	Muscle_Skeletal	0.0786819	cis	protein_coding	21	HLCS
chr22_18035885_T_C_b38	ENSG00000235295.1	4.03946	9.57137e-05	0.300321	Muscle_Skeletal	0.0195256	cis	lincRNA	22	LINC01634
chr22_44032087_G_A_b38	ENSG00000188677.14	-5.73935	7.49991e-08	-0.258449	Muscle_Skeletal	9.92238e-05	cis	protein_coding	22	PARVB
chr22_42256311_T_C_b38	ENSG00000198951.11	5.07312	1.47194e-06	0.402351	Muscle_Skeletal	0.00194591	cis	protein_coding	22	NAGA
chr3_134623916_T_C_b38	ENSG00000182923.16	5.66498	1.05579e-07	0.283749	Muscle_Skeletal	0.00076059	cis	protein_coding	3	CEP63
chr3_12815994_C_T_b38	ENSG00000144712.11	9.03486	3.82012e-15	0.565168	Muscle_Skeletal	2.75278e-11	cis	protein_coding	3	CAND2
chr3_46594630_C_T_b38	ENSG00000241186.9	-7.25559	4.57517e-11	-0.785001	Muscle_Skeletal	3.29641e-07	cis	protein_coding	3	TDGF1
chr3_46552213_T_C_b38	ENSG00000241186.9	5.30525	5.33796e-07	0.631917	Muscle_Skeletal	0.00384493	cis	protein_coding	3	TDGF1
chr3_66318602_A_G_b38	ENSG00000144741.17	-4.91329	2.91454e-06	-0.227991	Muscle_Skeletal	0.0209905	cis	protein_coding	3	SLC25A26
chr4_25426674_T_C_b38	ENSG00000168228.14	-5.62045	1.29425e-07	-0.349359	Muscle_Skeletal	0.000655411	cis	protein_coding	4	ZCCHC4
chr4_112624614_T_C_b38	ENSG00000174720.15	4.70354	7.00326e-06	0.382553	Muscle_Skeletal	0.0354505	cis	protein_coding	4	LARP7
chr4_158729631_A_G_b38	ENSG00000171503.11	7.11374	9.41875e-11	0.333225	Muscle_Skeletal	4.7706e-07	cis	protein_coding	4	ETFDH
chr4_25277886_G_A_b38	ENSG00000168228.14	-5.56761	1.64626e-07	-0.340159	Muscle_Skeletal	0.0008335	cis	protein_coding	4	ZCCHC4
chr4_105425999_G_A_b38	ENSG00000138777.19	4.60443	1.05112e-05	0.292824	Muscle_Skeletal	0.0531974	cis	protein_coding	4	PPA2
chr5_8467850_A_G_b38	ENSG00000272049.1	-3.91445	0.000152081	-0.616664	Muscle_Skeletal	0.0723906	cis	lincRNA	5	RP11-480D4.6
chr5_139378785_G_A_b38	ENSG00000170469.10	-4.74708	5.84903e-06	-0.296627	Muscle_Skeletal	0.0308712	cis	protein_coding	5	SPATA24
chr5_1804066_C_T_b38	ENSG00000171421.12	-9.45895	3.83279e-16	-0.433324	Muscle_Skeletal	2.02602e-12	cis	protein_coding	5	MRPL36
chr5_43447899_G_A_b38	ENSG00000112992.16	-4.77834	5.13657e-06	-0.142279	Muscle_Skeletal	0.027116	cis	protein_coding	5	NNT
chr5_82111874_G_A_b38	ENSG00000152348.15	-6.31002	5.05895e-09	-0.469341	Muscle_Skeletal	2.67315e-05	cis	protein_coding	5	ATG10
chr5_80722425_A_G_b38	ENSG00000228716.6	8.01694	8.78339e-13	0.726049	Muscle_Skeletal	4.64202e-09	cis	protein_coding	5	DHFR
chr5_80892946_C_G_b38	ENSG00000228716.6	-5.38009	3.82848e-07	-0.761842	Muscle_Skeletal	0.00202259	cis	protein_coding	5	DHFR
chr5_177574708_C_T_b38	ENSG00000196923.13	5.04184	1.68416e-06	0.216217	Muscle_Skeletal	0.00889573	cis	protein_coding	5	PDLIM7
chr5_57010588_C_T_b38	ENSG00000155542.11	-5.00635	1.96117e-06	-0.589453	Muscle_Skeletal	0.0103569	cis	protein_coding	5	SETD9
chr5_139484980_G_GA_b38	ENSG00000170464.9	4.83998	3.96972e-06	0.491072	Muscle_Skeletal	0.0209601	cis	protein_coding	5	DNAJC18
chr6_1551747_G_C_b38	ENSG00000272279.1	-6.25941	6.45669e-09	-0.519974	Muscle_Skeletal	3.7707e-06	cis	lincRNA	6	RP11-157J24.2
chr6_38702291_C_T_b38	ENSG00000124767.6	-6.81908	4.14925e-10	-0.281859	Muscle_Skeletal	2.22151e-06	cis	protein_coding	6	GLO1
chr6_34611874_A_G_b38	ENSG00000065060.16	5.38664	3.71823e-07	0.333562	Muscle_Skeletal	0.00199037	cis	protein_coding	6	UHRF1BP1
chr6_96882784_A_G_b38	ENSG00000123545.5	-4.80733	4.55144e-06	-0.328332	Muscle_Skeletal	0.0243547	cis	protein_coding	6	NDUFAF4
chr6_106681121_G_A_b38	ENSG00000130348.11	-4.806	4.57676e-06	-0.587078	Muscle_Skeletal	0.0244857	cis	protein_coding	6	QRSL1
chr6_105364250_T_A_b38	ENSG00000085377.13	-4.61044	1.02572e-05	-0.348594	Muscle_Skeletal	0.0548659	cis	protein_coding	6	PREP
chr6_49701077_G_C_b38	ENSG00000146085.7	-4.48221	1.72161e-05	-0.187259	Muscle_Skeletal	0.0920715	cis	protein_coding	6	MUT
chr6_42707245_G_T_b38	ENSG00000112619.7	7.41769	1.99274e-11	0.36037	Muscle_Skeletal	1.06711e-07	cis	protein_coding	6	PRPH2
chr6_116560184_A_G_b38	ENSG00000111832.12	-4.86609	3.55727e-06	-0.535967	Muscle_Skeletal	0.0190385	cis	protein_coding	6	RWDD1
chr6_122909276_C_A_b38	ENSG00000146352.12	-4.4745	1.77556e-05	-0.40482	Muscle_Skeletal	0.0949392	cis	protein_coding	6	CLVS2
chr7_43787815_G_A_b38	ENSG00000106603.18	-4.44813	1.97261e-05	-0.205058	Muscle_Skeletal	0.0953363	cis	protein_coding	7	COA1
chr7_150338437_T_G_b38	ENSG00000214022.11	8.10865	5.41456e-13	0.462785	Muscle_Skeletal	2.61794e-09	cis	protein_coding	7	REPIN1
chr7_6831300_T_TTTCTC_b38	ENSG00000146574.15	-7.58697	8.31231e-12	-0.614759	Muscle_Skeletal	4.01817e-08	cis	protein_coding	7	CCZ1B
chr8_124272118_G_A_b38	ENSG00000253227.1	-4.32564	3.19965e-05	-0.333101	Muscle_Skeletal	0.0238054	cis	lincRNA	8	RP11-383J24.1
chr8_42324723_A_C_b38	ENSG00000070501.11	4.94732	2.5227e-06	0.292553	Muscle_Skeletal	0.00979563	cis	protein_coding	8	POLB
chr8_18051814_G_A_b38	ENSG00000078674.17	-4.40476	2.34337e-05	-0.18128	Muscle_Skeletal	0.0909461	cis	protein_coding	8	PCM1
chr8_49083548_C_T_b38	ENSG00000168333.13	9.55564	2.26489e-16	0.539455	Muscle_Skeletal	8.79909e-13	cis	protein_coding	8	C8orf22
chr8_22922162_C_T_b38	ENSG00000134020.7	-6.34138	4.34718e-09	-0.348603	Muscle_Skeletal	1.68844e-05	cis	protein_coding	8	PEBP4
chr8_123462746_A_C_b38	ENSG00000156795.6	-4.44718	1.98009e-05	-0.312472	Muscle_Skeletal	0.0768669	cis	protein_coding	8	WDYHV1
chr9_137546725_A_G_b38	ENSG00000130653.15	4.61219	1.01844e-05	0.256613	Muscle_Skeletal	0.0417661	cis	protein_coding	9	PNPLA7
chr16_52409589_A_G_b38	ENSG00000231507.1	5.26334	6.42304e-07	0.570797	Muscle_Skeletal	0.0314042	trans	lincRNA	1	LINC01353
chr2_192106367_T_C_b38	ENSG00000185630.18	-5.99528	2.27251e-08	-0.740356	Muscle_Skeletal	0.0367372	trans	protein_coding	1	PBX1
chr4_103409783_C_G_b38	ENSG00000132676.15	5.72491	8.0163e-08	0.317301	Muscle_Skeletal	0.0910377	trans	protein_coding	1	DAP3
chr8_116405284_A_G_b38	ENSG00000235263.1	-5.14934	1.05799e-06	-0.333292	Muscle_Skeletal	0.0457251	trans	lincRNA	1	RP13-392I16.1
chr9_6548393_C_T_b38	ENSG00000177788.5	4.99671	2.04371e-06	0.399839	Muscle_Skeletal	0.0794167	trans	lincRNA	1	RP5-1061H20.4
chr9_110842745_T_C_b38	ENSG00000159173.18	-5.81042	5.39736e-08	-0.311989	Muscle_Skeletal	0.0461483	trans	protein_coding	1	TNNI1
chr11_11451898_C_T_b38	ENSG00000225948.2	-4.92311	2.79578e-06	-0.438832	Muscle_Skeletal	0.0586862	trans	lincRNA	10	RP11-554I8.1
chr12_8162615_T_C_b38	ENSG00000224934.2	5.05679	1.57927e-06	0.256961	Muscle_Skeletal	0.0308732	trans	lincRNA	10	RP11-441O15.3
chr18_377105_C_T_b38	ENSG00000254833.1	5.09213	1.35597e-06	0.414929	Muscle_Skeletal	0.030207	trans	lincRNA	11	RP11-50B3.2
chr20_50917430_G_C_b38	ENSG00000175564.12	5.46331	2.63748e-07	0.534912	Muscle_Skeletal	0.0435933	trans	protein_coding	11	UCP3
chr9_133479731_G_A_b38	ENSG00000233220.3	-5.05329	1.60326e-06	-0.659742	Muscle_Skeletal	0.0684946	trans	lincRNA	11	LINC00167
chr21_33013721_CA_C_b38	ENSG00000255970.1	-4.90221	3.05446e-06	-0.315135	Muscle_Skeletal	0.0802773	trans	lincRNA	12	RP11-43N5.1
chr7_20672872_A_G_b38	ENSG00000257526.2	6.14273	1.12928e-08	0.555666	Muscle_Skeletal	0.00103857	trans	lincRNA	12	RP11-20E24.1
chr10_128473476_C_T_b38	ENSG00000260388.2	4.99618	2.04832e-06	0.486831	Muscle_Skeletal	0.071265	trans	lincRNA	13	LINC00562
chr18_611874_G_T_b38	ENSG00000229373.8	4.96229	2.3671e-06	0.64163	Muscle_Skeletal	0.0601599	trans	lincRNA	13	LINC00452
chr7_78249905_C_T_b38	ENSG00000133083.14	-5.45487	2.73944e-07	-0.325721	Muscle_Skeletal	0.0342244	trans	protein_coding	13	DCLK1
chr21_41725857_C_T_b38	ENSG00000198668.10	-5.10383	1.28903e-06	-0.485548	Muscle_Skeletal	0.0766548	trans	protein_coding	14	CALM1
chr3_35393968_A_G_b38	ENSG00000258675.1	4.20167	5.17423e-05	0.234159	Muscle_Skeletal	0.0699556	trans	lincRNA	14	RP11-299L17.3
chr4_186743103_T_G_b38	ENSG00000258604.1	4.81169	4.46932e-06	0.540136	Muscle_Skeletal	0.0285143	trans	lincRNA	14	AL161668.5
chr7_75549133_TG_T_b38	ENSG00000092203.13	5.42453	3.13884e-07	0.184107	Muscle_Skeletal	0.0441598	trans	protein_coding	14	TOX4
chr12_13310770_A_T_b38	ENSG00000259495.2	5.26	6.51826e-07	0.399838	Muscle_Skeletal	0.020964	trans	lincRNA	15	RP11-210M15.2
chr12_48570451_G_A_b38	ENSG00000103591.12	5.45159	2.7802e-07	0.568048	Muscle_Skeletal	0.0764836	trans	protein_coding	15	AAGAB
chr7_67609030_G_A_b38	ENSG00000280639.1	4.96777	2.31241e-06	0.322209	Muscle_Skeletal	0.0966355	trans	lincRNA	15	LINC02204
chr12_103735745_C_A_b38	ENSG00000260448.5	-6.01605	2.06036e-08	-0.506131	Muscle_Skeletal	0.00102499	trans	lincRNA	16	LCMT1-AS1
chr13_113023363_C_G_b38	ENSG00000275263.1	4.96094	2.38068e-06	0.697906	Muscle_Skeletal	0.0917346	trans	lincRNA	16	RP11-1072A3.4
chr4_147598489_T_C_b38	ENSG00000102870.5	-5.75623	6.93755e-08	-0.457972	Muscle_Skeletal	0.0336571	trans	protein_coding	16	ZNF629
chr6_132951549_AG_A_b38	ENSG00000260880.2	5.11565	1.22469e-06	0.349171	Muscle_Skeletal	0.0752082	trans	lincRNA	16	HCCAT5
chr8_141562765_T_C_b38	ENSG00000087263.16	5.51917	2.05038e-07	0.511636	Muscle_Skeletal	0.0661389	trans	protein_coding	16	OGFOD1
chr10_117813667_C_T_b38	ENSG00000178307.9	5.60001	1.42067e-07	0.305098	Muscle_Skeletal	0.0738733	trans	protein_coding	17	TMEM11
chr11_96982098_T_C_b38	ENSG00000260369.2	5.36435	4.10647e-07	0.473158	Muscle_Skeletal	0.0222949	trans	lincRNA	17	CTD-2526A2.2
chr16_81196803_G_A_b38	ENSG00000261863.1	5.05001	1.62604e-06	0.298508	Muscle_Skeletal	0.0553243	trans	lincRNA	17	LINC01996
chr6_26341073_T_C_b38	ENSG00000275720.1	-5.17217	9.57833e-07	-0.486466	Muscle_Skeletal	0.0691153	trans	lincRNA	17	CTB-75G16.3
chr6_47921608_C_G_b38	ENSG00000263489.1	5.30078	5.44453e-07	0.312065	Muscle_Skeletal	0.0392872	trans	lincRNA	17	CTC-264K15.6
chr10_2519589_T_G_b38	ENSG00000264345.1	-5.5404	1.86255e-07	-0.661506	Muscle_Skeletal	0.0065858	trans	lincRNA	18	LINC01894
chr11_2825176_C_CGGGACT_b38	ENSG00000278703.1	5.15512	1.03173e-06	0.689931	Muscle_Skeletal	0.0342492	trans	lincRNA	18	RP11-706P11.2
chr11_80526197_T_C_b38	ENSG00000278703.1	-4.94158	2.58502e-06	-0.770357	Muscle_Skeletal	0.0858099	trans	lincRNA	18	RP11-706P11.2
chr14_50885890_T_C_b38	ENSG00000267677.1	-4.84014	3.96716e-06	-0.742674	Muscle_Skeletal	0.0895982	trans	lincRNA	18	RP11-27G24.1
chr20_4458440_A_G_b38	ENSG00000264278.1	4.89754	3.11527e-06	0.488855	Muscle_Skeletal	0.0635578	trans	lincRNA	18	RP11-162A12.2
chr20_9940764_A_G_b38	ENSG00000215421.9	-5.08862	1.37668e-06	-0.681054	Muscle_Skeletal	0.0706721	trans	protein_coding	18	ZNF407
chr21_41610264_A_G_b38	ENSG00000264345.1	4.71238	6.75233e-06	0.308563	Muscle_Skeletal	0.0731818	trans	lincRNA	18	LINC01894
chr8_26713448_C_T_b38	ENSG00000278703.1	-5.02433	1.81569e-06	-0.456168	Muscle_Skeletal	0.0642628	trans	lincRNA	18	RP11-706P11.2
chr8_6521595_T_C_b38	ENSG00000141627.13	-5.4897	2.34208e-07	-0.399634	Muscle_Skeletal	0.0211785	trans	protein_coding	18	DYM
chr9_38442423_G_A_b38	ENSG00000264575.1	-5.49484	2.28847e-07	-0.375487	Muscle_Skeletal	0.0073842	trans	lincRNA	18	LINC00526
chr9_1460427_A_C_b38	ENSG00000134759.13	5.37067	3.99249e-07	0.217521	Muscle_Skeletal	0.0328234	trans	protein_coding	18	ELP2
chr10_128998806_G_C_b38	ENSG00000282393.1	-4.95537	2.43781e-06	-0.516629	Muscle_Skeletal	0.0879463	trans	lincRNA	19	CTD-3113P16.11
chr11_80069288_A_G_b38	ENSG00000131408.13	6.10276	1.36604e-08	0.238407	Muscle_Skeletal	0.00656878	trans	protein_coding	19	NR1H2
chr13_89129604_AC_A_b38	ENSG00000267058.1	-5.14868	1.06104e-06	-0.56911	Muscle_Skeletal	0.0200951	trans	lincRNA	19	RP11-15A1.3
chr14_69920659_A_C_b38	ENSG00000267058.1	4.92791	2.73943e-06	0.486181	Muscle_Skeletal	0.066442	trans	lincRNA	19	RP11-15A1.3
chr15_32659992_G_T_b38	ENSG00000268555.1	4.87505	3.42545e-06	0.508972	Muscle_Skeletal	0.0575065	trans	lincRNA	19	RP11-678G14.3
chr18_61707682_G_T_b38	ENSG00000123144.10	5.67334	1.01606e-07	0.501372	Muscle_Skeletal	0.0427243	trans	protein_coding	19	C19orf43
chr22_25896692_A_G_b38	ENSG00000267130.1	4.57381	1.19038e-05	0.376549	Muscle_Skeletal	0.0949684	trans	lincRNA	19	CTD-2540B15.9
chr3_41674826_G_A_b38	ENSG00000268536.1	5.11328	1.23735e-06	0.431347	Muscle_Skeletal	0.0463475	trans	lincRNA	19	AC005523.3
chr7_30137662_C_T_b38	ENSG00000130528.11	5.74938	7.16051e-08	0.295729	Muscle_Skeletal	0.0398898	trans	protein_coding	19	HRC
chr10_4766883_G_A_b38	ENSG00000222005.8	5.12355	1.18346e-06	0.587093	Muscle_Skeletal	0.0579565	trans	lincRNA	2	LINC01118
chr17_17779170_G_A_b38	ENSG00000270210.1	4.9301	2.71411e-06	0.341983	Muscle_Skeletal	0.0717963	trans	lincRNA	2	RP11-373D23.3
chr18_67828260_A_G_b38	ENSG00000226853.2	-5.09002	1.36837e-06	-0.585608	Muscle_Skeletal	0.0633621	trans	lincRNA	2	AC010894.3
chr20_57715910_A_G_b38	ENSG00000227107.1	-5.07179	1.48045e-06	-0.705071	Muscle_Skeletal	0.0363568	trans	lincRNA	2	AC096574.5
chr4_176418715_T_C_b38	ENSG00000272622.1	-5.1234	1.18419e-06	-0.710248	Muscle_Skeletal	0.0659418	trans	lincRNA	2	RP11-395N3.2
chr10_68927383_T_C_b38	ENSG00000125878.6	-5.3937	3.60294e-07	-0.580415	Muscle_Skeletal	0.068543	trans	protein_coding	20	TCF15
chr10_68953071_G_A_b38	ENSG00000125878.6	-5.3937	3.60294e-07	-0.580415	Muscle_Skeletal	0.068543	trans	protein_coding	20	TCF15
chr11_6020176_T_G_b38	ENSG00000260542.1	4.79049	4.88288e-06	0.464904	Muscle_Skeletal	0.0689951	trans	lincRNA	20	RP13-379O24.2
chr15_56050123_C_G_b38	ENSG00000204070.9	-5.97127	2.5447e-08	-0.296871	Muscle_Skeletal	0.00303265	trans	protein_coding	20	SYS1
chr22_38400415_C_G_b38	ENSG00000088854.12	-5.351	4.35779e-07	-0.292724	Muscle_Skeletal	0.0293981	trans	protein_coding	20	C20orf194
chr3_134108300_T_C_b38	ENSG00000270001.1	-5.17558	9.43711e-07	-0.408639	Muscle_Skeletal	0.0254689	trans	lincRNA	20	RP11-218C14.8
chr4_137047642_A_T_b38	ENSG00000101210.10	5.37845	3.85653e-07	0.276228	Muscle_Skeletal	0.0927383	trans	protein_coding	20	EEF1A2
chr6_163919631_A_G_b38	ENSG00000273812.1	-5.23669	7.2218e-07	-0.380406	Muscle_Skeletal	0.0128389	trans	lincRNA	20	WI2-87327B8.2
chr6_151108937_C_T_b38	ENSG00000224565.1	5.05545	1.58844e-06	0.432259	Muscle_Skeletal	0.0282377	trans	lincRNA	20	LINC01754
chr11_82719627_G_T_b38	ENSG00000159086.14	5.26483	6.38094e-07	0.176947	Muscle_Skeletal	0.0434983	trans	protein_coding	21	PAXBP1
chr12_61992819_A_G_b38	ENSG00000160194.17	5.18537	9.04228e-07	0.318676	Muscle_Skeletal	0.0463363	trans	protein_coding	21	NDUFV3
chr14_89277613_G_A_b38	ENSG00000184787.18	5.3174	5.05846e-07	0.361643	Muscle_Skeletal	0.0261568	trans	protein_coding	21	UBE2G2
chr7_142236222_T_G_b38	ENSG00000185658.13	-5.34823	4.41183e-07	-0.497307	Muscle_Skeletal	0.0353789	trans	protein_coding	21	BRWD1
chr3_9259186_C_T_b38	ENSG00000183628.12	5.33075	4.76771e-07	0.483093	Muscle_Skeletal	0.0541373	trans	protein_coding	22	DGCR6
chr5_74544226_T_C_b38	ENSG00000235295.1	-4.71661	6.6352e-06	-0.324127	Muscle_Skeletal	0.0883344	trans	lincRNA	22	LINC01634
chr1_61644626_A_G_b38	ENSG00000261603.1	-6.08107	1.51435e-08	-1.00849	Muscle_Skeletal	0.0112496	trans	protein_coding	3	PRSS46
chr18_71204077_A_T_b38	ENSG00000250934.1	4.86431	3.58398e-06	0.462941	Muscle_Skeletal	0.0667588	trans	lincRNA	3	RP11-71E19.1
chr6_68367362_A_C_b38	ENSG00000081307.12	-5.80059	5.64935e-08	-0.228576	Muscle_Skeletal	0.0389745	trans	protein_coding	3	UBA5
chr9_108707769_C_A_b38	ENSG00000156990.14	-5.59844	1.43086e-07	-0.368924	Muscle_Skeletal	0.0634036	trans	protein_coding	3	RPUSD3
chr14_22819017_T_C_b38	ENSG00000245468.3	-5.16639	9.82267e-07	-0.425361	Muscle_Skeletal	0.013961	trans	lincRNA	4	RP11-367J11.3
chr16_83198607_C_T_b38	ENSG00000270750.1	-4.81418	4.42301e-06	-0.959823	Muscle_Skeletal	0.0923524	trans	lincRNA	4	RP11-461L13.3
chr19_53542420_C_T_b38	ENSG00000156219.16	-5.38735	3.70637e-07	-0.284588	Muscle_Skeletal	0.0808282	trans	protein_coding	4	ART3
chr13_77771419_G_C_b38	ENSG00000145626.11	-5.62727	1.25456e-07	-0.583308	Muscle_Skeletal	0.0304263	trans	protein_coding	5	UGT3A1
chr16_87116428_T_C_b38	ENSG00000154153.13	-5.39725	3.54625e-07	-0.257698	Muscle_Skeletal	0.0844143	trans	protein_coding	5	FAM134B
chr17_917084_C_T_b38	ENSG00000271849.1	4.87641	3.40586e-06	0.558653	Muscle_Skeletal	0.0775379	trans	lincRNA	5	CTC-332L22.1
chr2_20861542_T_TA_b38	ENSG00000248489.1	5.20308	8.3685e-07	0.669032	Muscle_Skeletal	0.0442911	trans	lincRNA	5	LINC02062
chr6_97724972_T_G_b38	ENSG00000271849.1	-5.1042	1.28693e-06	-0.610668	Muscle_Skeletal	0.0402682	trans	lincRNA	5	CTC-332L22.1
chr8_64999129_A_G_b38	ENSG00000225613.2	-5.1244	1.17909e-06	-0.36384	Muscle_Skeletal	0.0383651	trans	lincRNA	6	LINCMD1
chr8_80417963_A_G_b38	ENSG00000025039.14	5.99584	2.26661e-08	0.358111	Muscle_Skeletal	0.00847415	trans	protein_coding	6	RRAGD
chr18_40929120_G_A_b38	ENSG00000235475.1	5.38675	3.71633e-07	0.600235	Muscle_Skeletal	0.00484981	trans	lincRNA	7	LINC01372
chr20_17743031_C_T_b38	ENSG00000234210.1	4.98567	2.14246e-06	0.409217	Muscle_Skeletal	0.0298251	trans	lincRNA	7	AC006372.4
chr1_237008086_A_G_b38	ENSG00000253844.1	5.14509	1.07772e-06	0.47423	Muscle_Skeletal	0.0883568	trans	lincRNA	8	RP11-546K22.1
chr13_20325707_G_A_b38	ENSG00000253426.5	-4.9439	2.55969e-06	-0.476988	Muscle_Skeletal	0.0961498	trans	lincRNA	8	RP11-10A14.4
chr2_66809126_T_C_b38	ENSG00000185728.16	-5.5143	2.09593e-07	-0.391636	Muscle_Skeletal	0.0733232	trans	protein_coding	8	YTHDF3
chr22_25544444_C_T_b38	ENSG00000137547.8	-5.29438	5.60079e-07	-0.335773	Muscle_Skeletal	0.0584476	trans	protein_coding	8	MRPL15
chr6_154483516_A_G_b38	ENSG00000254343.2	5.14173	1.09362e-06	0.389134	Muscle_Skeletal	0.0676942	trans	lincRNA	8	RP11-760H22.2
chr6_88904399_A_C_b38	ENSG00000137547.8	-5.49934	2.24246e-07	-0.509377	Muscle_Skeletal	0.0784216	trans	protein_coding	8	MRPL15
chr7_18054492_A_G_b38	ENSG00000156469.8	-5.50729	2.16345e-07	-0.24416	Muscle_Skeletal	0.0544442	trans	protein_coding	8	MTERF3
chr2_230837193_CTTGAGAT_C_b38	ENSG00000226669.2	-5.26822	6.2864e-07	-0.509291	Muscle_Skeletal	0.0282787	trans	lincRNA	9	RP11-509J21.4
chr3_122964360_C_T_b38	ENSG00000137124.7	-5.48489	2.39339e-07	-0.397662	Muscle_Skeletal	0.0866939	trans	protein_coding	9	ALDH1B1
chr7_151764304_C_A_b38	ENSG00000230676.1	5.85661	4.3538e-08	1.19875	Muscle_Skeletal	0.00122398	trans	lincRNA	9	RP11-65J3.3
chr8_89291025_C_A_b38	ENSG00000234323.6	-4.92059	2.82577e-06	-0.425038	Muscle_Skeletal	0.0808622	trans	lincRNA	9	LINC01505
chr1_172727513_C_T_b38	ENSG00000224228.2	4.27707	7.77307e-05	0.527847	Lung	0.0544892	cis	lincRNA	1	RP1-15D23.2
chr1_167090596_A_G_b38	ENSG00000143167.11	-4.84518	1.10613e-05	-0.379299	Lung	0.0564791	cis	protein_coding	1	GPA33
chr1_94843545_C_CATCTG_b38	ENSG00000143036.16	5.44365	1.30696e-06	0.461988	Lung	0.00667593	cis	protein_coding	1	SLC44A3
chr1_74734289_T_C_b38	ENSG00000116791.13	-5.36909	1.71151e-06	-0.566454	Lung	0.0087407	cis	protein_coding	1	CRYZ
chr11_2129467_T_C_b38	ENSG00000271584.2	-5.183	3.34127e-06	-0.956415	Lung	0.0317521	intrachrom_trans	lincRNA	11	RP11-89C3.4
chr16_29265060_G_A_b38	ENSG00000277999.1	-8.04947	8.20923e-11	-0.828565	Lung	6.79724e-08	cis	lincRNA	16	RP11-426C22.8
chr16_3065271_T_C_b38	ENSG00000008517.16	-6.05453	1.39418e-07	-0.482197	Lung	0.000318292	cis	protein_coding	16	IL32
chr18_22404706_C_T_b38	ENSG00000175354.18	5.24213	2.70328e-06	0.251797	Lung	0.082269	intrachrom_trans	protein_coding	18	PTPN2
chr19_53132525_G_T_b38	ENSG00000269646.1	4.44465	4.41493e-05	0.674996	Lung	0.0211917	cis	lincRNA	19	CTD-2331H12.7
chr19_50321866_A_G_b38	ENSG00000197813.5	-4.32393	6.64149e-05	-0.477903	Lung	0.0318127	cis	lincRNA	19	CTC-301O7.4
chr20_46858333_A_G_b38	ENSG00000124140.13	4.51367	3.48887e-05	0.869674	Lung	0.0643347	cis	protein_coding	20	SLC12A5
chr22_49623908_G_A_b38	ENSG00000212939.2	-4.49102	3.76959e-05	-0.632017	Lung	0.0108564	cis	lincRNA	22	RP1-29C18.10
chr6_30108853_G_T_b38	ENSG00000272236.1	4.84165	1.11991e-05	0.454136	Lung	0.00566672	cis	lincRNA	6	XXbac-BPG170G13.32
chr6_30940489_G_A_b38	ENSG00000237923.1	4.46224	4.15835e-05	0.630092	Lung	0.0209997	cis	lincRNA	6	XXbac-BPG27H4.8
chr6_30940489_G_A_b38	ENSG00000196260.4	5.01445	6.09e-06	0.271997	Lung	0.0174844	cis	protein_coding	6	SFTA2
chr21_38712825_A_G_b38	ENSG00000117385.15	-5.62391	6.78529e-07	-0.354715	Lung	0.0803378	trans	protein_coding	1	P3H1
chr6_124040001_A_G_b38	ENSG00000178965.13	-6.41709	3.63097e-08	-0.228699	Lung	0.0158756	trans	protein_coding	1	ERICH3
chr14_88266890_C_A_b38	ENSG00000232903.2	5.75176	4.25103e-07	2.1921	Lung	0.00731815	trans	lincRNA	10	LINC01166
chr2_198090107_C_T_b38	ENSG00000148604.13	5.74926	4.29013e-07	0.459629	Lung	0.0818026	trans	protein_coding	10	RGR
chr20_4936717_C_G_b38	ENSG00000138308.5	5.53479	9.38792e-07	0.571772	Lung	0.0695776	trans	protein_coding	10	PLA2G12B
chr21_39906769_A_G_b38	ENSG00000182010.10	6.02978	1.52775e-07	0.458264	Lung	0.0062456	trans	protein_coding	10	RTKN2
chr3_111971068_C_G_b38	ENSG00000185904.11	5.39782	1.54275e-06	0.625114	Lung	0.0468163	trans	lincRNA	10	LINC00839
chr3_35898593_A_T_b38	ENSG00000078114.18	5.7177	4.81598e-07	0.713598	Lung	0.0841409	trans	protein_coding	10	NEBL
chr8_1344000_C_T_b38	ENSG00000107736.19	-5.59179	7.62873e-07	-0.530965	Lung	0.0988187	trans	protein_coding	10	CDH23
chr12_128752752_A_G_b38	ENSG00000132256.18	-6.33548	4.91911e-08	-0.65872	Lung	0.00497549	trans	protein_coding	11	TRIM5
chr2_36269016_A_C_b38	ENSG00000255160.5	5.10351	4.43789e-06	0.72415	Lung	0.0819058	trans	lincRNA	11	RP11-428C19.5
chr4_74177661_T_C_b38	ENSG00000254401.1	6.15256	9.69957e-08	0.627519	Lung	0.00123766	trans	lincRNA	11	RP11-179A10.1
chr10_28895065_A_G_b38	ENSG00000255693.1	5.34152	1.89052e-06	0.596698	Lung	0.0730271	trans	lincRNA	12	RP11-766N7.3
chr13_42922799_T_C_b38	ENSG00000257894.2	5.44893	1.28218e-06	0.403527	Lung	0.0485461	trans	lincRNA	12	RP1-78O14.1
chr4_15182772_T_G_b38	ENSG00000111218.11	5.80242	3.53e-07	0.847995	Lung	0.0813831	trans	protein_coding	12	PRMT8
chr8_8666402_T_G_b38	ENSG00000257474.5	5.96062	1.97214e-07	0.457597	Lung	0.00671358	trans	lincRNA	12	RP11-359M6.1
chr9_17618659_T_A_b38	ENSG00000165682.14	-6.78977	9.0411e-09	-0.52532	Lung	0.00153529	trans	protein_coding	12	CLEC1B
chr1_161724020_T_C_b38	ENSG00000173988.12	-5.6221	6.83034e-07	-0.723387	Lung	0.0300835	trans	protein_coding	13	LRRC63
chr12_92126894_A_C_b38	ENSG00000102678.6	-5.20043	3.13921e-06	-1.19144	Lung	0.0893986	trans	protein_coding	13	FGF9
chr7_106813870_T_C_b38	ENSG00000228741.2	-4.92229	8.435e-06	-0.664239	Lung	0.0746328	trans	lincRNA	13	SPATA13
chr19_37616584_G_C_b38	ENSG00000257556.1	5.17036	3.49578e-06	0.527462	Lung	0.0267706	trans	lincRNA	14	RP11-44N21.1
chr6_152297285_C_T_b38	ENSG00000258919.1	5.7011	5.11761e-07	0.48706	Lung	0.0093422	trans	lincRNA	14	RP11-1029J19.4
chr6_52644919_G_A_b38	ENSG00000258735.1	5.16839	3.52057e-06	1.06268	Lung	0.0642645	trans	lincRNA	14	LINC00637
chr7_107681270_A_G_b38	ENSG00000258943.1	5.05534	5.26745e-06	0.492699	Lung	0.087387	trans	lincRNA	14	RP11-696D21.2
chr8_15000447_T_A_b38	ENSG00000179841.8	5.46331	1.21702e-06	0.394945	Lung	0.0629993	trans	protein_coding	14	AKAP5
chr1_1163041_C_T_b38	ENSG00000259471.1	-5.76575	4.03844e-07	-0.504448	Lung	0.0161772	trans	lincRNA	15	LINC01169
chr10_8402726_T_G_b38	ENSG00000274294.1	5.67144	5.70393e-07	1.0441	Lung	0.00764497	trans	lincRNA	15	RP11-20G13.5
chr19_42220331_C_T_b38	ENSG00000259656.1	5.13049	4.03082e-06	1.30589	Lung	0.0512237	trans	lincRNA	15	RP11-325E5.1
chr3_58714769_T_C_b38	ENSG00000170776.21	5.77031	3.97143e-07	0.383968	Lung	0.0554558	trans	protein_coding	15	AKAP13
chr5_174611252_T_C_b38	ENSG00000248079.2	5.49364	1.09023e-06	0.741856	Lung	0.0417318	trans	lincRNA	15	DPH6-AS1
chr6_43797223_C_A_b38	ENSG00000140450.8	-5.75709	4.16867e-07	-0.596892	Lung	0.0516211	trans	protein_coding	15	ARRDC4
chr7_101386149_A_G_b38	ENSG00000170776.21	-5.61849	6.92095e-07	-0.250777	Lung	0.0845298	trans	protein_coding	15	AKAP13
chr15_28035689_A_G_b38	ENSG00000052344.15	-6.06769	1.32798e-07	-0.545097	Lung	0.0126032	trans	protein_coding	16	PRSS8
chr4_159902822_G_A_b38	ENSG00000274508.1	-5.32373	2.01576e-06	-0.690904	Lung	0.0860104	trans	lincRNA	16	RP11-212I21.5
chr6_1620807_T_G_b38	ENSG00000099769.5	5.69749	5.18559e-07	0.48827	Lung	0.0908147	trans	protein_coding	16	IGFALS
chr6_168799433_C_CACTT_b38	ENSG00000103528.16	5.87896	2.66439e-07	0.676155	Lung	0.0466614	trans	protein_coding	16	SYT17
chr10_24038328_C_A_b38	ENSG00000259120.2	-6.17144	9.04403e-08	-0.553863	Lung	0.0191974	trans	protein_coding	17	SMIM6
chr16_24876794_A_G_b38	ENSG00000167858.12	5.7582	4.15185e-07	0.27265	Lung	0.0919478	trans	protein_coding	17	TEKT1
chr21_25077946_G_A_b38	ENSG00000226137.5	-5.17055	3.49338e-06	-0.397688	Lung	0.0394438	trans	lincRNA	17	BAIAP2-AS1
chr5_77422734_GACAA_G_b38	ENSG00000181031.15	-5.82849	3.20764e-07	-0.283726	Lung	0.0783097	trans	protein_coding	17	RPH3AL
chr3_162431523_T_C_b38	ENSG00000150636.17	-5.79723	3.59792e-07	-0.702158	Lung	0.0228309	trans	protein_coding	18	CCDC102B
chr11_96945899_T_G_b38	ENSG00000268205.1	-5.41723	1.43813e-06	-0.441246	Lung	0.0360596	trans	lincRNA	19	CTC-444N24.11
chr13_62587728_G_A_b38	ENSG00000268713.1	-5.08255	4.78167e-06	-0.71786	Lung	0.0993152	trans	lincRNA	19	CTC-444N24.8
chr11_108968280_G_C_b38	ENSG00000235997.2	-5.38479	1.61714e-06	-0.410627	Lung	0.0860125	trans	lincRNA	2	LINC01936
chr12_54713251_C_T_b38	ENSG00000272555.1	-5.62144	6.84667e-07	-0.747156	Lung	0.0355424	trans	lincRNA	2	RP11-459I19.1
chr6_89296206_T_C_b38	ENSG00000196096.3	6.68652	1.32959e-08	0.592298	Lung	0.000758982	trans	lincRNA	2	AC079610.2
chr7_96986155_A_G_b38	ENSG00000189292.15	-6.44595	3.26102e-08	-0.552203	Lung	0.00784673	trans	protein_coding	2	ALKAL2
chr8_288960_G_C_b38	ENSG00000138036.18	-5.80477	3.49962e-07	-0.407939	Lung	0.0765647	trans	protein_coding	2	DYNC2LI1
chr3_184760288_CA_C_b38	ENSG00000273759.1	5.01644	6.04723e-06	0.709593	Lung	0.0889851	trans	lincRNA	20	RP4-563E14.1
chr3_22105236_C_T_b38	ENSG00000125798.14	6.19051	8.42668e-08	0.337735	Lung	0.0110805	trans	protein_coding	20	FOXA2
chr17_9341784_A_T_b38	ENSG00000274248.1	-5.29976	2.19754e-06	-0.578022	Lung	0.0106449	trans	lincRNA	21	AJ011932.1
chr3_78434027_T_C_b38	ENSG00000182871.14	-5.50682	1.03926e-06	-0.348783	Lung	0.0295067	trans	protein_coding	21	COL18A1
chr14_94111285_T_A_b38	ENSG00000280623.1	4.89966	9.13461e-06	0.803473	Lung	0.0563149	trans	lincRNA	22	PCAT14
chr15_101391852_T_G_b38	ENSG00000184117.11	-5.56046	8.55084e-07	-0.297616	Lung	0.0221638	trans	protein_coding	22	NIPSNAP1
chr18_7677515_A_C_b38	ENSG00000188511.12	-5.10764	4.37308e-06	-0.643866	Lung	0.020571	trans	lincRNA	22	C22orf34
chr1_38917494_A_T_b38	ENSG00000163687.13	-6.20467	7.99567e-08	-1.06747	Lung	0.0233677	trans	protein_coding	3	DNASE1L3
chr14_97652580_A_T_b38	ENSG00000228221.5	-4.90932	8.8292e-06	-1.21754	Lung	0.078624	trans	lincRNA	3	LINC00578
chr15_39746232_T_C_b38	ENSG00000235126.1	5.17903	3.38913e-06	0.711535	Lung	0.0553919	trans	lincRNA	3	AC128709.3
chr17_1047480_A_G_b38	ENSG00000008226.19	5.8145	3.37684e-07	0.204927	Lung	0.0443977	trans	protein_coding	3	DLEC1
chr19_51996779_G_A_b38	ENSG00000248787.1	5.1539	3.70762e-06	1.58944	Lung	0.0611498	trans	lincRNA	3	RP11-666A20.4
chr20_61186206_G_GT_b38	ENSG00000228221.5	-5.17832	3.39764e-06	-0.846739	Lung	0.0520723	trans	lincRNA	3	LINC00578
chr6_123806638_C_G_b38	ENSG00000260633.1	5.24387	2.68639e-06	0.666135	Lung	0.0989989	trans	lincRNA	3	RP11-375I20.6
chr1_56555272_C_T_b38	ENSG00000109680.10	5.81288	3.39695e-07	0.345765	Lung	0.0729251	trans	protein_coding	4	TBC1D19
chr11_73234296_C_T_b38	ENSG00000145216.15	5.73173	4.57466e-07	0.791334	Lung	0.0602826	trans	protein_coding	4	FIP1L1
chr19_45221039_G_A_b38	ENSG00000251584.1	5.02166	5.93626e-06	0.887185	Lung	0.0447357	trans	lincRNA	4	RP11-440I14.3
chr13_107750203_C_T_b38	ENSG00000206077.10	-5.629	6.66045e-07	-0.636285	Lung	0.0779886	trans	protein_coding	5	ZDHHC11B
chr16_82588535_T_C_b38	ENSG00000161013.16	5.7502	4.27541e-07	0.283363	Lung	0.049234	trans	protein_coding	5	MGAT4B
chr13_30986264_A_G_b38	ENSG00000124564.17	-5.68077	5.5127e-07	-0.79426	Lung	0.0707373	trans	protein_coding	6	SLC17A3
chr18_50252981_G_A_b38	ENSG00000230939.1	-6.02098	1.57824e-07	-0.597085	Lung	0.00345634	trans	lincRNA	6	RP11-314C16.1
chr3_16831284_T_C_b38	ENSG00000237923.1	-5.50132	1.06022e-06	-0.822122	Lung	0.0478648	trans	lincRNA	6	XXbac-BPG27H4.8
chr3_134902981_A_T_b38	ENSG00000196260.4	5.99328	1.74823e-07	0.395735	Lung	0.041234	trans	protein_coding	6	SFTA2
chr7_151792625_A_C_b38	ENSG00000120254.15	5.77503	3.90326e-07	0.377533	Lung	0.0768943	trans	protein_coding	6	MTHFD1L
chr10_30751163_T_C_b38	ENSG00000235631.1	-5.99714	1.72349e-07	-0.658076	Lung	0.0142153	trans	protein_coding	7	RNF148
chr3_53821362_C_T_b38	ENSG00000279418.1	5.1193	4.19492e-06	0.729098	Lung	0.0850729	trans	lincRNA	7	LINC00244
chr4_173924778_G_GT_b38	ENSG00000157224.15	6.2311	7.24888e-08	0.701064	Lung	0.0146026	trans	protein_coding	7	CLDN12
chr6_6363040_C_T_b38	ENSG00000106397.11	6.04223	1.45907e-07	0.447691	Lung	0.0143831	trans	protein_coding	7	PLOD3
chr9_2281984_G_A_b38	ENSG00000242258.1	4.89328	9.34222e-06	0.604532	Lung	0.0954681	trans	lincRNA	7	LINC00996
chr15_100658469_A_G_b38	ENSG00000253988.1	5.4479	1.28696e-06	0.74541	Lung	0.0198295	trans	lincRNA	8	RP11-489O18.1
chr16_53342039_G_A_b38	ENSG00000283674.1	-5.17858	3.39457e-06	-0.597033	Lung	0.068818	trans	lincRNA	8	RP11-419I17.1
chr18_70935803_G_GC_b38	ENSG00000261618.1	5.26163	2.52043e-06	0.400341	Lung	0.0447855	trans	lincRNA	8	RP11-79H23.3
chr4_131924070_C_CTGTT_b38	ENSG00000261542.1	5.53554	9.36249e-07	0.712576	Lung	0.0316471	trans	lincRNA	8	RP11-16E18.3
chr17_10670792_T_C_b38	ENSG00000273399.2	-5.01005	6.18571e-06	-1.0421	Lung	0.0898907	trans	lincRNA	9	RP11-408A13.3
chr2_159808396_T_G_b38	ENSG00000181634.7	-5.78759	3.72748e-07	-0.638676	Lung	0.0766303	trans	protein_coding	9	TNFSF15
chr7_136286559_G_A_b38	ENSG00000223839.7	-5.64652	6.24768e-07	-0.933063	Lung	0.014439	trans	lincRNA	9	FAM95B1
chr1_109736350_C_T_b38	ENSG00000134202.10	8.71202	6.46278e-13	0.897038	Esophagus_Mucosa	4.46901e-09	cis	protein_coding	1	GSTM3
chr1_75393107_G_A_b38	ENSG00000137968.16	-9.1978	7.93523e-14	-1.00714	Esophagus_Mucosa	5.488e-10	cis	protein_coding	1	SLC44A5
chr1_153611856_G_GGTTGTGAGGTAACCC_b38	ENSG00000189334.8	5.37569	8.75152e-07	0.210255	Esophagus_Mucosa	0.00604905	cis	protein_coding	1	S100A14
chr1_145879880_C_CACCG_b38	ENSG00000198483.12	4.93683	4.86455e-06	0.317903	Esophagus_Mucosa	0.0336189	cis	protein_coding	1	ANKRD35
chr1_153355633_T_A_b38	ENSG00000163218.14	4.84123	7.01079e-06	0.608812	Esophagus_Mucosa	0.0484445	cis	protein_coding	1	PGLYRP4
chr1_150901205_ATTC_A_b38	ENSG00000143452.15	-7.05637	8.18844e-10	-0.793714	Esophagus_Mucosa	5.66149e-06	cis	protein_coding	1	HORMAD1
chr1_206474804_T_G_b38	ENSG00000263528.7	-5.41924	7.35904e-07	-0.404045	Esophagus_Mucosa	0.0050873	cis	protein_coding	1	IKBKE
chr1_153777738_TC_T_b38	ENSG00000189334.8	-4.83128	7.28116e-06	-0.179297	Esophagus_Mucosa	0.0503055	cis	protein_coding	1	S100A14
chr10_79314368_T_A_b38	ENSG00000237523.1	4.01381	0.000143174	0.28033	Esophagus_Mucosa	0.0546924	cis	lincRNA	10	LINC00857
chr10_100182496_T_C_b38	ENSG00000196072.11	-4.3836	3.8499e-05	-0.330553	Esophagus_Mucosa	0.07284	cis	protein_coding	10	BLOC1S2
chr11_124562903_C_T_b38	ENSG00000167323.11	-5.70426	2.3384e-07	-0.411232	Esophagus_Mucosa	0.0233166	intrachrom_trans	protein_coding	11	STIM1
chr11_62542315_T_C_b38	ENSG00000149480.6	5.03243	3.36493e-06	0.284201	Esophagus_Mucosa	0.0049801	cis	protein_coding	11	MTA2
chr11_118252802_A_G_b38	ENSG00000160588.9	4.79554	8.33955e-06	0.168389	Esophagus_Mucosa	0.0123342	cis	protein_coding	11	MPZL3
chr12_2343810_C_T_b38	ENSG00000256923.1	-5.3059	1.15406e-06	-0.650156	Esophagus_Mucosa	0.0365017	intrachrom_trans	lincRNA	12	RP11-449P1.1
chr12_122716221_T_G_b38	ENSG00000255398.2	9.22545	7.04393e-14	0.566255	Esophagus_Mucosa	2.63654e-10	cis	protein_coding	12	HCAR3
chr12_122716221_T_G_b38	ENSG00000182782.7	-6.80538	2.38633e-09	-0.385635	Esophagus_Mucosa	8.92964e-06	cis	protein_coding	12	HCAR2
chr12_11171340_G_C_b38	ENSG00000231887.6	-5.15817	2.06306e-06	-0.517233	Esophagus_Mucosa	0.0077179	cis	protein_coding	12	PRH1
chr14_21000796_T_C_b38	ENSG00000165794.9	4.81079	7.87069e-06	0.274655	Esophagus_Mucosa	0.014002	cis	protein_coding	14	SLC39A2
chr15_64961658_GA_G_b38	ENSG00000090487.10	12.6266	4.89373e-20	0.717944	Esophagus_Mucosa	7.56081e-17	cis	protein_coding	15	SPG21
chr15_40746016_A_G_b38	ENSG00000128891.15	5.21656	1.64112e-06	0.602557	Esophagus_Mucosa	0.00253388	cis	protein_coding	15	C15orf57
chr16_74452291_T_C_b38	ENSG00000168411.13	4.97497	4.20084e-06	0.247212	Esophagus_Mucosa	0.0116867	cis	protein_coding	16	RFWD3
chr18_38905923_C_T_b38	ENSG00000267057.5	-4.81206	7.83281e-06	-0.695579	Esophagus_Mucosa	0.0598505	intrachrom_trans	lincRNA	18	LINC01905
chr18_9603313_G_A_b38	ENSG00000017797.12	4.34434	4.43835e-05	0.175566	Esophagus_Mucosa	0.0430964	cis	protein_coding	18	RALBP1
chr18_70429935_C_T_b38	ENSG00000170677.5	6.29744	2.02969e-08	0.331634	Esophagus_Mucosa	1.97286e-05	cis	protein_coding	18	SOCS6
chr19_46055245_C_G_b38	ENSG00000268621.5	4.18144	7.95327e-05	0.315049	Esophagus_Mucosa	0.0378576	cis	lincRNA	19	IGFL2-AS1
chr19_15934939_G_A_b38	ENSG00000171903.16	-10.9703	4.24814e-17	-0.862407	Esophagus_Mucosa	3.57311e-13	cis	protein_coding	19	CYP4F11
chr19_39056325_G_A_b38	ENSG00000161243.8	8.78397	4.73482e-13	1.09389	Esophagus_Mucosa	3.98199e-09	cis	protein_coding	19	FBXO27
chr19_3136694_T_C_b38	ENSG00000060558.3	7.58279	8.53805e-11	0.234678	Esophagus_Mucosa	7.17964e-07	cis	protein_coding	19	GNA15
chr19_51031874_A_G_b38	ENSG00000186474.15	-6.4578	1.0367e-08	-0.652794	Esophagus_Mucosa	8.71654e-05	cis	protein_coding	19	KLK12
chr19_42662627_C_G_b38	ENSG00000189377.8	6.19233	3.14531e-08	0.474516	Esophagus_Mucosa	0.000264427	cis	protein_coding	19	CXCL17
chr19_39125281_G_A_b38	ENSG00000161243.8	5.48181	5.73173e-07	0.826512	Esophagus_Mucosa	0.00481809	cis	protein_coding	19	FBXO27
chr19_17810578_G_T_b38	ENSG00000179913.10	-5.37756	8.68683e-07	-0.341882	Esophagus_Mucosa	0.00730128	cis	protein_coding	19	B3GNT3
chr19_6436185_A_G_b38	ENSG00000181240.13	-13.8532	4.02474e-22	-1.09126	Esophagus_Mucosa	3.38562e-18	cis	protein_coding	19	SLC25A41
chr2_173567778_C_A_b38	ENSG00000270460.1	3.99642	0.000152066	0.547784	Esophagus_Mucosa	0.0655405	cis	lincRNA	2	RP11-796E10.1
chr2_60234222_C_T_b38	ENSG00000119866.20	-5.1891	1.82777e-06	-0.211899	Esophagus_Mucosa	0.00574103	cis	protein_coding	2	BCL11A
chr2_240895962_G_A_b38	ENSG00000172478.17	-4.48295	2.6783e-05	-0.249819	Esophagus_Mucosa	0.0840717	cis	protein_coding	2	C2orf54
chr2_85534294_A_C_b38	ENSG00000118640.10	-8.64484	8.64197e-13	-0.396483	Esophagus_Mucosa	2.71617e-09	cis	protein_coding	2	VAMP8
chr2_190221092_TACACAC_T_b38	ENSG00000198130.15	7.24011	3.72817e-10	0.441769	Esophagus_Mucosa	1.17139e-06	cis	protein_coding	2	HIBCH
chr2_31424827_T_C_b38	ENSG00000158125.9	-4.71098	1.14759e-05	-0.373778	Esophagus_Mucosa	0.0360344	cis	protein_coding	2	XDH
chr22_37655012_G_A_b38	ENSG00000100092.20	7.58876	8.32107e-11	0.714092	Esophagus_Mucosa	6.04942e-08	cis	protein_coding	22	SH3BP1
chr3_195835550_T_C_b38	ENSG00000223783.1	-5.04614	3.19092e-06	-0.442797	Esophagus_Mucosa	0.00220493	cis	lincRNA	3	LINC01983
chr3_133756719_G_T_b38	ENSG00000091513.14	-7.13775	5.7811e-10	-0.944138	Esophagus_Mucosa	1.33543e-06	cis	protein_coding	3	TF
chr4_177438565_A_G_b38	ENSG00000038002.8	-7.74863	4.174e-11	-0.571167	Esophagus_Mucosa	9.32054e-08	cis	protein_coding	4	AGA
chr4_3388545_C_A_b38	ENSG00000159788.18	-4.37788	3.93057e-05	-0.211892	Esophagus_Mucosa	0.0877303	cis	protein_coding	4	RGS12
chr5_113043592_G_A_b38	ENSG00000171444.17	-4.93506	4.89762e-06	-0.364355	Esophagus_Mucosa	0.0172837	cis	protein_coding	5	MCC
chr5_112893472_T_C_b38	ENSG00000129625.12	4.78773	8.59008e-06	0.246528	Esophagus_Mucosa	0.0303058	cis	protein_coding	5	REEP5
chr6_137702105_C_A_b38	ENSG00000283265.1	-8.41814	2.30505e-12	-0.779796	Esophagus_Mucosa	1.47753e-09	cis	lincRNA	6	RP11-95M15.3
chr6_158244165_C_T_b38	ENSG00000130338.12	-6.2641	2.33269e-08	-0.41247	Esophagus_Mucosa	9.52902e-05	cis	protein_coding	6	TULP4
chr6_37635740_G_A_b38	ENSG00000112139.14	-13.2313	4.484e-21	-0.989148	Esophagus_Mucosa	1.83216e-17	cis	protein_coding	6	MDGA1
chr6_149889545_G_A_b38	ENSG00000203722.7	-6.05687	5.51523e-08	-0.335827	Esophagus_Mucosa	0.000225242	cis	protein_coding	6	RAET1G
chr6_28244970_G_A_b38	ENSG00000235109.7	4.75481	9.72884e-06	0.440914	Esophagus_Mucosa	0.0397228	cis	protein_coding	6	ZSCAN31
chr6_149889545_G_A_b38	ENSG00000164520.11	-4.53742	2.19147e-05	-0.212495	Esophagus_Mucosa	0.0894556	cis	protein_coding	6	RAET1E
chr7_43104628_T_A_b38	ENSG00000232006.8	-3.80477	0.000292548	-0.483697	Esophagus_Mucosa	0.054999	cis	lincRNA	7	AC005537.2
chr7_150286121_C_T_b38	ENSG00000106526.10	-6.7228	3.38773e-09	-0.592062	Esophagus_Mucosa	7.43945e-06	cis	protein_coding	7	ACTR3C
chr7_76514308_G_A_b38	ENSG00000188372.14	6.70482	3.656e-09	0.684158	Esophagus_Mucosa	8.02491e-06	cis	protein_coding	7	ZP3
chr7_150323206_A_G_b38	ENSG00000127399.14	5.3812	8.56189e-07	0.556452	Esophagus_Mucosa	0.00187762	cis	protein_coding	7	LRRC61
chr7_113112539_G_A_b38	ENSG00000214194.8	-4.86489	6.40632e-06	-0.375164	Esophagus_Mucosa	0.0140426	cis	protein_coding	7	LINC00998
chr7_113093322_G_A_b38	ENSG00000214194.8	-4.77455	9.02955e-06	-0.367104	Esophagus_Mucosa	0.0197747	cis	protein_coding	7	LINC00998
chr7_76424878_T_G_b38	ENSG00000188372.14	7.17272	4.97709e-10	1.15144	Esophagus_Mucosa	1.09347e-06	cis	protein_coding	7	ZP3
chr7_100642568_A_G_b38	ENSG00000106330.11	5.76783	1.80587e-07	0.229204	Esophagus_Mucosa	0.000396208	cis	protein_coding	7	MOSPD3
chr7_23882391_C_A_b38	ENSG00000188732.10	4.8185	7.64377e-06	0.301371	Esophagus_Mucosa	0.0167475	cis	protein_coding	7	FAM221A
chr8_16777242_T_G_b38	ENSG00000164924.17	6.95812	1.24561e-09	0.299441	Esophagus_Mucosa	0.000144902	intrachrom_trans	protein_coding	8	YWHAZ
chr8_127982395_A_G_b38	ENSG00000249859.9	-4.48919	2.61764e-05	-0.342971	Esophagus_Mucosa	0.0115438	cis	lincRNA	8	PVT1
chr8_47972876_T_A_b38	ENSG00000104738.16	4.36645	4.097e-05	0.206508	Esophagus_Mucosa	0.0696491	cis	protein_coding	8	MCM4
chr8_10300674_A_G_b38	ENSG00000171056.7	4.30359	5.14113e-05	0.319361	Esophagus_Mucosa	0.0873478	cis	protein_coding	8	SOX7
chr16_56699038_G_A_b38	ENSG00000204362.6	-5.21668	1.64032e-06	-0.467785	Esophagus_Mucosa	0.0667806	trans	lincRNA	1	RP11-380J14.1
chr19_40622257_C_T_b38	ENSG00000272141.1	-5.0994	2.59467e-06	-0.494342	Esophagus_Mucosa	0.0781592	trans	lincRNA	1	RP11-465B22.8
chr2_120794031_C_T_b38	ENSG00000281406.1	5.48177	5.7326e-07	0.563075	Esophagus_Mucosa	0.0528781	trans	lincRNA	1	BLACAT1
chr22_48086646_T_C_b38	ENSG00000228126.1	-4.94152	4.77773e-06	-0.447716	Esophagus_Mucosa	0.0989803	trans	lincRNA	1	FALEC
chr3_181816887_T_G_b38	ENSG00000054277.13	-6.02476	6.29752e-08	-0.368322	Esophagus_Mucosa	0.0463914	trans	protein_coding	1	OPN3
chr3_5155620_A_C_b38	ENSG00000163207.6	-5.91655	9.83098e-08	-0.556645	Esophagus_Mucosa	0.0724208	trans	protein_coding	1	IVL
chr3_89493917_C_T_b38	ENSG00000175793.11	-5.94854	8.62019e-08	-0.349351	Esophagus_Mucosa	0.0635015	trans	protein_coding	1	SFN
chr1_29513810_T_A_b38	ENSG00000231483.1	-5.03555	3.32457e-06	-0.480639	Esophagus_Mucosa	0.0732136	trans	lincRNA	10	RP11-336A10.5
chr1_89208528_A_G_b38	ENSG00000065154.11	5.95905	8.25551e-08	0.562852	Esophagus_Mucosa	0.00818113	trans	protein_coding	10	OAT
chr12_20423178_C_G_b38	ENSG00000273162.1	4.89599	5.68865e-06	0.541118	Esophagus_Mucosa	0.067035	trans	lincRNA	10	RP11-108L7.15
chr16_59042523_T_C_b38	ENSG00000148832.15	-5.31962	1.0931e-06	-0.385408	Esophagus_Mucosa	0.0514894	trans	protein_coding	10	PAOX
chr1_17722173_C_T_b38	ENSG00000281097.1	5.31204	1.12634e-06	0.614145	Esophagus_Mucosa	0.0194891	trans	lincRNA	11	LINC01395
chr13_63652776_G_C_b38	ENSG00000251381.7	5.0117	3.64581e-06	0.471767	Esophagus_Mucosa	0.02738	trans	lincRNA	11	LINC00958
chr16_88433131_C_G_b38	ENSG00000167323.11	-5.29892	1.18632e-06	-0.409696	Esophagus_Mucosa	0.0916787	trans	protein_coding	11	STIM1
chr6_165175863_T_C_b38	ENSG00000247095.2	-4.95867	4.4728e-06	-0.33932	Esophagus_Mucosa	0.0598774	trans	lincRNA	11	MIR210HG
chr10_130921603_C_T_b38	ENSG00000235884.3	-5.3046	1.15997e-06	-0.682658	Esophagus_Mucosa	0.0381654	trans	lincRNA	12	LINC00941
chr10_117857122_G_A_b38	ENSG00000111245.14	-5.69752	2.40316e-07	-0.994149	Esophagus_Mucosa	0.0714293	trans	protein_coding	12	MYL2
chr3_13262116_A_C_b38	ENSG00000161800.12	5.98388	7.45348e-08	0.350743	Esophagus_Mucosa	0.0280908	trans	protein_coding	12	RACGAP1
chr10_29647957_A_G_b38	ENSG00000227640.2	-5.31027	1.13429e-06	-0.334567	Esophagus_Mucosa	0.0190754	trans	lincRNA	13	SOX21-AS1
chr18_610449_T_TG_b38	ENSG00000267868.1	-4.77468	9.02481e-06	-0.653886	Esophagus_Mucosa	0.0989029	trans	lincRNA	13	RP11-120K24.3
chr22_48919954_G_A_b38	ENSG00000123179.13	-5.12309	2.36595e-06	-0.77591	Esophagus_Mucosa	0.0753461	trans	protein_coding	13	EBPL
chr3_19817_A_G_b38	ENSG00000272274.1	-5.24595	1.462e-06	-0.448192	Esophagus_Mucosa	0.0288292	trans	lincRNA	13	LINC00551
chr6_24006987_G_C_b38	ENSG00000102554.13	5.41715	7.42061e-07	0.339469	Esophagus_Mucosa	0.0760122	trans	protein_coding	13	KLF5
chr17_81053496_A_G_b38	ENSG00000258791.7	-5.03808	3.29209e-06	-0.825202	Esophagus_Mucosa	0.0227813	trans	lincRNA	14	LINC00520
chr21_28165855_A_C_b38	ENSG00000251363.2	-4.59726	1.75564e-05	-1.55143	Esophagus_Mucosa	0.0635365	trans	lincRNA	14	RP11-129M6.1
chr5_107466596_A_T_b38	ENSG00000260810.1	-4.89136	5.79032e-06	-0.304557	Esophagus_Mucosa	0.0849787	trans	lincRNA	14	CTD-2547L24.4
chr7_96436711_C_T_b38	ENSG00000100526.19	5.84687	1.30795e-07	0.288011	Esophagus_Mucosa	0.00781159	trans	protein_coding	14	CDKN3
chr10_131093783_G_A_b38	ENSG00000261478.1	5.30634	1.15203e-06	0.610458	Esophagus_Mucosa	0.00712644	trans	lincRNA	15	RP11-429B14.4
chr18_2448513_A_T_b38	ENSG00000140350.15	5.30262	1.16911e-06	0.283897	Esophagus_Mucosa	0.0463529	trans	protein_coding	15	ANP32A
chr20_22701135_T_C_b38	ENSG00000261478.1	-4.75976	9.54867e-06	-0.407842	Esophagus_Mucosa	0.0331148	trans	lincRNA	15	RP11-429B14.4
chr5_84755263_ATC_A_b38	ENSG00000136379.11	-5.32403	1.07416e-06	-0.565686	Esophagus_Mucosa	0.0788219	trans	protein_coding	15	ABHD17C
chr1_9218083_G_A_b38	ENSG00000268505.1	5.1541	2.0962e-06	0.364397	Esophagus_Mucosa	0.0734594	trans	lincRNA	16	RP11-805I24.3
chr12_119168984_A_G_b38	ENSG00000102962.4	-5.55435	4.28448e-07	-0.689419	Esophagus_Mucosa	0.0675135	trans	protein_coding	16	CCL22
chr3_193221889_G_T_b38	ENSG00000260658.5	-5.96781	7.96325e-08	-1.63366	Esophagus_Mucosa	0.00322543	trans	lincRNA	16	RP11-368L12.1
chr5_142277729_G_A_b38	ENSG00000261008.6	5.10879	2.50156e-06	0.707415	Esophagus_Mucosa	0.0803377	trans	lincRNA	16	LINC01572
chr1_17051733_A_T_b38	ENSG00000278730.1	-5.22008	1.61855e-06	-0.853788	Esophagus_Mucosa	0.0229138	trans	lincRNA	17	RP11-147L13.11
chr16_74049127_C_T_b38	ENSG00000178999.12	5.80721	1.53804e-07	0.341186	Esophagus_Mucosa	0.013018	trans	protein_coding	17	AURKB
chr16_60220982_C_T_b38	ENSG00000167741.10	5.31898	1.09585e-06	0.232301	Esophagus_Mucosa	0.0927515	trans	protein_coding	17	GGT6
chr5_3362210_G_A_b38	ENSG00000262921.1	-4.84744	6.84681e-06	-0.539251	Esophagus_Mucosa	0.0753629	trans	lincRNA	17	RP11-141J13.3
chr5_173038835_G_A_b38	ENSG00000125691.12	-5.66044	2.79271e-07	-0.251391	Esophagus_Mucosa	0.0382534	trans	protein_coding	17	RPL23
chr5_118591083_A_G_b38	ENSG00000167280.16	-5.6602	2.79551e-07	-1.91219	Esophagus_Mucosa	0.0382914	trans	protein_coding	17	ENGASE
chr14_32975307_T_TTCCTCC_b38	ENSG00000266521.1	4.68601	1.26038e-05	0.540414	Esophagus_Mucosa	0.0994694	trans	lincRNA	18	RP11-650P15.1
chr7_11445900_T_C_b38	ENSG00000266521.1	-4.83629	7.14392e-06	-0.475369	Esophagus_Mucosa	0.090442	trans	lincRNA	18	RP11-650P15.1
chr18_40445571_T_C_b38	ENSG00000233214.1	5.14201	2.19754e-06	0.643939	Esophagus_Mucosa	0.0377868	trans	lincRNA	19	AC002511.2
chr18_76324140_A_G_b38	ENSG00000269416.5	4.92312	5.12724e-06	1.08763	Esophagus_Mucosa	0.0881577	trans	lincRNA	19	LINC01224
chr18_5753005_C_T_b38	ENSG00000167757.13	5.74585	1.97487e-07	0.217512	Esophagus_Mucosa	0.0494986	trans	protein_coding	19	KLK11
chr22_36728253_T_C_b38	ENSG00000079462.7	-5.78432	1.6885e-07	-0.601227	Esophagus_Mucosa	0.0232282	trans	protein_coding	19	PAFAH1B3
chr5_56497179_C_T_b38	ENSG00000232098.3	5.06488	2.96721e-06	0.421247	Esophagus_Mucosa	0.0934227	trans	lincRNA	19	CTD-2619J13.14
chr13_84969537_A_G_b38	ENSG00000115091.11	-5.67395	2.64408e-07	-0.150778	Esophagus_Mucosa	0.0466711	trans	protein_coding	2	ACTR3
chr15_94180560_C_G_b38	ENSG00000272913.1	5.18597	1.85035e-06	0.519403	Esophagus_Mucosa	0.0472747	trans	lincRNA	2	RP11-440D17.3
chr19_52939084_G_C_b38	ENSG00000032389.12	5.45145	6.47147e-07	0.36326	Esophagus_Mucosa	0.0832736	trans	protein_coding	2	TSSC1
chr20_42576419_T_C_b38	ENSG00000232164.1	5.36847	9.00622e-07	0.694155	Esophagus_Mucosa	0.0155609	trans	lincRNA	2	LINC01873
chr3_10174266_T_G_b38	ENSG00000232164.1	-5.82641	1.42206e-07	-0.568296	Esophagus_Mucosa	0.00557563	trans	lincRNA	2	LINC01873
chr6_156745066_T_C_b38	ENSG00000138413.13	5.65868	2.81268e-07	0.310115	Esophagus_Mucosa	0.0808755	trans	protein_coding	2	IDH1
chr7_70628560_G_GT_b38	ENSG00000228541.1	5.18395	1.86507e-06	0.714795	Esophagus_Mucosa	0.051556	trans	lincRNA	2	AC093159.1
chr12_31994700_G_GTA_b38	ENSG00000274173.1	-4.83379	7.2122e-06	-0.528653	Esophagus_Mucosa	0.0840726	trans	lincRNA	20	RP4-568C11.4
chr12_14230896_T_C_b38	ENSG00000124215.16	5.3267	1.06288e-06	0.768448	Esophagus_Mucosa	0.0989129	trans	protein_coding	20	CDH26
chr13_22043126_A_G_b38	ENSG00000101412.12	5.33614	1.02386e-06	0.278968	Esophagus_Mucosa	0.0696418	trans	protein_coding	20	E2F1
chr21_41889525_G_T_b38	ENSG00000226308.1	-5.18347	1.86853e-06	-0.727398	Esophagus_Mucosa	0.00843455	trans	lincRNA	20	RP4-813D12.3
chr5_3017094_C_T_b38	ENSG00000274825.1	5.08093	2.78798e-06	0.510174	Esophagus_Mucosa	0.050192	trans	lincRNA	20	RP4-616B8.5
chr7_83938106_C_T_b38	ENSG00000101213.6	5.37382	8.81691e-07	0.206008	Esophagus_Mucosa	0.0899465	trans	protein_coding	20	PTK6
chr4_7600575_A_G_b38	ENSG00000159263.15	5.16961	1.97275e-06	0.308389	Esophagus_Mucosa	0.0578963	trans	protein_coding	21	SIM2
chr1_87324794_T_C_b38	ENSG00000100170.9	-5.47143	5.97489e-07	-0.475021	Esophagus_Mucosa	0.0366541	trans	protein_coding	22	SLC5A1
chr1_103913380_A_G_b38	ENSG00000184117.11	5.41964	7.34728e-07	0.841726	Esophagus_Mucosa	0.0450727	trans	protein_coding	22	NIPSNAP1
chr13_105832907_A_G_b38	ENSG00000229891.1	4.86437	6.41901e-06	0.364635	Esophagus_Mucosa	0.0433861	trans	lincRNA	22	LINC01315
chr14_89863483_T_C_b38	ENSG00000233903.2	4.63683	1.51504e-05	0.752204	Esophagus_Mucosa	0.0934023	trans	lincRNA	22	Z83851.4
chr15_41988790_G_A_b38	ENSG00000233903.2	-4.93031	4.98779e-06	-0.78579	Esophagus_Mucosa	0.0226246	trans	lincRNA	22	Z83851.4
chr4_87069713_C_CA_b38	ENSG00000273366.1	5.21937	1.62307e-06	0.4909	Esophagus_Mucosa	0.0165683	trans	lincRNA	22	CTA-989H11.1
chr14_54137284_C_T_b38	ENSG00000080822.16	5.4729	5.93981e-07	0.278671	Esophagus_Mucosa	0.0684385	trans	protein_coding	3	CLDND1
chr18_3243689_C_T_b38	ENSG00000225742.5	-5.44514	6.63666e-07	-0.506951	Esophagus_Mucosa	0.0170868	trans	lincRNA	3	LINC02036
chr20_59438215_T_C_b38	ENSG00000235947.1	-5.16177	2.03422e-06	-0.426882	Esophagus_Mucosa	0.0314246	trans	lincRNA	3	EGOT
chr9_134564819_G_A_b38	ENSG00000181804.14	-5.73466	2.06678e-07	-0.744423	Esophagus_Mucosa	0.0335876	trans	protein_coding	3	SLC9A9
chr9_136605221_A_G_b38	ENSG00000272567.1	-5.03364	3.34923e-06	-0.984425	Esophagus_Mucosa	0.0360511	trans	lincRNA	4	RP11-73K9.3
chr9_112031922_T_G_b38	ENSG00000170006.11	5.47806	5.81836e-07	0.342029	Esophagus_Mucosa	0.0747438	trans	protein_coding	4	TMEM154
chr11_9090525_G_A_b38	ENSG00000250427.1	-5.18708	1.84234e-06	-0.825151	Esophagus_Mucosa	0.0666852	trans	lincRNA	5	LINC02148
chr12_124481050_G_A_b38	ENSG00000271926.1	-5.62799	3.18433e-07	-0.551905	Esophagus_Mucosa	0.0125304	trans	lincRNA	5	CTD-2376I4.1
chr18_5998333_C_T_b38	ENSG00000156453.13	5.41441	7.50193e-07	0.406029	Esophagus_Mucosa	0.0762496	trans	protein_coding	5	PCDH1
chr19_11197621_C_T_b38	ENSG00000248597.1	5.25567	1.40709e-06	1.46298	Esophagus_Mucosa	0.0269556	trans	lincRNA	5	RP11-259O2.2
chr19_2252991_C_G_b38	ENSG00000086570.12	-5.4167	7.43384e-07	-0.307867	Esophagus_Mucosa	0.0980293	trans	protein_coding	5	FAT2
chr22_49240754_C_T_b38	ENSG00000272081.1	5.02255	3.49609e-06	0.607882	Esophagus_Mucosa	0.0481272	trans	lincRNA	5	CTD-2376I4.2
chr4_171836576_A_G_b38	ENSG00000171444.17	5.73083	2.09917e-07	0.462153	Esophagus_Mucosa	0.0623645	trans	protein_coding	5	MCC
chr4_171830371_C_T_b38	ENSG00000171444.17	-5.72626	2.13855e-07	-0.458512	Esophagus_Mucosa	0.0635344	trans	protein_coding	5	MCC
chr9_76323058_C_T_b38	ENSG00000164182.10	-5.54526	4.44392e-07	-0.269446	Esophagus_Mucosa	0.0985453	trans	protein_coding	5	NDUFAF2
chr12_62919168_A_G_b38	ENSG00000261211.1	5.13802	2.23206e-06	0.814089	Esophagus_Mucosa	0.0577479	trans	lincRNA	6	RP1-80N2.3
chr2_8274066_A_C_b38	ENSG00000283265.1	5.2539	1.41692e-06	0.72107	Esophagus_Mucosa	0.0574106	trans	lincRNA	6	RP11-95M15.3
chr2_64879235_T_C_b38	ENSG00000112297.14	-5.95581	8.36628e-08	-0.297524	Esophagus_Mucosa	0.0230877	trans	protein_coding	6	AIM1
chr2_145894790_G_A_b38	ENSG00000122335.13	6.14212	3.87471e-08	0.55439	Esophagus_Mucosa	0.0106927	trans	protein_coding	6	SERAC1
chr10_90941558_C_T_b38	ENSG00000273084.1	5.02418	3.47407e-06	1.08672	Esophagus_Mucosa	0.038531	trans	lincRNA	7	RP11-1275H24.3
chr11_22991930_C_T_b38	ENSG00000091127.13	5.63759	3.0632e-07	0.192425	Esophagus_Mucosa	0.050801	trans	protein_coding	7	PUS7
chr22_23394954_C_T_b38	ENSG00000128510.10	5.75684	1.88852e-07	0.680964	Esophagus_Mucosa	0.00589123	trans	protein_coding	7	CPA4
chr9_134931192_T_C_b38	ENSG00000196262.13	-5.75809	1.87892e-07	-0.163601	Esophagus_Mucosa	0.0298719	trans	protein_coding	7	PPIA
chr1_151565890_G_A_b38	ENSG00000254166.1	5.63638	3.07815e-07	0.547591	Esophagus_Mucosa	0.0143156	trans	lincRNA	8	CASC19
chr3_5023554_C_G_b38	ENSG00000171044.10	-5.78305	1.6973e-07	-0.560557	Esophagus_Mucosa	0.0260741	trans	protein_coding	8	XKR6
chr1_182041554_T_C_b38	ENSG00000187922.13	6.18728	3.21215e-08	1.22521	Esophagus_Mucosa	0.0109713	trans	protein_coding	9	LCN10
chr1_182055380_C_T_b38	ENSG00000187922.13	6.18728	3.21215e-08	1.22521	Esophagus_Mucosa	0.0109713	trans	protein_coding	9	LCN10
chr1_204100515_G_A_b38	ENSG00000137075.17	5.67843	2.59656e-07	0.276311	Esophagus_Mucosa	0.0886865	trans	protein_coding	9	RNF38
chr10_120426356_A_G_b38	ENSG00000148331.11	-5.86713	1.20388e-07	-0.343325	Esophagus_Mucosa	0.0257515	trans	protein_coding	9	ASB6
chr1_220882874_T_C_b38	ENSG00000272823.1	-4.06589	9.37656e-05	-0.400319	Artery_Tibial	0.0941407	cis	lincRNA	1	RP11-295M18.6
chr1_150901205_ATTC_A_b38	ENSG00000143437.20	-5.36585	4.98668e-07	-0.233586	Artery_Tibial	0.00353256	cis	protein_coding	1	ARNT
chr1_220725683_T_C_b38	ENSG00000117791.15	-4.87013	4.04413e-06	-0.352008	Artery_Tibial	0.0286405	cis	protein_coding	1	2022-03-02
chr1_226986444_T_C_b38	ENSG00000143776.18	-4.58003	1.30614e-05	-0.22671	Artery_Tibial	0.0924877	cis	protein_coding	1	CDC42BPA
chr1_85995416_G_A_b38	ENSG00000171502.14	-13.3939	2.70672e-24	-0.876122	Artery_Tibial	1.91798e-20	cis	protein_coding	1	COL24A1
chr1_37943440_T_A_b38	ENSG00000204084.12	6.64703	1.45559e-09	0.516777	Artery_Tibial	1.03129e-05	cis	protein_coding	1	INPP5B
chr1_115791973_C_A_b38	ENSG00000118729.11	5.19578	1.03492e-06	0.274971	Artery_Tibial	0.00733034	cis	protein_coding	1	CASQ2
chr11_134466993_C_T_b38	ENSG00000282556.1	-4.94812	2.93072e-06	-0.363788	Artery_Tibial	0.0921653	intrachrom_trans	lincRNA	11	RP11-304C12.5
chr11_101103547_A_G_b38	ENSG00000082175.14	7.57833	1.58187e-11	0.309369	Artery_Tibial	4.26472e-08	cis	protein_coding	11	PGR
chr11_120335454_A_T_b38	ENSG00000181264.8	4.70885	7.80003e-06	0.264497	Artery_Tibial	0.0210211	cis	protein_coding	11	TMEM136
chr12_54141518_T_C_b38	ENSG00000248265.1	8.01584	1.79094e-12	0.871436	Artery_Tibial	1.04412e-09	cis	lincRNA	12	FLJ12825
chr12_54141518_T_C_b38	ENSG00000249388.1	-4.06176	9.52045e-05	-0.468713	Artery_Tibial	0.055409	cis	lincRNA	12	RP11-834C11.6
chr12_57632030_G_C_b38	ENSG00000135454.13	-6.28444	8.00683e-09	-0.476532	Artery_Tibial	2.04654e-05	cis	protein_coding	12	B4GALNT1
chr14_104752139_A_G_b38	ENSG00000184990.12	-6.73077	9.76986e-10	-0.324336	Artery_Tibial	9.77963e-07	cis	protein_coding	14	SIVA1
chr14_70002403_T_C_b38	ENSG00000198732.10	-6.21099	1.12578e-08	-0.58017	Artery_Tibial	1.12578e-05	cis	protein_coding	14	SMOC1
chr15_89059159_G_A_b38	ENSG00000260123.1	4.79432	5.51573e-06	0.311073	Artery_Tibial	0.00425263	cis	lincRNA	15	RP11-326A19.4
chr15_95272259_G_A_b38	ENSG00000248441.6	-4.04369	0.00010176	-0.394191	Artery_Tibial	0.0783555	cis	lincRNA	15	LINC01197
chr15_78839988_A_C_b38	ENSG00000185787.14	-4.97444	2.62722e-06	-0.213735	Artery_Tibial	0.00347581	cis	protein_coding	15	MORF4L1
chr15_78839988_A_C_b38	ENSG00000136378.14	-4.41023	2.54395e-05	-0.237932	Artery_Tibial	0.033631	cis	protein_coding	15	ADAMTS7
chr16_76573738_A_C_b38	ENSG00000283213.1	-5.20571	9.92065e-07	-0.578653	Artery_Tibial	0.0194524	intrachrom_trans	lincRNA	16	CTC-591M7.1
chr16_56288740_G_C_b38	ENSG00000246379.6	4.43817	2.28199e-05	0.406342	Artery_Tibial	0.0165673	cis	lincRNA	16	RP11-461O7.1
chr16_23866021_C_A_b38	ENSG00000166501.12	-4.54939	1.47471e-05	-0.365224	Artery_Tibial	0.0330778	cis	protein_coding	16	PRKCB
chr16_70359853_G_A_b38	ENSG00000157322.17	-5.12387	1.40406e-06	-0.465057	Artery_Tibial	0.00315071	cis	protein_coding	16	CLEC18A
chr17_46127240_C_T_b38	ENSG00000228696.8	5.98846	3.12895e-08	1.16637	Artery_Tibial	0.000112267	cis	protein_coding	17	ARL17B
chr17_50162544_C_A_b38	ENSG00000167100.14	4.7693	6.10684e-06	0.497098	Artery_Tibial	0.0218991	cis	protein_coding	17	SAMD14
chr17_43695445_T_C_b38	ENSG00000167941.2	-4.54016	1.52951e-05	-0.248986	Artery_Tibial	0.0548328	cis	protein_coding	17	SOST
chr17_76646101_G_A_b38	ENSG00000182534.13	-4.4628	2.07284e-05	-0.274025	Artery_Tibial	0.0742905	cis	protein_coding	17	MXRA7
chr17_43218318_T_A_b38	ENSG00000188554.13	4.93257	3.12574e-06	0.178476	Artery_Tibial	0.011212	cis	protein_coding	17	NBR1
chr18_73737117_G_A_b38	ENSG00000265380.1	4.0327	0.000105955	0.273854	Artery_Tibial	0.016635	cis	lincRNA	18	RP11-126K15.1
chr19_46434474_G_C_b38	ENSG00000277531.2	5.47527	3.09804e-07	0.361319	Artery_Tibial	0.000798674	cis	protein_coding	19	LLNLF-187D8.1
chr2_7959272_G_C_b38	ENSG00000163166.14	-6.47383	3.30144e-09	-0.275344	Artery_Tibial	0.00179201	intrachrom_trans	protein_coding	2	IWS1
chr2_127179253_G_A_b38	ENSG00000236682.1	-4.4133	2.51385e-05	-0.466104	Artery_Tibial	0.0200354	cis	lincRNA	2	AC068282.3
chr2_241126186_C_T_b38	ENSG00000122085.16	6.11652	1.74087e-08	0.500754	Artery_Tibial	7.88091e-05	cis	protein_coding	2	MTERF4
chr2_241222776_A_G_b38	ENSG00000168385.17	-4.9324	3.12796e-06	-0.283075	Artery_Tibial	0.0141572	cis	protein_coding	2	2022-09-02
chr2_106876667_C_T_b38	ENSG00000144057.15	-4.86376	4.15153e-06	-0.274891	Artery_Tibial	0.0187857	cis	protein_coding	2	ST6GAL2
chr2_109125590_C_T_b38	ENSG00000186522.14	-4.50903	1.72915e-05	-0.350231	Artery_Tibial	0.0781921	cis	protein_coding	2	2022-09-10
chr2_241504414_C_T_b38	ENSG00000168385.17	6.60953	1.73921e-09	0.491342	Artery_Tibial	7.87514e-06	cis	protein_coding	2	2022-09-02
chr2_210472745_A_T_b38	ENSG00000115365.11	4.74024	6.87082e-06	0.152608	Artery_Tibial	0.0310836	cis	protein_coding	2	LANCL1
chr2_48608076_T_C_b38	ENSG00000242441.7	4.73216	7.09906e-06	0.623306	Artery_Tibial	0.0321091	cis	protein_coding	2	GTF2A1L
chr20_31431890_A_T_b38	ENSG00000205611.4	-5.53384	2.39661e-07	-0.443566	Artery_Tibial	0.00190195	intrachrom_trans	lincRNA	20	LINC01597
chr20_44269030_G_A_b38	ENSG00000223891.5	4.59678	1.22202e-05	0.465727	Artery_Tibial	0.00298172	cis	lincRNA	20	OSER1-AS1
chr20_44216214_A_G_b38	ENSG00000223891.5	3.9448	0.000146008	0.242488	Artery_Tibial	0.035334	cis	lincRNA	20	OSER1-AS1
chr20_50215483_T_C_b38	ENSG00000231742.5	4.02243	0.000110026	0.382523	Artery_Tibial	0.0267362	cis	lincRNA	20	LINC01273
chr20_4690735_T_G_b38	ENSG00000171867.16	5.15578	1.22665e-06	0.287471	Artery_Tibial	0.00312182	cis	protein_coding	20	PRNP
chr20_62225915_G_C_b38	ENSG00000101181.17	4.32168	3.58008e-05	0.383865	Artery_Tibial	0.0910771	cis	protein_coding	20	MTG2
chr20_31603992_A_G_b38	ENSG00000101306.10	5.61344	1.68707e-07	0.649518	Artery_Tibial	0.000429529	cis	protein_coding	20	MYLK2
chr21_35945120_A_G_b38	ENSG00000231106.2	-4.61623	1.13093e-05	-0.549066	Artery_Tibial	0.0069326	cis	lincRNA	21	LINC01436
chr21_46001401_C_T_b38	ENSG00000142156.14	-4.44937	2.18451e-05	-0.299244	Artery_Tibial	0.02877	cis	protein_coding	21	COL6A1
chr21_44057219_G_A_b38	ENSG00000241945.7	14.1184	7.92999e-26	1.09036	Artery_Tibial	1.04676e-22	cis	protein_coding	21	PWP2
chr21_44057219_G_A_b38	ENSG00000160221.16	8.82273	3.03791e-14	0.900015	Artery_Tibial	4.007e-11	cis	protein_coding	21	C21orf33
chr21_41276894_T_G_b38	ENSG00000182240.15	-5.7029	1.13386e-07	-0.573468	Artery_Tibial	0.000149442	cis	protein_coding	21	BACE2
chr22_37815947_G_A_b38	ENSG00000100106.19	5.84656	5.95394e-08	0.376107	Artery_Tibial	7.81157e-05	cis	protein_coding	22	TRIOBP
chr3_12278217_A_G_b38	ENSG00000157150.4	5.31372	6.24541e-07	0.598247	Artery_Tibial	0.00156198	cis	protein_coding	3	TIMP4
chr3_191422466_A_T_b38	ENSG00000152492.13	8.83202	2.89776e-14	0.486594	Artery_Tibial	7.2502e-11	cis	protein_coding	3	CCDC50
chr4_186984886_C_T_b38	ENSG00000250986.1	-4.89916	3.58854e-06	-0.728828	Artery_Tibial	0.0836058	intrachrom_trans	lincRNA	4	AC141928.1
chr4_87554462_G_A_b38	ENSG00000272856.1	5.75261	9.08076e-08	0.481458	Artery_Tibial	2.74239e-05	cis	lincRNA	4	RP11-710E1.2
chr4_3745123_A_T_b38	ENSG00000250986.1	-3.79651	0.000248215	-0.268642	Artery_Tibial	0.0747127	cis	lincRNA	4	AC141928.1
chr4_60704594_A_G_b38	ENSG00000150471.16	-4.44328	2.23699e-05	-0.371279	Artery_Tibial	0.0480506	cis	protein_coding	4	ADGRL3
chr5_34536970_G_C_b38	ENSG00000039560.13	-4.57286	1.34385e-05	-0.280626	Artery_Tibial	0.0150512	cis	protein_coding	5	RAI14
chr6_125358474_T_C_b38	ENSG00000226409.2	-3.96688	0.000134765	-0.177442	Artery_Tibial	0.0483805	cis	lincRNA	6	RP11-735G4.1
chr6_149594518_T_C_b38	ENSG00000055211.12	-4.2338	5.00401e-05	-0.309307	Artery_Tibial	0.0571458	cis	protein_coding	6	GINM1
chr7_76514308_G_A_b38	ENSG00000146707.14	10.0804	4.90185e-17	1.08943	Artery_Tibial	1.4985e-13	cis	protein_coding	7	POMZP3
chr7_43621873_CT_C_b38	ENSG00000106603.18	-6.04999	2.36227e-08	-0.448801	Artery_Tibial	7.21908e-05	cis	protein_coding	7	COA1
chr7_87452976_G_A_b38	ENSG00000005471.15	-4.54202	1.51834e-05	-0.335741	Artery_Tibial	0.0463852	cis	protein_coding	7	ABCB4
chr8_53527646_C_T_b38	ENSG00000260484.1	5.73268	9.92718e-08	0.640475	Artery_Tibial	4.41759e-05	cis	lincRNA	8	RP11-1081M5.2
chr8_53527646_C_T_b38	ENSG00000253369.1	5.03845	2.01126e-06	0.575813	Artery_Tibial	0.000892998	cis	lincRNA	8	RP11-1081M5.1
chr8_53527646_C_T_b38	ENSG00000237807.3	4.65947	9.51383e-06	0.312413	Artery_Tibial	0.00421462	cis	lincRNA	8	RP11-400K9.4
chr8_72076603_A_C_b38	ENSG00000253317.1	3.88547	0.000180827	0.365462	Artery_Tibial	0.0799255	cis	lincRNA	8	RP11-142A23.1
chr8_144792397_C_T_b38	ENSG00000196378.11	6.97368	3.0436e-10	0.361708	Artery_Tibial	4.67193e-07	cis	protein_coding	8	ZNF34
chr9_32994502_T_G_b38	ENSG00000122692.8	4.92041	3.287e-06	0.25682	Artery_Tibial	0.00674822	cis	protein_coding	9	SMU1
chr9_35879582_T_C_b38	ENSG00000137103.16	5.57126	2.0326e-07	0.356805	Artery_Tibial	0.000417496	cis	protein_coding	9	TMEM8B
chr19_3064241_T_C_b38	ENSG00000272971.1	-5.13211	1.35598e-06	-0.362284	Artery_Tibial	0.0631654	trans	lincRNA	1	RP11-284F21.11
chr20_31514014_A_G_b38	ENSG00000177757.2	5.07984	1.69047e-06	0.469497	Artery_Tibial	0.0600676	trans	lincRNA	1	FAM87B
chr8_145008692_GGA_G_b38	ENSG00000223764.2	5.39182	4.45604e-07	0.385966	Artery_Tibial	0.037769	trans	lincRNA	1	RP11-54O7.3
chr19_55902217_A_G_b38	ENSG00000224914.3	-4.88256	3.84261e-06	-0.656825	Artery_Tibial	0.0450008	trans	lincRNA	10	LINC00863
chr2_239030155_G_A_b38	ENSG00000148737.16	-5.40485	4.21084e-07	-0.368289	Artery_Tibial	0.088044	trans	protein_coding	10	TCF7L2
chr20_10775518_G_A_b38	ENSG00000237797.1	4.77949	5.85899e-06	0.355213	Artery_Tibial	0.0888516	trans	lincRNA	10	RP11-472N13.3
chr6_134836991_T_TC_b38	ENSG00000171206.13	-5.81749	6.78671e-08	-0.299838	Artery_Tibial	0.0158302	trans	protein_coding	10	TRIM8
chr7_7939374_T_A_b38	ENSG00000107821.14	5.42182	3.91147e-07	0.344386	Artery_Tibial	0.0828767	trans	protein_coding	10	KAZALD1
chr12_115237303_T_C_b38	ENSG00000172935.8	-5.78354	7.90535e-08	-0.478616	Artery_Tibial	0.0145839	trans	protein_coding	11	MRGPRF
chr15_98701953_A_AG_b38	ENSG00000167332.7	5.25414	8.06652e-07	0.482786	Artery_Tibial	0.0971137	trans	protein_coding	11	OR51E2
chr18_49030749_A_G_b38	ENSG00000110693.17	-5.33005	5.82102e-07	-0.221501	Artery_Tibial	0.0721526	trans	protein_coding	11	SOX6
chr20_1149566_G_A_b38	ENSG00000167332.7	5.30146	6.58396e-07	0.360459	Artery_Tibial	0.0700968	trans	protein_coding	11	OR51E2
chr7_15638870_C_T_b38	ENSG00000188997.7	5.41964	3.94862e-07	0.243383	Artery_Tibial	0.0796433	trans	protein_coding	11	KCTD21
chr8_20330740_C_T_b38	ENSG00000150687.11	5.79816	7.403e-08	0.284115	Artery_Tibial	0.0141182	trans	protein_coding	11	PRSS23
chr9_86077340_C_T_b38	ENSG00000118058.20	5.6652	1.34105e-07	0.331978	Artery_Tibial	0.0232587	trans	protein_coding	11	KMT2A
chr10_47369443_C_T_b38	ENSG00000255910.1	5.0852	1.6528e-06	0.355099	Artery_Tibial	0.062937	trans	lincRNA	12	RP11-405A12.2
chr10_85526697_G_A_b38	ENSG00000256923.1	-5.2188	9.38218e-07	-0.677218	Artery_Tibial	0.0357274	trans	lincRNA	12	RP11-449P1.1
chr16_19582848_A_G_b38	ENSG00000135502.17	5.91032	4.463e-08	0.388956	Artery_Tibial	0.0087208	trans	protein_coding	12	SLC26A10
chr3_18047604_C_G_b38	ENSG00000256287.1	5.16128	1.19837e-06	0.444218	Artery_Tibial	0.0887838	trans	lincRNA	12	RP11-664H17.1
chr12_12583978_A_C_b38	ENSG00000275830.1	-4.62078	1.11059e-05	-0.464126	Artery_Tibial	0.076342	trans	lincRNA	13	RP11-403A3.3
chr16_58498791_A_G_b38	ENSG00000102452.15	5.37366	4.82088e-07	0.893137	Artery_Tibial	0.0106445	trans	protein_coding	13	NALCN
chr12_91934607_T_A_b38	ENSG00000151327.12	-5.09962	1.55535e-06	-0.164553	Artery_Tibial	0.0901139	trans	protein_coding	14	FAM177A1
chr13_23110416_CG_C_b38	ENSG00000259719.5	-4.48105	1.92995e-05	-0.494133	Artery_Tibial	0.0869634	trans	lincRNA	14	RP11-930O11.1
chr7_87419214_A_G_b38	ENSG00000100811.12	-5.27311	7.43668e-07	-0.277905	Artery_Tibial	0.0956721	trans	protein_coding	14	YY1
chr9_113966165_C_G_b38	ENSG00000070367.15	-5.28458	7.0795e-07	-0.191172	Artery_Tibial	0.0394611	trans	protein_coding	14	EXOC5
chr1_107376901_C_T_b38	ENSG00000273923.1	5.06265	1.81714e-06	0.513216	Artery_Tibial	0.0907663	trans	lincRNA	15	CTD-2536I1.3
chr1_38091873_T_A_b38	ENSG00000261244.1	5.07057	1.75768e-06	0.928611	Artery_Tibial	0.087798	trans	lincRNA	15	RP11-114H24.7
chr12_223196_C_T_b38	ENSG00000260409.1	5.10415	1.52592e-06	0.80547	Artery_Tibial	0.0536484	trans	lincRNA	15	RP11-403B2.7
chr13_99853785_T_G_b38	ENSG00000183578.6	-5.26569	7.67712e-07	-0.364052	Artery_Tibial	0.0566003	trans	protein_coding	15	TNFAIP8L3
chr3_129006723_A_G_b38	ENSG00000259548.1	5.04306	1.97275e-06	0.83692	Artery_Tibial	0.0801074	trans	lincRNA	15	RP11-38G5.2
chr4_124533883_A_G_b38	ENSG00000167173.18	-5.30441	6.5009e-07	-0.303896	Artery_Tibial	0.0824652	trans	protein_coding	15	C15orf39
chr6_94162592_G_A_b38	ENSG00000234438.3	-6.05041	2.35781e-08	-0.567776	Artery_Tibial	0.00276493	trans	protein_coding	15	KBTBD13
chr11_21362554_C_T_b38	ENSG00000206172.8	-5.38468	4.59606e-07	-0.549431	Artery_Tibial	0.0685926	trans	protein_coding	16	HBA1
chr13_112200885_G_T_b38	ENSG00000166509.10	5.56139	2.123e-07	0.603957	Artery_Tibial	0.0244731	trans	protein_coding	16	CLEC3A
chr17_34961344_C_T_b38	ENSG00000262155.1	-4.96891	2.68835e-06	-0.338169	Artery_Tibial	0.0500194	trans	lincRNA	16	LINC02175
chr18_10969383_TG_T_b38	ENSG00000260880.2	5.0191	2.1808e-06	0.321937	Artery_Tibial	0.0432584	trans	lincRNA	16	HCCAT5
chr2_116964197_A_G_b38	ENSG00000140682.18	-5.40797	4.15429e-07	-0.220486	Artery_Tibial	0.0977538	trans	protein_coding	16	TGFB1I1
chr7_135261802_A_G_b38	ENSG00000274220.1	-4.97608	2.60936e-06	-0.323803	Artery_Tibial	0.0922436	trans	lincRNA	16	RP11-77K12.9
chr9_78443772_A_T_b38	ENSG00000246379.6	4.95966	2.79363e-06	0.474778	Artery_Tibial	0.0688574	trans	lincRNA	16	RP11-461O7.1
chr9_78443772_A_T_b38	ENSG00000087258.14	6.01219	2.80788e-08	0.441522	Artery_Tibial	0.0039927	trans	protein_coding	16	GNAO1
chr12_77066349_A_C_b38	ENSG00000227078.1	-5.29386	6.80271e-07	-0.559086	Artery_Tibial	0.0244054	trans	lincRNA	17	LINC02094
chr12_117594848_G_A_b38	ENSG00000182628.12	-5.77739	8.12654e-08	-0.546853	Artery_Tibial	0.015601	trans	protein_coding	17	SKA2
chr12_120903272_T_TC_b38	ENSG00000141034.9	5.50421	2.72945e-07	0.326517	Artery_Tibial	0.0523986	trans	protein_coding	17	GID4
chr15_23505815_C_T_b38	ENSG00000276855.1	4.82346	4.89718e-06	0.395036	Artery_Tibial	0.0571207	trans	lincRNA	17	CTD-3157E16.2
chr15_25884700_A_G_b38	ENSG00000133030.20	-5.59003	1.871e-07	-0.247231	Artery_Tibial	0.0124878	trans	protein_coding	17	MPRIP
chr15_65388742_C_G_b38	ENSG00000264364.2	-5.31316	6.26056e-07	-0.375963	Artery_Tibial	0.0417848	trans	protein_coding	17	DYNLL2
chr16_17037652_C_T_b38	ENSG00000266313.1	-5.24623	8.34449e-07	-0.64003	Artery_Tibial	0.0122831	trans	lincRNA	17	RP11-173M1.4
chr18_13185462_T_G_b38	ENSG00000275966.1	4.77857	5.88085e-06	0.314549	Artery_Tibial	0.0829906	trans	lincRNA	17	RP11-1055B8.9
chr2_6959439_ATG_A_b38	ENSG00000265519.1	5.3101	6.34365e-07	0.505386	Artery_Tibial	0.0185374	trans	lincRNA	17	CTD-3157E16.1
chr2_235286480_G_T_b38	ENSG00000176658.16	-5.51228	2.63448e-07	-0.216159	Artery_Tibial	0.0413286	trans	protein_coding	17	MYO1D
chr1_9076346_A_G_b38	ENSG00000154040.20	-5.03729	2.02099e-06	-0.363332	Artery_Tibial	0.0794753	trans	protein_coding	18	CABYR
chr11_42117753_A_C_b38	ENSG00000267069.1	-4.70938	7.78333e-06	-0.650767	Artery_Tibial	0.0530123	trans	lincRNA	18	RP11-64C12.8
chr1_9864095_G_A_b38	ENSG00000266913.1	-5.18863	1.06688e-06	-1.10777	Artery_Tibial	0.0201385	trans	lincRNA	19	LINC01841
chr11_37721403_G_T_b38	ENSG00000008441.16	-5.44387	3.55323e-07	-0.311919	Artery_Tibial	0.0884085	trans	protein_coding	19	NFIX
chr14_22067135_G_A_b38	ENSG00000197016.11	5.27062	7.51646e-07	0.456888	Artery_Tibial	0.0664192	trans	protein_coding	19	ZNF470
chr15_93822615_C_T_b38	ENSG00000181007.8	-5.92868	4.1064e-08	-0.407195	Artery_Tibial	0.00671371	trans	protein_coding	19	ZFP82
chr17_13280156_T_G_b38	ENSG00000266913.1	4.67613	8.89828e-06	0.65549	Artery_Tibial	0.0738913	trans	lincRNA	19	LINC01841
chr20_11200936_C_A_b38	ENSG00000176293.19	5.43325	3.72152e-07	0.556313	Artery_Tibial	0.0277484	trans	protein_coding	19	ZNF135
chr3_76912840_A_AT_b38	ENSG00000276071.1	-5.0422	1.9799e-06	-0.74022	Artery_Tibial	0.0543917	trans	lincRNA	19	CTD-3234P18.6
chr3_63472519_A_T_b38	ENSG00000198440.9	5.87344	5.27343e-08	0.489881	Artery_Tibial	0.0180263	trans	protein_coding	19	ZNF583
chr9_8894013_G_A_b38	ENSG00000160014.16	-6.16187	1.41268e-08	-0.158348	Artery_Tibial	0.00333447	trans	protein_coding	19	CALM3
chr9_101704834_A_G_b38	ENSG00000179922.5	-5.44892	3.47593e-07	-0.419135	Artery_Tibial	0.0820449	trans	protein_coding	19	ZNF784
chr10_128548736_C_G_b38	ENSG00000226363.3	-5.81863	6.75212e-08	-0.530574	Artery_Tibial	0.0031184	trans	lincRNA	2	HAGLROS
chr7_81666145_T_C_b38	ENSG00000077232.17	-6.53537	2.47014e-09	-0.561958	Artery_Tibial	0.000975135	trans	protein_coding	2	DNAJC10
chr14_92731085_G_A_b38	ENSG00000124225.15	-5.77163	8.33918e-08	-0.320204	Artery_Tibial	0.00819358	trans	protein_coding	20	PMEPA1
chr21_14877783_T_G_b38	ENSG00000197114.11	-5.11815	1.43836e-06	-0.321477	Artery_Tibial	0.068187	trans	protein_coding	20	ZGPAT
chr13_59233621_T_C_b38	ENSG00000232855.6	5.03922	2.00474e-06	0.206313	Artery_Tibial	0.0453913	trans	lincRNA	21	AF131217.1
chr15_37792861_C_T_b38	ENSG00000184274.3	4.95716	2.8228e-06	0.395693	Artery_Tibial	0.0514512	trans	lincRNA	21	LINC00315
chr4_90645576_A_C_b38	ENSG00000142156.14	5.49767	2.8088e-07	0.382979	Artery_Tibial	0.0292669	trans	protein_coding	21	COL6A1
chr6_21736300_G_A_b38	ENSG00000156239.11	5.58121	1.94533e-07	0.411005	Artery_Tibial	0.0189237	trans	protein_coding	21	N6AMT1
chr7_47543507_A_G_b38	ENSG00000275874.1	5.19036	1.05909e-06	0.821803	Artery_Tibial	0.0356066	trans	lincRNA	21	PICSAR
chr9_4497428_C_A_b38	ENSG00000160307.9	5.18987	1.06126e-06	0.384071	Artery_Tibial	0.0760702	trans	protein_coding	21	S100B
chr14_104723724_G_A_b38	ENSG00000273342.1	4.59912	1.2107e-05	0.660267	Artery_Tibial	0.0719764	trans	lincRNA	22	KB-1440D3.14
chr16_84342459_A_C_b38	ENSG00000234630.1	4.80188	5.3483e-06	0.42469	Artery_Tibial	0.0524722	trans	lincRNA	22	LL22NC03-2H8.4
chr2_66200605_C_A_b38	ENSG00000260613.1	-4.84487	4.48618e-06	-0.47476	Artery_Tibial	0.060393	trans	lincRNA	22	RP3-522J7.6
chr21_42705218_A_C_b38	ENSG00000100266.18	-5.31196	6.29317e-07	-0.204681	Artery_Tibial	0.0336313	trans	protein_coding	22	PACSIN2
chr21_24781550_A_G_b38	ENSG00000167037.18	5.16679	1.17066e-06	0.576042	Artery_Tibial	0.0625602	trans	protein_coding	22	SGSM1
chr7_132077141_T_C_b38	ENSG00000128266.8	5.54681	2.26372e-07	0.3427	Artery_Tibial	0.0317736	trans	protein_coding	22	GNAZ
chr11_76682732_G_A_b38	ENSG00000227588.2	5.20871	9.79467e-07	1.02482	Artery_Tibial	0.0276376	trans	lincRNA	3	CNTN4-AS2
chr12_74649659_A_T_b38	ENSG00000243701.5	5.16963	1.15664e-06	0.272724	Artery_Tibial	0.0479232	trans	lincRNA	3	DUBR
chr17_2966624_A_G_b38	ENSG00000181744.8	-5.26414	7.72833e-07	-0.229959	Artery_Tibial	0.0971606	trans	protein_coding	3	C3orf58
chr4_35869467_GAGATGTCT_G_b38	ENSG00000044524.10	5.58957	1.87482e-07	0.487154	Artery_Tibial	0.0655194	trans	protein_coding	3	EPHA3
chr4_76950275_G_A_b38	ENSG00000181585.3	5.55027	2.22955e-07	0.818258	Artery_Tibial	0.077916	trans	protein_coding	3	TMIE
chr7_39258947_C_T_b38	ENSG00000261292.2	-5.01083	2.25746e-06	-0.527856	Artery_Tibial	0.0704306	trans	lincRNA	3	RP11-389G6.3
chr8_139260151_C_T_b38	ENSG00000227588.2	5.24198	8.49738e-07	0.896803	Artery_Tibial	0.0251353	trans	lincRNA	3	CNTN4-AS2
chr11_123454045_C_T_b38	ENSG00000250986.1	-5.16989	1.15534e-06	-0.613364	Artery_Tibial	0.0292441	trans	lincRNA	4	AC141928.1
chr13_34096047_A_T_b38	ENSG00000272856.1	-4.90533	3.49839e-06	-0.400684	Artery_Tibial	0.0735011	trans	lincRNA	4	RP11-710E1.2
chr17_31800320_T_C_b38	ENSG00000007062.11	-5.60011	1.78956e-07	-0.563839	Artery_Tibial	0.0239851	trans	protein_coding	4	PROM1
chr19_35516367_C_T_b38	ENSG00000261672.1	5.00168	2.34542e-06	0.478524	Artery_Tibial	0.0346395	trans	lincRNA	4	RP11-475B2.1
chr16_29911667_C_T_b38	ENSG00000248927.1	-5.51698	2.58075e-07	-0.473177	Artery_Tibial	0.00208938	trans	lincRNA	5	CTD-2334D19.1
chr17_870258_C_T_b38	ENSG00000214510.9	-5.50316	2.74203e-07	-0.645536	Artery_Tibial	0.0157491	trans	protein_coding	5	SPINK13
chr17_50296592_A_G_b38	ENSG00000047579.19	5.69816	1.15811e-07	0.673081	Artery_Tibial	0.0127369	trans	protein_coding	6	DTNBP1
chr19_2720283_T_C_b38	ENSG00000270604.5	-4.75837	6.38387e-06	-0.599746	Artery_Tibial	0.0803154	trans	lincRNA	6	HCG17
chr14_102736380_C_T_b38	ENSG00000227017.1	4.99832	2.37845e-06	0.710794	Artery_Tibial	0.037972	trans	lincRNA	7	AC007036.6
chr2_148610859_C_A_b38	ENSG00000106483.11	5.55604	2.1736e-07	0.549316	Artery_Tibial	0.0822831	trans	protein_coding	7	SFRP4
chr17_39222285_A_G_b38	ENSG00000133739.15	5.25766	7.94598e-07	0.285642	Artery_Tibial	0.0626414	trans	protein_coding	8	LRRCC1
chr18_1870705_A_G_b38	ENSG00000204882.3	-5.1417	1.30204e-06	-0.511819	Artery_Tibial	0.0989235	trans	protein_coding	8	GPR20
chr4_35270613_G_A_b38	ENSG00000254615.2	-5.45426	3.39579e-07	-0.237434	Artery_Tibial	0.0132463	trans	lincRNA	8	RP11-395G23.3
chr15_57712690_T_C_b38	ENSG00000203364.2	-4.59817	1.21532e-05	-0.458327	Artery_Tibial	0.055127	trans	lincRNA	9	RP11-370F5.4
chr1_220866288_AT_A_b38	ENSG00000272823.1	4.28649	5.61524e-05	0.673987	Adipose_Subcutaneous	0.0608131	cis	lincRNA	1	RP11-295M18.6
chr10_132163594_C_T_b38	ENSG00000151640.12	-8.1919	7.36906e-12	-0.763343	Adipose_Subcutaneous	2.33747e-08	cis	protein_coding	10	DPYSL4
chr10_98366538_C_T_b38	ENSG00000119943.12	-7.3225	2.99763e-10	-0.366401	Adipose_Subcutaneous	9.5025e-07	cis	protein_coding	10	PYROXD2
chr10_32660009_A_G_b38	ENSG00000150093.18	-4.4627	2.97414e-05	-0.285747	Adipose_Subcutaneous	0.0942504	cis	protein_coding	10	ITGB1
chr10_117295500_AACAC_A_b38	ENSG00000165650.11	7.40149	2.14326e-10	0.456223	Adipose_Subcutaneous	6.79626e-07	cis	protein_coding	10	PDZD8
chr11_24704287_A_C_b38	ENSG00000168092.13	5.56926	4.28993e-07	0.482229	Adipose_Subcutaneous	0.0821681	intrachrom_trans	protein_coding	11	PAFAH1B2
chr11_76655481_G_A_b38	ENSG00000254810.1	-4.00708	0.000149729	-0.560642	Adipose_Subcutaneous	0.0480631	cis	lincRNA	11	RP11-672A2.4
chr11_34846421_A_G_b38	ENSG00000149089.12	-6.05965	5.90027e-08	-0.515566	Adipose_Subcutaneous	0.000164972	cis	protein_coding	11	APIP
chr11_9049689_G_T_b38	ENSG00000175356.12	-4.93742	5.06218e-06	-0.474824	Adipose_Subcutaneous	0.0141488	cis	protein_coding	11	SCUBE2
chr11_78145131_C_T_b38	ENSG00000151366.12	-4.93249	5.15828e-06	-0.242665	Adipose_Subcutaneous	0.0144122	cis	protein_coding	11	NDUFC2
chr12_132417315_A_G_b38	ENSG00000256092.2	5.79945	1.70133e-07	0.658366	Adipose_Subcutaneous	0.0078816	intrachrom_trans	lincRNA	12	RP13-942N8.1
chr12_11201422_A_G_b38	ENSG00000247157.6	-5.60416	3.7316e-07	-0.549255	Adipose_Subcutaneous	0.000292557	cis	lincRNA	12	LINC01252
chr12_127128871_G_A_b38	ENSG00000256001.1	4.74725	1.03897e-05	0.914622	Adipose_Subcutaneous	0.00813512	cis	lincRNA	12	RP11-575F12.2
chr12_51849336_C_G_b38	ENSG00000261308.2	4.48575	2.73434e-05	0.528867	Adipose_Subcutaneous	0.0649133	cis	protein_coding	12	FIGNL2
chr14_49557144_A_G_b38	ENSG00000165501.16	6.24996	2.69795e-08	0.628899	Adipose_Subcutaneous	2.32293e-05	cis	protein_coding	14	LRR1
chr14_59627497_T_C_b38	ENSG00000126790.11	4.21408	7.26397e-05	0.374789	Adipose_Subcutaneous	0.0624702	cis	protein_coding	14	L3HYPDH
chr15_82792509_C_G_b38	ENSG00000156232.7	11.0733	4.01569e-17	0.649719	Adipose_Subcutaneous	4.61001e-14	cis	protein_coding	15	WHAMM
chr15_76103090_G_A_b38	ENSG00000140400.16	4.62551	1.63537e-05	0.48738	Adipose_Subcutaneous	0.0187577	cis	protein_coding	15	MAN2C1
chr16_46884996_T_C_b38	ENSG00000155330.9	-4.75142	1.02283e-05	-0.699111	Adipose_Subcutaneous	0.0288744	cis	protein_coding	16	C16orf87
chr18_45040323_T_TTAG_b38	ENSG00000166347.18	-5.4843	6.01637e-07	-0.324853	Adipose_Subcutaneous	0.020825	intrachrom_trans	protein_coding	18	CYB5A
chr2_61397994_T_G_b38	ENSG00000237651.6	-9.50806	2.72193e-14	-0.892498	Adipose_Subcutaneous	8.04875e-11	cis	protein_coding	2	C2orf74
chr20_51473379_C_G_b38	ENSG00000101333.16	-5.24598	1.53822e-06	-0.302427	Adipose_Subcutaneous	0.0807058	intrachrom_trans	protein_coding	20	PLCB4
chr20_5078623_C_T_b38	ENSG00000089063.14	6.10897	4.82033e-08	0.235095	Adipose_Subcutaneous	8.4886e-05	cis	protein_coding	20	TMEM230
chr20_59038947_A_G_b38	ENSG00000101166.15	5.0479	3.3157e-06	0.255449	Adipose_Subcutaneous	0.00583563	cis	protein_coding	20	PRELID3B
chr21_44057219_G_A_b38	ENSG00000160221.16	9.71106	1.15569e-14	1.15948	Adipose_Subcutaneous	5.48951e-12	cis	protein_coding	21	C21orf33
chr21_46632271_C_T_b38	ENSG00000160307.9	-4.50479	2.55048e-05	-0.366902	Adipose_Subcutaneous	0.0120893	cis	protein_coding	21	S100B
chr22_43155507_A_G_b38	ENSG00000100300.17	12.1859	4.52764e-19	0.488723	Adipose_Subcutaneous	6.66922e-16	cis	protein_coding	22	TSPO
chr22_38467932_GC_G_b38	ENSG00000100196.10	-7.80688	3.813e-11	-0.49146	Adipose_Subcutaneous	5.61274e-08	cis	protein_coding	22	KDELR3
chr22_36198325_A_C_b38	ENSG00000100336.17	-5.42781	7.52604e-07	-0.803272	Adipose_Subcutaneous	0.00110708	cis	protein_coding	22	APOL4
chr22_43174653_A_C_b38	ENSG00000100300.17	5.35296	1.01117e-06	0.353198	Adipose_Subcutaneous	0.00148641	cis	protein_coding	22	TSPO
chr3_58474637_C_T_b38	ENSG00000168306.12	-4.85078	7.03511e-06	-0.498537	Adipose_Subcutaneous	0.018833	cis	protein_coding	3	ACOX2
chr4_112529211_G_A_b38	ENSG00000244459.2	-5.11074	2.60194e-06	-0.430246	Adipose_Subcutaneous	0.0774884	intrachrom_trans	lincRNA	4	RP11-1398P2.1
chr4_146230706_A_G_b38	ENSG00000250673.2	4.42347	3.42991e-05	0.526926	Adipose_Subcutaneous	0.0633847	cis	protein_coding	4	RP11-6L6.2
chr5_38722632_T_C_b38	ENSG00000271334.5	-4.0503	0.000128946	-0.382822	Adipose_Subcutaneous	0.0446155	cis	lincRNA	5	LINC02104
chr5_71384705_A_T_b38	ENSG00000172058.15	-6.52679	8.55518e-09	-0.904451	Adipose_Subcutaneous	1.94545e-05	cis	protein_coding	5	SERF1A
chr6_20235512_G_C_b38	ENSG00000272142.1	-5.13249	2.39186e-06	-0.531411	Adipose_Subcutaneous	0.0844565	intrachrom_trans	lincRNA	6	RP11-428J1.5
chr6_29970897_G_C_b38	ENSG00000281831.1	6.46294	1.1161e-08	0.844589	Adipose_Subcutaneous	5.41308e-06	cis	lincRNA	6	HCP5B
chr6_30199517_C_T_b38	ENSG00000281831.1	5.74959	2.08084e-07	0.956714	Adipose_Subcutaneous	0.000100713	cis	lincRNA	6	HCP5B
chr6_1495163_C_T_b38	ENSG00000272463.1	-4.02288	0.000141781	-0.714632	Adipose_Subcutaneous	0.0684803	cis	lincRNA	6	RP11-532F6.3
chr6_31439480_G_A_b38	ENSG00000204520.12	-4.62127	1.66125e-05	-0.683105	Adipose_Subcutaneous	0.0461993	cis	protein_coding	6	MICA
chr7_29052147_T_C_b38	ENSG00000058091.16	5.65003	3.10546e-07	0.568838	Adipose_Subcutaneous	0.0267694	intrachrom_trans	protein_coding	7	CDK14
chr8_39171434_G_A_b38	ENSG00000197140.14	-6.46822	1.09186e-08	-0.556897	Adipose_Subcutaneous	2.69362e-05	cis	protein_coding	8	ADAM32
chr9_3555921_G_A_b38	ENSG00000232104.3	4.82806	7.66578e-06	0.758798	Adipose_Subcutaneous	0.00298965	cis	lincRNA	9	RFX3-AS1
chr9_14786964_T_C_b38	ENSG00000147869.4	5.28217	1.33519e-06	0.534378	Adipose_Subcutaneous	0.00288934	cis	protein_coding	9	CER1
chr9_111799310_G_A_b38	ENSG00000242616.3	-5.20236	1.82343e-06	-0.357381	Adipose_Subcutaneous	0.00394407	cis	protein_coding	9	GNG10
chr5_122195598_A_G_b38	ENSG00000283445.1	-5.4548	6.76309e-07	-1.23867	Adipose_Subcutaneous	0.0469913	trans	lincRNA	1	RP11-63G10.4
chr5_1481020_CAGGGCCTGCACCA_C_b38	ENSG00000177757.2	5.38866	8.78468e-07	0.644374	Adipose_Subcutaneous	0.0610368	trans	lincRNA	1	FAM87B
chr1_82128109_C_CT_b38	ENSG00000134461.15	5.66133	2.96782e-07	0.64512	Adipose_Subcutaneous	0.0582039	trans	protein_coding	10	ANKRD16
chr17_8105356_G_GGCCT_b38	ENSG00000254636.1	-5.80408	1.6698e-07	-0.709132	Adipose_Subcutaneous	0.0219984	trans	protein_coding	10	ARMS2
chr18_59279106_C_T_b38	ENSG00000223462.2	5.45945	6.63964e-07	0.576491	Adipose_Subcutaneous	0.00790184	trans	lincRNA	10	RP11-285G1.9
chr18_68680113_A_G_b38	ENSG00000165730.14	-5.33819	1.07168e-06	-0.41066	Adipose_Subcutaneous	0.0964797	trans	protein_coding	10	STOX1
chr2_217875009_C_G_b38	ENSG00000099282.9	-5.59654	3.84711e-07	-0.359197	Adipose_Subcutaneous	0.0757035	trans	protein_coding	10	TSPAN15
chr5_74015765_G_A_b38	ENSG00000127884.4	6.08845	5.24361e-08	0.207791	Adipose_Subcutaneous	0.00814526	trans	protein_coding	10	ECHS1
chr7_7138087_G_C_b38	ENSG00000187553.8	5.77718	1.86154e-07	0.785859	Adipose_Subcutaneous	0.0402775	trans	protein_coding	10	CYP26C1
chr9_9013025_G_C_b38	ENSG00000231298.6	-5.03096	3.53884e-06	-0.40164	Adipose_Subcutaneous	0.0671813	trans	lincRNA	10	LINC00704
chr13_104890286_A_T_b38	ENSG00000134954.14	-5.56684	4.33171e-07	-0.523958	Adipose_Subcutaneous	0.064909	trans	protein_coding	11	ETS1
chr14_35366204_G_A_b38	ENSG00000181830.8	5.76612	1.94654e-07	0.304178	Adipose_Subcutaneous	0.0266645	trans	protein_coding	11	SLC35C1
chr17_15401992_G_A_b38	ENSG00000254731.1	5.29929	1.24854e-06	0.976481	Adipose_Subcutaneous	0.0195171	trans	lincRNA	11	CTD-2005H7.1
chr4_160376308_G_C_b38	ENSG00000246523.7	-5.62136	3.48341e-07	-0.783259	Adipose_Subcutaneous	0.00992704	trans	lincRNA	11	RP11-736K20.6
chr9_72217639_C_T_b38	ENSG00000255243.1	5.18635	1.94067e-06	0.996506	Adipose_Subcutaneous	0.0406046	trans	lincRNA	11	CTD-2507G9.1
chr14_99029590_C_T_b38	ENSG00000274902.1	-5.61322	3.59878e-07	-0.965676	Adipose_Subcutaneous	0.011691	trans	lincRNA	12	RP1-197B17.4
chr15_47658944_G_A_b38	ENSG00000111058.7	-5.55048	4.62373e-07	-0.299135	Adipose_Subcutaneous	0.0506506	trans	protein_coding	12	ACSS3
chr22_29060711_A_G_b38	ENSG00000149948.13	5.52453	5.12727e-07	0.942491	Adipose_Subcutaneous	0.0326458	trans	protein_coding	12	HMGA2
chr3_134580950_C_T_b38	ENSG00000260470.1	-5.39314	8.63094e-07	-0.831704	Adipose_Subcutaneous	0.0553416	trans	lincRNA	12	RP11-834C11.11
chr3_3197544_T_C_b38	ENSG00000151746.13	-5.72691	2.27993e-07	-0.838817	Adipose_Subcutaneous	0.0537279	trans	protein_coding	12	BICD1
chr3_3196636_C_T_b38	ENSG00000151746.13	-5.63545	3.29234e-07	-0.809523	Adipose_Subcutaneous	0.0775856	trans	protein_coding	12	BICD1
chr16_5840570_C_G_b38	ENSG00000236094.1	-4.21912	7.13542e-05	-0.662482	Adipose_Subcutaneous	0.0525167	trans	lincRNA	13	LINC00545
chr9_14063511_A_G_b38	ENSG00000272143.1	5.16608	2.09978e-06	0.376509	Adipose_Subcutaneous	0.0195069	trans	lincRNA	13	FGF14-AS2
chr12_84640779_T_G_b38	ENSG00000176438.12	5.42398	7.64083e-07	0.666864	Adipose_Subcutaneous	0.0405178	trans	protein_coding	14	SYNE3
chr15_97504392_G_A_b38	ENSG00000259070.5	-4.96649	4.53063e-06	-0.436355	Adipose_Subcutaneous	0.0748596	trans	lincRNA	14	LINC00639
chr5_79933707_T_C_b38	ENSG00000092009.10	6.2025	3.28132e-08	0.943827	Adipose_Subcutaneous	0.00220718	trans	protein_coding	14	CMA1
chr8_511733_T_C_b38	ENSG00000258952.2	-5.06923	3.05422e-06	-0.849266	Adipose_Subcutaneous	0.0341003	trans	lincRNA	14	SALRNA1
chr1_179289055_A_G_b38	ENSG00000259618.1	5.30448	1.22338e-06	0.661432	Adipose_Subcutaneous	0.0746277	trans	lincRNA	15	RP11-562A8.5
chr10_71225263_A_AC_b38	ENSG00000232386.9	5.02775	3.58275e-06	0.532803	Adipose_Subcutaneous	0.0701825	trans	lincRNA	15	RP11-66B24.2
chr11_94746062_G_GA_b38	ENSG00000169032.9	5.31907	1.15529e-06	0.512277	Adipose_Subcutaneous	0.0573289	trans	protein_coding	15	MAP2K1
chr22_35835310_G_T_b38	ENSG00000074603.18	5.70926	2.4479e-07	0.23818	Adipose_Subcutaneous	0.0145721	trans	protein_coding	15	DPP8
chr7_8749275_T_G_b38	ENSG00000104064.16	-5.38982	8.74463e-07	-0.758263	Adipose_Subcutaneous	0.0932589	trans	protein_coding	15	GABPB1
chr7_149889634_G_C_b38	ENSG00000254585.2	-5.51335	5.36045e-07	-0.579945	Adipose_Subcutaneous	0.0571681	trans	protein_coding	15	MAGEL2
chr9_111799310_G_A_b38	ENSG00000261480.1	5.2393	1.57883e-06	0.538346	Adipose_Subcutaneous	0.0264013	trans	lincRNA	15	GOLGA8M
chr19_10334150_G_A_b38	ENSG00000159387.7	-6.32958	1.94129e-08	-0.503974	Adipose_Subcutaneous	0.00172313	trans	protein_coding	16	IRX6
chr6_150270060_G_T_b38	ENSG00000178226.10	5.52263	5.1662e-07	0.634864	Adipose_Subcutaneous	0.0924327	trans	protein_coding	16	PRSS36
chr11_55993605_TA_T_b38	ENSG00000196689.11	5.69291	2.6142e-07	0.341568	Adipose_Subcutaneous	0.0534726	trans	protein_coding	17	TRPV1
chr20_17508299_T_G_b38	ENSG00000167889.12	-5.58518	4.02579e-07	-0.80362	Adipose_Subcutaneous	0.0700754	trans	protein_coding	17	MGAT5B
chr22_36268069_C_T_b38	ENSG00000271447.5	-5.3129	1.18362e-06	-0.444795	Adipose_Subcutaneous	0.0893135	trans	protein_coding	17	MMP28
chr21_44292474_AC_A_b38	ENSG00000263627.1	4.64352	1.5297e-05	0.450564	Adipose_Subcutaneous	0.0944895	trans	lincRNA	18	PPP4R1-AS1
chr7_47078019_C_A_b38	ENSG00000101695.8	-5.41865	7.80344e-07	-0.451806	Adipose_Subcutaneous	0.0452506	trans	protein_coding	18	RNF125
chr7_141477188_T_C_b38	ENSG00000173482.16	-5.35504	1.00292e-06	-0.58795	Adipose_Subcutaneous	0.0581564	trans	protein_coding	18	PTPRM
chr13_54568251_C_T_b38	ENSG00000197497.10	5.6516	3.08588e-07	0.565513	Adipose_Subcutaneous	0.0571702	trans	protein_coding	19	ZNF665
chr18_53664203_G_A_b38	ENSG00000267372.2	-5.21661	1.72502e-06	-1.26327	Adipose_Subcutaneous	0.0384507	trans	lincRNA	19	AC005330.2
chr6_88544608_T_C_b38	ENSG00000232324.1	4.96773	4.50916e-06	0.398923	Adipose_Subcutaneous	0.0932901	trans	lincRNA	19	AC008440.10
chr21_40445271_A_C_b38	ENSG00000115966.16	-5.36299	9.72038e-07	-0.36812	Adipose_Subcutaneous	0.06824	trans	protein_coding	2	ATF2
chr9_21856686_A_G_b38	ENSG00000198380.12	-6.5034	9.43105e-09	-0.436893	Adipose_Subcutaneous	0.00188949	trans	protein_coding	2	GFPT1
chr12_119330689_G_A_b38	ENSG00000088367.21	-5.3568	9.96001e-07	-0.520919	Adipose_Subcutaneous	0.08868	trans	protein_coding	20	EPB41L1
chr18_40214507_C_T_b38	ENSG00000205611.4	-4.94856	4.85163e-06	-0.738474	Adipose_Subcutaneous	0.0547943	trans	lincRNA	20	LINC01597
chr4_25951170_G_A_b38	ENSG00000132824.13	-5.42945	7.47721e-07	-0.435566	Adipose_Subcutaneous	0.0893556	trans	protein_coding	20	SERINC3
chr7_27209272_C_G_b38	ENSG00000231742.5	5.05992	3.16573e-06	0.669561	Adipose_Subcutaneous	0.0618743	trans	lincRNA	20	LINC01273
chr7_81109827_C_T_b38	ENSG00000197296.5	-5.61181	3.61912e-07	-0.331066	Adipose_Subcutaneous	0.0363874	trans	protein_coding	20	FITM2
chr7_8953569_G_A_b38	ENSG00000132623.15	-5.4213	7.72206e-07	-0.270902	Adipose_Subcutaneous	0.0776383	trans	protein_coding	20	ANKEF1
chr1_14786348_A_G_b38	ENSG00000236532.5	5.07549	2.98137e-06	1.27013	Adipose_Subcutaneous	0.0746117	trans	lincRNA	21	LINC01695
chr19_48946784_C_T_b38	ENSG00000215386.11	4.46154	2.98665e-05	0.299843	Adipose_Subcutaneous	0.0980219	trans	lincRNA	21	MIR99AHG
chr19_35288519_C_G_b38	ENSG00000160307.9	4.7708	9.51074e-06	0.374721	Adipose_Subcutaneous	0.0936427	trans	protein_coding	21	S100B
chr2_227807863_A_G_b38	ENSG00000274225.1	-5.65423	3.05349e-07	-0.567876	Adipose_Subcutaneous	0.0083635	trans	lincRNA	21	KB-68A7.1
chr10_113567640_A_G_b38	ENSG00000278869.1	4.79885	8.55847e-06	0.545605	Adipose_Subcutaneous	0.0705902	trans	lincRNA	22	CITF22-49E9.3
chr14_95718232_G_A_b38	ENSG00000100417.11	-5.40034	8.38884e-07	-0.305127	Adipose_Subcutaneous	0.0496997	trans	protein_coding	22	PMM1
chr16_33887_C_A_b38	ENSG00000233521.5	4.96699	4.52191e-06	0.456867	Adipose_Subcutaneous	0.0199687	trans	lincRNA	22	LINC01638
chr7_10822073_A_G_b38	ENSG00000128309.16	-5.73247	2.22951e-07	-0.409141	Adipose_Subcutaneous	0.0218336	trans	protein_coding	22	MPST
chr8_134395600_G_A_b38	ENSG00000128309.16	-5.40018	8.39414e-07	-0.534826	Adipose_Subcutaneous	0.0755792	trans	protein_coding	22	MPST
chr10_86013176_G_A_b38	ENSG00000225399.4	-4.99469	4.06721e-06	-0.626425	Adipose_Subcutaneous	0.0858425	trans	lincRNA	3	RP11-3B7.1
chr22_48974942_A_G_b38	ENSG00000243989.8	-5.60812	3.67293e-07	-0.226157	Adipose_Subcutaneous	0.0263231	trans	protein_coding	3	ACY1
chr22_26119665_A_T_b38	ENSG00000113851.14	-5.79391	1.73989e-07	-0.564335	Adipose_Subcutaneous	0.0124696	trans	protein_coding	3	CRBN
chr6_2529547_C_G_b38	ENSG00000227260.1	5.09547	2.76016e-06	0.639501	Adipose_Subcutaneous	0.0685265	trans	lincRNA	3	LINC01985
chr6_3707778_CAGT_C_b38	ENSG00000114771.13	-5.73514	2.20561e-07	-1.49792	Adipose_Subcutaneous	0.0525144	trans	protein_coding	3	AADAC
chr1_4340478_G_A_b38	ENSG00000123933.16	-5.82523	1.53279e-07	-0.207561	Adipose_Subcutaneous	0.0309754	trans	protein_coding	4	MXD4
chr10_131846354_C_T_b38	ENSG00000138796.16	5.73197	2.23394e-07	0.623508	Adipose_Subcutaneous	0.0289003	trans	protein_coding	4	HADH
chr13_26711345_A_G_b38	ENSG00000174145.7	5.75341	2.049e-07	0.815557	Adipose_Subcutaneous	0.0195366	trans	protein_coding	4	NWD2
chr2_235928347_A_G_b38	ENSG00000155016.17	5.68523	2.69619e-07	0.717003	Adipose_Subcutaneous	0.0523597	trans	protein_coding	4	CYP2U1
chr3_160038664_G_A_b38	ENSG00000174780.15	-5.51882	5.24497e-07	-0.319699	Adipose_Subcutaneous	0.089089	trans	protein_coding	4	SRP72
chr5_91630141_C_T_b38	ENSG00000248869.5	5.74623	2.10924e-07	0.510867	Adipose_Subcutaneous	0.00944833	trans	lincRNA	4	RP11-138I17.1
chr7_70223876_T_G_b38	ENSG00000250673.2	5.85869	1.33847e-07	0.915157	Adipose_Subcutaneous	0.0188288	trans	protein_coding	4	RP11-6L6.2
chr8_141085911_T_C_b38	ENSG00000248869.5	5.47222	6.31177e-07	0.472144	Adipose_Subcutaneous	0.023351	trans	lincRNA	4	RP11-138I17.1
chr12_5325859_G_T_b38	ENSG00000249669.9	-5.16727	2.09007e-06	-0.412598	Adipose_Subcutaneous	0.0406058	trans	lincRNA	5	CARMN
chr14_86541909_A_G_b38	ENSG00000250722.5	5.45455	6.76997e-07	0.471544	Adipose_Subcutaneous	0.0775677	trans	protein_coding	5	SELENOP
chr2_20967415_G_GCGCC_b38	ENSG00000275765.5	-5.26661	1.419e-06	-0.487409	Adipose_Subcutaneous	0.0431689	trans	lincRNA	5	RP11-54C4.3
chr8_27208852_T_C_b38	ENSG00000236700.5	-5.13837	2.33805e-06	-0.425421	Adipose_Subcutaneous	0.0740249	trans	lincRNA	6	LINC01010
chr10_14369815_T_G_b38	ENSG00000106031.7	-5.29793	1.25519e-06	-0.878543	Adipose_Subcutaneous	0.0996461	trans	protein_coding	7	HOXA13
chr11_31015967_A_C_b38	ENSG00000135218.17	5.76475	1.95734e-07	0.953616	Adipose_Subcutaneous	0.0140933	trans	protein_coding	7	CD36
chr11_5232284_G_A_b38	ENSG00000135218.17	-5.5588	4.47289e-07	-0.967257	Adipose_Subcutaneous	0.0322052	trans	protein_coding	7	CD36
chr17_7877743_A_G_b38	ENSG00000135218.17	-5.89313	1.1638e-07	-0.753226	Adipose_Subcutaneous	0.00604011	trans	protein_coding	7	CD36
chr20_15656941_G_A_b38	ENSG00000261467.2	-4.88818	6.10525e-06	-0.8566	Adipose_Subcutaneous	0.0458748	trans	lincRNA	7	RP11-731K22.1
chr3_125726231_C_T_b38	ENSG00000261795.1	-5.28774	1.30637e-06	-0.729616	Adipose_Subcutaneous	0.0282594	trans	lincRNA	7	RP11-90P13.1
chr4_23478990_C_T_b38	ENSG00000164619.8	-5.65508	3.04314e-07	-0.680388	Adipose_Subcutaneous	0.0298995	trans	protein_coding	7	BMPER
chr8_93074802_G_A_b38	ENSG00000233559.1	5.24929	1.51845e-06	0.914255	Adipose_Subcutaneous	0.0262009	trans	lincRNA	7	LINC00513
chr8_93075968_A_T_b38	ENSG00000233559.1	5.24929	1.51845e-06	0.914255	Adipose_Subcutaneous	0.0262009	trans	lincRNA	7	LINC00513
chr22_43251948_A_G_b38	ENSG00000271930.1	5.10559	2.6543e-06	0.540215	Adipose_Subcutaneous	0.0417628	trans	lincRNA	8	RP11-44N12.5
chr3_172285165_G_T_b38	ENSG00000169495.4	5.75816	2.01015e-07	0.52154	Adipose_Subcutaneous	0.0315395	trans	protein_coding	8	HTRA4
chr4_913150_G_A_b38	ENSG00000272425.1	5.19008	1.91275e-06	0.843172	Adipose_Subcutaneous	0.0998722	trans	lincRNA	8	RP11-363E6.4
chr11_406483_T_C_b38	ENSG00000231528.2	6.24477	2.7564e-08	0.679198	Adipose_Subcutaneous	0.000426305	trans	lincRNA	9	FAM225A
chr22_46970917_C_T_b38	ENSG00000270547.5	5.05781	3.19157e-06	0.871864	Adipose_Subcutaneous	0.0295539	trans	lincRNA	9	LINC01235
chr4_40390006_G_A_b38	ENSG00000281769.1	5.41766	7.83404e-07	0.605071	Adipose_Subcutaneous	0.0288449	trans	lincRNA	9	LINC01230
chr7_138396549_C_T_b38	ENSG00000164972.12	5.63604	3.28455e-07	1.36325	Adipose_Subcutaneous	0.0500316	trans	protein_coding	9	C9orf24
