# Supplementary material for: Telescoping bimodal latent Dirichlet allocation to identify expression QTLs across tissues
Source: Life Sci Alliance. 2022 Aug 17;5(12):e202101297. doi: 10.26508/lsa.202101297 (PMC9387650; doi:10.26508/lsa.202101297)
Supplement: Supplementary file 6 [file LSA-2021-01297_TableS6.xls]

## Sheet: PhiNoTis40_FDRpt1
SNP	Gene	Statistic	pvalue	Beta	Tissue	FDR	Type	Gene Type	Gene Chrom	Gene Name
chr1_189146219_C_T_b38	ENSG00000213088.9	-6.1951	8.46667e-09	-0.782146	Whole_Blood	0.0389748	intrachrom_trans	protein_coding	1	ACKR1
chr1_212861376_T_C_b38	ENSG00000198468.7	16.2944	3.38615e-32	1.12585	Whole_Blood	5.54313e-29	cis	lincRNA	1	FLVCR1-AS1
chr1_212704943_A_G_b38	ENSG00000198468.7	4.95932	2.3544e-06	0.525572	Whole_Blood	0.0038518	cis	lincRNA	1	FLVCR1-AS1
chr1_11999355_C_T_b38	ENSG00000083444.16	-8.37258	1.21371e-13	-0.373436	Whole_Blood	4.15148e-09	cis	protein_coding	1	PLOD1
chr1_116167027_A_C_b38	ENSG00000163393.12	-5.25695	6.46314e-07	-0.182536	Whole_Blood	0.0220962	cis	protein_coding	1	SLC22A15
chr1_202005314_T_C_b38	ENSG00000176393.10	-5.18716	8.78547e-07	-0.404505	Whole_Blood	0.0300331	cis	protein_coding	1	RNPEP
chr1_156254513_T_C_b38	ENSG00000198952.8	-16.3124	3.08959e-32	-0.771301	Whole_Blood	1.05689e-27	cis	protein_coding	1	SMG5
chr1_1669613_G_A_b38	ENSG00000189339.11	-12.7532	4.52094e-24	-0.769222	Whole_Blood	1.54648e-19	cis	protein_coding	1	SLC35E2B
chr1_235523763_ATTAAGT_A_b38	ENSG00000162885.12	-5.80703	5.31827e-08	-0.41321	Whole_Blood	0.00181858	cis	protein_coding	1	B3GALNT2
chr1_247323119_G_C_b38	ENSG00000162714.12	-5.81639	5.09132e-08	-0.244034	Whole_Blood	0.00174103	cis	protein_coding	1	ZNF496
chr1_23979920_G_A_b38	ENSG00000188529.14	-5.29177	5.54023e-07	-0.13379	Whole_Blood	0.0189415	cis	protein_coding	1	SRSF10
chr1_161394100_T_C_b38	ENSG00000143252.14	-7.77181	2.94283e-12	-0.365134	Whole_Blood	1.00648e-07	cis	protein_coding	1	SDHC
chr1_37943440_T_A_b38	ENSG00000183431.11	5.38015	3.73788e-07	0.41797	Whole_Blood	0.0127798	cis	protein_coding	1	SF3A3
chr1_1665581_C_G_b38	ENSG00000189339.11	-12.5558	1.32707e-23	-0.725587	Whole_Blood	4.53938e-19	cis	protein_coding	1	SLC35E2B
chr1_52981739_T_C_b38	ENSG00000121310.16	-4.97908	2.16369e-06	-0.197285	Whole_Blood	0.0739592	cis	protein_coding	1	ECHDC2
chr1_67063560_A_G_b38	ENSG00000116704.7	-4.96409	2.30695e-06	-0.305795	Whole_Blood	0.0788537	cis	protein_coding	1	SLC35D1
chr1_183967336_G_A_b38	ENSG00000198756.10	8.01479	8.16792e-13	0.446767	Whole_Blood	2.79367e-08	cis	protein_coding	1	COLGALT2
chr1_34848325_TCA_T_b38	ENSG00000163866.8	6.81775	3.96837e-10	0.241058	Whole_Blood	1.35718e-05	cis	protein_coding	1	SMIM12
chr1_228125323_G_A_b38	ENSG00000181873.12	-5.25188	6.60935e-07	-0.387623	Whole_Blood	0.0225954	cis	protein_coding	1	IBA57
chr1_21515204_T_C_b38	ENSG00000142794.18	-5.40918	3.28196e-07	-0.652671	Whole_Blood	0.0112213	cis	protein_coding	1	NBPF3
chr1_74734289_T_C_b38	ENSG00000116791.13	-5.93136	2.97075e-08	-0.377339	Whole_Blood	0.00101591	cis	protein_coding	1	CRYZ
chr1_39693156_C_T_b38	ENSG00000116983.12	5.69394	8.98323e-08	0.469975	Whole_Blood	0.00307173	cis	protein_coding	1	HPCAL4
chr1_1986564_G_A_b38	ENSG00000008128.22	-5.03509	1.70117e-06	-1.0399	Whole_Blood	0.0581528	cis	protein_coding	1	CDK11A
chr1_147118060_A_G_b38	ENSG00000131778.18	-6.47599	2.16286e-09	-0.293476	Whole_Blood	7.39675e-05	cis	protein_coding	1	CHD1L
chr1_38992182_C_T_b38	ENSG00000168653.10	6.40405	3.07575e-09	0.229046	Whole_Blood	0.000105185	cis	protein_coding	1	NDUFS5
chr1_46377860_T_C_b38	ENSG00000117481.10	8.20427	2.98374e-13	0.640579	Whole_Blood	1.02056e-08	cis	protein_coding	1	NSUN4
chr1_161398092_TA_T_b38	ENSG00000143252.14	-7.80609	2.45777e-12	-0.385307	Whole_Blood	8.40606e-08	cis	protein_coding	1	SDHC
chr1_3859541_A_G_b38	ENSG00000235169.7	5.61399	1.29707e-07	0.45333	Whole_Blood	0.00443508	cis	protein_coding	1	SMIM1
chr1_3859602_A_G_b38	ENSG00000235169.7	5.61399	1.29707e-07	0.45333	Whole_Blood	0.00443508	cis	protein_coding	1	SMIM1
chr1_228143339_C_A_b38	ENSG00000181873.12	-5.23277	7.19023e-07	-0.380766	Whole_Blood	0.0245805	cis	protein_coding	1	IBA57
chr1_46432026_C_T_b38	ENSG00000117481.10	-5.02272	1.79423e-06	-0.435607	Whole_Blood	0.061332	cis	protein_coding	1	NSUN4
chr10_131163312_A_G_b38	ENSG00000224934.2	5.27709	5.91251e-07	0.736437	Whole_Blood	0.042372	intrachrom_trans	lincRNA	10	RP11-441O15.3
chr10_5202478_A_G_b38	ENSG00000224034.1	4.10327	7.45823e-05	0.355762	Whole_Blood	0.0780877	cis	lincRNA	10	RP11-445P17.8
chr10_32579866_A_G_b38	ENSG00000273038.2	4.99241	2.04366e-06	0.352289	Whole_Blood	0.00214584	cis	lincRNA	10	RP11-479G22.8
chr10_32749486_A_G_b38	ENSG00000273038.2	4.73951	5.94316e-06	0.376924	Whole_Blood	0.00623438	cis	lincRNA	10	RP11-479G22.8
chr10_32975211_G_A_b38	ENSG00000273038.2	4.13311	6.65893e-05	0.263815	Whole_Blood	0.0697856	cis	lincRNA	10	RP11-479G22.8
chr10_75500181_C_T_b38	ENSG00000148655.14	5.45392	2.68382e-07	0.438102	Whole_Blood	0.00547177	cis	protein_coding	10	C10orf11
chr10_5507660_T_C_b38	ENSG00000134452.19	-5.20478	8.13224e-07	-0.364727	Whole_Blood	0.0165784	cis	protein_coding	10	FBXO18
chr10_101032154_C_A_b38	ENSG00000107819.13	7.18286	6.2416e-11	0.375996	Whole_Blood	1.2731e-06	cis	protein_coding	10	SFXN3
chr10_95858186_G_A_b38	ENSG00000119977.20	6.68192	7.82004e-10	0.306378	Whole_Blood	1.59474e-05	cis	protein_coding	10	TCTN3
chr10_89427085_A_G_b38	ENSG00000152778.8	-6.58085	1.29058e-09	-0.291005	Whole_Blood	2.63176e-05	cis	protein_coding	10	IFIT5
chr10_89228493_C_G_b38	ENSG00000107798.17	-5.40897	3.28503e-07	-0.31084	Whole_Blood	0.0066972	cis	protein_coding	10	LIPA
chr10_3181424_T_C_b38	ENSG00000107959.15	5.05958	1.53061e-06	0.267392	Whole_Blood	0.0312014	cis	protein_coding	10	PITRM1
chr10_26701920_T_G_b38	ENSG00000148459.15	-7.46973	1.42398e-11	-0.318777	Whole_Blood	2.90477e-07	cis	protein_coding	10	PDSS1
chr10_26673406_G_A_b38	ENSG00000148459.15	-7.26592	4.0773e-11	-0.318042	Whole_Blood	8.31688e-07	cis	protein_coding	10	PDSS1
chr10_117391564_C_T_b38	ENSG00000165650.11	-6.72376	6.34915e-10	-0.280025	Whole_Blood	1.29485e-05	cis	protein_coding	10	PDZD8
chr10_74035803_G_A_b38	ENSG00000156110.13	7.79201	2.64654e-12	0.80281	Whole_Blood	5.39947e-08	cis	protein_coding	10	ADK
chr10_58322908_G_A_b38	ENSG00000122873.11	-6.43538	2.63913e-09	-0.724697	Whole_Blood	5.38144e-05	cis	protein_coding	10	CISD1
chr10_89243088_C_T_b38	ENSG00000107798.17	8.21831	2.76853e-13	0.456496	Whole_Blood	5.64863e-09	cis	protein_coding	10	LIPA
chr10_119218251_G_A_b38	ENSG00000183605.16	5.68672	9.28725e-08	0.384679	Whole_Blood	0.00189358	cis	protein_coding	10	SFXN4
chr10_112382641_T_C_b38	ENSG00000197142.10	-12.636	8.5656e-24	-0.49068	Whole_Blood	1.74781e-19	cis	protein_coding	10	ACSL5
chr10_77487346_G_A_b38	ENSG00000156113.22	-7.49934	1.22113e-11	-0.394151	Whole_Blood	2.49111e-07	cis	protein_coding	10	KCNMA1
chr10_45662444_A_T_b38	ENSG00000172661.17	-7.10637	9.2236e-11	-0.60159	Whole_Blood	1.88125e-06	cis	protein_coding	10	WASHC2C
chr10_100417971_G_A_b38	ENSG00000075826.16	8.60398	3.49979e-14	0.434808	Whole_Blood	7.14097e-10	cis	protein_coding	10	SEC31B
chr10_100417971_G_A_b38	ENSG00000166135.13	7.52776	1.05353e-11	0.30702	Whole_Blood	2.1493e-07	cis	protein_coding	10	HIF1AN
chr10_58293304_G_GA_b38	ENSG00000122873.11	-5.81475	5.13029e-08	-0.725923	Whole_Blood	0.00104607	cis	protein_coding	10	CISD1
chr10_49217207_A_G_b38	ENSG00000204161.13	-6.79961	4.34596e-10	-0.488679	Whole_Blood	8.86359e-06	cis	protein_coding	10	C10orf128
chr11_88199311_T_A_b38	ENSG00000255284.1	-5.50216	2.15832e-07	-0.740059	Whole_Blood	0.0262111	intrachrom_trans	lincRNA	11	AP006621.5
chr11_323507_G_A_b38	ENSG00000270030.1	7.73507	3.56855e-12	0.578813	Whole_Blood	6.31276e-09	cis	lincRNA	11	RP11-326C3.13
chr11_335017_G_A_b38	ENSG00000255328.1	-4.23225	4.55168e-05	-0.441076	Whole_Blood	0.0804282	cis	lincRNA	11	RP11-326C3.12
chr11_786234_C_T_b38	ENSG00000255284.1	4.98948	2.06942e-06	0.562814	Whole_Blood	0.00365873	cis	lincRNA	11	AP006621.5
chr11_47358789_G_T_b38	ENSG00000172247.3	4.95656	2.38226e-06	0.481816	Whole_Blood	0.0810516	cis	protein_coding	11	C1QTNF4
chr11_66641938_G_A_b38	ENSG00000173992.8	-4.92582	2.71562e-06	-0.218507	Whole_Blood	0.092391	cis	protein_coding	11	CCS
chr11_75399908_G_A_b38	ENSG00000149243.15	6.24238	6.74218e-09	0.618145	Whole_Blood	0.000229524	cis	protein_coding	11	KLHL35
chr11_124871876_C_T_b38	ENSG00000154134.14	5.67636	9.74135e-08	0.293824	Whole_Blood	0.00331547	cis	protein_coding	11	ROBO3
chr11_3238248_G_A_b38	ENSG00000184350.9	-5.54481	1.77846e-07	-0.429497	Whole_Blood	0.00605244	cis	protein_coding	11	MRGPRE
chr11_8865121_C_CATATT_b38	ENSG00000166452.11	-5.19058	8.65493e-07	-0.322239	Whole_Blood	0.0294501	cis	protein_coding	11	AKIP1
chr11_2904864_C_T_b38	ENSG00000254827.5	-5.04315	1.6431e-06	-0.43254	Whole_Blood	0.0559082	cis	protein_coding	11	SLC22A18AS
chr11_75021185_G_T_b38	ENSG00000166435.15	6.48575	2.06175e-09	0.570157	Whole_Blood	7.01945e-05	cis	protein_coding	11	XRRA1
chr11_74909952_T_C_b38	ENSG00000166435.15	5.57099	1.57867e-07	1.04201	Whole_Blood	0.00537269	cis	protein_coding	11	XRRA1
chr11_2908904_C_T_b38	ENSG00000110628.13	-6.42623	2.75992e-09	-0.534992	Whole_Blood	9.39586e-05	cis	protein_coding	11	SLC22A18
chr11_707025_G_A_b38	ENSG00000177042.14	5.66933	1.00618e-07	0.315991	Whole_Blood	0.00342445	cis	protein_coding	11	TMEM80
chr11_93493453_G_C_b38	ENSG00000166002.6	-5.84721	4.40885e-08	-0.291939	Whole_Blood	0.00150073	cis	protein_coding	11	SMCO4
chr11_44068994_A_T_b38	ENSG00000110455.13	6.72075	6.44529e-10	0.601356	Whole_Blood	2.19449e-05	cis	protein_coding	11	ACCS
chr11_72808711_C_A_b38	ENSG00000214530.8	6.18302	8.97283e-09	0.230557	Whole_Blood	0.000305453	cis	protein_coding	11	STARD10
chr11_844057_C_G_b38	ENSG00000214063.10	-5.7995	5.50821e-08	-0.297915	Whole_Blood	0.00187483	cis	protein_coding	11	TSPAN4
chr11_65781944_T_C_b38	ENSG00000173327.7	-6.53901	1.58657e-09	-0.144761	Whole_Blood	5.4018e-05	cis	protein_coding	11	MAP3K11
chr11_18363672_C_G_b38	ENSG00000110756.17	-5.24201	6.90346e-07	-0.403859	Whole_Blood	0.0234918	cis	protein_coding	11	HPS5
chr11_111790731_C_G_b38	ENSG00000137713.15	-5.02818	1.75257e-06	-0.265434	Whole_Blood	0.0596296	cis	protein_coding	11	PPP2R1B
chr11_2903380_G_A_b38	ENSG00000110628.13	-8.47159	7.13558e-14	-0.488222	Whole_Blood	2.42966e-09	cis	protein_coding	11	SLC22A18
chr11_2903380_G_A_b38	ENSG00000254827.5	-5.44086	2.84639e-07	-0.482373	Whole_Blood	0.00968627	cis	protein_coding	11	SLC22A18AS
chr11_78145131_C_T_b38	ENSG00000151366.12	-5.03166	1.7265e-06	-0.232071	Whole_Blood	0.0587443	cis	protein_coding	11	NDUFC2
chr11_77990815_T_A_b38	ENSG00000149262.16	6.43936	2.58811e-09	0.277287	Whole_Blood	8.81123e-05	cis	protein_coding	11	INTS4
chr11_44061381_G_A_b38	ENSG00000110455.13	5.20212	8.22751e-07	0.443565	Whole_Blood	0.0279966	cis	protein_coding	11	ACCS
chr11_113371579_T_C_b38	ENSG00000149292.16	-5.70779	8.42724e-08	-0.340628	Whole_Blood	0.0028683	cis	protein_coding	11	TTC12
chr11_827317_G_A_b38	ENSG00000177685.16	-7.4068	1.97263e-11	-1.02661	Whole_Blood	6.71659e-07	cis	protein_coding	11	CRACR2B
chr11_3245974_C_T_b38	ENSG00000184350.9	5.88827	3.63773e-08	0.653029	Whole_Blood	0.00123828	cis	protein_coding	11	MRGPRE
chr11_126338864_T_C_b38	ENSG00000110074.10	5.49677	2.21164e-07	0.399198	Whole_Blood	0.00752642	cis	protein_coding	11	FOXRED1
chr11_126276036_T_C_b38	ENSG00000197798.8	5.83109	4.75388e-08	0.41247	Whole_Blood	0.00161813	cis	protein_coding	11	FAM118B
chr11_69028106_A_G_b38	ENSG00000162341.16	-5.95526	2.65429e-08	-0.317796	Whole_Blood	0.000903546	cis	protein_coding	11	TPCN2
chr12_11171340_G_C_b38	ENSG00000247157.6	-4.5959	1.07322e-05	-0.437775	Whole_Blood	0.01876	cis	lincRNA	12	LINC01252
chr12_8390317_A_G_b38	ENSG00000226091.7	-5.83552	4.65645e-08	-0.355653	Whole_Blood	8.14413e-05	cis	lincRNA	12	LINC00937
chr12_68467791_A_G_b38	ENSG00000251301.6	6.09831	1.34618e-08	0.337213	Whole_Blood	2.35582e-05	cis	lincRNA	12	RP11-81H14.2
chr12_8037284_G_T_b38	ENSG00000089818.17	5.37707	3.78968e-07	0.244723	Whole_Blood	0.0106141	cis	protein_coding	12	NECAP1
chr12_132906398_T_C_b38	ENSG00000176915.14	-4.95368	2.41178e-06	-0.373785	Whole_Blood	0.0675371	cis	protein_coding	12	ANKLE2
chr12_4677685_C_A_b38	ENSG00000010219.13	-7.28464	3.70344e-11	-0.678438	Whole_Blood	1.03748e-06	cis	protein_coding	12	DYRK4
chr12_117872910_T_C_b38	ENSG00000176871.8	-4.91744	2.81411e-06	-0.339597	Whole_Blood	0.0787978	cis	protein_coding	12	WSB2
chr12_95933041_C_A_b38	ENSG00000139344.7	6.1172	1.23005e-08	0.51673	Whole_Blood	0.000344562	cis	protein_coding	12	AMDHD1
chr12_76638849_T_C_b38	ENSG00000091039.16	6.07765	1.48558e-08	0.2318	Whole_Blood	0.000416111	cis	protein_coding	12	OSBPL8
chr12_121918387_G_C_b38	ENSG00000110987.8	-4.97268	2.22373e-06	-0.288449	Whole_Blood	0.0622734	cis	protein_coding	12	BCL7A
chr12_29784947_G_A_b38	ENSG00000133687.15	-4.94882	2.46231e-06	-0.467599	Whole_Blood	0.0689497	cis	protein_coding	12	TMTC1
chr12_56198871_TA_T_b38	ENSG00000197728.9	-5.17515	9.26e-07	-0.743604	Whole_Blood	0.0259336	cis	protein_coding	12	RPS26
chr12_132134023_A_G_b38	ENSG00000185684.12	-5.30347	5.26016e-07	-0.769604	Whole_Blood	0.0147321	cis	protein_coding	12	EP400NL
chr12_110164470_A_T_b38	ENSG00000204856.11	-5.03415	1.70813e-06	-0.284761	Whole_Blood	0.0478362	cis	protein_coding	12	FAM216A
chr12_69340861_A_C_b38	ENSG00000127337.6	-6.56514	1.39472e-09	-0.367423	Whole_Blood	3.90702e-05	cis	protein_coding	12	YEATS4
chr12_10001650_T_C_b38	ENSG00000172322.13	-6.10367	1.31219e-08	-0.447081	Whole_Blood	0.000367556	cis	protein_coding	12	CLEC12A
chr12_10001650_T_C_b38	ENSG00000256660.5	-5.63653	1.16982e-07	-0.492826	Whole_Blood	0.00327654	cis	protein_coding	12	CLEC12B
chr13_53028327_G_A_b38	ENSG00000102837.6	-11.0542	5.09789e-20	-0.623477	Whole_Blood	5.48227e-16	cis	protein_coding	13	OLFM4
chr13_49553583_T_C_b38	ENSG00000136144.11	6.37059	3.62102e-09	0.270114	Whole_Blood	3.89332e-05	cis	protein_coding	13	RCBTB1
chr13_49630889_T_C_b38	ENSG00000136144.11	5.36649	3.97319e-07	0.258024	Whole_Blood	0.00427118	cis	protein_coding	13	RCBTB1
chr13_110521633_A_G_b38	ENSG00000139832.4	-6.81435	4.03661e-10	-0.275031	Whole_Blood	4.34057e-06	cis	protein_coding	13	RAB20
chr13_111315853_C_T_b38	ENSG00000102606.17	5.48278	2.35603e-07	0.262885	Whole_Blood	0.00253297	cis	protein_coding	13	ARHGEF7
chr14_77389841_G_A_b38	ENSG00000151445.15	4.83002	4.07153e-06	0.170211	Whole_Blood	0.0924034	cis	protein_coding	14	VIPAS39
chr14_23538601_T_C_b38	ENSG00000213983.11	-5.3122	5.06018e-07	-0.26417	Whole_Blood	0.0114876	cis	protein_coding	14	AP1G2
chr14_92170332_T_G_b38	ENSG00000165934.12	-6.53436	1.62331e-09	-0.289872	Whole_Blood	3.68556e-05	cis	protein_coding	14	CPSF2
chr14_77841483_A_C_b38	ENSG00000100603.13	4.8716	3.4172e-06	0.270849	Whole_Blood	0.0775568	cis	protein_coding	14	SNW1
chr14_23004497_C_T_b38	ENSG00000100461.17	-4.94527	2.49982e-06	-0.270555	Whole_Blood	0.0567383	cis	protein_coding	14	RBM23
chr14_24435396_G_A_b38	ENSG00000139899.10	-5.1362	1.09773e-06	-0.49466	Whole_Blood	0.0249175	cis	protein_coding	14	CBLN3
chr14_35138507_A_T_b38	ENSG00000100890.15	6.72155	6.41957e-10	0.469884	Whole_Blood	1.45763e-05	cis	protein_coding	14	KIAA0391
chr14_93332938_ACCG_A_b38	ENSG00000011114.14	-5.04228	1.64933e-06	-0.157694	Whole_Blood	0.0374364	cis	protein_coding	14	BTBD7
chr14_76753900_T_C_b38	ENSG00000071246.10	6.65796	8.80886e-10	0.60868	Whole_Blood	2.00005e-05	cis	protein_coding	14	VASH1
chr14_76756752_C_T_b38	ENSG00000071246.10	5.18832	8.74125e-07	0.568978	Whole_Blood	0.0198426	cis	protein_coding	14	VASH1
chr14_24432043_A_C_b38	ENSG00000139899.10	5.29595	5.43854e-07	0.390137	Whole_Blood	0.012346	cis	protein_coding	14	CBLN3
chr14_49557144_A_G_b38	ENSG00000165501.16	5.64876	1.10593e-07	0.344109	Whole_Blood	0.0025108	cis	protein_coding	14	LRR1
chr14_64948648_C_T_b38	ENSG00000258289.8	15.6076	1.14931e-30	0.904857	Whole_Blood	2.60973e-26	cis	protein_coding	14	CHURC1
chr15_100217111_A_AG_b38	ENSG00000189419.6	-4.44212	1.99553e-05	-0.268705	Whole_Blood	0.0232878	cis	lincRNA	15	SPATA41
chr15_59712338_G_A_b38	ENSG00000140307.10	6.40375	3.08028e-09	0.241192	Whole_Blood	4.1402e-05	cis	protein_coding	15	GTF2A2
chr15_90232468_G_A_b38	ENSG00000183208.12	5.59796	1.3958e-07	0.353069	Whole_Blood	0.00187582	cis	protein_coding	15	GDPGP1
chr15_40746016_A_G_b38	ENSG00000128891.15	5.14799	1.04272e-06	0.307068	Whole_Blood	0.014012	cis	protein_coding	15	C15orf57
chr15_99748239_G_A_b38	ENSG00000183060.15	-4.9729	2.22163e-06	-0.399055	Whole_Blood	0.0298498	cis	protein_coding	15	LYSMD4
chr15_48698141_A_T_b38	ENSG00000166147.13	4.79772	4.66222e-06	0.413819	Whole_Blood	0.0626275	cis	protein_coding	15	FBN1
chr15_75090201_G_T_b38	ENSG00000140497.16	-5.01371	1.86513e-06	-0.148158	Whole_Blood	0.0250617	cis	protein_coding	15	SCAMP2
chr15_76198381_CGGG_C_b38	ENSG00000140391.14	-4.72137	6.40759e-06	-0.355859	Whole_Blood	0.0860603	cis	protein_coding	15	TSPAN3
chr15_22892611_A_T_b38	ENSG00000140157.14	-4.75507	5.57067e-06	-0.24286	Whole_Blood	0.0748252	cis	protein_coding	15	NIPA2
chr15_89830207_A_G_b38	ENSG00000166825.13	-6.1165	1.23416e-08	-0.349588	Whole_Blood	0.000165871	cis	protein_coding	15	ANPEP
chr15_68061106_T_C_b38	ENSG00000128973.12	7.20408	5.59933e-11	0.38672	Whole_Blood	7.52662e-07	cis	protein_coding	15	CLN6
chr15_68061106_T_C_b38	ENSG00000129007.14	4.92655	2.70721e-06	0.242693	Whole_Blood	0.0363713	cis	protein_coding	15	CALML4
chr15_90805257_CTATGTATGT_C_b38	ENSG00000197299.10	4.90506	2.96588e-06	0.324529	Whole_Blood	0.0398436	cis	protein_coding	15	BLM
chr16_81740211_A_T_b38	ENSG00000261218.5	4.73537	6.04623e-06	0.261224	Whole_Blood	0.0134952	cis	lincRNA	16	RP11-960L18.1
chr16_2787999_C_T_b38	ENSG00000276791.1	6.69539	7.31304e-10	0.539309	Whole_Blood	1.63447e-06	cis	lincRNA	16	CTD-2270P14.5
chr16_55428132_G_A_b38	ENSG00000260135.6	-6.03511	1.81883e-08	-0.596333	Whole_Blood	4.06327e-05	cis	lincRNA	16	RP11-212I21.2
chr16_3087260_G_A_b38	ENSG00000262370.5	5.09424	1.31738e-06	0.34317	Whole_Blood	0.00294171	cis	lincRNA	16	RP11-473M20.9
chr16_88694553_A_G_b38	ENSG00000185669.5	-6.29918	5.12288e-09	-0.364645	Whole_Blood	0.000138456	cis	protein_coding	16	SNAI3
chr16_2912037_C_G_b38	ENSG00000162076.12	5.66945	1.00561e-07	0.37189	Whole_Blood	0.00271757	cis	protein_coding	16	FLYWCH2
chr16_28553948_GA_G_b38	ENSG00000197165.10	10.2061	5.50443e-18	0.805266	Whole_Blood	1.48774e-13	cis	protein_coding	16	SULT1A2
chr16_8402915_A_G_b38	ENSG00000067365.14	-5.2285	7.32668e-07	-0.280324	Whole_Blood	0.0197981	cis	protein_coding	16	METTL22
chr16_28553948_GA_G_b38	ENSG00000169682.17	4.97848	2.16927e-06	0.187968	Whole_Blood	0.0586158	cis	protein_coding	16	SPNS1
chr16_4642090_A_G_b38	ENSG00000102858.12	-5.27305	6.01909e-07	-0.262831	Whole_Blood	0.0162654	cis	protein_coding	16	MGRN1
chr16_68985376_G_A_b38	ENSG00000141076.17	-5.78957	5.76861e-08	-0.424867	Whole_Blood	0.00155902	cis	protein_coding	16	UTP4
chr16_23700862_A_G_b38	ENSG00000166847.9	10.4001	1.88757e-18	0.663518	Whole_Blood	5.10192e-14	cis	protein_coding	16	DCTN5
chr16_70359853_G_A_b38	ENSG00000223496.2	-13.0576	8.64417e-25	-0.484681	Whole_Blood	2.33652e-20	cis	protein_coding	16	EXOSC6
chr16_19893761_G_A_b38	ENSG00000103550.13	5.78131	5.99461e-08	0.496153	Whole_Blood	0.00162004	cis	protein_coding	16	KNOP1
chr17_50909393_A_G_b38	ENSG00000262006.1	-6.53805	1.5941e-09	-0.468701	Whole_Blood	4.90505e-06	cis	lincRNA	17	RP11-700H6.4
chr17_4838817_A_G_b38	ENSG00000108509.20	-5.62744	1.21959e-07	-0.220205	Whole_Blood	0.00429186	cis	protein_coding	17	CAMTA2
chr17_4737270_A_G_b38	ENSG00000161921.14	-5.43674	2.89968e-07	-0.31621	Whole_Blood	0.0102037	cis	protein_coding	17	CXCL16
chr17_674940_T_C_b38	ENSG00000141252.19	-9.17969	1.54098e-15	-0.677573	Whole_Blood	5.425e-11	cis	protein_coding	17	VPS53
chr17_45064266_C_T_b38	ENSG00000172992.11	6.36126	3.78928e-09	0.332576	Whole_Blood	0.000133371	cis	protein_coding	17	DCAKD
chr17_15504449_G_A_b38	ENSG00000239704.10	5.03112	1.73053e-06	0.303895	Whole_Blood	0.0608886	cis	protein_coding	17	CDRT4
chr17_48566027_A_G_b38	ENSG00000173917.10	6.00713	2.07692e-08	0.341466	Whole_Blood	0.000730932	cis	protein_coding	17	HOXB2
chr17_51137227_A_C_b38	ENSG00000243678.11	-5.783	5.94747e-08	-0.173196	Whole_Blood	0.00209303	cis	protein_coding	17	NME2
chr17_1733780_A_G_b38	ENSG00000185561.9	-5.14168	1.07183e-06	-0.536186	Whole_Blood	0.0377135	cis	protein_coding	17	TLCD2
chr17_82737625_G_A_b38	ENSG00000141560.14	-6.39575	3.20302e-09	-0.329518	Whole_Blood	0.00011274	cis	protein_coding	17	FN3KRP
chr17_18250578_C_T_b38	ENSG00000176974.19	5.35059	4.26539e-07	0.536154	Whole_Blood	0.0150086	cis	protein_coding	17	SHMT1
chr17_5049639_A_G_b38	ENSG00000108509.20	-4.9246	2.72981e-06	-0.229593	Whole_Blood	0.0960346	cis	protein_coding	17	CAMTA2
chr17_41966584_T_C_b38	ENSG00000141698.16	-10.9365	9.76508e-20	-0.790452	Whole_Blood	3.43789e-15	cis	protein_coding	17	NT5C3B
chr17_41968753_T_G_b38	ENSG00000141698.16	7.63703	5.96124e-12	0.664899	Whole_Blood	2.09859e-07	cis	protein_coding	17	NT5C3B
chr17_36609563_T_C_b38	ENSG00000273611.4	-4.9544	2.40431e-06	-0.330761	Whole_Blood	0.0845885	cis	protein_coding	17	ZNHIT3
chr17_45942346_G_A_b38	ENSG00000120071.13	-5.40038	3.41409e-07	-0.265982	Whole_Blood	0.0120135	cis	protein_coding	17	KANSL1
chr17_34802907_T_C_b38	ENSG00000092871.16	4.94421	2.51114e-06	0.197523	Whole_Blood	0.0883443	cis	protein_coding	17	RFFL
chr17_60074524_T_C_b38	ENSG00000068097.14	5.59408	1.42077e-07	0.597695	Whole_Blood	0.00499968	cis	protein_coding	17	HEATR6
chr17_18309300_G_T_b38	ENSG00000176974.19	6.51395	1.79491e-09	0.450933	Whole_Blood	6.31846e-05	cis	protein_coding	17	SHMT1
chr17_35237390_C_T_b38	ENSG00000166750.9	6.40613	3.04468e-09	0.291007	Whole_Blood	0.00010717	cis	protein_coding	17	SLFN5
chr17_27447918_C_CG_b38	ENSG00000141068.13	-6.50169	1.90639e-09	-0.408529	Whole_Blood	6.71068e-05	cis	protein_coding	17	KSR1
chr17_39928097_T_C_b38	ENSG00000073605.18	6.34055	4.19083e-09	0.302579	Whole_Blood	0.0001475	cis	protein_coding	17	GSDMB
chr17_4735189_T_C_b38	ENSG00000141497.13	-4.99014	2.06361e-06	-0.29007	Whole_Blood	0.0726061	cis	protein_coding	17	ZMYND15
chr17_13011167_T_C_b38	ENSG00000006744.18	4.98531	2.10672e-06	0.17863	Whole_Blood	0.0741207	cis	protein_coding	17	ELAC2
chr17_80138534_T_TAC_b38	ENSG00000171298.12	-6.28715	5.43016e-09	-0.323096	Whole_Blood	0.000191109	cis	protein_coding	17	GAA
chr17_82221910_C_T_b38	ENSG00000176155.18	-7.13413	8.00621e-11	-0.353039	Whole_Blood	2.81843e-06	cis	protein_coding	17	CCDC57
chr17_50909393_A_G_b38	ENSG00000141232.4	-6.41205	2.95792e-09	-0.329328	Whole_Blood	0.000104119	cis	protein_coding	17	TOB1
chr17_39097063_G_A_b38	ENSG00000161381.13	6.31206	4.81277e-09	0.434468	Whole_Blood	0.000169385	cis	protein_coding	17	PLXDC1
chr18_42404502_A_AT_b38	ENSG00000260302.1	-5.11106	1.2246e-06	-0.538215	Whole_Blood	0.0472085	intrachrom_trans	lincRNA	18	RP11-973H7.1
chr18_58284603_T_A_b38	ENSG00000278107.1	-5.05381	1.56929e-06	-0.884026	Whole_Blood	0.0604944	intrachrom_trans	lincRNA	18	RP11-162A12.4
chr18_32575551_G_A_b38	ENSG00000134265.12	5.74432	7.11705e-08	0.289572	Whole_Blood	0.0263322	intrachrom_trans	protein_coding	18	NAPG
chr18_24025823_C_G_b38	ENSG00000168234.12	-4.96938	2.25536e-06	-0.266376	Whole_Blood	0.0187894	cis	protein_coding	18	TTC39C
chr18_63957401_C_T_b38	ENSG00000166401.14	-4.73418	6.07607e-06	-0.250768	Whole_Blood	0.0506076	cis	protein_coding	18	SERPINB8
chr18_79917393_C_T_b38	ENSG00000226742.3	5.45301	2.69491e-07	1.07565	Whole_Blood	0.0022454	cis	protein_coding	18	HSBP1L1
chr18_80073689_T_C_b38	ENSG00000226742.3	6.8152	4.01938e-10	0.546811	Whole_Blood	3.35015e-06	cis	protein_coding	18	HSBP1L1
chr18_74492075_T_A_b38	ENSG00000133313.14	8.24085	2.45492e-13	0.255521	Whole_Blood	2.04666e-09	cis	protein_coding	18	CNDP2
chr18_36158533_T_C_b38	ENSG00000134759.13	-7.26246	4.15044e-11	-0.305389	Whole_Blood	3.45981e-07	cis	protein_coding	18	ELP2
chr18_36104393_C_G_b38	ENSG00000134759.13	5.61839	1.2712e-07	0.265723	Whole_Blood	0.00105929	cis	protein_coding	18	ELP2
chr18_79041684_A_AG_b38	ENSG00000166377.19	6.07815	1.48207e-08	0.496571	Whole_Blood	0.000123516	cis	protein_coding	18	ATP9B
chr18_50836294_C_A_b38	ENSG00000082212.12	-4.905	2.96663e-06	-0.258141	Whole_Blood	0.0247121	cis	protein_coding	18	ME2
chr18_9512987_G_A_b38	ENSG00000017797.12	-4.65827	8.3143e-06	-0.203503	Whole_Blood	0.0692415	cis	protein_coding	18	RALBP1
chr19_24191617_T_C_b38	ENSG00000268362.5	7.10897	9.10227e-11	0.397798	Whole_Blood	2.42029e-07	cis	lincRNA	19	CTD-2017D11.1
chr19_21747977_T_TA_b38	ENSG00000197020.10	-7.433	1.7225e-11	-0.496785	Whole_Blood	1.05706e-06	cis	protein_coding	19	ZNF100
chr19_56587582_T_C_b38	ENSG00000196867.7	5.12323	1.16148e-06	0.37891	Whole_Blood	0.0712674	cis	protein_coding	19	ZFP28
chr19_867079_T_C_b38	ENSG00000175221.14	-5.20067	8.28028e-07	-0.233041	Whole_Blood	0.0508086	cis	protein_coding	19	MED16
chr19_46407524_GTTTCT_G_b38	ENSG00000011485.14	-5.66793	1.01267e-07	-0.267318	Whole_Blood	0.00621392	cis	protein_coding	19	PPP5C
chr19_584784_A_G_b38	ENSG00000172270.18	-5.1727	9.35997e-07	-0.383732	Whole_Blood	0.0574328	cis	protein_coding	19	BSG
chr19_17315692_T_G_b38	ENSG00000130312.6	7.27443	3.90295e-11	0.322905	Whole_Blood	2.39508e-06	cis	protein_coding	19	MRPL34
chr19_18588635_G_A_b38	ENSG00000006015.17	-5.05353	1.57114e-06	-0.189045	Whole_Blood	0.0964021	cis	protein_coding	19	C19orf60
chr19_996438_C_T_b38	ENSG00000065268.10	-10.0145	1.58215e-17	-0.396137	Whole_Blood	9.70981e-13	cis	protein_coding	19	WDR18
chr19_48148348_A_G_b38	ENSG00000105499.13	7.55415	9.18362e-12	0.706207	Whole_Blood	5.6359e-07	cis	protein_coding	19	PLA2G4C
chr19_40799888_CTCTG_C_b38	ENSG00000269858.5	8.15452	3.88912e-13	0.228387	Whole_Blood	2.38675e-08	cis	protein_coding	19	EGLN2
chr19_54219954_T_C_b38	ENSG00000204577.11	-6.64065	9.59872e-10	-0.217647	Whole_Blood	5.89016e-05	cis	protein_coding	19	LILRB3
chr19_54219954_T_C_b38	ENSG00000244482.10	6.54037	1.57595e-09	0.251261	Whole_Blood	9.67052e-05	cis	protein_coding	19	LILRA6
chr19_54502956_A_T_b38	ENSG00000167618.9	-7.4106	1.93415e-11	-0.707915	Whole_Blood	1.18693e-06	cis	protein_coding	19	LAIR2
chr19_41584810_C_T_b38	ENSG00000007129.17	-7.20848	5.47452e-11	-0.577352	Whole_Blood	3.35944e-06	cis	protein_coding	19	CEACAM21
chr2_75075179_C_G_b38	ENSG00000204792.2	5.32908	4.69428e-07	0.701291	Whole_Blood	0.00111208	cis	lincRNA	2	LINC01291
chr2_159712477_G_A_b38	ENSG00000226266.6	7.11708	8.73378e-11	1.05067	Whole_Blood	2.0699e-07	cis	lincRNA	2	AC009961.3
chr2_176024312_T_G_b38	ENSG00000144320.13	6.23033	7.14562e-09	0.523037	Whole_Blood	0.000186301	cis	protein_coding	2	LNPK
chr2_241504414_C_T_b38	ENSG00000168385.17	7.2972	3.47171e-11	0.416885	Whole_Blood	9.05282e-07	cis	protein_coding	2	2022-09-02
chr2_166377784_A_G_b38	ENSG00000169432.14	-6.10868	1.28118e-08	-0.493843	Whole_Blood	0.000334016	cis	protein_coding	2	SCN9A
chr2_237907946_T_G_b38	ENSG00000132329.10	4.96122	2.33535e-06	0.281748	Whole_Blood	0.060871	cis	protein_coding	2	RAMP1
chr2_158037024_A_G_b38	ENSG00000144283.21	4.93054	2.66169e-06	0.411334	Whole_Blood	0.0693743	cis	protein_coding	2	PKP4
chr2_148028212_T_C_b38	ENSG00000204406.12	5.75938	6.6371e-08	0.270477	Whole_Blood	0.00173016	cis	protein_coding	2	MBD5
chr2_61397994_T_G_b38	ENSG00000237651.6	-6.04354	1.74739e-08	-0.505511	Whole_Blood	0.000455528	cis	protein_coding	2	C2orf74
chr2_201334965_T_C_b38	ENSG00000064012.21	6.66715	8.41559e-10	0.254993	Whole_Blood	2.1942e-05	cis	protein_coding	2	CASP8
chr2_240027895_G_A_b38	ENSG00000130414.11	-7.91681	1.37138e-12	-0.409503	Whole_Blood	3.57615e-08	cis	protein_coding	2	NDUFA10
chr2_85534294_A_C_b38	ENSG00000115486.11	7.25701	4.26824e-11	0.370872	Whole_Blood	1.11294e-06	cis	protein_coding	2	GGCX
chr2_127085031_A_G_b38	ENSG00000136717.14	6.98638	1.6967e-10	0.239908	Whole_Blood	4.42399e-06	cis	protein_coding	2	BIN1
chr2_85658890_T_C_b38	ENSG00000168883.19	-5.27611	5.93817e-07	-0.548794	Whole_Blood	0.015479	cis	protein_coding	2	USP39
chr2_23687285_G_T_b38	ENSG00000173960.13	-6.04649	1.72305e-08	-0.383909	Whole_Blood	0.000449198	cis	protein_coding	2	UBXN2A
chr2_47982847_G_A_b38	ENSG00000116062.14	-5.15367	1.01719e-06	-0.389226	Whole_Blood	0.0265141	cis	protein_coding	2	MSH6
chr20_63106936_A_C_b38	ENSG00000225978.3	-4.56091	1.23736e-05	-0.334671	Whole_Blood	0.0207258	cis	lincRNA	20	HAR1A
chr20_38435028_T_C_b38	ENSG00000224635.1	5.82369	4.92094e-08	0.517368	Whole_Blood	8.25241e-05	cis	lincRNA	20	RP4-564F22.5
chr20_62597750_C_T_b38	ENSG00000264490.3	-4.98743	2.08769e-06	-0.3255	Whole_Blood	0.00349896	cis	lincRNA	20	WI2-87327B8.1
chr20_3761165_C_G_b38	ENSG00000101220.17	5.29822	5.38407e-07	0.362708	Whole_Blood	0.00988677	cis	protein_coding	20	C20orf27
chr20_44216214_A_G_b38	ENSG00000132823.10	5.23653	7.07223e-07	0.21957	Whole_Blood	0.012986	cis	protein_coding	20	OSER1
chr20_34977952_G_A_b38	ENSG00000100991.11	-5.53282	1.87808e-07	-0.225246	Whole_Blood	0.00344909	cis	protein_coding	20	TRPC4AP
chr20_51767140_C_T_b38	ENSG00000054793.13	-6.7622	5.24073e-10	-0.299604	Whole_Blood	9.62565e-06	cis	protein_coding	20	ATP9A
chr20_64036665_C_T_b38	ENSG00000196421.8	4.81575	4.32287e-06	0.730233	Whole_Blood	0.0793723	cis	protein_coding	20	LINC00176
chr20_50572631_C_T_b38	ENSG00000196396.9	-4.78292	4.95989e-06	-0.181581	Whole_Blood	0.0910636	cis	protein_coding	20	PTPN1
chr20_1494304_G_A_b38	ENSG00000196209.12	-5.39962	3.42568e-07	-0.299887	Whole_Blood	0.00629092	cis	protein_coding	20	SIRPB2
chr20_47543827_A_G_b38	ENSG00000124151.18	6.28873	5.38883e-09	0.418325	Whole_Blood	9.89712e-05	cis	protein_coding	20	NCOA3
chr21_44057219_G_A_b38	ENSG00000280433.1	-5.58465	1.48329e-07	-0.424013	Whole_Blood	0.0222817	intrachrom_trans	protein_coding	21	CH507-9B2.9
chr21_44057219_G_A_b38	ENSG00000280071.3	-9.87373	3.43452e-17	-0.86777	Whole_Blood	5.15931e-12	intrachrom_trans	protein_coding	21	CH507-9B2.3
chr21_44057219_G_A_b38	ENSG00000275464.4	-10.8551	1.5305e-19	-0.813701	Whole_Blood	2.29912e-14	intrachrom_trans	protein_coding	21	CH507-9B2.5
chr21_46153782_C_T_b38	ENSG00000223768.1	4.66709	8.0179e-06	0.301983	Whole_Blood	0.0129649	cis	lincRNA	21	LINC00205
chr21_36888743_C_A_b38	ENSG00000159267.14	-6.80809	4.16535e-10	-0.43643	Whole_Blood	2.96281e-06	cis	protein_coding	21	HLCS
chr21_34628594_A_T_b38	ENSG00000205758.11	-4.77293	5.17121e-06	-0.269483	Whole_Blood	0.0367621	cis	protein_coding	21	CRYZL1
chr21_44057219_G_A_b38	ENSG00000241945.7	14.5597	2.75841e-28	1.11416	Whole_Blood	1.96261e-24	cis	protein_coding	21	PWP2
chr21_44057219_G_A_b38	ENSG00000160221.16	11.2918	1.37446e-20	1.02331	Whole_Blood	9.77789e-17	cis	protein_coding	21	C21orf33
chr21_36947103_G_C_b38	ENSG00000159267.14	-6.48502	2.06907e-09	-0.434719	Whole_Blood	1.47152e-05	cis	protein_coding	21	HLCS
chr21_46209354_G_A_b38	ENSG00000182362.13	-4.57886	1.15037e-05	-0.381883	Whole_Blood	0.0817566	cis	protein_coding	21	YBEY
chr21_37120357_T_G_b38	ENSG00000182670.13	4.53178	1.39224e-05	0.117502	Whole_Blood	0.0989326	cis	protein_coding	21	TTC3
chr21_32399361_G_A_b38	ENSG00000142207.6	5.88653	3.66751e-08	0.342234	Whole_Blood	0.000260796	cis	protein_coding	21	URB1
chr21_44330365_G_A_b38	ENSG00000160226.15	5.21397	7.81032e-07	0.251317	Whole_Blood	0.00555313	cis	protein_coding	21	C21orf2
chr21_45216929_C_T_b38	ENSG00000160233.7	4.58561	1.11917e-05	0.399774	Whole_Blood	0.0795504	cis	protein_coding	21	LRRC3
chr22_49623908_G_A_b38	ENSG00000188511.12	7.13374	8.02213e-11	0.572719	Whole_Blood	2.04644e-07	cis	lincRNA	22	C22orf34
chr22_23899424_G_T_b38	ENSG00000272787.1	-4.71083	6.69363e-06	-0.527809	Whole_Blood	0.0170688	cis	lincRNA	22	KB-226F1.2
chr22_26625461_A_G_b38	ENSG00000225783.6	4.68088	7.5752e-06	0.288422	Whole_Blood	0.0193092	cis	lincRNA	22	MIAT
chr22_37580231_C_T_b38	ENSG00000100079.6	7.08642	1.021e-10	0.599227	Whole_Blood	1.81697e-06	cis	protein_coding	22	LGALS2
chr22_30459710_C_T_b38	ENSG00000100012.11	-5.53539	1.85629e-07	-0.440586	Whole_Blood	0.00330252	cis	protein_coding	22	SEC14L3
chr22_38054964_G_A_b38	ENSG00000100151.15	-7.4646	1.46233e-11	-0.328552	Whole_Blood	2.60265e-07	cis	protein_coding	22	PICK1
chr22_17116878_A_G_b38	ENSG00000183307.3	-6.38538	3.36909e-09	-0.240147	Whole_Blood	5.99495e-05	cis	protein_coding	22	CECR6
chr22_37503427_A_G_b38	ENSG00000100060.17	4.77089	5.21538e-06	0.295436	Whole_Blood	0.0927711	cis	protein_coding	22	MFNG
chr22_23899424_G_T_b38	ENSG00000240972.1	7.18934	6.03807e-11	0.710028	Whole_Blood	1.0746e-06	cis	protein_coding	22	MIF
chr22_26450338_G_A_b38	ENSG00000100109.16	-10.2364	4.65762e-18	-0.523573	Whole_Blood	8.29056e-14	cis	protein_coding	22	TFIP11
chr22_20319470_C_T_b38	ENSG00000128185.9	-5.94921	2.7311e-08	-0.173301	Whole_Blood	0.000485945	cis	protein_coding	22	DGCR6L
chr22_24003914_A_C_b38	ENSG00000099977.13	-5.92983	2.99214e-08	-0.424425	Whole_Blood	0.000532362	cis	protein_coding	22	DDT
chr22_30383333_G_A_b38	ENSG00000239282.7	-7.50067	1.21274e-11	-0.358979	Whole_Blood	2.15855e-07	cis	protein_coding	22	GATSL3
chr22_50737198_A_G_b38	ENSG00000079974.17	6.52352	1.71232e-09	0.519969	Whole_Blood	3.04707e-05	cis	protein_coding	22	RABL2B
chr22_45155990_C_G_b38	ENSG00000093000.18	-5.28255	5.77124e-07	-0.42385	Whole_Blood	0.010267	cis	protein_coding	22	NUP50
chr22_37663743_T_C_b38	ENSG00000100092.20	5.18712	8.78736e-07	0.303238	Whole_Blood	0.0156318	cis	protein_coding	22	SH3BP1
chr3_9919345_TA_T_b38	ENSG00000163702.18	5.43224	2.95903e-07	0.397861	Whole_Blood	0.00671612	cis	protein_coding	3	IL17RC
chr3_121632633_T_C_b38	ENSG00000173226.16	-5.07531	1.42997e-06	-0.299956	Whole_Blood	0.0324546	cis	protein_coding	3	IQCB1
chr3_46665622_C_A_b38	ENSG00000114650.18	-5.04691	1.61671e-06	-0.165095	Whole_Blood	0.0366913	cis	protein_coding	3	SCAP
chr3_50334001_C_A_b38	ENSG00000186792.16	-7.73484	3.57296e-12	-0.400153	Whole_Blood	8.11098e-08	cis	protein_coding	3	HYAL3
chr3_72459745_T_A_b38	ENSG00000163602.10	7.08742	1.01582e-10	0.301764	Whole_Blood	2.30591e-06	cis	protein_coding	3	RYBP
chr3_184036241_T_C_b38	ENSG00000114770.16	-5.68737	9.25966e-08	-0.334908	Whole_Blood	0.00210185	cis	protein_coding	3	ABCC5
chr3_121693029_A_C_b38	ENSG00000173226.16	8.26171	2.19617e-13	0.444641	Whole_Blood	4.98575e-09	cis	protein_coding	3	IQCB1
chr3_49298799_T_C_b38	ENSG00000178252.17	-5.64728	1.11349e-07	-0.263682	Whole_Blood	0.0025274	cis	protein_coding	3	WDR6
chr4_48013018_A_G_b38	ENSG00000259959.1	-4.16545	5.88555e-05	-0.513088	Whole_Blood	0.0972881	cis	lincRNA	4	RP11-121C2.2
chr4_47780832_G_A_b38	ENSG00000259959.1	5.21384	7.81486e-07	0.468732	Whole_Blood	0.00129258	cis	lincRNA	4	RP11-121C2.2
chr4_141294769_T_C_b38	ENSG00000248810.1	-9.32074	7.13355e-16	-0.713434	Whole_Blood	1.1806e-12	cis	lincRNA	4	RP11-362F19.1
chr4_7941379_G_A_b38	ENSG00000196526.10	5.61342	1.30048e-07	0.617489	Whole_Blood	0.00247196	cis	protein_coding	4	AFAP1
chr4_1033078_A_G_b38	ENSG00000179979.8	4.94564	2.49591e-06	0.451564	Whole_Blood	0.0474223	cis	protein_coding	4	CRIPAK
chr4_75905747_A_T_b38	ENSG00000138744.14	-5.74009	7.25791e-08	-0.412833	Whole_Blood	0.00137966	cis	protein_coding	4	NAAA
chr4_6611878_A_G_b38	ENSG00000013288.8	-5.11079	1.22608e-06	-0.363078	Whole_Blood	0.0233003	cis	protein_coding	4	MAN2B2
chr4_8228729_T_G_b38	ENSG00000125089.16	5.08473	1.37284e-06	0.232137	Whole_Blood	0.0260882	cis	protein_coding	4	SH3TC1
chr4_321884_C_T_b38	ENSG00000250312.6	-5.81353	5.15969e-08	-0.67618	Whole_Blood	0.000980857	cis	protein_coding	4	ZNF718
chr4_121700124_C_CGT_b38	ENSG00000164111.14	5.0719	1.45125e-06	0.39728	Whole_Blood	0.0275767	cis	protein_coding	4	ANXA5
chr4_121700126_C_T_b38	ENSG00000164111.14	5.0719	1.45125e-06	0.39728	Whole_Blood	0.0275767	cis	protein_coding	4	ANXA5
chr4_55424270_T_C_b38	ENSG00000134851.12	4.82792	4.10765e-06	0.148071	Whole_Blood	0.0780412	cis	protein_coding	4	TMEM165
chr4_787310_T_C_b38	ENSG00000185619.18	-10.3375	2.66612e-18	-0.480203	Whole_Blood	5.06936e-14	cis	protein_coding	4	PCGF3
chr4_7846417_C_T_b38	ENSG00000196526.10	9.06214	2.92391e-15	0.785075	Whole_Blood	5.55924e-11	cis	protein_coding	4	AFAP1
chr4_7923075_C_G_b38	ENSG00000196526.10	-7.25381	4.33899e-11	-0.718099	Whole_Blood	8.24929e-07	cis	protein_coding	4	AFAP1
chr4_55390102_A_C_b38	ENSG00000128039.10	5.57443	1.55406e-07	0.974034	Whole_Blood	0.00295379	cis	protein_coding	4	SRD5A3
chr4_55632806_C_T_b38	ENSG00000128039.10	5.56249	1.64098e-07	0.533433	Whole_Blood	0.00311885	cis	protein_coding	4	SRD5A3
chr4_6177984_C_T_b38	ENSG00000152969.17	-5.11578	1.19976e-06	-0.281718	Whole_Blood	0.0228014	cis	protein_coding	4	JAKMIP1
chr4_151796605_C_T_b38	ENSG00000164142.15	5.98563	2.29948e-08	0.547598	Whole_Blood	0.000437154	cis	protein_coding	4	FAM160A1
chr5_151217988_GA_G_b38	ENSG00000196743.8	8.06594	6.22748e-13	0.736824	Whole_Blood	1.16902e-08	cis	protein_coding	5	GM2A
chr5_151479990_A_G_b38	ENSG00000123643.12	-5.14988	1.03415e-06	-0.295398	Whole_Blood	0.0194028	cis	protein_coding	5	SLC36A1
chr5_109323197_T_G_b38	ENSG00000198961.9	5.03072	1.73349e-06	0.0953815	Whole_Blood	0.0325203	cis	protein_coding	5	PJA2
chr5_97024208_A_G_b38	ENSG00000164308.16	-16.9364	1.32167e-33	-0.892387	Whole_Blood	2.48183e-29	cis	protein_coding	5	ERAP2
chr5_97035175_G_A_b38	ENSG00000164308.16	-16.9364	1.32167e-33	-0.892387	Whole_Blood	2.48183e-29	cis	protein_coding	5	ERAP2
chr5_96894418_G_T_b38	ENSG00000164308.16	-15.8191	3.85936e-31	-0.860156	Whole_Blood	7.24596e-27	cis	protein_coding	5	ERAP2
chr5_144208851_C_T_b38	ENSG00000145817.16	-6.70445	6.99041e-10	-0.390065	Whole_Blood	1.31203e-05	cis	protein_coding	5	YIPF5
chr5_177574708_C_T_b38	ENSG00000027847.13	-6.17171	9.47397e-09	-0.495996	Whole_Blood	0.000177798	cis	protein_coding	5	B4GALT7
chr5_82111874_G_A_b38	ENSG00000152348.15	-6.49428	1.97711e-09	-0.500284	Whole_Blood	3.71064e-05	cis	protein_coding	5	ATG10
chr5_148204207_A_T_b38	ENSG00000145868.16	-6.07259	1.52182e-08	-0.163418	Whole_Blood	0.000285586	cis	protein_coding	5	FBXO38
chr5_176324071_G_A_b38	ENSG00000175416.12	5.22266	7.51736e-07	0.495924	Whole_Blood	0.0141048	cis	protein_coding	5	CLTB
chr5_10594157_GTATT_G_b38	ENSG00000164236.11	-5.58509	1.48032e-07	-0.559763	Whole_Blood	0.00277767	cis	protein_coding	5	ANKRD33B
chr5_115858885_T_C_b38	ENSG00000129596.4	4.86095	3.57435e-06	0.570597	Whole_Blood	0.0670477	cis	protein_coding	5	CDO1
chr5_147902864_T_A_b38	ENSG00000164265.8	5.05591	1.55509e-06	0.509721	Whole_Blood	0.029175	cis	protein_coding	5	SCGB3A2
chr5_180554603_T_TG_b38	ENSG00000161055.3	-10.3719	2.20542e-18	-1.03694	Whole_Blood	4.14024e-14	cis	protein_coding	5	SCGB3A1
chr5_180485458_C_T_b38	ENSG00000161055.3	6.92043	2.36781e-10	0.78803	Whole_Blood	4.44438e-06	cis	protein_coding	5	SCGB3A1
chr5_144175217_G_A_b38	ENSG00000145817.16	-4.80192	4.58104e-06	-0.226087	Whole_Blood	0.0859266	cis	protein_coding	5	YIPF5
chr5_180554603_T_TG_b38	ENSG00000037280.15	-5.74143	7.21281e-08	-0.449452	Whole_Blood	0.00135348	cis	protein_coding	5	FLT4
chr5_97021276_A_G_b38	ENSG00000164308.16	-16.9364	1.32167e-33	-0.892387	Whole_Blood	2.48183e-29	cis	protein_coding	5	ERAP2
chr5_179618487_C_CA_b38	ENSG00000176783.14	4.93505	2.61109e-06	0.257065	Whole_Blood	0.0489815	cis	protein_coding	5	RUFY1
chr5_34011251_G_T_b38	ENSG00000242110.7	6.97168	1.82772e-10	0.705512	Whole_Blood	3.43082e-06	cis	protein_coding	5	AMACR
chr5_74853653_T_C_b38	ENSG00000164346.9	10.734	2.98751e-19	0.603244	Whole_Blood	5.60875e-15	cis	protein_coding	5	NSA2
chr6_107054581_G_A_b38	ENSG00000250903.8	5.25269	6.58582e-07	0.903081	Whole_Blood	0.0928548	intrachrom_trans	lincRNA	6	GMDS-AS1
chr6_30451189_C_A_b38	ENSG00000186470.13	-6.39095	3.27894e-09	-0.669888	Whole_Blood	0.00901854	intrachrom_trans	protein_coding	6	BTN3A2
chr6_30103553_C_T_b38	ENSG00000281831.1	4.94051	2.55107e-06	0.547644	Whole_Blood	0.00457918	cis	lincRNA	6	HCP5B
chr6_31263092_T_C_b38	ENSG00000272221.1	-4.86155	3.56531e-06	-0.338532	Whole_Blood	0.00639617	cis	lincRNA	6	XXbac-BPG181B23.7
chr6_31306250_C_T_b38	ENSG00000214894.6	-4.61545	9.90915e-06	-0.371627	Whole_Blood	0.0177671	cis	lincRNA	6	LINC00243
chr6_31395114_C_G_b38	ENSG00000272221.1	-8.54228	4.87924e-14	-0.563247	Whole_Blood	8.77288e-11	cis	lincRNA	6	XXbac-BPG181B23.7
chr6_31280901_T_C_b38	ENSG00000272221.1	-4.54691	1.3096e-05	-0.431437	Whole_Blood	0.023468	cis	lincRNA	6	XXbac-BPG181B23.7
chr6_31366162_A_G_b38	ENSG00000272221.1	-5.30166	5.30249e-07	-0.371529	Whole_Blood	0.000952328	cis	lincRNA	6	XXbac-BPG181B23.7
chr6_29991030_A_C_b38	ENSG00000281831.1	5.46914	2.50582e-07	0.731923	Whole_Blood	0.000450296	cis	lincRNA	6	HCP5B
chr6_7336515_C_CT_b38	ENSG00000124784.8	-5.08679	1.36064e-06	-0.253731	Whole_Blood	0.0447666	cis	protein_coding	6	RIOK1
chr6_32633827_C_T_b38	ENSG00000198502.5	-6.97089	1.83502e-10	-0.443666	Whole_Blood	6.042e-06	cis	protein_coding	6	HLA-DRB5
chr6_32603321_A_G_b38	ENSG00000198502.5	-6.88974	2.76383e-10	-0.492267	Whole_Blood	9.09964e-06	cis	protein_coding	6	HLA-DRB5
chr6_32541556_C_T_b38	ENSG00000198502.5	-5.13919	1.08349e-06	-0.385948	Whole_Blood	0.0356501	cis	protein_coding	6	HLA-DRB5
chr6_31979309_G_A_b38	ENSG00000204351.11	6.9986	1.59487e-10	0.364189	Whole_Blood	5.25143e-06	cis	protein_coding	6	SKIV2L
chr6_29861139_C_T_b38	ENSG00000204644.9	7.02563	1.39063e-10	0.658117	Whole_Blood	4.57907e-06	cis	protein_coding	6	ZFP57
chr6_155219096_G_A_b38	ENSG00000146426.17	4.94785	2.47244e-06	0.306641	Whole_Blood	0.0813359	cis	protein_coding	6	TIAM2
chr6_28768412_A_G_b38	ENSG00000204644.9	6.02618	1.89755e-08	0.746141	Whole_Blood	0.000624599	cis	protein_coding	6	ZFP57
chr6_87527010_A_G_b38	ENSG00000164414.17	5.68878	9.19963e-08	0.195841	Whole_Blood	0.00302778	cis	protein_coding	6	SLC35A1
chr6_36421600_T_C_b38	ENSG00000010030.13	10.6512	4.71916e-19	0.484076	Whole_Blood	1.55463e-14	cis	protein_coding	6	ETV7
chr6_32680443_T_C_b38	ENSG00000232629.8	9.93214	2.49034e-17	0.689795	Whole_Blood	8.20369e-13	cis	protein_coding	6	HLA-DQB2
chr6_32680443_T_C_b38	ENSG00000237541.3	9.26893	9.46823e-16	0.777041	Whole_Blood	3.11893e-11	cis	protein_coding	6	HLA-DQA2
chr6_32636375_A_G_b38	ENSG00000232629.8	8.50816	5.8625e-14	0.619897	Whole_Blood	1.93093e-09	cis	protein_coding	6	HLA-DQB2
chr6_32541556_C_T_b38	ENSG00000232629.8	8.30796	1.71529e-13	0.636308	Whole_Blood	5.64947e-09	cis	protein_coding	6	HLA-DQB2
chr6_32461526_G_A_b38	ENSG00000237541.3	7.90736	1.44157e-12	0.698222	Whole_Blood	4.74781e-08	cis	protein_coding	6	HLA-DQA2
chr6_32541556_C_T_b38	ENSG00000237541.3	7.23458	4.78903e-11	0.679763	Whole_Blood	1.57703e-06	cis	protein_coding	6	HLA-DQA2
chr6_32761024_G_A_b38	ENSG00000237541.3	7.11487	8.83257e-11	0.982423	Whole_Blood	2.90848e-06	cis	protein_coding	6	HLA-DQA2
chr6_32714430_T_G_b38	ENSG00000232629.8	6.94236	2.1197e-10	0.563919	Whole_Blood	6.9791e-06	cis	protein_coding	6	HLA-DQB2
chr6_32550458_T_C_b38	ENSG00000237541.3	-6.24913	6.52612e-09	-0.584729	Whole_Blood	0.000214846	cis	protein_coding	6	HLA-DQA2
chr6_32461526_G_A_b38	ENSG00000232629.8	6.03602	1.81098e-08	0.491478	Whole_Blood	0.000596138	cis	protein_coding	6	HLA-DQB2
chr6_29948691_C_T_b38	ENSG00000204642.13	-6.02804	1.88092e-08	-0.517699	Whole_Blood	0.000619143	cis	protein_coding	6	HLA-F
chr6_31361306_G_A_b38	ENSG00000204520.12	-6.00736	2.07465e-08	-0.38581	Whole_Blood	0.000682872	cis	protein_coding	6	MICA
chr6_32607881_G_C_b38	ENSG00000237541.3	-5.67562	9.77471e-08	-0.530852	Whole_Blood	0.00321695	cis	protein_coding	6	HLA-DQA2
chr6_32680443_T_C_b38	ENSG00000196735.11	-5.22067	7.58355e-07	-0.225368	Whole_Blood	0.0249537	cis	protein_coding	6	HLA-DQA1
chr6_32636375_A_G_b38	ENSG00000237541.3	4.9339	2.62385e-06	0.486153	Whole_Blood	0.0863143	cis	protein_coding	6	HLA-DQA2
chr6_43021319_T_C_b38	ENSG00000124587.13	5.81433	5.14033e-08	0.552729	Whole_Blood	0.00169189	cis	protein_coding	6	PEX6
chr6_3111722_C_T_b38	ENSG00000137267.5	-7.37029	2.38213e-11	-0.621693	Whole_Blood	7.84458e-07	cis	protein_coding	6	TUBB2A
chr6_152999285_AAGG_A_b38	ENSG00000112031.15	-7.43156	1.73536e-11	-0.491697	Whole_Blood	5.7149e-07	cis	protein_coding	6	MTRF1L
chr6_28244970_G_A_b38	ENSG00000137185.11	-5.14001	1.07962e-06	-0.356887	Whole_Blood	0.0355238	cis	protein_coding	6	ZSCAN9
chr6_87633600_T_C_b38	ENSG00000164414.17	5.76791	6.37937e-08	0.194869	Whole_Blood	0.00209964	cis	protein_coding	6	SLC35A1
chr6_32541556_C_T_b38	ENSG00000179344.16	-9.01824	3.71282e-15	-0.525818	Whole_Blood	1.223e-10	cis	protein_coding	6	HLA-DQB1
chr6_32714430_T_G_b38	ENSG00000179344.16	-6.654	8.98351e-10	-0.429686	Whole_Blood	2.95764e-05	cis	protein_coding	6	HLA-DQB1
chr6_32461526_G_A_b38	ENSG00000179344.16	-6.51346	1.79918e-09	-0.408922	Whole_Blood	5.92326e-05	cis	protein_coding	6	HLA-DQB1
chr6_32459971_C_T_b38	ENSG00000237541.3	6.08412	1.44049e-08	0.596493	Whole_Blood	0.000474208	cis	protein_coding	6	HLA-DQA2
chr6_32459971_C_T_b38	ENSG00000232629.8	6.08065	1.46451e-08	0.50899	Whole_Blood	0.000482102	cis	protein_coding	6	HLA-DQB2
chr6_32082290_T_C_b38	ENSG00000237541.3	5.08747	1.35662e-06	0.467782	Whole_Blood	0.0446356	cis	protein_coding	6	HLA-DQA2
chr6_155226948_C_T_b38	ENSG00000146426.17	7.89784	1.51585e-12	0.590895	Whole_Blood	4.99229e-08	cis	protein_coding	6	TIAM2
chr6_28806206_A_C_b38	ENSG00000204713.10	5.32331	4.81642e-07	0.241446	Whole_Blood	0.0158494	cis	protein_coding	6	TRIM27
chr6_28929856_G_T_b38	ENSG00000204713.10	5.25545	6.506e-07	0.224884	Whole_Blood	0.0214087	cis	protein_coding	6	TRIM27
chr6_166259584_G_T_b38	ENSG00000060762.18	4.9754	2.19807e-06	0.251731	Whole_Blood	0.0723121	cis	protein_coding	6	MPC1
chr6_32669525_G_A_b38	ENSG00000231852.6	5.38951	3.58442e-07	1.05351	Whole_Blood	0.011796	cis	protein_coding	6	CYP21A2
chr6_95598046_A_AT_b38	ENSG00000172469.15	-5.36397	4.01804e-07	-0.238575	Whole_Blood	0.0132226	cis	protein_coding	6	MANEA
chr6_39139698_C_G_b38	ENSG00000112167.9	-5.07493	1.43233e-06	-0.284081	Whole_Blood	0.0471237	cis	protein_coding	6	SAYSD1
chr6_32598372_G_A_b38	ENSG00000232629.8	8.9921	4.27984e-15	0.64735	Whole_Blood	1.40974e-10	cis	protein_coding	6	HLA-DQB2
chr6_109544468_C_T_b38	ENSG00000135587.8	5.47991	2.38678e-07	0.38822	Whole_Blood	0.0078549	cis	protein_coding	6	SMPD2
chr6_30932887_T_C_b38	ENSG00000137411.16	11.7726	9.71841e-22	0.384495	Whole_Blood	3.20163e-17	cis	protein_coding	6	VARS2
chr6_31452169_C_T_b38	ENSG00000204366.3	8.57912	4.00145e-14	1.35909	Whole_Blood	1.318e-09	cis	protein_coding	6	ZBTB12
chr6_26458297_C_G_b38	ENSG00000112763.15	-7.87243	1.73315e-12	-0.321994	Whole_Blood	5.70779e-08	cis	protein_coding	6	BTN2A1
chr6_31353407_T_C_b38	ENSG00000204520.12	-5.05343	1.57181e-06	-0.591006	Whole_Blood	0.0517111	cis	protein_coding	6	MICA
chr7_1141503_C_T_b38	ENSG00000164849.9	6.24298	6.72264e-09	0.27809	Whole_Blood	0.000131266	cis	protein_coding	7	GPR146
chr7_6436200_C_T_b38	ENSG00000164535.14	7.31796	3.11985e-11	0.423937	Whole_Blood	6.09337e-07	cis	protein_coding	7	DAGLB
chr7_73865690_C_T_b38	ENSG00000165171.10	-5.7854	5.88163e-08	-0.52304	Whole_Blood	0.00114833	cis	protein_coding	7	WBSCR27
chr7_100512701_C_T_b38	ENSG00000121716.20	6.19398	8.51259e-09	0.316824	Whole_Blood	0.000166208	cis	protein_coding	7	PILRB
chr7_99963243_G_C_b38	ENSG00000146833.15	5.14559	1.05368e-06	0.248241	Whole_Blood	0.0205667	cis	protein_coding	7	TRIM4
chr7_158716363_C_A_b38	ENSG00000117868.15	-4.88907	3.17384e-06	-0.199092	Whole_Blood	0.0619439	cis	protein_coding	7	ESYT2
chr7_76514308_G_A_b38	ENSG00000146707.14	8.54319	4.85534e-14	0.681078	Whole_Blood	9.48345e-10	cis	protein_coding	7	POMZP3
chr7_66126218_A_G_b38	ENSG00000169919.16	6.73364	6.04405e-10	0.421229	Whole_Blood	1.18028e-05	cis	protein_coding	7	GUSB
chr7_1109353_C_T_b38	ENSG00000178381.11	-5.68084	9.54228e-08	-0.333419	Whole_Blood	0.00186294	cis	protein_coding	7	ZFAND2A
chr7_6831300_T_TTTCTC_b38	ENSG00000146574.15	-9.63539	1.27262e-16	-0.622221	Whole_Blood	2.4858e-12	cis	protein_coding	7	CCZ1B
chr7_43897738_C_T_b38	ENSG00000122678.16	5.52289	1.96471e-07	0.407023	Whole_Blood	0.00383551	cis	protein_coding	7	POLM
chr7_143405136_G_T_b38	ENSG00000159840.15	7.27221	3.9478e-11	0.254798	Whole_Blood	7.71006e-07	cis	protein_coding	7	ZYX
chr7_21938690_A_G_b38	ENSG00000164649.19	5.38612	3.63932e-07	0.413678	Whole_Blood	0.00710431	cis	protein_coding	7	CDCA7L
chr7_28677231_A_G_b38	ENSG00000146592.16	-5.20495	8.12591e-07	-0.168713	Whole_Blood	0.0158618	cis	protein_coding	7	CREB5
chr7_55887300_G_C_b38	ENSG00000106153.12	-7.13129	8.12301e-11	-0.3117	Whole_Blood	1.58634e-06	cis	protein_coding	7	CHCHD2
chr7_102447955_A_G_b38	ENSG00000161036.12	6.48896	2.02949e-09	0.662705	Whole_Blood	3.96298e-05	cis	protein_coding	7	LRWD1
chr7_105226025_T_A_b38	ENSG00000135250.16	-4.97379	2.21324e-06	-0.197666	Whole_Blood	0.043198	cis	protein_coding	7	SRPK2
chr8_100137433_G_A_b38	ENSG00000104450.12	-5.53541	1.8561e-07	-0.294588	Whole_Blood	0.0028597	cis	protein_coding	8	SPAG1
chr8_66450629_A_G_b38	ENSG00000147576.15	6.04435	1.74066e-08	0.236849	Whole_Blood	0.000268201	cis	protein_coding	8	ADHFE1
chr8_18051814_G_A_b38	ENSG00000104763.18	-6.94658	2.07498e-10	-0.233724	Whole_Blood	3.19755e-06	cis	protein_coding	8	ASAH1
chr8_56212711_T_C_b38	ENSG00000170791.17	5.22288	7.51016e-07	0.279635	Whole_Blood	0.0115702	cis	protein_coding	8	CHCHD7
chr8_725683_C_T_b38	ENSG00000104714.13	6.54809	1.51714e-09	0.876096	Whole_Blood	2.33776e-05	cis	protein_coding	8	ERICH1
chr8_142639191_G_A_b38	ENSG00000234616.8	-4.88519	3.22639e-06	-0.168809	Whole_Blood	0.0497025	cis	protein_coding	8	JRK
chr9_94499290_G_A_b38	ENSG00000232063.1	4.30646	3.41055e-05	0.457049	Whole_Blood	0.0311042	cis	lincRNA	9	RP11-307E17.8
chr9_68570497_G_A_b38	ENSG00000154330.12	-5.50906	2.09184e-07	-0.509076	Whole_Blood	0.00475307	cis	protein_coding	9	PGM5
chr9_34525050_T_A_b38	ENSG00000164978.17	4.86863	3.46029e-06	0.48763	Whole_Blood	0.0786005	cis	protein_coding	9	NUDT2
chr9_37425245_C_G_b38	ENSG00000137106.17	-6.64264	9.50467e-10	-0.516132	Whole_Blood	2.16032e-05	cis	protein_coding	9	GRHPR
chr9_113373918_C_T_b38	ENSG00000119431.9	6.90944	2.50263e-10	0.416659	Whole_Blood	5.68847e-06	cis	protein_coding	9	HDHD3
chr9_109353249_T_A_b38	ENSG00000095203.14	6.19753	8.36856e-09	0.886501	Whole_Blood	0.000190176	cis	protein_coding	9	EPB41L4B
chr9_127423429_A_T_b38	ENSG00000196152.10	-5.59309	1.42721e-07	-0.273444	Whole_Blood	0.00324305	cis	protein_coding	9	ZNF79
chr9_88254_T_C_b38	ENSG00000181404.15	-7.04513	1.25957e-10	-0.634869	Whole_Blood	2.86313e-06	cis	protein_coding	9	WASHC1
chr9_134081014_T_C_b38	ENSG00000169925.16	-5.09248	1.32748e-06	-0.22907	Whole_Blood	0.030159	cis	protein_coding	9	BRD3
chr9_94306276_C_G_b38	ENSG00000148110.15	6.36535	3.71456e-09	0.456538	Whole_Blood	8.44171e-05	cis	protein_coding	9	MFSD14B
chr9_32994502_T_G_b38	ENSG00000122692.8	4.8712	3.42305e-06	0.169823	Whole_Blood	0.0777613	cis	protein_coding	9	SMU1
chr9_34369684_CTGAGA_C_b38	ENSG00000164978.17	9.19204	1.44063e-15	0.668786	Whole_Blood	3.27485e-11	cis	protein_coding	9	NUDT2
chr9_133370907_C_A_b38	ENSG00000148297.15	5.18118	9.01879e-07	0.299244	Whole_Blood	0.0204907	cis	protein_coding	9	MED22
chr9_98127058_G_T_b38	ENSG00000106789.12	-5.60971	1.32273e-07	-0.57467	Whole_Blood	0.00300577	cis	protein_coding	9	CORO2A
chr9_131735209_G_A_b38	ENSG00000107263.18	-5.18163	9.00093e-07	-0.283601	Whole_Blood	0.020451	cis	protein_coding	9	RAPGEF1
chr9_100303602_C_T_b38	ENSG00000119509.12	6.40235	3.10147e-09	0.334839	Whole_Blood	7.04901e-05	cis	protein_coding	9	INVS
chr9_34649445_A_G_b38	ENSG00000137070.17	6.38246	3.41749e-09	0.378089	Whole_Blood	7.76694e-05	cis	protein_coding	9	IL11RA
chr9_105963286_T_C_b38	ENSG00000095209.11	-5.00253	1.95682e-06	-0.411279	Whole_Blood	0.044455	cis	protein_coding	9	TMEM38B
chr9_136493394_C_T_b38	ENSG00000148396.18	4.86869	3.45948e-06	0.227439	Whole_Blood	0.0785856	cis	protein_coding	9	SEC16A
chr21_30188505_C_A_b38	ENSG00000041988.15	-5.91978	3.13714e-08	-0.378974	Whole_Blood	0.0348626	trans	protein_coding	1	THAP3
chr4_80240926_C_T_b38	ENSG00000233791.5	6.09508	1.36712e-08	0.550754	Whole_Blood	0.0029688	trans	lincRNA	1	LINC01136
chr6_149631873_C_T_b38	ENSG00000116750.13	5.99947	2.15375e-08	0.305874	Whole_Blood	0.0846414	trans	protein_coding	1	UCHL5
chr14_98345830_A_C_b38	ENSG00000224914.3	5.8626	4.10258e-08	0.863135	Whole_Blood	0.00228772	trans	lincRNA	10	LINC00863
chr17_7318388_G_T_b38	ENSG00000253626.3	6.7088	6.84052e-10	0.680809	Whole_Blood	0.000708305	trans	protein_coding	10	EIF5AL1
chr5_164119767_C_G_b38	ENSG00000261671.1	-5.12383	1.15847e-06	-0.497962	Whole_Blood	0.0938835	trans	lincRNA	10	RP11-573G6.6
chr7_131540503_G_A_b38	ENSG00000224934.2	-5.66651	1.01928e-07	-0.643145	Whole_Blood	0.00828994	trans	lincRNA	10	RP11-441O15.3
chr1_63633239_T_C_b38	ENSG00000132259.12	6.05137	1.68352e-08	0.391088	Whole_Blood	0.0718683	trans	protein_coding	11	CNGA4
chr13_67356011_C_T_b38	ENSG00000229719.5	-5.6036	1.36022e-07	-0.484246	Whole_Blood	0.0122709	trans	lincRNA	11	MIR194-2HG
chr18_52899850_T_A_b38	ENSG00000175773.12	-5.34402	4.3922e-07	-1.02143	Whole_Blood	0.0384133	trans	lincRNA	11	RP11-121M22.1
chr2_11413567_ACAAC_A_b38	ENSG00000255933.1	5.41637	3.17777e-07	0.480405	Whole_Blood	0.0503728	trans	lincRNA	12	RP11-495K9.5
chr8_129368553_T_G_b38	ENSG00000257698.1	-5.34819	4.31118e-07	-0.58841	Whole_Blood	0.0595572	trans	lincRNA	12	RP11-620J15.3
chr11_3204472_G_A_b38	ENSG00000134884.13	5.62586	1.22846e-07	0.179715	Whole_Blood	0.0932561	trans	protein_coding	13	ARGLU1
chr8_98354238_C_T_b38	ENSG00000274922.1	5.61521	1.28988e-07	0.354179	Whole_Blood	0.00729322	trans	lincRNA	13	RP11-88E10.5
chr19_11402150_A_G_b38	ENSG00000232774.7	5.36926	3.92434e-07	0.640385	Whole_Blood	0.028734	trans	lincRNA	14	FLJ22447
chr21_41065997_T_C_b38	ENSG00000255002.1	4.99989	1.97914e-06	0.934954	Whole_Blood	0.0763096	trans	lincRNA	14	CTD-2509G16.2
chr22_44834843_TA_T_b38	ENSG00000047346.12	-5.57511	1.54924e-07	-0.277109	Whole_Blood	0.0687224	trans	protein_coding	15	FAM214A
chr6_21231313_AT_A_b38	ENSG00000245719.1	5.31649	4.96457e-07	0.403878	Whole_Blood	0.0499451	trans	lincRNA	15	RP11-34F13.2
chr7_54680887_TCTTTCTCCCTATTA_T_b38	ENSG00000261064.1	-5.19112	8.63453e-07	-0.566963	Whole_Blood	0.065764	trans	lincRNA	15	RP11-1000B6.3
chr8_129424523_C_T_b38	ENSG00000166716.9	5.95633	2.64082e-08	0.196662	Whole_Blood	0.031958	trans	protein_coding	15	ZNF592
chr1_205948375_A_G_b38	ENSG00000274220.1	5.40025	3.41606e-07	0.642346	Whole_Blood	0.0780543	trans	lincRNA	16	RP11-77K12.9
chr13_78691744_G_A_b38	ENSG00000232748.3	-5.36417	4.0146e-07	-0.606164	Whole_Blood	0.0422557	trans	lincRNA	16	RP11-196G11.6
chr14_32961562_A_G_b38	ENSG00000169951.9	-5.78764	5.82062e-08	-0.600376	Whole_Blood	0.0794717	trans	protein_coding	16	ZNF764
chr18_10300054_G_T_b38	ENSG00000135686.12	-5.87853	3.8076e-08	-0.37304	Whole_Blood	0.0550275	trans	protein_coding	16	KLHL36
chr19_1277071_G_T_b38	ENSG00000260884.1	5.30116	5.31435e-07	0.820388	Whole_Blood	0.0426025	trans	lincRNA	16	AC009120.5
chr20_40029340_T_C_b38	ENSG00000277369.1	-5.13992	1.08005e-06	-0.404877	Whole_Blood	0.0875684	trans	lincRNA	16	RP11-486I11.2
chr3_31799532_GT_G_b38	ENSG00000260953.1	5.44843	2.75101e-07	0.774032	Whole_Blood	0.056458	trans	lincRNA	16	RP11-426C22.6
chr8_92935861_C_T_b38	ENSG00000260953.1	5.42453	3.06339e-07	0.914175	Whole_Blood	0.0458504	trans	lincRNA	16	RP11-426C22.6
chr12_29437642_ACT_A_b38	ENSG00000262006.1	-5.73119	7.56309e-08	-1.01881	Whole_Blood	0.0125778	trans	lincRNA	17	RP11-700H6.4
chr15_92510305_C_A_b38	ENSG00000087995.15	5.88094	3.76486e-08	0.412225	Whole_Blood	0.0586156	trans	protein_coding	17	METTL2A
chr3_190450740_T_G_b38	ENSG00000185156.5	-6.10249	1.31957e-08	-0.366553	Whole_Blood	0.0465853	trans	protein_coding	17	MFSD6L
chr3_175852985_A_T_b38	ENSG00000239704.10	-6.28975	5.36232e-09	-0.319627	Whole_Blood	0.0189308	trans	protein_coding	17	CDRT4
chr14_45917841_T_A_b38	ENSG00000274918.1	-5.37274	3.86373e-07	-0.467622	Whole_Blood	0.0165569	trans	lincRNA	18	RP11-54G14.1
chr14_46989075_C_T_b38	ENSG00000196628.15	-5.73468	7.44184e-08	-0.394905	Whole_Blood	0.0314055	trans	protein_coding	18	TCF4
chr17_15159248_C_A_b38	ENSG00000074695.5	-5.86432	4.06986e-08	-0.294342	Whole_Blood	0.0181414	trans	protein_coding	18	LMAN1
chr22_48957745_T_C_b38	ENSG00000101782.14	5.50774	2.10442e-07	0.430576	Whole_Blood	0.046089	trans	protein_coding	18	RIOK3
chr3_70354049_A_T_b38	ENSG00000264575.1	-5.22485	7.44531e-07	-0.458983	Whole_Blood	0.0657183	trans	lincRNA	18	LINC00526
chr14_80466948_G_A_b38	ENSG00000268658.5	5.51871	2.00232e-07	0.406279	Whole_Blood	0.018658	trans	lincRNA	19	LINC00664
chr15_75662694_C_T_b38	ENSG00000205786.8	5.47612	2.42806e-07	0.340323	Whole_Blood	0.0174366	trans	lincRNA	19	LINC01531
chr22_41357599_G_A_b38	ENSG00000268568.1	-5.12458	1.15468e-06	-0.560451	Whole_Blood	0.0568194	trans	lincRNA	19	AC007228.9
chr22_22130206_G_T_b38	ENSG00000178201.4	-6.25067	6.47781e-09	-1.03393	Whole_Blood	0.00722804	trans	protein_coding	19	VN1R1
chr12_70444073_G_A_b38	ENSG00000068724.15	6.28568	5.469e-09	0.4841	Whole_Blood	0.0105365	trans	protein_coding	2	TTC7A
chr12_68114875_T_A_b38	ENSG00000162994.15	5.87824	3.81282e-08	1.36817	Whole_Blood	0.0734577	trans	protein_coding	2	CLHC1
chr14_20485383_A_C_b38	ENSG00000272667.1	5.96577	2.52573e-08	0.507555	Whole_Blood	0.00303348	trans	lincRNA	2	RP11-395A13.2
chr18_4332833_T_C_b38	ENSG00000171055.14	-5.90482	3.36566e-08	-0.307151	Whole_Blood	0.0489021	trans	protein_coding	2	FEZ2
chr4_8840099_T_C_b38	ENSG00000138411.10	-5.905	3.36289e-08	-0.406619	Whole_Blood	0.0833911	trans	protein_coding	2	HECW2
chr8_79161206_T_TAA_b38	ENSG00000236255.1	-5.42826	3.01247e-07	-0.471843	Whole_Blood	0.0550899	trans	lincRNA	2	AC009404.2
chr8_79160252_A_G_b38	ENSG00000236255.1	-5.42826	3.01247e-07	-0.471843	Whole_Blood	0.0550899	trans	lincRNA	2	AC009404.2
chr1_168987057_T_C_b38	ENSG00000196396.9	5.90871	3.30467e-08	0.233201	Whole_Blood	0.0581436	trans	protein_coding	20	PTPN1
chr17_682850_A_ATTAGATAGGCTACAGAGGAGGGGAT_b38	ENSG00000235621.8	-5.15368	1.01712e-06	-0.523305	Whole_Blood	0.0621615	trans	lincRNA	20	LINC00494
chr18_51625163_T_C_b38	ENSG00000125991.19	5.68226	9.48014e-08	0.232002	Whole_Blood	0.0657416	trans	protein_coding	20	ERGIC3
chr22_29854371_A_G_b38	ENSG00000053438.8	-5.56864	1.59565e-07	-0.889144	Whole_Blood	0.0635965	trans	protein_coding	20	NNAT
chr4_64696495_T_C_b38	ENSG00000235621.8	-5.27572	5.94832e-07	-0.522608	Whole_Blood	0.061408	trans	lincRNA	20	LINC00494
chr5_66430956_C_T_b38	ENSG00000260032.1	5.17791	9.1489e-07	0.203076	Whole_Blood	0.0991695	trans	lincRNA	20	NORAD
chr1_26609222_A_G_b38	ENSG00000166265.11	5.89627	3.50352e-08	1.06212	Whole_Blood	0.0261762	trans	protein_coding	21	CYYR1
chr10_6724166_AAAT_A_b38	ENSG00000237989.1	-5.10408	1.26235e-06	-0.263779	Whole_Blood	0.0861313	trans	lincRNA	21	LINC01679
chr12_3341212_A_AGT_b38	ENSG00000234509.1	5.13459	1.10545e-06	0.456444	Whole_Blood	0.0898954	trans	lincRNA	21	AP000253.1
chr13_108814735_AT_A_b38	ENSG00000142185.16	7.62815	6.24407e-12	0.967412	Whole_Blood	2.19479e-06	trans	protein_coding	21	TRPM2
chr13_108821567_G_A_b38	ENSG00000142185.16	6.00342	2.11381e-08	0.878079	Whole_Blood	0.00743	trans	protein_coding	21	TRPM2
chr15_35957597_T_C_b38	ENSG00000160226.15	5.69223	9.05434e-08	0.261691	Whole_Blood	0.0272832	trans	protein_coding	21	C21orf2
chr22_50396611_G_A_b38	ENSG00000227456.7	5.07911	1.40664e-06	0.471056	Whole_Blood	0.0348017	trans	lincRNA	21	LINC00310
chr7_34828300_A_G_b38	ENSG00000237232.7	5.27286	6.02422e-07	0.462071	Whole_Blood	0.0503805	trans	lincRNA	21	ZNF295-AS1
chr14_101948492_C_T_b38	ENSG00000244625.5	5.17342	9.33029e-07	0.704154	Whole_Blood	0.0640637	trans	lincRNA	22	MIATNB
chr14_89771352_A_G_b38	ENSG00000100105.17	-5.65422	1.07853e-07	-0.236702	Whole_Blood	0.0795558	trans	protein_coding	22	PATZ1
chr14_50795433_T_C_b38	ENSG00000183597.15	-6.04532	1.73266e-08	-0.260323	Whole_Blood	0.0127807	trans	protein_coding	22	TANGO2
chr14_50796695_T_A_b38	ENSG00000183597.15	-6.32882	4.43666e-09	-0.266651	Whole_Blood	0.00327263	trans	protein_coding	22	TANGO2
chr16_22412377_G_A_b38	ENSG00000138867.16	-5.78961	5.76766e-08	-0.424992	Whole_Blood	0.0432487	trans	protein_coding	22	GUCD1
chr16_12675322_G_C_b38	ENSG00000215193.12	6.08027	1.46718e-08	0.459521	Whole_Blood	0.0110016	trans	protein_coding	22	PEX26
chr19_33235671_G_A_b38	ENSG00000237476.1	-5.02109	1.80687e-06	-0.82293	Whole_Blood	0.0974515	trans	lincRNA	22	LINC01637
chr19_17024367_G_C_b38	ENSG00000100345.20	-5.84002	4.55971e-08	-0.407706	Whole_Blood	0.0263525	trans	protein_coding	22	MYH9
chr6_20099682_T_C_b38	ENSG00000075240.16	-5.80153	5.45616e-08	-0.792217	Whole_Blood	0.0739493	trans	protein_coding	22	GRAMD4
chr7_97280256_C_T_b38	ENSG00000100234.11	-5.73875	7.30301e-08	-0.476084	Whole_Blood	0.0877921	trans	protein_coding	22	TIMP3
chr9_84958341_C_T_b38	ENSG00000100311.16	-5.89791	3.47673e-08	-1.0766	Whole_Blood	0.0327922	trans	protein_coding	22	PDGFB
chr12_92035129_T_C_b38	ENSG00000273033.2	-5.03863	1.67543e-06	-0.329021	Whole_Blood	0.0896654	trans	lincRNA	3	LINC02035
chr12_130368306_G_A_b38	ENSG00000163923.9	-6.13206	1.14568e-08	-0.649822	Whole_Blood	0.0220377	trans	protein_coding	3	RPL39L
chr18_79917393_C_T_b38	ENSG00000163870.14	-6.11861	1.22179e-08	-0.525772	Whole_Blood	0.0172087	trans	protein_coding	3	TPRA1
chr20_12013584_C_T_b38	ENSG00000271843.1	5.00536	1.9332e-06	0.394361	Whole_Blood	0.0667263	trans	lincRNA	3	RP11-245J9.5
chr21_18687234_T_A_b38	ENSG00000161203.13	-5.63392	1.18391e-07	-0.286496	Whole_Blood	0.085025	trans	protein_coding	3	AP2M1
chr11_83998951_G_A_b38	ENSG00000245954.6	-5.10072	1.2809e-06	-0.539035	Whole_Blood	0.0840589	trans	lincRNA	4	RP11-18H21.1
chr19_52241555_A_G_b38	ENSG00000171564.11	5.64065	1.14789e-07	0.60363	Whole_Blood	0.0793919	trans	protein_coding	4	FGB
chr3_50945484_T_C_b38	ENSG00000184178.15	5.94906	2.73301e-08	0.614916	Whole_Blood	0.0471267	trans	protein_coding	4	SCFD2
chr9_133554049_C_T_b38	ENSG00000269893.6	-5.31846	4.92137e-07	-0.260864	Whole_Blood	0.0351312	trans	lincRNA	4	SNHG8
chr18_57542966_G_A_b38	ENSG00000145632.14	5.77345	6.21753e-08	0.63605	Whole_Blood	0.0688977	trans	protein_coding	5	PLK2
chr19_35429662_AC_A_b38	ENSG00000204628.11	-6.18662	8.81916e-09	-0.330107	Whole_Blood	0.00894646	trans	protein_coding	5	RACK1
chr2_222987635_G_A_b38	ENSG00000133706.17	5.91051	3.27688e-08	0.175145	Whole_Blood	0.0799661	trans	protein_coding	5	LARS
chr3_155027017_C_T_b38	ENSG00000245812.2	5.26099	6.3487e-07	0.820377	Whole_Blood	0.0834511	trans	lincRNA	5	LINC02202
chr4_138271270_A_G_b38	ENSG00000272112.1	-5.38847	3.60125e-07	-0.483292	Whole_Blood	0.0485571	trans	lincRNA	5	CTB-113P19.5
chr11_3641791_G_A_b38	ENSG00000120254.15	5.86865	3.98806e-08	0.409629	Whole_Blood	0.0916837	trans	protein_coding	6	MTHFD1L
chr13_97641858_T_C_b38	ENSG00000233967.6	5.17863	9.12031e-07	0.895479	Whole_Blood	0.0830304	trans	lincRNA	6	RP11-250B2.3
chr18_11362588_C_T_b38	ENSG00000277075.2	6.18156	9.03597e-09	0.326131	Whole_Blood	0.0138672	trans	protein_coding	6	HIST1H2AE
chr5_74169444_A_G_b38	ENSG00000111801.15	-5.97422	2.4269e-08	-0.195612	Whole_Blood	0.0660601	trans	protein_coding	6	BTN3A3
chr15_93156598_A_G_b38	ENSG00000230733.2	5.18249	8.96714e-07	0.192662	Whole_Blood	0.0581905	trans	lincRNA	7	AC092171.4
chr2_176509454_A_G_b38	ENSG00000136273.11	5.90809	3.31432e-08	0.44115	Whole_Blood	0.0853724	trans	protein_coding	7	HUS1
chr11_4991362_C_T_b38	ENSG00000120533.12	5.95237	2.69067e-08	0.221648	Whole_Blood	0.0346474	trans	protein_coding	8	ENY2
chr14_70684946_C_T_b38	ENSG00000260428.2	5.92635	3.04166e-08	0.48688	Whole_Blood	0.0286682	trans	protein_coding	8	SCX
chr19_9937662_T_C_b38	ENSG00000176595.3	5.65763	1.06178e-07	0.428649	Whole_Blood	0.079583	trans	protein_coding	8	KBTBD11
chr20_4089213_C_T_b38	ENSG00000254054.2	5.18074	9.03619e-07	0.869068	Whole_Blood	0.0541186	trans	lincRNA	8	RP11-156K13.3
chr20_56838406_G_A_b38	ENSG00000240247.7	-5.78313	5.94406e-08	-0.277021	Whole_Blood	0.0469153	trans	protein_coding	8	DEFA1B
chr3_60743382_C_T_b38	ENSG00000282021.1	-5.50855	2.09666e-07	-0.457574	Whole_Blood	0.0286253	trans	lincRNA	8	CTD-2336O2.3
chr4_4855052_T_C_b38	ENSG00000168672.3	-5.82064	4.99138e-08	-0.275889	Whole_Blood	0.0899463	trans	protein_coding	8	FAM84B
chr10_29000102_C_T_b38	ENSG00000270755.1	-5.22861	7.3233e-07	-0.415461	Whole_Blood	0.0568215	trans	lincRNA	9	RP11-138E2.1
chr16_2430428_G_C_b38	ENSG00000148204.11	-5.71549	8.13264e-08	-0.527929	Whole_Blood	0.0883621	trans	protein_coding	9	CRB2
chr19_35363050_T_C_b38	ENSG00000106714.17	-5.65474	1.07597e-07	-0.654448	Whole_Blood	0.0958227	trans	protein_coding	9	CNTNAP3
chr1_212861376_T_C_b38	ENSG00000198468.7	14.3885	9.98131e-25	1.03673	Thyroid	3.44156e-21	cis	lincRNA	1	FLVCR1-AS1
chr1_200552284_G_A_b38	ENSG00000260088.1	-4.92042	4.05202e-06	-0.560922	Thyroid	0.0139511	cis	lincRNA	1	RP11-92G12.3
chr1_200500388_AT_A_b38	ENSG00000260088.1	4.88355	4.69366e-06	0.605887	Thyroid	0.0161556	cis	lincRNA	1	RP11-92G12.3
chr1_817341_A_G_b38	ENSG00000225880.5	-7.85187	9.88722e-12	-0.543057	Thyroid	3.40813e-08	cis	lincRNA	1	LINC00115
chr1_817341_A_G_b38	ENSG00000237491.8	-4.71992	8.95147e-06	-0.504545	Thyroid	0.030802	cis	lincRNA	1	RP11-206L10.9
chr1_74734289_T_C_b38	ENSG00000272864.1	-5.13759	1.68621e-06	-0.508373	Thyroid	0.00580898	cis	lincRNA	1	RP11-17E13.2
chr1_212258089_A_G_b38	ENSG00000226251.5	4.93458	3.82897e-06	0.547093	Thyroid	0.013187	cis	lincRNA	1	RP11-15I11.3
chr1_234728467_C_T_b38	ENSG00000282097.1	-7.04243	4.17162e-10	-0.791906	Thyroid	1.43754e-06	cis	lincRNA	1	RP4-781K5.7
chr1_149746097_A_C_b38	ENSG00000150337.13	5.60782	2.38226e-07	0.5229	Thyroid	0.0089461	cis	protein_coding	1	FCGR1A
chr1_1669613_G_A_b38	ENSG00000189339.11	-16.4163	2.2122e-28	-1.07438	Thyroid	8.31078e-24	cis	protein_coding	1	SLC35E2B
chr1_19355642_T_C_b38	ENSG00000077549.17	-5.80202	1.03961e-07	-0.279143	Thyroid	0.00390457	cis	protein_coding	1	CAPZB
chr1_156254513_T_C_b38	ENSG00000198952.8	-5.37364	6.37342e-07	-0.227499	Thyroid	0.0239328	cis	protein_coding	1	SMG5
chr1_28060670_T_C_b38	ENSG00000158161.15	5.22038	1.20146e-06	0.435363	Thyroid	0.045115	cis	protein_coding	1	EYA3
chr1_247323119_G_C_b38	ENSG00000162714.12	-10.2687	1.1462e-16	-0.510215	Thyroid	4.30582e-12	cis	protein_coding	1	ZNF496
chr1_85632513_T_G_b38	ENSG00000117174.10	6.24877	1.48263e-08	0.42887	Thyroid	0.00055689	cis	protein_coding	1	ZNHIT6
chr1_63414754_A_C_b38	ENSG00000142856.16	-6.05832	3.42279e-08	-0.741076	Thyroid	0.0012856	cis	protein_coding	1	ITGB3BP
chr1_85779480_A_T_b38	ENSG00000117174.10	-5.95326	5.4088e-08	-0.375059	Thyroid	0.00203149	cis	protein_coding	1	ZNHIT6
chr1_85762660_A_G_b38	ENSG00000117174.10	-5.70067	1.60479e-07	-0.371018	Thyroid	0.00602679	cis	protein_coding	1	ZNHIT6
chr1_161394100_T_C_b38	ENSG00000143252.14	-5.06371	2.27682e-06	-0.443079	Thyroid	0.0854923	cis	protein_coding	1	SDHC
chr1_1665581_C_G_b38	ENSG00000189339.11	-13.9494	6.6064e-24	-1.00529	Thyroid	2.48183e-19	cis	protein_coding	1	SLC35E2B
chr1_173575390_T_G_b38	ENSG00000117592.8	5.7378	1.36927e-07	0.258584	Thyroid	0.00514241	cis	protein_coding	1	PRDX6
chr1_153611856_G_GGTTGTGAGGTAACCC_b38	ENSG00000189334.8	7.01569	4.71367e-10	0.41343	Thyroid	1.77059e-05	cis	protein_coding	1	S100A14
chr1_150367583_G_GTAAC_b38	ENSG00000266472.5	8.15298	2.41765e-12	0.404246	Thyroid	9.08191e-08	cis	protein_coding	1	MRPS21
chr1_21515204_T_C_b38	ENSG00000142794.18	-5.43935	4.84446e-07	-0.711288	Thyroid	0.0181919	cis	protein_coding	1	NBPF3
chr1_74077243_T_C_b38	ENSG00000254685.6	-5.75134	1.29217e-07	-0.304914	Thyroid	0.00485301	cis	protein_coding	1	FPGT
chr1_19156715_A_G_b38	ENSG00000127463.13	-7.46629	5.93493e-11	-0.495328	Thyroid	2.2294e-06	cis	protein_coding	1	EMC1
chr1_38992182_C_T_b38	ENSG00000168653.10	5.65924	1.91479e-07	0.287361	Thyroid	0.00719079	cis	protein_coding	1	NDUFS5
chr1_150901205_ATTC_A_b38	ENSG00000163131.10	-6.54026	4.05313e-09	-0.442265	Thyroid	0.000152244	cis	protein_coding	1	CTSS
chr1_161398092_TA_T_b38	ENSG00000143252.14	-5.02995	2.60988e-06	-0.445296	Thyroid	0.0979959	cis	protein_coding	1	SDHC
chr10_3147188_C_T_b38	ENSG00000232229.5	-6.04677	3.59996e-08	-0.478515	Thyroid	0.00504757	intrachrom_trans	lincRNA	10	LINC00865
chr10_32579866_A_G_b38	ENSG00000273038.2	4.62328	1.30362e-05	0.343228	Thyroid	0.0249773	cis	lincRNA	10	RP11-479G22.8
chr10_4207892_A_G_b38	ENSG00000233117.2	-4.64535	1.1968e-05	-0.30456	Thyroid	0.0229427	cis	lincRNA	10	LINC00702
chr10_27305485_T_G_b38	ENSG00000260151.1	5.36934	6.48861e-07	1.21466	Thyroid	0.00124451	cis	lincRNA	10	RP11-748L13.6
chr10_26988479_G_A_b38	ENSG00000120539.14	7.14071	2.66009e-10	0.698529	Thyroid	5.86895e-06	cis	protein_coding	10	MASTL
chr10_75200552_A_G_b38	ENSG00000165637.13	-5.27161	9.72922e-07	-0.216782	Thyroid	0.0214607	cis	protein_coding	10	VDAC2
chr10_89427085_A_G_b38	ENSG00000152778.8	-5.98627	4.68602e-08	-0.528299	Thyroid	0.00103378	cis	protein_coding	10	IFIT5
chr10_119218251_G_A_b38	ENSG00000183605.16	6.38962	7.94132e-09	0.618314	Thyroid	0.000175201	cis	protein_coding	10	SFXN4
chr10_125794195_T_C_b38	ENSG00000188690.12	-5.17435	1.45104e-06	-0.337225	Thyroid	0.0320056	cis	protein_coding	10	UROS
chr10_70189031_T_C_b38	ENSG00000180817.11	5.29124	8.97155e-07	0.263088	Thyroid	0.0197903	cis	protein_coding	10	PPA1
chr10_100417971_G_A_b38	ENSG00000075826.16	5.95448	5.38022e-08	0.340596	Thyroid	0.00118688	cis	protein_coding	10	SEC31B
chr10_72554538_C_T_b38	ENSG00000148719.14	-5.02674	2.64395e-06	-0.245214	Thyroid	0.058315	cis	protein_coding	10	DNAJB12
chr11_107193488_C_T_b38	ENSG00000261098.1	4.54941	1.73275e-05	0.811925	Thyroid	0.0469055	cis	lincRNA	11	RP11-819C21.1
chr11_13211327_T_C_b38	ENSG00000251381.7	-4.40704	2.97754e-05	-1.21211	Thyroid	0.0805723	cis	lincRNA	11	LINC00958
chr11_13060184_G_C_b38	ENSG00000251381.7	-7.12593	2.84655e-10	-0.867326	Thyroid	7.71132e-07	cis	lincRNA	11	LINC00958
chr11_134762330_A_C_b38	ENSG00000251226.1	-5.26338	1.00655e-06	-0.686112	Thyroid	0.00272573	cis	lincRNA	11	RP11-469N6.1
chr11_74311118_A_G_b38	ENSG00000149380.11	-5.3381	7.3884e-07	-0.446549	Thyroid	0.0274568	cis	protein_coding	11	P4HA3
chr11_77484437_T_C_b38	ENSG00000149269.9	6.1981	1.85384e-08	0.332347	Thyroid	0.000689017	cis	protein_coding	11	PAK1
chr11_75021185_G_T_b38	ENSG00000166435.15	5.53078	3.29946e-07	0.59338	Thyroid	0.0122621	cis	protein_coding	11	XRRA1
chr11_124732351_T_C_b38	ENSG00000154146.12	5.08004	2.131e-06	0.363771	Thyroid	0.0791878	cis	protein_coding	11	NRGN
chr11_71414299_G_A_b38	ENSG00000172890.11	6.93864	6.69817e-10	0.333445	Thyroid	2.48964e-05	cis	protein_coding	11	NADSYN1
chr11_119040640_A_C_b38	ENSG00000160695.14	5.3463	7.14102e-07	0.364383	Thyroid	0.0265382	cis	protein_coding	11	VPS11
chr11_130889029_G_A_b38	ENSG00000120451.10	5.74405	1.33317e-07	0.538279	Thyroid	0.00495472	cis	protein_coding	11	SNX19
chr11_65781944_T_C_b38	ENSG00000173327.7	-6.13826	2.41186e-08	-0.407064	Thyroid	0.000896393	cis	protein_coding	11	MAP3K11
chr11_111790731_C_G_b38	ENSG00000137713.15	-6.5409	4.04155e-09	-0.619796	Thyroid	0.000150216	cis	protein_coding	11	PPP2R1B
chr11_3107686_G_A_b38	ENSG00000021762.19	7.1112	3.0453e-10	0.480574	Thyroid	1.13194e-05	cis	protein_coding	11	OSBPL5
chr11_113371579_T_C_b38	ENSG00000149292.16	-7.44248	6.626e-11	-0.627404	Thyroid	2.46295e-06	cis	protein_coding	11	TTC12
chr11_12230225_A_G_b38	ENSG00000133808.4	5.24835	1.07085e-06	0.437068	Thyroid	0.039794	cis	protein_coding	11	MICALCL
chr12_69153784_A_T_b38	ENSG00000275409.1	-5.93744	5.79299e-08	-0.836223	Thyroid	0.0135772	intrachrom_trans	lincRNA	12	RP11-131L12.4
chr12_11171340_G_C_b38	ENSG00000247157.6	-11.1207	2.16573e-18	-0.880763	Thyroid	8.89247e-15	cis	lincRNA	12	LINC01252
chr12_118433711_T_G_b38	ENSG00000275759.1	-4.63761	1.23323e-05	-0.450616	Thyroid	0.0506243	cis	lincRNA	12	RP11-131L12.3
chr12_98743352_T_TATC_b38	ENSG00000166130.14	7.17272	2.29681e-10	0.532756	Thyroid	7.05992e-06	cis	protein_coding	12	IKBIP
chr12_11171340_G_C_b38	ENSG00000121318.2	-5.83682	8.94997e-08	-0.516168	Thyroid	0.00275059	cis	protein_coding	12	TAS2R10
chr12_101695265_G_A_b38	ENSG00000111666.10	6.48559	5.1766e-09	0.476278	Thyroid	0.000159113	cis	protein_coding	12	CHPT1
chr12_4321174_AGCCGGCCGGCT_A_b38	ENSG00000078237.6	8.32461	1.08043e-12	0.863327	Thyroid	3.32113e-08	cis	protein_coding	12	TIGAR
chr12_120229296_G_T_b38	ENSG00000089154.10	5.9177	6.31045e-08	0.364093	Thyroid	0.00193945	cis	protein_coding	12	GCN1
chr12_120761088_C_G_b38	ENSG00000175970.10	5.08403	2.09681e-06	0.217611	Thyroid	0.064435	cis	protein_coding	12	UNC119B
chr12_94971041_G_T_b38	ENSG00000184752.12	-6.47684	5.38284e-09	-0.284227	Thyroid	0.000165447	cis	protein_coding	12	NDUFA12
chr12_120902796_G_A_b38	ENSG00000122971.8	-6.17908	2.01581e-08	-0.386748	Thyroid	0.000619559	cis	protein_coding	12	ACADS
chr12_132134023_A_G_b38	ENSG00000185163.9	-5.17399	1.4532e-06	-0.75554	Thyroid	0.0446582	cis	protein_coding	12	DDX51
chr12_69340861_A_C_b38	ENSG00000127337.6	-9.48833	4.49148e-15	-0.722563	Thyroid	1.38068e-10	cis	protein_coding	12	YEATS4
chr12_9726059_C_T_b38	ENSG00000184293.7	-5.36599	6.57984e-07	-0.419417	Thyroid	0.0202212	cis	protein_coding	12	CLECL1
chr13_110551134_A_G_b38	ENSG00000139832.4	-4.83828	5.61772e-06	-0.366575	Thyroid	0.0707103	cis	protein_coding	13	RAB20
chr13_50162113_TC_T_b38	ENSG00000123179.13	-5.33171	7.5869e-07	-0.790777	Thyroid	0.00955191	cis	protein_coding	13	EBPL
chr13_95289355_C_T_b38	ENSG00000125257.13	6.54923	3.89345e-09	0.718909	Thyroid	4.90263e-05	cis	protein_coding	13	ABCC4
chr13_52091250_CAA_C_b38	ENSG00000123191.14	-5.06822	2.23564e-06	-0.649914	Thyroid	0.0281445	cis	protein_coding	13	ATP7B
chr13_49630889_T_C_b38	ENSG00000136144.11	4.75942	7.66753e-06	0.259942	Thyroid	0.0965036	cis	protein_coding	13	RCBTB1
chr13_43880869_T_G_b38	ENSG00000151773.12	-6.71937	1.81074e-09	-0.84505	Thyroid	2.28027e-05	cis	protein_coding	13	CCDC122
chr13_101151876_A_G_b38	ENSG00000102452.15	-4.88646	4.63956e-06	-0.405444	Thyroid	0.0584027	cis	protein_coding	13	NALCN
chr13_113952221_T_C_b38	ENSG00000185989.10	4.75886	7.6845e-06	0.439357	Thyroid	0.0967095	cis	protein_coding	13	RASA3
chr13_31367808_A_G_b38	ENSG00000187676.7	-5.66949	1.83302e-07	-0.575664	Thyroid	0.00230795	cis	protein_coding	13	B3GLCT
chr14_101948492_C_T_b38	ENSG00000271780.1	6.17925	2.01426e-08	0.687157	Thyroid	5.84539e-05	cis	lincRNA	14	RP11-1017G21.5
chr14_36089040_G_C_b38	ENSG00000259104.2	5.48096	4.069e-07	0.399427	Thyroid	0.00118042	cis	lincRNA	14	PTCSC3
chr14_101948430_G_A_b38	ENSG00000271780.1	6.39643	7.70432e-09	0.679883	Thyroid	2.23656e-05	cis	lincRNA	14	RP11-1017G21.5
chr14_92170332_T_G_b38	ENSG00000165934.12	-5.01409	2.78244e-06	-0.345584	Thyroid	0.0692716	cis	protein_coding	14	CPSF2
chr14_55385269_A_G_b38	ENSG00000126775.8	5.0361	2.54588e-06	0.238489	Thyroid	0.0633849	cis	protein_coding	14	ATG14
chr14_24435396_G_A_b38	ENSG00000139899.10	-5.81655	9.76612e-08	-0.707777	Thyroid	0.00243206	cis	protein_coding	14	CBLN3
chr14_49750229_C_A_b38	ENSG00000165502.6	-4.97972	3.19524e-06	-0.431558	Thyroid	0.0795424	cis	protein_coding	14	RPL36AL
chr14_93218468_T_C_b38	ENSG00000170270.4	-5.00184	2.92319e-06	-0.363708	Thyroid	0.0727729	cis	protein_coding	14	GON7
chr14_96330817_T_C_b38	ENSG00000100744.14	-5.88657	7.22047e-08	-0.434973	Thyroid	0.00179826	cis	protein_coding	14	GSKIP
chr14_93119169_G_A_b38	ENSG00000100605.16	5.61059	2.35446e-07	0.466629	Thyroid	0.00586262	cis	protein_coding	14	ITPK1
chr14_20467918_A_G_b38	ENSG00000198805.11	-7.75482	1.55448e-11	-0.60032	Thyroid	3.87158e-07	cis	protein_coding	14	PNP
chr14_49557144_A_G_b38	ENSG00000165502.6	5.78899	1.09946e-07	0.354176	Thyroid	0.00273788	cis	protein_coding	14	RPL36AL
chr14_64948648_C_T_b38	ENSG00000258289.8	12.229	1.35302e-20	0.95891	Thyroid	3.37011e-16	cis	protein_coding	14	CHURC1
chr14_24118336_A_G_b38	ENSG00000100908.13	-5.39655	5.79317e-07	-0.465155	Thyroid	0.0144244	cis	protein_coding	14	EMC9
chr14_23936577_CA_C_b38	ENSG00000187630.15	-5.88046	7.41386e-08	-0.647035	Thyroid	0.00184635	cis	protein_coding	14	DHRS4L2
chr14_24417818_G_A_b38	ENSG00000139899.10	-5.76711	1.20771e-07	-0.904777	Thyroid	0.00300733	cis	protein_coding	14	CBLN3
chr14_95536371_A_G_b38	ENSG00000182512.4	5.19508	1.33294e-06	0.305266	Thyroid	0.0331876	cis	protein_coding	14	GLRX5
chr14_64388323_T_C_b38	ENSG00000100714.15	-7.95105	6.222e-12	-0.437774	Thyroid	1.54971e-07	cis	protein_coding	14	MTHFD1
chr15_92569570_A_G_b38	ENSG00000258647.5	5.71531	1.50754e-07	0.447741	Thyroid	0.000414575	cis	lincRNA	15	LINC00930
chr15_50933628_A_G_b38	ENSG00000273674.4	4.54388	1.76983e-05	0.462553	Thyroid	0.0486527	cis	lincRNA	15	CTD-2378E12.1
chr15_82214266_T_C_b38	ENSG00000188659.9	8.54026	3.91944e-13	1.50546	Thyroid	6.12805e-09	cis	protein_coding	15	SAXO2
chr15_82271650_C_T_b38	ENSG00000188659.9	-5.04741	2.43209e-06	-0.448146	Thyroid	0.0380087	cis	protein_coding	15	SAXO2
chr15_99748239_G_A_b38	ENSG00000183060.15	-5.42597	5.12342e-07	-0.585147	Thyroid	0.0080079	cis	protein_coding	15	LYSMD4
chr15_52567640_A_T_b38	ENSG00000128989.10	-6.00861	4.25165e-08	-0.411857	Thyroid	0.000664661	cis	protein_coding	15	ARPP19
chr15_41487062_A_G_b38	ENSG00000137806.8	5.38177	6.16132e-07	0.365137	Thyroid	0.00962953	cis	protein_coding	15	NDUFAF1
chr15_40038492_C_T_b38	ENSG00000140319.10	-5.83725	8.93343e-08	-0.320477	Thyroid	0.00139638	cis	protein_coding	15	SRP14
chr15_26859320_A_G_b38	ENSG00000186297.11	5.03189	2.58952e-06	0.54343	Thyroid	0.0404664	cis	protein_coding	15	GABRA5
chr15_84561969_T_G_b38	ENSG00000184206.11	6.66795	2.28347e-09	0.70424	Thyroid	3.56998e-05	cis	protein_coding	15	GOLGA6L4
chr15_56489057_G_A_b38	ENSG00000151575.14	-5.91518	6.37985e-08	-0.549649	Thyroid	0.000997298	cis	protein_coding	15	TEX9
chr16_87730661_A_T_b38	ENSG00000226180.3	5.9012	6.77794e-08	0.562058	Thyroid	0.000248615	cis	lincRNA	16	RP11-278A23.1
chr16_21726093_T_C_b38	ENSG00000260306.1	-5.75812	1.25519e-07	-0.571639	Thyroid	0.000460278	cis	lincRNA	16	RP11-645C24.5
chr16_2787999_C_T_b38	ENSG00000276791.1	9.86413	7.65616e-16	0.714469	Thyroid	2.80981e-12	cis	lincRNA	16	CTD-2270P14.5
chr16_3011867_G_C_b38	ENSG00000272079.2	-5.04522	2.45371e-06	-0.478361	Thyroid	0.00899531	cis	lincRNA	16	LA16c-380H5.5
chr16_55428132_G_A_b38	ENSG00000260135.6	-7.37678	8.97669e-11	-0.78842	Thyroid	3.29355e-07	cis	lincRNA	16	RP11-212I21.2
chr16_64173391_T_G_b38	ENSG00000260658.5	4.76937	7.37352e-06	0.539389	Thyroid	0.027024	cis	lincRNA	16	RP11-368L12.1
chr16_4764892_G_A_b38	ENSG00000102858.12	6.16742	2.12182e-08	0.528493	Thyroid	0.000604061	cis	protein_coding	16	MGRN1
chr16_3065271_T_C_b38	ENSG00000008517.16	-6.06866	3.27163e-08	-0.614045	Thyroid	0.000931334	cis	protein_coding	16	IL32
chr16_11953042_C_T_b38	ENSG00000103342.12	5.5858	2.61516e-07	0.277467	Thyroid	0.00744326	cis	protein_coding	16	GSPT1
chr16_84176566_T_G_b38	ENSG00000154099.17	5.44859	4.66073e-07	0.304833	Thyroid	0.0132644	cis	protein_coding	16	DNAAF1
chr16_87730661_A_T_b38	ENSG00000104731.13	7.74387	1.63579e-11	0.413582	Thyroid	4.65741e-07	cis	protein_coding	16	KLHDC4
chr16_28553948_GA_G_b38	ENSG00000196502.11	-5.81625	9.77897e-08	-0.554667	Thyroid	0.00278349	cis	protein_coding	16	SULT1A1
chr16_418055_G_A_b38	ENSG00000242612.6	7.39974	8.07327e-11	0.581518	Thyroid	2.29854e-06	cis	protein_coding	16	DECR2
chr16_90014444_C_T_b38	ENSG00000003249.13	5.50061	3.74653e-07	0.450803	Thyroid	0.010663	cis	protein_coding	16	DBNDD1
chr16_53452125_G_A_b38	ENSG00000103479.15	-15.5744	6.83118e-27	-0.643132	Thyroid	1.94525e-22	cis	protein_coding	16	RBL2
chr16_74710995_G_T_b38	ENSG00000168404.12	5.80155	1.04171e-07	0.337111	Thyroid	0.00296502	cis	protein_coding	16	MLKL
chr16_71647612_A_G_b38	ENSG00000040199.18	-6.07345	3.20382e-08	-0.592114	Thyroid	0.000912063	cis	protein_coding	16	PHLPP2
chr16_23700862_A_G_b38	ENSG00000166847.9	7.26454	1.50601e-10	0.341681	Thyroid	4.28761e-06	cis	protein_coding	16	DCTN5
chr16_70359853_G_A_b38	ENSG00000223496.2	-10.4403	5.1348e-17	-0.662192	Thyroid	1.46214e-12	cis	protein_coding	16	EXOSC6
chr16_1812723_G_A_b38	ENSG00000063854.12	-9.70134	1.64683e-15	-0.537799	Thyroid	4.68919e-11	cis	protein_coding	16	HAGH
chr16_10734403_A_G_b38	ENSG00000153060.7	-5.85262	8.36044e-08	-0.636881	Thyroid	0.0023798	cis	protein_coding	16	TEKT5
chr16_75547924_G_T_b38	ENSG00000065457.10	8.47405	5.35201e-13	0.582541	Thyroid	1.52388e-08	cis	protein_coding	16	ADAT1
chr16_1812723_G_A_b38	ENSG00000099769.5	-5.90924	6.54602e-08	-0.514259	Thyroid	0.00186339	cis	protein_coding	16	IGFALS
chr17_55197375_A_T_b38	ENSG00000068137.14	6.63366	2.6647e-09	0.48341	Thyroid	0.00418552	intrachrom_trans	protein_coding	17	PLEKHH3
chr17_6649848_G_A_b38	ENSG00000261996.1	5.08438	2.09379e-06	0.477473	Thyroid	0.0110824	cis	lincRNA	17	CTC-281F24.1
chr17_45737779_C_T_b38	ENSG00000238083.7	-7.28625	1.36273e-10	-0.690473	Thyroid	5.21516e-06	cis	protein_coding	17	LRRC37A2
chr17_45064266_C_T_b38	ENSG00000172992.11	6.67343	2.22774e-09	0.420912	Thyroid	8.52446e-05	cis	protein_coding	17	DCAKD
chr17_45908270_C_A_b38	ENSG00000238083.7	-5.4889	3.93545e-07	-0.540289	Thyroid	0.0150535	cis	protein_coding	17	LRRC37A2
chr17_15504449_G_A_b38	ENSG00000239704.10	6.96998	5.80677e-10	0.374936	Thyroid	2.22213e-05	cis	protein_coding	17	CDRT4
chr17_2338605_T_C_b38	ENSG00000167720.12	-7.86511	9.29484e-12	-0.553917	Thyroid	3.55723e-07	cis	protein_coding	17	SRR
chr17_81006293_T_C_b38	ENSG00000176108.9	-5.22222	1.19243e-06	-0.302784	Thyroid	0.0456092	cis	protein_coding	17	CHMP6
chr17_51137227_A_C_b38	ENSG00000239672.7	6.53017	4.24054e-09	0.263718	Thyroid	0.00016226	cis	protein_coding	17	NME1
chr17_10699098_G_A_b38	ENSG00000170222.11	-6.93097	6.93635e-10	-0.551405	Thyroid	2.65433e-05	cis	protein_coding	17	ADPRM
chr17_75149922_CTGA_C_b38	ENSG00000125450.10	-6.13492	2.44746e-08	-0.526291	Thyroid	0.000936421	cis	protein_coding	17	NUP85
chr17_45064266_C_T_b38	ENSG00000136448.11	-5.95639	5.33572e-08	-0.294654	Thyroid	0.00204139	cis	protein_coding	17	NMT1
chr17_46048999_C_T_b38	ENSG00000108379.9	5.34283	7.24463e-07	0.544168	Thyroid	0.0277107	cis	protein_coding	17	WNT3
chr17_6649848_G_A_b38	ENSG00000256806.5	8.00791	4.76924e-12	0.915791	Thyroid	1.82528e-07	cis	protein_coding	17	C17orf100
chr17_82737625_G_A_b38	ENSG00000141560.14	-5.64872	2.0024e-07	-0.492357	Thyroid	0.0076602	cis	protein_coding	17	FN3KRP
chr17_81691382_T_G_b38	ENSG00000185298.12	-5.50338	3.70304e-07	-0.454745	Thyroid	0.0141649	cis	protein_coding	17	CCDC137
chr17_82647768_A_G_b38	ENSG00000141580.15	-6.44143	6.30468e-09	-0.325941	Thyroid	0.000241236	cis	protein_coding	17	WDR45B
chr17_16120780_T_C_b38	ENSG00000170425.3	-11.3392	7.8924e-19	-0.917594	Thyroid	3.02082e-14	cis	protein_coding	17	ADORA2B
chr17_75991292_T_C_b38	ENSG00000257949.6	5.6731	1.80506e-07	0.506239	Thyroid	0.00690544	cis	protein_coding	17	TEN1
chr17_81340691_A_G_b38	ENSG00000185332.6	6.1795	2.01202e-08	0.808542	Thyroid	0.000769841	cis	protein_coding	17	TMEM105
chr17_2063163_C_T_b38	ENSG00000167720.12	-5.17072	1.47278e-06	-0.416201	Thyroid	0.0563295	cis	protein_coding	17	SRR
chr17_35237390_C_T_b38	ENSG00000166750.9	6.76682	1.46121e-09	0.377039	Thyroid	5.59145e-05	cis	protein_coding	17	SLFN5
chr17_27868315_A_C_b38	ENSG00000007171.16	-5.60051	2.4572e-07	-0.599923	Thyroid	0.00939977	cis	protein_coding	17	NOS2
chr17_82018706_G_A_b38	ENSG00000169689.14	5.50649	3.65495e-07	0.44776	Thyroid	0.0139813	cis	protein_coding	17	CENPX
chr17_13011167_T_C_b38	ENSG00000006744.18	8.41765	6.97751e-13	0.37983	Thyroid	2.6705e-08	cis	protein_coding	17	ELAC2
chr17_46742229_T_G_b38	ENSG00000185829.17	-6.97552	5.66209e-10	-1.06364	Thyroid	2.16683e-05	cis	protein_coding	17	ARL17A
chr17_82221910_C_T_b38	ENSG00000176155.18	-9.46655	4.97702e-15	-0.441153	Thyroid	1.90491e-10	cis	protein_coding	17	CCDC57
chr17_5662997_C_G_b38	ENSG00000091592.15	-6.07595	3.16898e-08	-0.501118	Thyroid	0.00121245	cis	protein_coding	17	NLRP1
chr17_82221910_C_T_b38	ENSG00000169718.17	-5.74362	1.33563e-07	-0.233841	Thyroid	0.00510985	cis	protein_coding	17	DUS1L
chr17_37523483_G_C_b38	ENSG00000276234.4	-5.68491	1.71642e-07	-0.378433	Thyroid	0.00656649	cis	protein_coding	17	TADA2A
chr17_16415618_T_C_b38	ENSG00000187688.14	-5.19633	1.32614e-06	-0.287743	Thyroid	0.050722	cis	protein_coding	17	TRPV2
chr17_81720706_G_T_b38	ENSG00000182612.10	-5.0831	2.10472e-06	-0.590863	Thyroid	0.0804971	cis	protein_coding	17	TSPAN10
chr18_80064603_G_A_b38	ENSG00000261126.7	-6.18983	1.92262e-08	-0.56725	Thyroid	4.39127e-05	cis	lincRNA	18	RBFADN
chr18_10549365_C_A_b38	ENSG00000134265.12	-6.32367	1.06435e-08	-0.369549	Thyroid	0.000101379	cis	protein_coding	18	NAPG
chr18_61989644_T_C_b38	ENSG00000197563.10	-4.70183	9.60688e-06	-0.353476	Thyroid	0.0914767	cis	protein_coding	18	PIGN
chr18_12415572_A_G_b38	ENSG00000141391.13	5.20168	1.29737e-06	0.539007	Thyroid	0.0123548	cis	protein_coding	18	PRELID3A
chr18_23523945_T_C_b38	ENSG00000141458.12	5.42128	5.22492e-07	0.34685	Thyroid	0.00497622	cis	protein_coding	18	NPC1
chr19_24191617_T_C_b38	ENSG00000268362.5	4.90268	4.34935e-06	0.408042	Thyroid	0.0166363	cis	lincRNA	19	CTD-2017D11.1
chr19_36425710_CA_C_b38	ENSG00000232677.6	-4.45204	2.51174e-05	-0.325491	Thyroid	0.0960491	cis	lincRNA	19	LINC00665
chr19_19960118_T_C_b38	ENSG00000267268.1	-6.23883	1.54916e-08	-1.03212	Thyroid	5.92709e-05	cis	lincRNA	19	AC007204.2
chr19_37129346_T_A_b38	ENSG00000196381.10	-5.84712	8.56114e-08	-0.344154	Thyroid	0.00547228	cis	protein_coding	19	ZNF781
chr19_49597227_G_A_b38	ENSG00000126464.13	7.42489	7.18753e-11	0.741821	Thyroid	4.59463e-06	cis	protein_coding	19	PRR12
chr19_17430423_G_C_b38	ENSG00000141971.12	-7.74636	1.61696e-11	-0.386464	Thyroid	1.03366e-06	cis	protein_coding	19	MVB12A
chr19_46423410_C_T_b38	ENSG00000182013.17	-5.99069	4.59676e-08	-0.343214	Thyroid	0.0029383	cis	protein_coding	19	PNMAL1
chr19_38909414_T_TA_b38	ENSG00000104825.16	5.23877	1.11394e-06	0.249871	Thyroid	0.0711962	cis	protein_coding	19	NFKBIB
chr19_21747977_T_TA_b38	ENSG00000197020.10	-16.7183	6.60764e-29	-1.05756	Thyroid	4.22413e-24	cis	protein_coding	19	ZNF100
chr19_52777397_T_C_b38	ENSG00000189190.9	6.87132	9.09827e-10	0.569373	Thyroid	5.81589e-05	cis	protein_coding	19	ZNF600
chr19_10532676_G_T_b38	ENSG00000129347.19	-5.59898	2.47319e-07	-0.517237	Thyroid	0.0158081	cis	protein_coding	19	KRI1
chr19_17315692_T_G_b38	ENSG00000130312.6	8.86369	8.54082e-14	0.329157	Thyroid	5.45989e-09	cis	protein_coding	19	MRPL34
chr19_1021726_C_A_b38	ENSG00000065268.10	5.39108	5.92678e-07	0.537538	Thyroid	0.0378816	cis	protein_coding	19	WDR18
chr19_13754462_T_C_b38	ENSG00000037757.13	-6.4434	6.24956e-09	-0.725802	Thyroid	0.000399484	cis	protein_coding	19	MRI1
chr19_5810373_G_A_b38	ENSG00000141994.15	-5.47569	4.15998e-07	-0.368505	Thyroid	0.0265894	cis	protein_coding	19	DUS3L
chr19_996438_C_T_b38	ENSG00000065268.10	-7.30017	1.27811e-10	-0.671748	Thyroid	8.17018e-06	cis	protein_coding	19	WDR18
chr19_36163627_A_C_b38	ENSG00000161281.10	5.7728	1.17859e-07	0.413708	Thyroid	0.00753344	cis	protein_coding	19	COX7A1
chr19_49120108_C_T_b38	ENSG00000104863.11	5.27544	9.57678e-07	0.636016	Thyroid	0.06121	cis	protein_coding	19	LIN7B
chr19_46796809_A_G_b38	ENSG00000090372.14	-5.17022	1.47579e-06	-0.321974	Thyroid	0.0943223	cis	protein_coding	19	STRN4
chr2_113183729_G_A_b38	ENSG00000224568.1	6.22041	1.68026e-08	0.792536	Thyroid	0.00777042	intrachrom_trans	lincRNA	2	LINC01886
chr2_96931840_A_G_b38	ENSG00000230606.10	-6.55347	3.82e-09	-0.670246	Thyroid	1.58415e-05	cis	lincRNA	2	AC159540.1
chr2_74115440_A_G_b38	ENSG00000217702.2	4.74363	8.15753e-06	0.634029	Thyroid	0.033813	cis	lincRNA	2	RP11-287D1.4
chr2_74253532_C_T_b38	ENSG00000217702.2	4.63051	1.26765e-05	1.08532	Thyroid	0.0525314	cis	lincRNA	2	RP11-287D1.4
chr2_159712477_G_A_b38	ENSG00000226266.6	5.55669	2.95774e-07	1.09393	Thyroid	0.00122628	cis	lincRNA	2	AC009961.3
chr2_241504414_C_T_b38	ENSG00000168385.17	8.62755	2.59864e-13	0.716956	Thyroid	7.60466e-09	cis	protein_coding	2	2022-09-02
chr2_48776319_C_T_b38	ENSG00000068781.21	-5.39404	5.85411e-07	-0.581441	Thyroid	0.0171256	cis	protein_coding	2	STON1-GTF2A1L
chr2_105129989_T_C_b38	ENSG00000135972.8	-7.30518	1.24894e-10	-0.548982	Thyroid	3.65476e-06	cis	protein_coding	2	MRPS9
chr2_109624640_C_A_b38	ENSG00000186522.14	5.41518	5.35971e-07	0.288255	Thyroid	0.0156798	cis	protein_coding	2	2022-09-10
chr2_61397994_T_G_b38	ENSG00000237651.6	-14.3836	1.01919e-24	-0.869171	Thyroid	2.98275e-20	cis	protein_coding	2	C2orf74
chr2_20683101_A_G_b38	ENSG00000118961.14	4.99665	2.9849e-06	0.37656	Thyroid	0.0873144	cis	protein_coding	2	LDAH
chr2_240027895_G_A_b38	ENSG00000130414.11	-8.8101	1.09958e-13	-0.546691	Thyroid	3.21791e-09	cis	protein_coding	2	NDUFA10
chr2_240621671_G_T_b38	ENSG00000178623.11	-6.73829	1.66243e-09	-0.492192	Thyroid	4.86412e-05	cis	protein_coding	2	GPR35
chr2_127085031_A_G_b38	ENSG00000136717.14	5.61395	2.32109e-07	0.39253	Thyroid	0.00679059	cis	protein_coding	2	BIN1
chr2_48303842_A_G_b38	ENSG00000170802.15	6.87971	8.75775e-10	0.653763	Thyroid	2.56261e-05	cis	protein_coding	2	FOXN2
chr2_106112339_T_G_b38	ENSG00000119147.9	-5.16721	1.49411e-06	-0.524365	Thyroid	0.0437071	cis	protein_coding	2	C2orf40
chr2_119490335_A_G_b38	ENSG00000080293.9	6.99235	5.2437e-10	0.741852	Thyroid	1.53441e-05	cis	protein_coding	2	SCTR
chr2_55173604_G_A_b38	ENSG00000115310.17	6.08613	3.0309e-08	0.921788	Thyroid	0.000886751	cis	protein_coding	2	RTN4
chr2_17789464_A_G_b38	ENSG00000163029.15	-6.8657	9.33331e-10	-0.417865	Thyroid	2.73093e-05	cis	protein_coding	2	SMC6
chr2_190368449_G_A_b38	ENSG00000198130.15	-6.12903	2.51147e-08	-0.419077	Thyroid	0.000734805	cis	protein_coding	2	HIBCH
chr20_38508168_C_T_b38	ENSG00000224635.1	4.57181	1.58988e-05	1.06911	Thyroid	0.0423861	cis	lincRNA	20	RP4-564F22.5
chr20_60081087_G_C_b38	ENSG00000276093.1	4.73835	8.32841e-06	0.658727	Thyroid	0.0222119	cis	lincRNA	20	RP5-1017F8.2
chr20_60087928_T_C_b38	ENSG00000276093.1	7.21276	1.91094e-10	1.07449	Thyroid	5.10795e-07	cis	lincRNA	20	RP5-1017F8.2
chr20_60078282_A_G_b38	ENSG00000276093.1	4.79456	6.67715e-06	0.650472	Thyroid	0.0178146	cis	lincRNA	20	RP5-1017F8.2
chr20_38435028_T_C_b38	ENSG00000224635.1	6.40061	7.56233e-09	0.682118	Thyroid	2.02065e-05	cis	lincRNA	20	RP4-564F22.5
chr20_38435028_T_C_b38	ENSG00000275401.1	6.01234	4.18317e-08	0.555434	Thyroid	0.000111732	cis	lincRNA	20	RP4-564F22.7
chr20_44211379_A_G_b38	ENSG00000223891.5	5.71844	1.48748e-07	0.394374	Thyroid	0.000397008	cis	lincRNA	20	OSER1-AS1
chr20_23247877_A_G_b38	ENSG00000230387.2	5.98704	4.67023e-08	0.742026	Thyroid	0.000124695	cis	lincRNA	20	RP4-737E23.2
chr20_35599031_T_C_b38	ENSG00000214078.12	-5.72979	1.41707e-07	-0.564821	Thyroid	0.00282506	cis	protein_coding	20	CPNE1
chr20_34367617_A_G_b38	ENSG00000101460.12	-6.82115	1.14244e-09	-0.333204	Thyroid	2.27779e-05	cis	protein_coding	20	MAP1LC3A
chr20_37239816_C_T_b38	ENSG00000101353.14	6.09961	2.85723e-08	0.605373	Thyroid	0.000569646	cis	protein_coding	20	MROH8
chr21_44057219_G_A_b38	ENSG00000280071.3	-7.07291	3.62881e-10	-0.718734	Thyroid	5.11038e-05	intrachrom_trans	protein_coding	21	CH507-9B2.3
chr21_44057219_G_A_b38	ENSG00000275464.4	-10.5846	2.61691e-17	-0.888773	Thyroid	3.68537e-12	intrachrom_trans	protein_coding	21	CH507-9B2.5
chr21_41742040_T_C_b38	ENSG00000236384.7	-9.60924	2.54086e-15	-0.802534	Thyroid	7.2008e-12	cis	lincRNA	21	LINC00479
chr21_36086094_T_C_b38	ENSG00000231106.2	4.93592	3.8085e-06	0.52333	Thyroid	0.010778	cis	lincRNA	21	LINC01436
chr21_41756160_A_G_b38	ENSG00000236384.7	-4.43321	2.69742e-05	-0.456536	Thyroid	0.0763099	cis	lincRNA	21	LINC00479
chr21_44057219_G_A_b38	ENSG00000225331.1	5.54902	3.05515e-07	0.695239	Thyroid	0.000864912	cis	lincRNA	21	LINC01678
chr21_43353595_GCAACAGCC_G_b38	ENSG00000185186.8	-4.42805	2.75056e-05	-0.616504	Thyroid	0.0777858	cis	lincRNA	21	LINC00313
chr21_45989199_C_T_b38	ENSG00000274248.1	-6.14281	2.36414e-08	-0.522977	Thyroid	6.69762e-05	cis	lincRNA	21	AJ011932.1
chr21_45984129_G_C_b38	ENSG00000274248.1	5.78051	1.14025e-07	0.833806	Thyroid	0.000322919	cis	lincRNA	21	AJ011932.1
chr21_36888743_C_A_b38	ENSG00000159267.14	-5.95858	5.28527e-08	-0.324876	Thyroid	0.000414735	cis	protein_coding	21	HLCS
chr21_44057219_G_A_b38	ENSG00000241945.7	13.0947	2.79742e-22	1.03034	Thyroid	2.19653e-18	cis	protein_coding	21	PWP2
chr21_44036606_A_G_b38	ENSG00000241945.7	-6.56851	3.57084e-09	-0.75684	Thyroid	2.80311e-05	cis	protein_coding	21	PWP2
chr21_44057219_G_A_b38	ENSG00000160221.16	6.55564	3.78308e-09	0.80059	Thyroid	2.96934e-05	cis	protein_coding	21	C21orf33
chr21_41169275_A_T_b38	ENSG00000182240.15	5.75375	1.27886e-07	0.443534	Thyroid	0.0010034	cis	protein_coding	21	BACE2
chr21_46209354_G_A_b38	ENSG00000182362.13	-5.30993	8.30364e-07	-0.603881	Thyroid	0.00651421	cis	protein_coding	21	YBEY
chr21_25666884_A_C_b38	ENSG00000154719.13	-4.66848	1.09397e-05	-0.550857	Thyroid	0.0858111	cis	protein_coding	21	MRPL39
chr21_37120357_T_G_b38	ENSG00000182670.13	8.37877	8.37662e-13	0.512867	Thyroid	6.57649e-09	cis	protein_coding	21	TTC3
chr21_42653386_A_AG_b38	ENSG00000160191.17	-6.44112	6.31344e-09	-0.487145	Thyroid	4.95479e-05	cis	protein_coding	21	PDE9A
chr22_25411169_A_G_b38	ENSG00000273287.2	5.2702	9.78615e-07	0.435388	Thyroid	0.0511845	intrachrom_trans	lincRNA	22	CTA-268H5.14
chr22_26930652_A_T_b38	ENSG00000235271.5	6.11657	2.65253e-08	0.768479	Thyroid	9.40055e-05	cis	lincRNA	22	LINC01422
chr22_49623908_G_A_b38	ENSG00000188511.12	5.22532	1.17733e-06	0.406426	Thyroid	0.00417126	cis	lincRNA	22	C22orf34
chr22_20587905_G_A_b38	ENSG00000099917.17	-5.12797	1.75369e-06	-0.374389	Thyroid	0.0332518	cis	protein_coding	22	MED15
chr22_33918140_T_C_b38	ENSG00000133424.20	-5.04506	2.45535e-06	-0.704989	Thyroid	0.0465534	cis	protein_coding	22	LARGE1
chr22_42931575_T_G_b38	ENSG00000242247.10	7.78655	1.34083e-11	0.397936	Thyroid	2.54342e-07	cis	protein_coding	22	ARFGAP3
chr22_42823487_AACATTAATCTCTTTG_A_b38	ENSG00000242247.10	6.86864	9.20974e-10	0.367206	Thyroid	1.74672e-05	cis	protein_coding	22	ARFGAP3
chr22_23899424_G_T_b38	ENSG00000240972.1	8.87344	8.15746e-14	1.03159	Thyroid	1.54747e-09	cis	protein_coding	22	MIF
chr22_46709961_T_C_b38	ENSG00000075240.16	-5.80915	1.00822e-07	-0.432972	Thyroid	0.00191209	cis	protein_coding	22	GRAMD4
chr22_30204076_G_C_b38	ENSG00000100330.15	-4.99014	3.0641e-06	-0.621237	Thyroid	0.0580893	cis	protein_coding	22	MTMR3
chr22_23898732_A_G_b38	ENSG00000240972.1	-5.52401	3.39504e-07	-1.27594	Thyroid	0.00643835	cis	protein_coding	22	MIF
chr22_38256560_T_C_b38	ENSG00000198792.12	-4.99045	3.06026e-06	-0.337992	Thyroid	0.0580195	cis	protein_coding	22	TMEM184B
chr22_20589662_G_A_b38	ENSG00000099917.17	-5.4694	4.27123e-07	-0.39241	Thyroid	0.00809911	cis	protein_coding	22	MED15
chr22_19963748_G_A_b38	ENSG00000099889.13	4.89778	4.43501e-06	0.304383	Thyroid	0.0840746	cis	protein_coding	22	ARVCF
chr22_45289121_A_G_b38	ENSG00000100373.9	6.9743	5.69376e-10	0.571532	Thyroid	1.07993e-05	cis	protein_coding	22	UPK3A
chr22_45157600_A_G_b38	ENSG00000093000.18	-7.01861	4.65135e-10	-0.422757	Thyroid	8.82268e-06	cis	protein_coding	22	NUP50
chr22_20892760_T_C_b38	ENSG00000241973.10	-5.51695	3.49741e-07	-0.355742	Thyroid	0.00663215	cis	protein_coding	22	PI4KA
chr3_115784535_G_C_b38	ENSG00000161202.17	6.30803	1.14075e-08	0.501552	Thyroid	0.0300336	intrachrom_trans	protein_coding	3	DVL3
chr3_75880279_T_A_b38	ENSG00000242516.1	-7.16667	2.36144e-10	-0.971031	Thyroid	5.19044e-07	cis	lincRNA	3	LINC00960
chr3_9919345_TA_T_b38	ENSG00000163702.18	6.5205	4.4282e-09	0.41463	Thyroid	0.000112822	cis	protein_coding	3	IL17RC
chr3_191330177_C_G_b38	ENSG00000152492.13	5.82967	9.22999e-08	0.451563	Thyroid	0.00235143	cis	protein_coding	3	CCDC50
chr3_98500721_T_C_b38	ENSG00000231861.2	5.35016	7.02727e-07	0.907449	Thyroid	0.0178992	cis	protein_coding	3	OR5K2
chr3_119648036_C_T_b38	ENSG00000121594.11	5.64074	2.07153e-07	0.59003	Thyroid	0.00527702	cis	protein_coding	3	CD80
chr3_121632633_T_C_b38	ENSG00000173226.16	-5.55472	2.98243e-07	-0.456853	Thyroid	0.00759715	cis	protein_coding	3	IQCB1
chr3_141264009_C_T_b38	ENSG00000155893.12	-5.37888	6.23601e-07	-0.498689	Thyroid	0.0158844	cis	protein_coding	3	PXYLP1
chr3_138118074_G_C_b38	ENSG00000158163.14	-5.0407	2.49904e-06	-0.855365	Thyroid	0.0636456	cis	protein_coding	3	DZIP1L
chr3_9502870_C_T_b38	ENSG00000134077.15	6.29662	1.19988e-08	0.259306	Thyroid	0.000305694	cis	protein_coding	3	THUMPD3
chr3_51065662_A_G_b38	ENSG00000114738.10	-7.29386	1.31584e-10	-0.339762	Thyroid	3.35277e-06	cis	protein_coding	3	MAPKAPK3
chr3_125910985_A_C_b38	ENSG00000114544.16	5.32248	7.88308e-07	0.429774	Thyroid	0.0200782	cis	protein_coding	3	SLC41A3
chr3_45763595_T_C_b38	ENSG00000144791.9	5.23686	1.12276e-06	0.703921	Thyroid	0.0285955	cis	protein_coding	3	LIMD1
chr3_3214597_G_A_b38	ENSG00000072756.16	5.70661	1.56459e-07	0.555971	Thyroid	0.0039858	cis	protein_coding	3	TRNT1
chr3_50334001_C_A_b38	ENSG00000186792.16	-6.89638	8.11881e-10	-0.615401	Thyroid	2.06859e-05	cis	protein_coding	3	HYAL3
chr3_3919589_A_G_b38	ENSG00000175928.5	-9.14177	2.30152e-14	-0.75532	Thyroid	5.8645e-10	cis	protein_coding	3	LRRN1
chr4_188510767_A_G_b38	ENSG00000249378.5	4.55156	1.71852e-05	0.838538	Thyroid	0.0530852	cis	lincRNA	4	LINC01060
chr4_7941379_G_A_b38	ENSG00000196526.10	6.40217	7.50994e-09	0.399376	Thyroid	0.000162973	cis	protein_coding	4	AFAP1
chr4_6611878_A_G_b38	ENSG00000013288.8	-5.98816	4.64762e-08	-0.477426	Thyroid	0.00100849	cis	protein_coding	4	MAN2B2
chr4_249824_TATTA_T_b38	ENSG00000250312.6	-8.15509	2.39378e-12	-0.823269	Thyroid	5.19545e-08	cis	protein_coding	4	ZNF718
chr4_177505645_T_C_b38	ENSG00000038002.8	5.53203	3.28214e-07	0.419344	Thyroid	0.00712127	cis	protein_coding	4	AGA
chr4_147592410_A_G_b38	ENSG00000164168.7	-7.02679	4.48059e-10	-0.472117	Thyroid	9.72422e-06	cis	protein_coding	4	TMEM184C
chr4_48761992_T_C_b38	ENSG00000109180.14	-4.94353	3.69435e-06	-0.200675	Thyroid	0.0801452	cis	protein_coding	4	OCIAD1
chr4_76098816_G_C_b38	ENSG00000138750.14	5.80291	1.03561e-07	0.369408	Thyroid	0.00224707	cis	protein_coding	4	NUP54
chr4_186191887_C_G_b38	ENSG00000164344.15	5.46188	4.40817e-07	0.44854	Thyroid	0.00956397	cis	protein_coding	4	KLKB1
chr4_55390102_A_C_b38	ENSG00000128039.10	6.04823	3.57711e-08	1.28311	Thyroid	0.000776233	cis	protein_coding	4	SRD5A3
chr4_802102_G_A_b38	ENSG00000168993.14	-5.02607	2.65109e-06	-0.352453	Thyroid	0.0575154	cis	protein_coding	4	CPLX1
chr4_2910336_A_G_b38	ENSG00000125388.19	-6.61569	2.88904e-09	-0.621417	Thyroid	6.2698e-05	cis	protein_coding	4	GRK4
chr5_9544717_T_A_b38	ENSG00000250786.1	-5.70822	1.5539e-07	-0.472453	Thyroid	0.000502999	cis	lincRNA	5	SNHG18
chr5_1600670_T_C_b38	ENSG00000271119.1	-4.92673	3.95107e-06	-0.57118	Thyroid	0.0127857	cis	lincRNA	5	CTD-2012J19.3
chr5_151955403_C_G_b38	ENSG00000275765.5	-5.80848	1.01113e-07	-0.739374	Thyroid	0.000327404	cis	lincRNA	5	RP11-54C4.3
chr5_83000359_C_T_b38	ENSG00000249664.1	-7.45772	6.1751e-11	-0.74517	Thyroid	2.00012e-07	cis	lincRNA	5	CTD-2227C6.2
chr5_142397918_G_A_b38	ENSG00000261757.1	7.77387	1.42247e-11	0.52973	Thyroid	4.60881e-08	cis	lincRNA	5	AC005592.3
chr5_151925199_C_T_b38	ENSG00000254226.5	-4.49047	2.1705e-05	-0.377774	Thyroid	0.0702158	cis	lincRNA	5	LINC01933
chr5_96894418_G_T_b38	ENSG00000164308.16	-15.8054	2.64182e-27	-1.01734	Thyroid	6.29097e-23	cis	protein_coding	5	ERAP2
chr5_97024208_A_G_b38	ENSG00000164308.16	-14.1048	3.37531e-24	-0.991784	Thyroid	8.03695e-20	cis	protein_coding	5	ERAP2
chr5_97035175_G_A_b38	ENSG00000164308.16	-13.5752	3.36931e-23	-0.968406	Thyroid	8.02199e-19	cis	protein_coding	5	ERAP2
chr5_115814828_T_G_b38	ENSG00000129596.4	5.6725	1.80968e-07	0.37248	Thyroid	0.00430739	cis	protein_coding	5	CDO1
chr5_61037958_A_C_b38	ENSG00000049167.13	6.5713	3.52644e-09	0.575465	Thyroid	8.39469e-05	cis	protein_coding	5	ERCC8
chr5_82111874_G_A_b38	ENSG00000152348.15	-5.25558	1.03943e-06	-0.569802	Thyroid	0.0247375	cis	protein_coding	5	ATG10
chr5_132985584_A_G_b38	ENSG00000072364.12	6.07035	3.2475e-08	0.26038	Thyroid	0.000773034	cis	protein_coding	5	AFF4
chr5_132254564_C_T_b38	ENSG00000072682.18	5.65927	1.91452e-07	0.415705	Thyroid	0.00455674	cis	protein_coding	5	P4HA2
chr5_140031561_T_C_b38	ENSG00000171604.11	5.61496	2.3112e-07	0.471762	Thyroid	0.00550065	cis	protein_coding	5	CXXC5
chr5_179825537_A_G_b38	ENSG00000161010.14	-6.05913	3.4107e-08	-0.302329	Thyroid	0.000811849	cis	protein_coding	5	MRNIP
chr5_141205629_A_G_b38	ENSG00000272674.3	-5.16724	1.49387e-06	-0.45989	Thyroid	0.0355511	cis	protein_coding	5	PCDHB16
chr5_95076856_A_T_b38	ENSG00000175471.19	5.04052	2.50081e-06	0.690661	Thyroid	0.0595043	cis	protein_coding	5	MCTP1
chr5_65716197_G_C_b38	ENSG00000113593.11	6.79368	1.29389e-09	0.445701	Thyroid	3.08037e-05	cis	protein_coding	5	PPWD1
chr5_97021276_A_G_b38	ENSG00000164308.16	-14.1048	3.37531e-24	-0.991784	Thyroid	8.03695e-20	cis	protein_coding	5	ERAP2
chr5_76954762_G_A_b38	ENSG00000145708.10	4.93868	3.7668e-06	0.582538	Thyroid	0.0896235	cis	protein_coding	5	CRHBP
chr5_151007997_C_T_b38	ENSG00000211445.11	8.27933	1.33643e-12	0.97696	Thyroid	3.18177e-08	cis	protein_coding	5	GPX3
chr5_177550610_C_A_b38	ENSG00000170074.19	5.0748	2.17676e-06	0.59233	Thyroid	0.0517959	cis	protein_coding	5	FAM153A
chr5_156166898_C_T_b38	ENSG00000170624.13	-5.12897	1.7465e-06	-0.38599	Thyroid	0.0415614	cis	protein_coding	5	SGCD
chr5_74853653_T_C_b38	ENSG00000164346.9	14.7525	2.1211e-25	0.919075	Thyroid	5.05077e-21	cis	protein_coding	5	NSA2
chr5_71384705_A_T_b38	ENSG00000172058.15	-6.63413	2.65914e-09	-0.711808	Thyroid	6.33035e-05	cis	protein_coding	5	SERF1A
chr5_115814828_T_G_b38	ENSG00000145782.12	5.10323	1.93942e-06	0.229162	Thyroid	0.0461504	cis	protein_coding	5	ATG12
chr6_30103553_C_T_b38	ENSG00000281831.1	4.66999	1.08756e-05	0.576357	Thyroid	0.0457973	cis	lincRNA	6	HCP5B
chr6_1580185_T_A_b38	ENSG00000272279.1	6.87636	8.89201e-10	0.723824	Thyroid	3.75154e-06	cis	lincRNA	6	RP11-157J24.2
chr6_29976407_C_T_b38	ENSG00000204625.10	4.80322	6.45313e-06	0.596243	Thyroid	0.0271935	cis	lincRNA	6	HCG9
chr6_31395114_C_G_b38	ENSG00000272221.1	-8.65709	2.26109e-13	-0.816425	Thyroid	9.54182e-10	cis	lincRNA	6	XXbac-BPG181B23.7
chr6_31366162_A_G_b38	ENSG00000272221.1	-6.20019	1.83691e-08	-0.65124	Thyroid	7.74624e-05	cis	lincRNA	6	XXbac-BPG181B23.7
chr6_2886813_T_G_b38	ENSG00000230438.6	-4.96707	3.36172e-06	-0.764158	Thyroid	0.0141696	cis	lincRNA	6	SERPINB9P1
chr6_29991030_A_C_b38	ENSG00000281831.1	5.9493	5.50265e-08	0.813333	Thyroid	0.000231992	cis	lincRNA	6	HCP5B
chr6_31432044_A_T_b38	ENSG00000272221.1	-4.73367	8.48245e-06	-0.973247	Thyroid	0.0357366	cis	lincRNA	6	XXbac-BPG181B23.7
chr6_170131422_AC_A_b38	ENSG00000273100.1	6.40144	7.53418e-09	0.546989	Thyroid	3.17792e-05	cis	lincRNA	6	RP11-302L19.3
chr6_35549503_A_G_b38	ENSG00000228559.1	-4.72675	8.71546e-06	-0.328763	Thyroid	0.0367095	cis	lincRNA	6	RP3-340B19.3
chr6_167092276_C_T_b38	ENSG00000026297.15	-5.02751	2.6358e-06	-0.349335	Thyroid	0.0933996	cis	protein_coding	6	RNASET2
chr6_106706570_G_A_b38	ENSG00000130348.11	-6.04297	3.6602e-08	-0.592897	Thyroid	0.00129776	cis	protein_coding	6	QRSL1
chr6_78640175_C_A_b38	ENSG00000146247.13	5.21355	1.23565e-06	0.178302	Thyroid	0.0437926	cis	protein_coding	6	PHIP
chr6_32603321_A_G_b38	ENSG00000198502.5	-7.03104	4.39442e-10	-0.755163	Thyroid	1.55857e-05	cis	protein_coding	6	HLA-DRB5
chr6_32541556_C_T_b38	ENSG00000198502.5	-6.88379	8.5969e-10	-0.846336	Thyroid	3.04872e-05	cis	protein_coding	6	HLA-DRB5
chr6_32633827_C_T_b38	ENSG00000198502.5	-6.23615	1.5676e-08	-0.721727	Thyroid	0.000555825	cis	protein_coding	6	HLA-DRB5
chr6_32598372_G_A_b38	ENSG00000198502.5	-5.40237	5.6543e-07	-0.708852	Thyroid	0.0200417	cis	protein_coding	6	HLA-DRB5
chr6_32669525_G_A_b38	ENSG00000244731.7	-7.7282	1.75958e-11	-0.978685	Thyroid	6.24159e-07	cis	protein_coding	6	C4A
chr6_56883701_T_C_b38	ENSG00000151917.17	-7.22532	1.80377e-10	-0.761582	Thyroid	6.39778e-06	cis	protein_coding	6	BEND6
chr6_31979309_G_A_b38	ENSG00000204351.11	11.218	1.38085e-18	0.742923	Thyroid	4.89911e-14	cis	protein_coding	6	SKIV2L
chr6_29698334_T_C_b38	ENSG00000204644.9	6.72287	1.78234e-09	0.758827	Thyroid	6.32017e-05	cis	protein_coding	6	ZFP57
chr6_31263092_T_C_b38	ENSG00000204536.13	5.8659	7.89483e-08	0.321413	Thyroid	0.00279887	cis	protein_coding	6	CCHCR1
chr6_29861139_C_T_b38	ENSG00000204644.9	5.58691	2.6029e-07	0.645543	Thyroid	0.00922677	cis	protein_coding	6	ZFP57
chr6_29515843_A_T_b38	ENSG00000204644.9	5.18879	1.36774e-06	1.16679	Thyroid	0.0484727	cis	protein_coding	6	ZFP57
chr6_28768412_A_G_b38	ENSG00000204644.9	6.03895	3.72489e-08	1.00939	Thyroid	0.00132066	cis	protein_coding	6	ZFP57
chr6_32680443_T_C_b38	ENSG00000237541.3	9.45208	5.32815e-15	0.896527	Thyroid	1.89032e-10	cis	protein_coding	6	HLA-DQA2
chr6_32461526_G_A_b38	ENSG00000237541.3	8.16286	2.30824e-12	0.859183	Thyroid	8.18847e-08	cis	protein_coding	6	HLA-DQA2
chr6_32761024_G_A_b38	ENSG00000237541.3	7.7666	1.47144e-11	1.2289	Thyroid	5.21979e-07	cis	protein_coding	6	HLA-DQA2
chr6_32541556_C_T_b38	ENSG00000232629.8	7.74434	1.63219e-11	0.748155	Thyroid	5.78987e-07	cis	protein_coding	6	HLA-DQB2
chr6_32461526_G_A_b38	ENSG00000232629.8	7.35247	1.00425e-10	0.693406	Thyroid	3.56206e-06	cis	protein_coding	6	HLA-DQB2
chr6_32541556_C_T_b38	ENSG00000237541.3	7.00196	5.01869e-10	0.818965	Thyroid	1.77993e-05	cis	protein_coding	6	HLA-DQA2
chr6_32636375_A_G_b38	ENSG00000232629.8	6.26732	1.36593e-08	0.6586	Thyroid	0.000484332	cis	protein_coding	6	HLA-DQB2
chr6_32680443_T_C_b38	ENSG00000232629.8	5.85267	8.35891e-08	0.574763	Thyroid	0.00296332	cis	protein_coding	6	HLA-DQB2
chr6_32550458_T_C_b38	ENSG00000237541.3	-5.22949	1.15729e-06	-0.562867	Thyroid	0.0410167	cis	protein_coding	6	HLA-DQA2
chr6_39680909_G_A_b38	ENSG00000164627.17	-6.8018	1.24717e-09	-0.623451	Thyroid	4.42257e-05	cis	protein_coding	6	KIF6
chr6_168304557_G_A_b38	ENSG00000164488.11	5.12206	1.79639e-06	0.574167	Thyroid	0.0636604	cis	protein_coding	6	DACT2
chr6_152999285_AAGG_A_b38	ENSG00000112031.15	-6.83855	1.05577e-09	-0.67492	Thyroid	3.74397e-05	cis	protein_coding	6	MTRF1L
chr6_3264292_C_T_b38	ENSG00000180822.11	5.91786	6.3061e-08	0.65711	Thyroid	0.0022357	cis	protein_coding	6	PSMG4
chr6_37366020_C_T_b38	ENSG00000112130.16	-5.03379	2.56973e-06	-0.407495	Thyroid	0.0910608	cis	protein_coding	6	RNF8
chr6_32461526_G_A_b38	ENSG00000179344.16	-9.03339	3.83708e-14	-0.741398	Thyroid	1.36128e-09	cis	protein_coding	6	HLA-DQB1
chr6_32459971_C_T_b38	ENSG00000237541.3	7.08503	3.43311e-10	0.69994	Thyroid	1.21766e-05	cis	protein_coding	6	HLA-DQA2
chr6_32541556_C_T_b38	ENSG00000179344.16	-6.91037	7.61807e-10	-0.663343	Thyroid	2.70167e-05	cis	protein_coding	6	HLA-DQB1
chr6_32541556_C_T_b38	ENSG00000196126.11	-5.7626	1.2313e-07	-0.447226	Thyroid	0.00436495	cis	protein_coding	6	HLA-DRB1
chr6_31275838_G_A_b38	ENSG00000204525.16	-5.69875	1.61799e-07	-0.485332	Thyroid	0.00573562	cis	protein_coding	6	HLA-C
chr6_32714430_T_G_b38	ENSG00000198502.5	-5.43561	4.92103e-07	-0.695339	Thyroid	0.0174431	cis	protein_coding	6	HLA-DRB5
chr6_32713899_T_G_b38	ENSG00000198502.5	-5.30748	8.3885e-07	-1.32813	Thyroid	0.0297314	cis	protein_coding	6	HLA-DRB5
chr6_32459971_C_T_b38	ENSG00000232629.8	5.17907	1.42332e-06	0.48228	Thyroid	0.050441	cis	protein_coding	6	HLA-DQB2
chr6_31777507_C_T_b38	ENSG00000198502.5	-5.02712	2.63992e-06	-0.618582	Thyroid	0.0935431	cis	protein_coding	6	HLA-DRB5
chr6_32394044_C_T_b38	ENSG00000244731.7	-5.95542	5.3582e-08	-0.719127	Thyroid	0.0018997	cis	protein_coding	6	C4A
chr6_30965354_A_G_b38	ENSG00000137411.16	5.51803	3.48164e-07	0.427323	Thyroid	0.0123414	cis	protein_coding	6	VARS2
chr6_28712167_C_T_b38	ENSG00000197062.11	5.34577	7.15676e-07	0.312047	Thyroid	0.0253664	cis	protein_coding	6	ZSCAN26
chr6_32598372_G_A_b38	ENSG00000232629.8	8.44264	6.204e-13	0.779921	Thyroid	2.20093e-08	cis	protein_coding	6	HLA-DQB2
chr6_30932887_T_C_b38	ENSG00000137411.16	7.47128	5.79958e-11	0.598103	Thyroid	2.05717e-06	cis	protein_coding	6	VARS2
chr6_31144298_G_A_b38	ENSG00000204536.13	6.9295	6.98287e-10	0.365816	Thyroid	2.47647e-05	cis	protein_coding	6	CCHCR1
chr6_28449375_C_A_b38	ENSG00000197062.11	-6.28238	1.27792e-08	-0.371971	Thyroid	0.000453139	cis	protein_coding	6	ZSCAN26
chr6_135102071_T_C_b38	ENSG00000118514.13	-5.04808	2.42552e-06	-0.609045	Thyroid	0.0859532	cis	protein_coding	6	ALDH8A1
chr7_67062513_G_A_b38	ENSG00000273448.1	4.96204	3.43027e-06	0.517431	Thyroid	0.00978314	cis	lincRNA	7	RP11-166O4.6
chr7_66858513_T_C_b38	ENSG00000273142.1	4.69957	9.69218e-06	0.302051	Thyroid	0.0276324	cis	lincRNA	7	RP11-458F8.4
chr7_39732191_G_A_b38	ENSG00000188185.11	-4.67194	1.07936e-05	-0.314435	Thyroid	0.0307617	cis	lincRNA	7	LINC00265
chr7_54837043_G_C_b38	ENSG00000132432.13	-5.12334	1.78703e-06	-0.331863	Thyroid	0.0403708	cis	protein_coding	7	SEC61G
chr7_6436200_C_T_b38	ENSG00000164535.14	10.243	1.29265e-16	0.939433	Thyroid	2.92216e-12	cis	protein_coding	7	DAGLB
chr7_1174088_TAAAG_T_b38	ENSG00000178381.11	-5.35004	7.03094e-07	-0.554067	Thyroid	0.0158857	cis	protein_coding	7	ZFAND2A
chr7_38496945_C_T_b38	ENSG00000078053.16	5.15279	1.58478e-06	0.512415	Thyroid	0.0358034	cis	protein_coding	7	AMPH
chr7_73865690_C_T_b38	ENSG00000165171.10	-9.26685	1.276e-14	-0.929048	Thyroid	2.88426e-10	cis	protein_coding	7	WBSCR27
chr7_108572722_T_C_b38	ENSG00000177683.13	5.75062	1.29616e-07	0.401962	Thyroid	0.00292881	cis	protein_coding	7	THAP5
chr7_144128505_G_A_b38	ENSG00000213214.4	-9.48539	4.55416e-15	-0.815482	Thyroid	1.02947e-10	cis	protein_coding	7	ARHGEF35
chr7_2626844_C_T_b38	ENSG00000136295.14	-6.41406	7.12259e-09	-0.544951	Thyroid	0.000160971	cis	protein_coding	7	TTYH3
chr7_21659778_G_A_b38	ENSG00000105877.17	5.20453	1.28228e-06	0.542904	Thyroid	0.0289707	cis	protein_coding	7	DNAH11
chr7_99963243_G_C_b38	ENSG00000146833.15	6.25088	1.46886e-08	0.467229	Thyroid	0.000331932	cis	protein_coding	7	TRIM4
chr7_29922811_A_G_b38	ENSG00000106086.18	5.10493	1.92607e-06	0.350639	Thyroid	0.0435099	cis	protein_coding	7	PLEKHA8
chr7_76514308_G_A_b38	ENSG00000146707.14	8.01683	4.57422e-12	0.897086	Thyroid	1.03391e-07	cis	protein_coding	7	POMZP3
chr7_1109353_C_T_b38	ENSG00000178381.11	-6.33177	1.02679e-08	-0.53515	Thyroid	0.000232045	cis	protein_coding	7	ZFAND2A
chr7_6831300_T_TTTCTC_b38	ENSG00000146574.15	-6.42776	6.7008e-09	-0.685426	Thyroid	0.000151445	cis	protein_coding	7	CCZ1B
chr7_43897738_C_T_b38	ENSG00000122678.16	6.22956	1.61383e-08	0.513385	Thyroid	0.000364677	cis	protein_coding	7	POLM
chr7_98083519_C_A_b38	ENSG00000164715.5	-5.00868	2.84376e-06	-0.294542	Thyroid	0.0642348	cis	protein_coding	7	LMTK2
chr7_38211435_A_T_b38	ENSG00000010270.13	-10.5976	2.46238e-17	-0.508044	Thyroid	5.56671e-13	cis	protein_coding	7	STARD3NL
chr7_29500589_T_G_b38	ENSG00000176532.3	5.40011	5.70781e-07	0.488174	Thyroid	0.0128968	cis	protein_coding	7	PRR15
chr7_90162667_T_C_b38	ENSG00000157214.13	5.08313	2.10441e-06	0.320822	Thyroid	0.0475366	cis	protein_coding	7	STEAP2
chr7_129144690_G_GGGGCGGGCCGGGTTTCCTGGGCGCC_b38	ENSG00000158457.5	7.28788	1.35257e-10	0.520053	Thyroid	3.05708e-06	cis	protein_coding	7	TSPAN33
chr8_9236683_A_T_b38	ENSG00000260317.1	-5.5401	3.17239e-07	-0.405099	Thyroid	0.0647898	intrachrom_trans	lincRNA	8	RP11-48B3.4
chr8_128106148_A_AT_b38	ENSG00000104756.15	6.21831	1.69589e-08	0.369259	Thyroid	0.0215887	intrachrom_trans	protein_coding	8	KCTD9
chr8_81880670_A_G_b38	ENSG00000254689.1	-5.13156	1.72821e-06	-0.481496	Thyroid	0.00524858	cis	lincRNA	8	RP11-354A14.1
chr8_8486687_C_T_b38	ENSG00000254153.1	4.8491	5.38209e-06	1.04308	Thyroid	0.01634	cis	lincRNA	8	CTA-398F10.2
chr8_71008075_G_A_b38	ENSG00000221947.7	9.07047	3.22143e-14	0.928842	Thyroid	5.59917e-10	cis	protein_coding	8	XKR9
chr8_100137433_G_A_b38	ENSG00000104450.12	-5.3976	5.76786e-07	-0.473381	Thyroid	0.0100222	cis	protein_coding	8	SPAG1
chr8_123460842_G_T_b38	ENSG00000156795.6	7.45477	6.25979e-11	0.535836	Thyroid	1.08795e-06	cis	protein_coding	8	WDYHV1
chr8_66450629_A_G_b38	ENSG00000147576.15	6.53307	4.18581e-09	0.363246	Thyroid	7.27452e-05	cis	protein_coding	8	ADHFE1
chr8_81963950_T_TA_b38	ENSG00000104497.13	-5.29175	8.95262e-07	-0.358129	Thyroid	0.0155552	cis	protein_coding	8	SNX16
chr8_93074802_G_A_b38	ENSG00000205133.11	5.06144	2.29788e-06	0.564911	Thyroid	0.0399165	cis	protein_coding	8	TRIQK
chr8_28470807_T_C_b38	ENSG00000104290.10	-5.08417	2.09557e-06	-0.834039	Thyroid	0.0364043	cis	protein_coding	8	FZD3
chr8_66606593_G_A_b38	ENSG00000169085.11	-5.1056	1.92085e-06	-0.631248	Thyroid	0.033371	cis	protein_coding	8	C8orf46
chr8_143524397_G_C_b38	ENSG00000104518.10	-6.51592	4.51984e-09	-0.307444	Thyroid	7.85457e-05	cis	protein_coding	8	GSDMD
chr8_143607601_C_A_b38	ENSG00000104518.10	-5.54625	3.09102e-07	-0.371106	Thyroid	0.00537126	cis	protein_coding	8	GSDMD
chr8_144020064_C_G_b38	ENSG00000178209.14	-5.18838	1.37007e-06	-0.424023	Thyroid	0.0238036	cis	protein_coding	8	PLEC
chr8_17405560_G_A_b38	ENSG00000003987.13	5.00601	2.87452e-06	0.568726	Thyroid	0.0499305	cis	protein_coding	8	MTMR7
chr8_101287066_T_C_b38	ENSG00000120963.11	4.86769	4.99914e-06	0.561672	Thyroid	0.08683	cis	protein_coding	8	ZNF706
chr9_96719626_A_ATCT_b38	ENSG00000224848.1	-7.07672	3.56618e-10	-0.705074	Thyroid	8.70504e-07	cis	lincRNA	9	RP11-535M15.1
chr9_72325309_C_G_b38	ENSG00000225434.2	7.02658	4.48505e-10	0.939637	Thyroid	1.09435e-06	cis	lincRNA	9	LINC01504
chr9_89923039_G_A_b38	ENSG00000237372.2	-4.67919	1.04933e-05	-0.543546	Thyroid	0.0255931	cis	lincRNA	9	UNQ6494
chr9_113222319_C_G_b38	ENSG00000136875.12	5.78825	1.10298e-07	0.566469	Thyroid	0.00274255	cis	protein_coding	9	PRPF4
chr9_88254_T_C_b38	ENSG00000181404.15	-7.5184	4.66256e-11	-0.723836	Thyroid	1.15958e-06	cis	protein_coding	9	WASHC1
chr9_217397_G_A_b38	ENSG00000172785.18	7.37498	9.05149e-11	0.658331	Thyroid	2.25102e-06	cis	protein_coding	9	CBWD1
chr9_35879582_T_C_b38	ENSG00000196196.2	5.70206	1.59528e-07	0.417132	Thyroid	0.00396651	cis	protein_coding	9	HRCT1
chr9_32994502_T_G_b38	ENSG00000137074.18	5.54317	3.13149e-07	0.509276	Thyroid	0.0077855	cis	protein_coding	9	APTX
chr9_34369684_CTGAGA_C_b38	ENSG00000164978.17	5.0872	2.06993e-06	0.503748	Thyroid	0.0514564	cis	protein_coding	9	NUDT2
chr9_137281842_G_T_b38	ENSG00000188986.6	5.02572	2.65487e-06	0.288843	Thyroid	0.0659867	cis	protein_coding	9	NELFB
chr9_113354754_C_G_b38	ENSG00000136875.12	5.8898	7.12035e-08	0.620558	Thyroid	0.00177055	cis	protein_coding	9	PRPF4
chr9_33525256_G_A_b38	ENSG00000165271.16	5.07716	2.15605e-06	0.302097	Thyroid	0.0535929	cis	protein_coding	9	NOL6
chr9_137287215_G_A_b38	ENSG00000198113.2	5.56482	2.85785e-07	0.420934	Thyroid	0.00710547	cis	protein_coding	9	TOR4A
chr9_128386582_G_C_b38	ENSG00000106976.20	5.51426	3.53732e-07	0.651187	Thyroid	0.00879412	cis	protein_coding	9	DNM1
chr9_34649445_A_G_b38	ENSG00000137070.17	5.03431	2.56442e-06	0.616027	Thyroid	0.0637412	cis	protein_coding	9	IL11RA
chr9_136489616_A_G_b38	ENSG00000148396.18	-5.15605	1.56381e-06	-0.320429	Thyroid	0.0388763	cis	protein_coding	9	SEC16A
chr9_87553087_T_G_b38	ENSG00000196730.12	5.0793	2.13745e-06	0.700469	Thyroid	0.0531327	cis	protein_coding	9	DAPK1
chr9_104264531_C_T_b38	ENSG00000136824.18	-4.94959	3.60572e-06	-0.434969	Thyroid	0.0896167	cis	protein_coding	9	SMC2
chr9_136981118_G_A_b38	ENSG00000184925.11	-5.92645	6.07582e-08	-0.446637	Thyroid	0.00151087	cis	protein_coding	9	LCN12
chr9_131093363_A_T_b38	ENSG00000126878.12	6.26332	1.3903e-08	0.34626	Thyroid	0.00034574	cis	protein_coding	9	AIF1L
chr11_5647998_T_C_b38	ENSG00000226822.2	-5.91329	6.43228e-08	-0.802188	Thyroid	0.0183743	trans	lincRNA	1	RP11-356N1.2
chr14_60207981_T_C_b38	ENSG00000178440.5	-5.846	8.60286e-08	-0.449619	Thyroid	0.0085589	trans	lincRNA	10	LINC00843
chr14_95888997_G_A_b38	ENSG00000237523.1	-5.52366	3.4e-07	-0.696139	Thyroid	0.033826	trans	lincRNA	10	LINC00857
chr17_7318388_G_T_b38	ENSG00000253626.3	7.90563	7.69274e-12	0.791584	Thyroid	7.98634e-06	trans	protein_coding	10	EIF5AL1
chr20_18702719_A_G_b38	ENSG00000165983.14	-6.31546	1.10379e-08	-0.42913	Thyroid	0.0103433	trans	protein_coding	10	PTER
chr12_96765409_TACTC_T_b38	ENSG00000229719.5	-5.85066	8.43148e-08	-1.02339	Thyroid	0.0135277	trans	lincRNA	11	MIR194-2HG
chr13_108916692_G_A_b38	ENSG00000175773.12	-5.35623	6.85246e-07	-0.635833	Thyroid	0.0836589	trans	lincRNA	11	RP11-121M22.1
chr15_91460313_C_T_b38	ENSG00000054967.12	6.04719	3.59326e-08	0.536903	Thyroid	0.0640092	trans	protein_coding	11	RELT
chr15_87672500_G_C_b38	ENSG00000109971.13	5.97767	4.86447e-08	0.556533	Thyroid	0.0866542	trans	protein_coding	11	HSPA8
chr1_109510351_C_T_b38	ENSG00000245017.2	5.66933	1.83426e-07	1.59996	Thyroid	0.0666462	trans	lincRNA	12	RP11-181C3.1
chr14_21534209_C_T_b38	ENSG00000111262.5	-6.0138	4.15672e-08	-0.489925	Thyroid	0.0536061	trans	protein_coding	12	KCNA1
chr17_50560854_G_A_b38	ENSG00000198353.7	5.99118	4.58693e-08	0.782147	Thyroid	0.0695903	trans	protein_coding	12	HOXC4
chr19_51137781_C_G_b38	ENSG00000245017.2	-5.57893	2.69239e-07	-1.29447	Thyroid	0.0360115	trans	lincRNA	12	RP11-181C3.1
chr19_33235469_T_C_b38	ENSG00000277767.1	-5.34401	7.20914e-07	-0.629106	Thyroid	0.0473388	trans	lincRNA	13	RP11-365P13.5
chr19_4194048_GACTGTCTAC_G_b38	ENSG00000227676.3	-5.66636	1.8576e-07	-0.828116	Thyroid	0.0121981	trans	lincRNA	13	LINC01068
chr9_73589030_G_A_b38	ENSG00000228741.2	5.30221	8.57331e-07	0.678712	Thyroid	0.0847103	trans	lincRNA	13	SPATA13
chr9_76132871_C_T_b38	ENSG00000277159.1	5.30828	8.36076e-07	0.582227	Thyroid	0.082611	trans	lincRNA	13	RP11-88E10.4
chr3_194339351_C_T_b38	ENSG00000126777.17	-6.15567	2.23434e-08	-0.486209	Thyroid	0.0456204	trans	protein_coding	14	KTN1
chr4_100145196_G_A_b38	ENSG00000214900.9	-5.873	7.65654e-08	-0.773171	Thyroid	0.0176385	trans	lincRNA	14	LINC01588
chr18_76678608_C_T_b38	ENSG00000261739.2	5.78571	1.11507e-07	1.48426	Thyroid	0.0975315	trans	protein_coding	15	GOLGA8S
chr8_93404082_A_G_b38	ENSG00000260988.1	-5.59848	2.47848e-07	-0.598166	Thyroid	0.0483688	trans	lincRNA	15	RP11-285A1.1
chr13_31439866_C_T_b38	ENSG00000259807.1	-5.50083	3.74293e-07	-0.851336	Thyroid	0.0514345	trans	lincRNA	16	RP11-426C22.4
chr14_79207432_A_C_b38	ENSG00000274698.1	-5.43619	4.90905e-07	-0.688303	Thyroid	0.0694203	trans	lincRNA	16	RP11-71L14.4
chr14_54026516_T_C_b38	ENSG00000085644.13	5.88124	7.38895e-08	0.550979	Thyroid	0.09996	trans	protein_coding	16	ZNF213
chr19_39832140_G_GC_b38	ENSG00000167395.10	-6.01847	4.07301e-08	-0.427989	Thyroid	0.0428251	trans	protein_coding	16	ZNF646
chr20_68303_T_C_b38	ENSG00000261172.1	-7.21091	1.92727e-10	-0.953002	Thyroid	2.22991e-05	trans	lincRNA	16	RP11-356C4.5
chr22_17251087_T_C_b38	ENSG00000275263.1	5.2088	1.26e-06	0.780354	Thyroid	0.0943963	trans	lincRNA	16	RP11-1072A3.4
chr7_151341248_C_T_b38	ENSG00000050820.16	6.1992	1.84494e-08	0.315513	Thyroid	0.0405312	trans	protein_coding	16	BCAR1
chr9_130241012_C_T_b38	ENSG00000280206.1	-5.73751	1.37101e-07	-0.862013	Thyroid	0.0248799	trans	lincRNA	16	CTB-193M12.5
chr15_62921693_C_A_b38	ENSG00000124422.11	6.35364	9.31833e-09	0.407773	Thyroid	0.0144754	trans	protein_coding	17	USP22
chr19_45359191_A_G_b38	ENSG00000126561.16	-6.00049	4.40475e-08	-0.296979	Thyroid	0.0573505	trans	protein_coding	17	STAT5A
chr20_15656941_G_A_b38	ENSG00000267737.1	-6.44571	6.18535e-09	-0.908204	Thyroid	0.00111066	trans	lincRNA	17	AC061992.2
chr5_153520131_C_T_b38	ENSG00000247011.2	-6.45005	6.06673e-09	-0.765241	Thyroid	0.00229935	trans	lincRNA	17	RP11-700H6.1
chr2_2766429_G_A_b38	ENSG00000266554.1	-5.63549	2.11827e-07	-0.810465	Thyroid	0.0453911	trans	lincRNA	18	LINC01443
chr8_25677152_T_C_b38	ENSG00000197563.10	5.91008	6.52232e-08	0.420897	Thyroid	0.0392953	trans	protein_coding	18	PIGN
chr17_73876458_G_A_b38	ENSG00000104904.12	-6.055	3.47284e-08	-0.449229	Thyroid	0.068105	trans	protein_coding	19	OAZ1
chr2_45723131_T_C_b38	ENSG00000169515.5	6.20563	1.79342e-08	0.342238	Thyroid	0.08123	trans	protein_coding	19	CCDC8
chr22_41357599_G_A_b38	ENSG00000268568.1	-6.96361	5.97789e-10	-0.867116	Thyroid	4.54715e-05	trans	lincRNA	19	AC007228.9
chr22_50735655_A_AG_b38	ENSG00000074842.7	5.86538	7.91253e-08	0.188578	Thyroid	0.0882115	trans	protein_coding	19	MYDGF
chr4_182113234_A_G_b38	ENSG00000267612.1	-5.61679	2.29333e-07	-0.54094	Thyroid	0.0522844	trans	lincRNA	19	CTD-3116E22.7
chr5_6109796_A_G_b38	ENSG00000167733.13	6.29705	1.19762e-08	0.450373	Thyroid	0.0431157	trans	protein_coding	19	HSD11B1L
chr6_25747614_A_T_b38	ENSG00000267421.6	-5.86781	7.83016e-08	-1.1016	Thyroid	0.0197221	trans	lincRNA	19	AC005498.3
chr7_92973838_G_A_b38	ENSG00000251369.8	6.30577	1.15226e-08	0.607155	Thyroid	0.0375965	trans	protein_coding	19	ZNF550
chr7_33643399_TA_T_b38	ENSG00000099875.14	-6.3268	1.04968e-08	-0.602876	Thyroid	0.0342496	trans	protein_coding	19	MKNK2
chr1_109881054_G_A_b38	ENSG00000169605.5	6.15137	2.27695e-08	0.937108	Thyroid	0.0797863	trans	protein_coding	2	GKN1
chr11_128326885_ACT_A_b38	ENSG00000172965.14	-5.54469	3.11144e-07	-0.565036	Thyroid	0.082727	trans	lincRNA	2	MIR4435-2HG
chr15_54113446_G_C_b38	ENSG00000186889.9	-5.98578	4.69595e-08	-0.997752	Thyroid	0.0624045	trans	protein_coding	2	TMEM17
chr7_109966779_T_A_b38	ENSG00000115275.11	6.1565	2.22614e-08	0.310962	Thyroid	0.0549753	trans	protein_coding	2	MOGS
chr19_54230309_G_C_b38	ENSG00000088826.17	-5.97303	4.96361e-08	-0.506479	Thyroid	0.0312171	trans	protein_coding	20	SMOX
chr19_31400279_A_G_b38	ENSG00000101040.19	6.00269	4.36273e-08	1.14643	Thyroid	0.0274381	trans	protein_coding	20	ZMYND8
chr21_17760937_G_T_b38	ENSG00000101290.13	-5.60619	2.39876e-07	-0.366772	Thyroid	0.088632	trans	protein_coding	20	CDS2
chr4_54680292_G_GT_b38	ENSG00000125995.15	-5.90552	6.65226e-08	-0.318965	Thyroid	0.0951067	trans	protein_coding	20	ROMO1
chr8_69187380_T_C_b38	ENSG00000231742.5	5.53556	3.23363e-07	1.08448	Thyroid	0.0468033	trans	lincRNA	20	LINC01273
chr13_105738857_A_G_b38	ENSG00000157578.13	-5.70739	1.55944e-07	-1.0265	Thyroid	0.0518521	trans	protein_coding	21	LCA5L
chr14_98524233_A_G_b38	ENSG00000156261.12	5.92349	6.15423e-08	0.663169	Thyroid	0.0193211	trans	protein_coding	21	CCT8
chr7_4722266_TTCCCGAGCG_T_b38	ENSG00000233056.2	5.70443	1.57922e-07	0.80791	Thyroid	0.0258119	trans	lincRNA	21	ERVH48-1
chr3_64725174_T_C_b38	ENSG00000100285.9	-6.09135	2.96242e-08	-0.512208	Thyroid	0.0416875	trans	protein_coding	22	NEFH
chr5_147795394_A_G_b38	ENSG00000184436.11	-6.00609	4.29863e-08	-0.380571	Thyroid	0.0565313	trans	protein_coding	22	THAP7
chr13_36363019_T_A_b38	ENSG00000183624.13	6.0126	4.17839e-08	0.327924	Thyroid	0.0536075	trans	protein_coding	3	HMCES
chr16_24000467_A_T_b38	ENSG00000243795.1	-5.30612	8.43576e-07	-1.50624	Thyroid	0.0859047	trans	lincRNA	3	LINC02044
chr17_57577637_T_A_b38	ENSG00000272440.1	5.35339	6.93379e-07	0.572614	Thyroid	0.0847912	trans	lincRNA	3	RP11-379F4.6
chr17_43680242_C_G_b38	ENSG00000243795.1	-5.34228	7.26124e-07	-1.41798	Thyroid	0.0887949	trans	lincRNA	3	LINC02044
chr18_579690_C_T_b38	ENSG00000121879.3	6.36697	8.78256e-09	0.57254	Thyroid	0.0124198	trans	protein_coding	3	PIK3CA
chr18_13412300_A_G_b38	ENSG00000073849.14	-6.16517	2.14298e-08	-0.764772	Thyroid	0.0303047	trans	protein_coding	3	ST6GAL1
chr4_114343792_T_C_b38	ENSG00000120742.10	6.0935	2.93471e-08	0.284485	Thyroid	0.0736647	trans	protein_coding	3	SERP1
chr7_10133022_A_G_b38	ENSG00000172986.12	-6.24554	1.50395e-08	-0.458515	Thyroid	0.0336357	trans	protein_coding	3	GXYLT2
chr10_3210341_A_G_b38	ENSG00000272646.1	-5.57258	2.76568e-07	-1.12735	Thyroid	0.0426653	trans	lincRNA	4	RP11-188P17.2
chr13_83558451_T_A_b38	ENSG00000261672.1	-6.25321	1.4538e-08	-0.982574	Thyroid	0.00157993	trans	lincRNA	4	RP11-475B2.1
chr14_20408922_C_T_b38	ENSG00000272650.1	-6.49258	5.01715e-09	-0.50773	Thyroid	0.000515246	trans	lincRNA	4	RP11-571I18.4
chr18_6580729_T_C_b38	ENSG00000260265.1	5.39482	5.83506e-07	1.83131	Thyroid	0.0591295	trans	lincRNA	4	RP11-44F21.5
chr19_13567890_A_G_b38	ENSG00000198301.11	-5.90763	6.59189e-08	-0.912709	Thyroid	0.0457181	trans	protein_coding	4	SDAD1
chr8_1912921_A_G_b38	ENSG00000170917.13	-6.26891	1.3564e-08	-0.569925	Thyroid	0.0184928	trans	protein_coding	4	NUDT6
chr10_129664334_T_A_b38	ENSG00000120129.5	5.99759	4.46069e-08	0.691323	Thyroid	0.0827992	trans	protein_coding	5	DUSP1
chr6_156117897_T_C_b38	ENSG00000205572.9	6.17204	2.07916e-08	1.16679	Thyroid	0.0489025	trans	protein_coding	5	SERF1B
chr1_179342359_G_A_b38	ENSG00000120256.9	-6.19557	1.87462e-08	-0.334611	Thyroid	0.0684991	trans	protein_coding	6	LRP11
chr12_67806875_G_A_b38	ENSG00000271040.1	5.69505	1.64377e-07	1.25722	Thyroid	0.0434899	trans	lincRNA	6	RP5-933K21.3
chr13_103203935_T_C_b38	ENSG00000272102.1	5.46005	4.44213e-07	1.27002	Thyroid	0.0944592	trans	lincRNA	6	RP3-355L5.5
chr15_62213153_C_T_b38	ENSG00000250903.8	5.42912	5.05638e-07	0.412735	Thyroid	0.0918577	trans	lincRNA	6	GMDS-AS1
chr16_10068230_A_T_b38	ENSG00000272541.1	-5.50468	3.68283e-07	-1.04006	Thyroid	0.075069	trans	lincRNA	6	XXbac-BPGBPG55C20.1
chr12_23740383_C_T_b38	ENSG00000196411.9	-6.53087	4.2272e-09	-0.727519	Thyroid	0.00778821	trans	protein_coding	7	EPHB4
chr14_91554698_T_G_b38	ENSG00000106330.11	6.01709	4.09742e-08	0.605412	Thyroid	0.0485774	trans	protein_coding	7	MOSPD3
chr19_44525861_T_C_b38	ENSG00000237310.1	-5.7461	1.32148e-07	-0.466328	Thyroid	0.013943	trans	lincRNA	7	GS1-124K5.4
chr3_99224635_C_T_b38	ENSG00000228031.2	5.90863	6.56324e-08	0.44234	Thyroid	0.0144532	trans	lincRNA	7	AC078842.3
chr4_161092831_T_G_b38	ENSG00000226581.1	-5.67363	1.80094e-07	-1.19805	Thyroid	0.0362214	trans	lincRNA	7	RP11-340I6.8
chr19_20708000_T_C_b38	ENSG00000261220.2	5.37901	6.23267e-07	0.698047	Thyroid	0.0710512	trans	lincRNA	8	RP11-629O1.2
chr21_45020470_C_A_b38	ENSG00000185015.7	5.91956	6.25982e-08	0.285234	Thyroid	0.0239527	trans	protein_coding	8	CA13
chr14_41734470_T_G_b38	ENSG00000225706.1	5.63652	2.10904e-07	1.16928	Thyroid	0.0273971	trans	lincRNA	9	PTPRD-AS1
chr16_87635765_G_C_b38	ENSG00000203364.2	-5.32712	7.73272e-07	-0.57916	Thyroid	0.0923867	trans	lincRNA	9	RP11-370F5.4
chr20_22303110_T_C_b38	ENSG00000272871.1	-5.44415	4.74806e-07	-0.994022	Thyroid	0.0494753	trans	lincRNA	9	RP11-408A13.4
chr4_39007897_T_C_b38	ENSG00000106789.12	-5.98946	4.62137e-08	-0.946602	Thyroid	0.0952026	trans	protein_coding	9	CORO2A
chr5_124359584_A_T_b38	ENSG00000260947.1	-5.84031	8.81622e-08	-1.17006	Thyroid	0.0197618	trans	lincRNA	9	RP11-384P7.7
chr8_31621202_T_C_b38	ENSG00000097007.17	-6.22571	1.64148e-08	-0.5979	Thyroid	0.0239778	trans	protein_coding	9	ABL1
chr1_212861376_T_C_b38	ENSG00000198468.7	14.02	4.65058e-25	0.907607	Skin_Sun_Exposed_Lower_leg	1.64119e-21	cis	lincRNA	1	FLVCR1-AS1
chr1_212704943_A_G_b38	ENSG00000198468.7	5.16389	1.28881e-06	0.583439	Skin_Sun_Exposed_Lower_leg	0.00454176	cis	lincRNA	1	FLVCR1-AS1
chr1_200552284_G_A_b38	ENSG00000260088.1	-5.28722	7.66343e-07	-0.642962	Skin_Sun_Exposed_Lower_leg	0.00270136	cis	lincRNA	1	RP11-92G12.3
chr1_817341_A_G_b38	ENSG00000225880.5	-6.19822	1.38897e-08	-0.528092	Skin_Sun_Exposed_Lower_leg	4.90027e-05	cis	lincRNA	1	LINC00115
chr1_817341_A_G_b38	ENSG00000237491.8	-5.45368	3.76337e-07	-0.621105	Skin_Sun_Exposed_Lower_leg	0.00132696	cis	lincRNA	1	RP11-206L10.9
chr1_74734289_T_C_b38	ENSG00000272864.1	-5.48696	3.26055e-07	-0.511265	Skin_Sun_Exposed_Lower_leg	0.00115	cis	lincRNA	1	RP11-17E13.2
chr1_6421782_A_G_b38	ENSG00000187017.15	-6.23967	1.15002e-08	-0.390464	Skin_Sun_Exposed_Lower_leg	0.000436687	cis	protein_coding	1	ESPN
chr1_15140336_C_T_b38	ENSG00000171729.13	-5.19626	1.12509e-06	-0.406433	Skin_Sun_Exposed_Lower_leg	0.0427129	cis	protein_coding	1	TMEM51
chr1_1669613_G_A_b38	ENSG00000189339.11	-13.1106	3.35978e-23	-1.08424	Skin_Sun_Exposed_Lower_leg	1.27591e-18	cis	protein_coding	1	SLC35E2B
chr1_3622271_G_C_b38	ENSG00000116213.15	6.23194	1.19129e-08	0.448225	Skin_Sun_Exposed_Lower_leg	0.000452343	cis	protein_coding	1	WRAP73
chr1_63414754_A_C_b38	ENSG00000142856.16	-8.27778	6.86943e-13	-0.496977	Skin_Sun_Exposed_Lower_leg	2.60853e-08	cis	protein_coding	1	ITGB3BP
chr1_247323119_G_C_b38	ENSG00000162714.12	-6.19209	1.42821e-08	-0.318932	Skin_Sun_Exposed_Lower_leg	0.000542291	cis	protein_coding	1	ZNF496
chr1_85762660_A_G_b38	ENSG00000117174.10	-5.45288	3.77636e-07	-0.378646	Skin_Sun_Exposed_Lower_leg	0.0143381	cis	protein_coding	1	ZNHIT6
chr1_85632513_T_G_b38	ENSG00000117174.10	5.43593	4.06198e-07	0.355063	Skin_Sun_Exposed_Lower_leg	0.0154221	cis	protein_coding	1	ZNHIT6
chr1_85779480_A_T_b38	ENSG00000117174.10	-5.40438	4.65086e-07	-0.374393	Skin_Sun_Exposed_Lower_leg	0.0176575	cis	protein_coding	1	ZNHIT6
chr1_111406660_T_C_b38	ENSG00000085465.12	-5.22879	9.81088e-07	-0.229439	Skin_Sun_Exposed_Lower_leg	0.037247	cis	protein_coding	1	OVGP1
chr1_1665581_C_G_b38	ENSG00000189339.11	-14.4359	6.77589e-26	-1.04638	Skin_Sun_Exposed_Lower_leg	2.57328e-21	cis	protein_coding	1	SLC35E2B
chr1_113021750_C_T_b38	ENSG00000155380.11	5.70178	1.27938e-07	0.31963	Skin_Sun_Exposed_Lower_leg	0.00485769	cis	protein_coding	1	SLC16A1
chr1_74734289_T_C_b38	ENSG00000116791.13	-13.0451	4.59018e-23	-0.892579	Skin_Sun_Exposed_Lower_leg	1.74312e-18	cis	protein_coding	1	CRYZ
chr1_38992182_C_T_b38	ENSG00000168653.10	8.9037	3.11766e-14	0.552206	Skin_Sun_Exposed_Lower_leg	1.1839e-09	cis	protein_coding	1	NDUFS5
chr1_18480845_T_C_b38	ENSG00000179023.8	5.13344	1.46393e-06	0.517182	Skin_Sun_Exposed_Lower_leg	0.0555752	cis	protein_coding	1	KLHDC7A
chr10_103480678_G_C_b38	ENSG00000122952.16	-6.30879	8.3859e-09	-0.519574	Skin_Sun_Exposed_Lower_leg	0.0131838	intrachrom_trans	protein_coding	10	ZWINT
chr10_32579866_A_G_b38	ENSG00000273038.2	5.11967	1.55051e-06	0.415755	Skin_Sun_Exposed_Lower_leg	0.00335686	cis	lincRNA	10	RP11-479G22.8
chr10_32749486_A_G_b38	ENSG00000273038.2	4.71553	8.07831e-06	0.398455	Skin_Sun_Exposed_Lower_leg	0.0174734	cis	lincRNA	10	RP11-479G22.8
chr10_99453523_C_T_b38	ENSG00000224934.2	-4.80616	5.61463e-06	-0.223677	Skin_Sun_Exposed_Lower_leg	0.0121501	cis	lincRNA	10	RP11-441O15.3
chr10_98102614_C_T_b38	ENSG00000166024.13	5.42341	4.28637e-07	0.255737	Skin_Sun_Exposed_Lower_leg	0.00940858	cis	protein_coding	10	R3HCC1L
chr10_26988479_G_A_b38	ENSG00000120539.14	7.17144	1.47692e-10	0.557833	Skin_Sun_Exposed_Lower_leg	3.24287e-06	cis	protein_coding	10	MASTL
chr10_101026014_A_C_b38	ENSG00000186862.17	5.93509	4.54974e-08	0.515631	Skin_Sun_Exposed_Lower_leg	0.00099885	cis	protein_coding	10	PDZD7
chr10_89427085_A_G_b38	ENSG00000152778.8	-8.43895	3.10586e-13	-0.528367	Skin_Sun_Exposed_Lower_leg	6.82047e-09	cis	protein_coding	10	IFIT5
chr10_93323282_C_T_b38	ENSG00000138119.16	-5.42113	4.32841e-07	-0.63362	Skin_Sun_Exposed_Lower_leg	0.00950043	cis	protein_coding	10	MYOF
chr10_127142042_A_G_b38	ENSG00000188916.8	5.36835	5.42588e-07	0.516078	Skin_Sun_Exposed_Lower_leg	0.0119087	cis	protein_coding	10	FAM196A
chr10_119138442_T_C_b38	ENSG00000119979.16	5.04821	2.08684e-06	0.26594	Skin_Sun_Exposed_Lower_leg	0.0457998	cis	protein_coding	10	FAM45A
chr10_4764320_G_C_b38	ENSG00000196139.13	-4.93389	3.34123e-06	-0.530319	Skin_Sun_Exposed_Lower_leg	0.0733265	cis	protein_coding	10	AKR1C3
chr10_119218251_G_A_b38	ENSG00000183605.16	6.6968	1.39182e-09	0.588935	Skin_Sun_Exposed_Lower_leg	3.05575e-05	cis	protein_coding	10	SFXN4
chr10_132196931_AG_A_b38	ENSG00000151640.12	5.52985	2.70856e-07	0.630707	Skin_Sun_Exposed_Lower_leg	0.00594584	cis	protein_coding	10	DPYSL4
chr10_132125337_C_G_b38	ENSG00000151640.12	-4.91317	3.63652e-06	-0.516234	Skin_Sun_Exposed_Lower_leg	0.0798035	cis	protein_coding	10	DPYSL4
chr10_100417971_G_A_b38	ENSG00000075826.16	7.2382	1.07348e-10	0.477028	Skin_Sun_Exposed_Lower_leg	2.35715e-06	cis	protein_coding	10	SEC31B
chr10_123004406_TG_T_b38	ENSG00000095574.11	7.07229	2.36852e-10	0.292145	Skin_Sun_Exposed_Lower_leg	5.20033e-06	cis	protein_coding	10	IKZF5
chr10_122073566_T_C_b38	ENSG00000138162.18	5.45477	3.74577e-07	0.176309	Skin_Sun_Exposed_Lower_leg	0.00822233	cis	protein_coding	10	TACC2
chr10_45438883_C_G_b38	ENSG00000188234.13	5.9242	4.77659e-08	0.656129	Skin_Sun_Exposed_Lower_leg	0.0010486	cis	protein_coding	10	AGAP4
chr10_80286452_A_G_b38	ENSG00000151224.12	-8.05072	2.09368e-12	-0.630052	Skin_Sun_Exposed_Lower_leg	4.59751e-08	cis	protein_coding	10	MAT1A
chr11_107224383_TG_T_b38	ENSG00000261098.1	-4.61071	1.22452e-05	-0.347145	Skin_Sun_Exposed_Lower_leg	0.0348987	cis	lincRNA	11	RP11-819C21.1
chr11_13060184_G_C_b38	ENSG00000251381.7	-5.57533	2.22343e-07	-0.570019	Skin_Sun_Exposed_Lower_leg	0.000633899	cis	lincRNA	11	LINC00958
chr11_75021185_G_T_b38	ENSG00000166435.15	5.32101	6.63892e-07	0.588094	Skin_Sun_Exposed_Lower_leg	0.02472	cis	protein_coding	11	XRRA1
chr11_707025_G_A_b38	ENSG00000177042.14	5.72803	1.13995e-07	0.528707	Skin_Sun_Exposed_Lower_leg	0.00424516	cis	protein_coding	11	TMEM80
chr11_62542315_T_C_b38	ENSG00000149499.11	9.21064	6.79309e-15	0.386642	Skin_Sun_Exposed_Lower_leg	2.53049e-10	cis	protein_coding	11	EML3
chr11_119040640_A_C_b38	ENSG00000160695.14	5.86359	6.25766e-08	0.286525	Skin_Sun_Exposed_Lower_leg	0.00233042	cis	protein_coding	11	VPS11
chr11_102337120_G_A_b38	ENSG00000023445.13	-5.44179	3.96094e-07	-0.284664	Skin_Sun_Exposed_Lower_leg	0.014749	cis	protein_coding	11	BIRC3
chr11_406483_T_C_b38	ENSG00000185187.12	-5.00303	2.51518e-06	-0.292288	Skin_Sun_Exposed_Lower_leg	0.0936427	cis	protein_coding	11	SIGIRR
chr11_130889029_G_A_b38	ENSG00000120451.10	6.28621	9.29877e-09	0.394986	Skin_Sun_Exposed_Lower_leg	0.000346333	cis	protein_coding	11	SNX19
chr11_71787134_T_C_b38	ENSG00000214534.5	-6.10351	2.13402e-08	-0.585916	Skin_Sun_Exposed_Lower_leg	0.000794753	cis	protein_coding	11	ZNF705E
chr11_124954170_C_T_b38	ENSG00000149548.14	-5.49166	3.19502e-07	-0.39764	Skin_Sun_Exposed_Lower_leg	0.0118973	cis	protein_coding	11	CCDC15
chr11_72808711_C_A_b38	ENSG00000214530.8	5.25517	8.77683e-07	0.198477	Skin_Sun_Exposed_Lower_leg	0.0326797	cis	protein_coding	11	STARD10
chr11_134326169_CA_C_b38	ENSG00000151500.14	-6.40152	5.47835e-09	-0.786014	Skin_Sun_Exposed_Lower_leg	0.000204052	cis	protein_coding	11	THYN1
chr11_7673233_A_G_b38	ENSG00000166394.14	6.61562	2.03284e-09	0.475272	Skin_Sun_Exposed_Lower_leg	7.57191e-05	cis	protein_coding	11	CYB5R2
chr11_88138242_C_A_b38	ENSG00000123892.11	-6.10935	2.07836e-08	-0.210035	Skin_Sun_Exposed_Lower_leg	0.000774045	cis	protein_coding	11	RAB38
chr11_7687399_A_T_b38	ENSG00000166394.14	5.05222	2.05242e-06	0.488569	Skin_Sun_Exposed_Lower_leg	0.0764159	cis	protein_coding	11	CYB5R2
chr11_44061381_G_A_b38	ENSG00000110455.13	6.32669	7.72543e-09	0.466033	Skin_Sun_Exposed_Lower_leg	0.000287742	cis	protein_coding	11	ACCS
chr11_65637829_G_A_b38	ENSG00000172922.8	6.12474	1.93859e-08	0.294815	Skin_Sun_Exposed_Lower_leg	0.000722009	cis	protein_coding	11	RNASEH2C
chr11_8703024_A_G_b38	ENSG00000166436.15	5.51323	2.91065e-07	0.386489	Skin_Sun_Exposed_Lower_leg	0.010839	cis	protein_coding	11	TRIM66
chr11_113371579_T_C_b38	ENSG00000149292.16	-8.26222	7.41549e-13	-0.61105	Skin_Sun_Exposed_Lower_leg	2.76227e-08	cis	protein_coding	11	TTC12
chr11_68829110_G_A_b38	ENSG00000197345.12	7.14128	1.70549e-10	0.526217	Skin_Sun_Exposed_Lower_leg	6.35278e-06	cis	protein_coding	11	MRPL21
chr11_69000328_A_G_b38	ENSG00000197345.12	5.4933	3.17256e-07	0.439904	Skin_Sun_Exposed_Lower_leg	0.011814	cis	protein_coding	11	MRPL21
chr11_126338864_T_C_b38	ENSG00000110074.10	5.17264	1.2424e-06	0.451426	Skin_Sun_Exposed_Lower_leg	0.0462584	cis	protein_coding	11	FOXRED1
chr12_69153784_A_T_b38	ENSG00000275759.1	-5.57629	2.21414e-07	-0.774343	Skin_Sun_Exposed_Lower_leg	0.0489321	intrachrom_trans	lincRNA	12	RP11-131L12.3
chr12_11171340_G_C_b38	ENSG00000247157.6	-9.12564	1.03622e-14	-0.832081	Skin_Sun_Exposed_Lower_leg	3.88893e-11	cis	lincRNA	12	LINC01252
chr12_54178335_A_C_b38	ENSG00000257534.1	5.92874	4.68061e-08	0.719179	Skin_Sun_Exposed_Lower_leg	0.000175617	cis	lincRNA	12	RP11-834C11.10
chr12_6392965_T_G_b38	ENSG00000256433.2	4.77906	6.26254e-06	0.462047	Skin_Sun_Exposed_Lower_leg	0.0234908	cis	lincRNA	12	RP1-102E24.8
chr12_101695265_G_A_b38	ENSG00000111666.10	8.14048	1.34845e-12	0.408258	Skin_Sun_Exposed_Lower_leg	4.20758e-08	cis	protein_coding	12	CHPT1
chr12_4321174_AGCCGGCCGGCT_A_b38	ENSG00000078237.6	8.21825	9.20458e-13	0.94247	Skin_Sun_Exposed_Lower_leg	2.8722e-08	cis	protein_coding	12	TIGAR
chr12_121016539_T_A_b38	ENSG00000157895.11	5.85144	6.605e-08	0.684387	Skin_Sun_Exposed_Lower_leg	0.00206069	cis	protein_coding	12	C12orf43
chr12_69340861_A_C_b38	ENSG00000127337.6	-7.15449	1.60136e-10	-0.423144	Skin_Sun_Exposed_Lower_leg	4.99656e-06	cis	protein_coding	12	YEATS4
chr12_80035260_G_A_b38	ENSG00000165899.10	-5.43326	4.1088e-07	-0.521672	Skin_Sun_Exposed_Lower_leg	0.0128182	cis	protein_coding	12	OTOGL
chr12_10001650_T_C_b38	ENSG00000172322.13	-5.56194	2.35666e-07	-0.519352	Skin_Sun_Exposed_Lower_leg	0.0073523	cis	protein_coding	12	CLEC12A
chr12_2957281_A_G_b38	ENSG00000078246.16	6.14257	1.78821e-08	0.57689	Skin_Sun_Exposed_Lower_leg	0.000557939	cis	protein_coding	12	TULP3
chr12_52446252_G_A_b38	ENSG00000170465.9	5.91013	5.08617e-08	0.469215	Skin_Sun_Exposed_Lower_leg	0.00158688	cis	protein_coding	12	KRT6C
chr13_47549312_A_G_b38	ENSG00000136144.11	-5.96461	3.9868e-08	-0.355893	Skin_Sun_Exposed_Lower_leg	0.0223483	intrachrom_trans	protein_coding	13	RCBTB1
chr13_79598579_TC_T_b38	ENSG00000227676.3	-6.61173	2.06994e-09	-0.646678	Skin_Sun_Exposed_Lower_leg	3.76315e-06	cis	lincRNA	13	LINC01068
chr13_20538796_G_A_b38	ENSG00000165475.13	-5.79123	8.62522e-08	-0.398926	Skin_Sun_Exposed_Lower_leg	0.00108083	cis	protein_coding	13	CRYL1
chr13_113359616_G_A_b38	ENSG00000139835.13	7.85467	5.45684e-12	0.375607	Skin_Sun_Exposed_Lower_leg	6.83906e-08	cis	protein_coding	13	GRTP1
chr13_28762590_G_A_b38	ENSG00000139508.14	5.13469	1.45629e-06	0.41946	Skin_Sun_Exposed_Lower_leg	0.0182445	cis	protein_coding	13	SLC46A3
chr13_41108925_G_A_b38	ENSG00000120688.8	4.78967	6.0007e-06	0.417757	Skin_Sun_Exposed_Lower_leg	0.0751708	cis	protein_coding	13	WBP4
chr13_96003014_T_C_b38	ENSG00000102595.19	5.84993	6.6493e-08	0.365394	Skin_Sun_Exposed_Lower_leg	0.00083329	cis	protein_coding	13	UGGT2
chr13_23853415_A_G_b38	ENSG00000027001.9	5.53144	2.69007e-07	0.323372	Skin_Sun_Exposed_Lower_leg	0.00337066	cis	protein_coding	13	MIPEP
chr13_113952221_T_C_b38	ENSG00000185989.10	-5.29282	7.48339e-07	-0.375307	Skin_Sun_Exposed_Lower_leg	0.00937594	cis	protein_coding	13	RASA3
chr14_79571815_T_C_b38	ENSG00000257556.1	5.49171	3.1944e-07	0.577938	Skin_Sun_Exposed_Lower_leg	0.0319609	intrachrom_trans	lincRNA	14	RP11-44N21.1
chr14_101948492_C_T_b38	ENSG00000271780.1	4.40196	2.75941e-05	0.769058	Skin_Sun_Exposed_Lower_leg	0.0719929	cis	lincRNA	14	RP11-1017G21.5
chr14_101948430_G_A_b38	ENSG00000271780.1	5.57549	2.22189e-07	0.913141	Skin_Sun_Exposed_Lower_leg	0.000579913	cis	lincRNA	14	RP11-1017G21.5
chr14_35380354_A_G_b38	ENSG00000151327.12	-4.92691	3.43788e-06	-0.2461	Skin_Sun_Exposed_Lower_leg	0.0845066	cis	protein_coding	14	FAM177A1
chr14_76226328_C_T_b38	ENSG00000089916.17	-5.54915	2.49118e-07	-0.34265	Skin_Sun_Exposed_Lower_leg	0.0061253	cis	protein_coding	14	GPATCH2L
chr14_90791359_G_A_b38	ENSG00000165914.14	5.01623	2.38184e-06	0.447865	Skin_Sun_Exposed_Lower_leg	0.0585575	cis	protein_coding	14	TTC7B
chr14_59601262_G_A_b38	ENSG00000126790.11	5.38926	4.96192e-07	0.433257	Skin_Sun_Exposed_Lower_leg	0.0121999	cis	protein_coding	14	L3HYPDH
chr14_49750229_C_A_b38	ENSG00000165502.6	-5.8128	7.83999e-08	-0.499737	Skin_Sun_Exposed_Lower_leg	0.00192793	cis	protein_coding	14	RPL36AL
chr14_104588781_TGACGGGCAG_T_b38	ENSG00000066735.14	-5.15079	1.36145e-06	-0.312186	Skin_Sun_Exposed_Lower_leg	0.0334727	cis	protein_coding	14	KIF26A
chr14_20680541_G_C_b38	ENSG00000258818.3	-4.98493	2.70978e-06	-0.215667	Skin_Sun_Exposed_Lower_leg	0.0666144	cis	protein_coding	14	RNASE4
chr14_24432043_A_C_b38	ENSG00000139899.10	6.3078	8.4241e-09	0.532803	Skin_Sun_Exposed_Lower_leg	0.000207174	cis	protein_coding	14	CBLN3
chr14_49557144_A_G_b38	ENSG00000165502.6	6.90217	5.30286e-10	0.454583	Skin_Sun_Exposed_Lower_leg	1.30424e-05	cis	protein_coding	14	RPL36AL
chr14_20467918_A_G_b38	ENSG00000198805.11	-4.99756	2.57246e-06	-0.420992	Skin_Sun_Exposed_Lower_leg	0.0632413	cis	protein_coding	14	PNP
chr14_64948648_C_T_b38	ENSG00000258289.8	8.5656	1.66218e-13	0.848818	Skin_Sun_Exposed_Lower_leg	4.08831e-09	cis	protein_coding	14	CHURC1
chr14_24118336_A_G_b38	ENSG00000100908.13	-5.7935	8.53914e-08	-0.287324	Skin_Sun_Exposed_Lower_leg	0.00209977	cis	protein_coding	14	EMC9
chr14_73523155_C_T_b38	ENSG00000187105.8	-5.92934	4.66816e-08	-0.603536	Skin_Sun_Exposed_Lower_leg	0.00114799	cis	protein_coding	14	HEATR4
chr14_103384935_A_G_b38	ENSG00000166165.12	-6.52288	3.12759e-09	-0.440004	Skin_Sun_Exposed_Lower_leg	7.69199e-05	cis	protein_coding	14	CKB
chr14_50944898_G_C_b38	ENSG00000100504.16	-5.55379	2.44151e-07	-0.882216	Skin_Sun_Exposed_Lower_leg	0.00600342	cis	protein_coding	14	PYGL
chr14_64388323_T_C_b38	ENSG00000100714.15	-10.3085	2.89521e-17	-0.557822	Skin_Sun_Exposed_Lower_leg	7.12134e-13	cis	protein_coding	14	MTHFD1
chr14_64845849_T_C_b38	ENSG00000258289.8	4.98068	2.7576e-06	0.853797	Skin_Sun_Exposed_Lower_leg	0.0677874	cis	protein_coding	14	CHURC1
chr15_81029591_C_T_b38	ENSG00000277782.1	-4.62273	1.16779e-05	-0.62687	Skin_Sun_Exposed_Lower_leg	0.0274782	cis	lincRNA	15	RP11-775C24.5
chr15_81026628_G_A_b38	ENSG00000277782.1	-4.85934	4.52756e-06	-0.661368	Skin_Sun_Exposed_Lower_leg	0.0106579	cis	lincRNA	15	RP11-775C24.5
chr15_79925696_TTTTG_T_b38	ENSG00000136371.10	-6.74681	1.10133e-09	-0.72164	Skin_Sun_Exposed_Lower_leg	1.68316e-05	cis	protein_coding	15	MTHFS
chr15_82214266_T_C_b38	ENSG00000188659.9	5.81877	7.63519e-08	1.22803	Skin_Sun_Exposed_Lower_leg	0.00116673	cis	protein_coding	15	SAXO2
chr15_40746016_A_G_b38	ENSG00000128891.15	6.7474	1.09828e-09	0.580552	Skin_Sun_Exposed_Lower_leg	1.67861e-05	cis	protein_coding	15	C15orf57
chr15_99748239_G_A_b38	ENSG00000183060.15	-5.05054	2.06679e-06	-0.332819	Skin_Sun_Exposed_Lower_leg	0.0315805	cis	protein_coding	15	LYSMD4
chr15_52273528_G_C_b38	ENSG00000128833.12	5.8697	6.09004e-08	0.566962	Skin_Sun_Exposed_Lower_leg	0.000930679	cis	protein_coding	15	MYO5C
chr15_56492896_C_A_b38	ENSG00000181827.14	4.89534	3.91079e-06	0.437515	Skin_Sun_Exposed_Lower_leg	0.0597529	cis	protein_coding	15	RFX7
chr15_32633875_C_T_b38	ENSG00000232653.8	-7.27027	9.20716e-11	-0.589489	Skin_Sun_Exposed_Lower_leg	1.40731e-06	cis	protein_coding	15	GOLGA8N
chr16_14303579_T_C_b38	ENSG00000223496.2	-6.02979	2.97563e-08	-0.547767	Skin_Sun_Exposed_Lower_leg	0.0408886	intrachrom_trans	protein_coding	16	EXOSC6
chr16_2787999_C_T_b38	ENSG00000276791.1	6.15056	1.72454e-08	0.549379	Skin_Sun_Exposed_Lower_leg	7.23964e-05	cis	lincRNA	16	CTD-2270P14.5
chr16_55428132_G_A_b38	ENSG00000260135.6	-11.5842	5.34667e-20	-0.930604	Skin_Sun_Exposed_Lower_leg	2.2456e-16	cis	lincRNA	16	RP11-212I21.2
chr16_55428132_G_A_b38	ENSG00000274508.1	6.37313	6.24271e-09	0.587593	Skin_Sun_Exposed_Lower_leg	2.62131e-05	cis	lincRNA	16	RP11-212I21.5
chr16_69934989_G_A_b38	ENSG00000157322.17	-5.67441	1.44269e-07	-0.646125	Skin_Sun_Exposed_Lower_leg	0.00409623	cis	protein_coding	16	CLEC18A
chr16_25147422_C_A_b38	ENSG00000205629.11	5.15166	1.35653e-06	0.29195	Skin_Sun_Exposed_Lower_leg	0.0385093	cis	protein_coding	16	LCMT1
chr16_30992848_T_C_b38	ENSG00000103510.19	5.01513	2.39268e-06	0.345677	Skin_Sun_Exposed_Lower_leg	0.0679186	cis	protein_coding	16	KAT8
chr16_84191199_G_C_b38	ENSG00000154099.17	4.97777	2.79085e-06	0.40679	Skin_Sun_Exposed_Lower_leg	0.0792155	cis	protein_coding	16	DNAAF1
chr16_31216587_C_T_b38	ENSG00000103510.19	-4.95545	3.05868e-06	-0.308054	Skin_Sun_Exposed_Lower_leg	0.0868144	cis	protein_coding	16	KAT8
chr16_5025225_G_A_b38	ENSG00000103174.11	5.00292	2.51629e-06	0.263688	Skin_Sun_Exposed_Lower_leg	0.0714248	cis	protein_coding	16	NAGPA
chr16_58302481_G_A_b38	ENSG00000103021.9	-7.17344	1.46287e-10	-0.578677	Skin_Sun_Exposed_Lower_leg	4.15381e-06	cis	protein_coding	16	CCDC113
chr16_33887_C_A_b38	ENSG00000161981.10	6.14972	1.73113e-08	0.416625	Skin_Sun_Exposed_Lower_leg	0.000491536	cis	protein_coding	16	SNRNP25
chr16_87730661_A_T_b38	ENSG00000104731.13	10.3399	2.47771e-17	0.532271	Skin_Sun_Exposed_Lower_leg	7.03669e-13	cis	protein_coding	16	KLHDC4
chr16_30826275_C_T_b38	ENSG00000099377.13	-7.38335	5.35065e-11	-0.419427	Skin_Sun_Exposed_Lower_leg	1.51937e-06	cis	protein_coding	16	HSD3B7
chr16_418055_G_A_b38	ENSG00000242612.6	8.36359	4.50272e-13	0.527864	Skin_Sun_Exposed_Lower_leg	1.27864e-08	cis	protein_coding	16	DECR2
chr16_657295_T_G_b38	ENSG00000127578.6	5.13887	1.43107e-06	0.552907	Skin_Sun_Exposed_Lower_leg	0.0406239	cis	protein_coding	16	WFIKKN1
chr16_53452125_G_A_b38	ENSG00000103479.15	-8.9487	2.49393e-14	-0.335499	Skin_Sun_Exposed_Lower_leg	7.08252e-10	cis	protein_coding	16	RBL2
chr16_30545169_A_T_b38	ENSG00000169951.9	5.42869	4.19017e-07	0.635924	Skin_Sun_Exposed_Lower_leg	0.0118967	cis	protein_coding	16	ZNF764
chr16_33887_C_A_b38	ENSG00000161980.5	5.36416	5.52378e-07	0.405825	Skin_Sun_Exposed_Lower_leg	0.0156826	cis	protein_coding	16	POLR3K
chr16_70359853_G_A_b38	ENSG00000223496.2	-15.9025	8.99711e-29	-0.781332	Skin_Sun_Exposed_Lower_leg	2.55527e-24	cis	protein_coding	16	EXOSC6
chr16_69541335_G_A_b38	ENSG00000223496.2	-5.16359	1.29042e-06	-0.513143	Skin_Sun_Exposed_Lower_leg	0.0366336	cis	protein_coding	16	EXOSC6
chr16_89747780_A_G_b38	ENSG00000204991.10	5.19732	1.1201e-06	0.368836	Skin_Sun_Exposed_Lower_leg	0.0317998	cis	protein_coding	16	SPIRE2
chr16_75547924_G_T_b38	ENSG00000065457.10	8.87364	3.6187e-14	0.597633	Skin_Sun_Exposed_Lower_leg	1.02764e-09	cis	protein_coding	16	ADAT1
chr17_39097063_G_A_b38	ENSG00000266588.1	-4.88568	4.06781e-06	-0.639081	Skin_Sun_Exposed_Lower_leg	0.0211608	cis	lincRNA	17	RP1-56K13.5
chr17_2692241_G_T_b38	ENSG00000277200.1	6.71685	1.2672e-09	0.587032	Skin_Sun_Exposed_Lower_leg	6.59325e-06	cis	lincRNA	17	RP11-74E22.8
chr17_18950542_A_C_b38	ENSG00000220161.4	-4.5049	1.85347e-05	-0.516286	Skin_Sun_Exposed_Lower_leg	0.0963988	cis	lincRNA	17	LINC02076
chr17_2338605_T_C_b38	ENSG00000141258.12	7.1569	1.58303e-10	0.486754	Skin_Sun_Exposed_Lower_leg	6.1746e-06	cis	protein_coding	17	SGSM2
chr17_45908270_C_A_b38	ENSG00000238083.7	-9.70815	5.72347e-16	-0.847424	Skin_Sun_Exposed_Lower_leg	2.2329e-11	cis	protein_coding	17	LRRC37A2
chr17_45064266_C_T_b38	ENSG00000172992.11	8.90076	3.16331e-14	0.548638	Skin_Sun_Exposed_Lower_leg	1.23407e-09	cis	protein_coding	17	DCAKD
chr17_45908270_C_A_b38	ENSG00000120071.13	-6.11459	2.02969e-08	-0.386621	Skin_Sun_Exposed_Lower_leg	0.000791538	cis	protein_coding	17	KANSL1
chr17_43218318_T_A_b38	ENSG00000175906.4	5.24188	9.2836e-07	0.426264	Skin_Sun_Exposed_Lower_leg	0.0361977	cis	protein_coding	17	ARL4D
chr17_15504449_G_A_b38	ENSG00000239704.10	7.9158	4.0496e-12	0.514572	Skin_Sun_Exposed_Lower_leg	1.57975e-07	cis	protein_coding	17	CDRT4
chr17_15504449_G_A_b38	ENSG00000175106.16	5.03095	2.2413e-06	0.36642	Skin_Sun_Exposed_Lower_leg	0.0873862	cis	protein_coding	17	TVP23C
chr17_2338605_T_C_b38	ENSG00000167721.10	7.01735	3.0747e-10	0.296497	Skin_Sun_Exposed_Lower_leg	1.19926e-05	cis	protein_coding	17	TSR1
chr17_35997892_T_C_b38	ENSG00000274736.4	5.70965	1.2359e-07	0.762376	Skin_Sun_Exposed_Lower_leg	0.00481953	cis	protein_coding	17	CCL23
chr17_1733780_A_G_b38	ENSG00000167711.13	5.08106	1.82096e-06	0.259263	Skin_Sun_Exposed_Lower_leg	0.0709993	cis	protein_coding	17	SERPINF2
chr17_82737625_G_A_b38	ENSG00000141560.14	-7.40398	4.84504e-11	-0.765908	Skin_Sun_Exposed_Lower_leg	1.8899e-06	cis	protein_coding	17	FN3KRP
chr17_82647768_A_G_b38	ENSG00000141580.15	-7.41411	4.61451e-11	-0.357172	Skin_Sun_Exposed_Lower_leg	1.80003e-06	cis	protein_coding	17	WDR45B
chr17_41966584_T_C_b38	ENSG00000141698.16	-8.16674	1.18538e-12	-0.578856	Skin_Sun_Exposed_Lower_leg	4.62428e-08	cis	protein_coding	17	NT5C3B
chr17_41968753_T_G_b38	ENSG00000141698.16	5.45795	3.69489e-07	0.498831	Skin_Sun_Exposed_Lower_leg	0.0144082	cis	protein_coding	17	NT5C3B
chr17_16120780_T_C_b38	ENSG00000170425.3	-6.53879	2.90515e-09	-0.295321	Skin_Sun_Exposed_Lower_leg	0.000113304	cis	protein_coding	17	ADORA2B
chr17_43932877_T_A_b38	ENSG00000108852.14	-5.38869	4.9741e-07	-0.602402	Skin_Sun_Exposed_Lower_leg	0.019396	cis	protein_coding	17	MPP2
chr17_45998697_C_T_b38	ENSG00000185829.17	-5.87371	5.98232e-08	-0.750826	Skin_Sun_Exposed_Lower_leg	0.00233292	cis	protein_coding	17	ARL17A
chr17_35237390_C_T_b38	ENSG00000166750.9	6.27277	9.88772e-09	0.330135	Skin_Sun_Exposed_Lower_leg	0.000385611	cis	protein_coding	17	SLFN5
chr17_35997892_T_C_b38	ENSG00000275718.1	5.30986	6.96109e-07	0.982571	Skin_Sun_Exposed_Lower_leg	0.0271434	cis	protein_coding	17	CCL15
chr17_13011167_T_C_b38	ENSG00000006744.18	10.016	1.23814e-16	0.452867	Skin_Sun_Exposed_Lower_leg	4.83047e-12	cis	protein_coding	17	ELAC2
chr17_46742229_T_G_b38	ENSG00000185829.17	-7.50339	3.00053e-11	-1.03806	Skin_Sun_Exposed_Lower_leg	1.17048e-06	cis	protein_coding	17	ARL17A
chr17_46742229_T_G_b38	ENSG00000238083.7	-5.28438	7.75629e-07	-0.769195	Skin_Sun_Exposed_Lower_leg	0.0302433	cis	protein_coding	17	LRRC37A2
chr17_82723196_T_C_b38	ENSG00000141560.14	6.99875	3.35822e-10	0.662371	Skin_Sun_Exposed_Lower_leg	1.30981e-05	cis	protein_coding	17	FN3KRP
chr17_37523483_G_C_b38	ENSG00000276234.4	-6.71952	1.25147e-09	-0.498996	Skin_Sun_Exposed_Lower_leg	4.88099e-05	cis	protein_coding	17	TADA2A
chr17_82221910_C_T_b38	ENSG00000176155.18	-6.42222	4.98027e-09	-0.360882	Skin_Sun_Exposed_Lower_leg	0.00019423	cis	protein_coding	17	CCDC57
chr17_82675712_C_T_b38	ENSG00000141560.14	7.18438	1.38847e-10	0.706314	Skin_Sun_Exposed_Lower_leg	5.41588e-06	cis	protein_coding	17	FN3KRP
chr18_6988424_G_A_b38	ENSG00000274828.1	-5.72023	1.17976e-07	-1.00145	Skin_Sun_Exposed_Lower_leg	0.00849511	intrachrom_trans	lincRNA	18	RP11-567M16.6
chr18_75342364_G_A_b38	ENSG00000264247.1	-4.29812	4.09977e-05	-0.354557	Skin_Sun_Exposed_Lower_leg	0.0917119	cis	lincRNA	18	LINC00909
chr18_80178830_AC_A_b38	ENSG00000261126.7	-4.97828	2.785e-06	-0.526994	Skin_Sun_Exposed_Lower_leg	0.00623283	cis	lincRNA	18	RBFADN
chr18_80064603_G_A_b38	ENSG00000261126.7	-7.54876	2.40997e-11	-0.647963	Skin_Sun_Exposed_Lower_leg	5.39591e-08	cis	lincRNA	18	RBFADN
chr18_14149745_C_T_b38	ENSG00000175322.11	-5.00829	2.46114e-06	-0.24436	Skin_Sun_Exposed_Lower_leg	0.0237746	cis	protein_coding	18	ZNF519
chr18_10549365_C_A_b38	ENSG00000134265.12	-9.50791	1.54953e-15	-0.505757	Skin_Sun_Exposed_Lower_leg	1.49747e-11	cis	protein_coding	18	NAPG
chr18_62069646_A_G_b38	ENSG00000197563.10	-7.45591	3.77289e-11	-0.388711	Skin_Sun_Exposed_Lower_leg	3.64574e-07	cis	protein_coding	18	PIGN
chr18_61989644_T_C_b38	ENSG00000197563.10	-5.02547	2.29266e-06	-0.291774	Skin_Sun_Exposed_Lower_leg	0.0221494	cis	protein_coding	18	PIGN
chr18_23523945_T_C_b38	ENSG00000141458.12	7.01965	3.04138e-10	0.301427	Skin_Sun_Exposed_Lower_leg	2.93858e-06	cis	protein_coding	18	NPC1
chr19_49597227_G_A_b38	ENSG00000126464.13	5.46569	3.57365e-07	0.402941	Skin_Sun_Exposed_Lower_leg	0.0227649	cis	protein_coding	19	PRR12
chr19_46423410_C_T_b38	ENSG00000182013.17	-7.07113	2.38165e-10	-0.664138	Skin_Sun_Exposed_Lower_leg	1.5173e-05	cis	protein_coding	19	PNMAL1
chr19_21747977_T_TA_b38	ENSG00000197020.10	-14.6438	2.60689e-26	-0.876975	Skin_Sun_Exposed_Lower_leg	1.6609e-21	cis	protein_coding	19	ZNF100
chr19_51577469_T_TA_b38	ENSG00000105497.7	-5.54187	2.57113e-07	-0.332308	Skin_Sun_Exposed_Lower_leg	0.0163794	cis	protein_coding	19	ZNF175
chr19_34791777_C_T_b38	ENSG00000197841.14	-5.38191	5.12032e-07	-0.281148	Skin_Sun_Exposed_Lower_leg	0.0326165	cis	protein_coding	19	ZNF181
chr19_15669895_C_G_b38	ENSG00000186204.14	5.60609	1.94471e-07	0.357096	Skin_Sun_Exposed_Lower_leg	0.0123891	cis	protein_coding	19	CYP4F12
chr19_49465524_A_G_b38	ENSG00000104888.9	5.51041	2.94642e-07	0.329599	Skin_Sun_Exposed_Lower_leg	0.0187696	cis	protein_coding	19	SLC17A7
chr19_56587582_T_C_b38	ENSG00000196867.7	5.37229	5.33532e-07	0.398756	Skin_Sun_Exposed_Lower_leg	0.0339855	cis	protein_coding	19	ZFP28
chr19_44973247_T_G_b38	ENSG00000104853.15	-5.53338	2.66751e-07	-0.426189	Skin_Sun_Exposed_Lower_leg	0.0169931	cis	protein_coding	19	CLPTM1
chr19_52104525_G_A_b38	ENSG00000197608.11	5.58158	2.16383e-07	0.454896	Skin_Sun_Exposed_Lower_leg	0.0137849	cis	protein_coding	19	ZNF841
chr19_40459571_A_G_b38	ENSG00000167565.12	-5.24928	8.99819e-07	-0.382766	Skin_Sun_Exposed_Lower_leg	0.0573149	cis	protein_coding	19	SERTAD3
chr19_44980587_G_A_b38	ENSG00000104853.15	-5.44353	3.93135e-07	-0.423559	Skin_Sun_Exposed_Lower_leg	0.0250431	cis	protein_coding	19	CLPTM1
chr19_17315692_T_G_b38	ENSG00000127220.5	-5.3385	6.16278e-07	-0.241324	Skin_Sun_Exposed_Lower_leg	0.0392557	cis	protein_coding	19	ABHD8
chr19_17315692_T_G_b38	ENSG00000130312.6	10.148	6.42431e-17	0.499089	Skin_Sun_Exposed_Lower_leg	4.09299e-12	cis	protein_coding	19	MRPL34
chr19_13754462_T_C_b38	ENSG00000037757.13	-7.46489	3.61314e-11	-0.620225	Skin_Sun_Exposed_Lower_leg	2.30189e-06	cis	protein_coding	19	MRI1
chr19_996438_C_T_b38	ENSG00000065268.10	-8.28985	6.47324e-13	-0.37999	Skin_Sun_Exposed_Lower_leg	4.1241e-08	cis	protein_coding	19	WDR18
chr19_29807505_C_A_b38	ENSG00000105173.13	-5.25961	8.61362e-07	-0.475084	Skin_Sun_Exposed_Lower_leg	0.0548662	cis	protein_coding	19	CCNE1
chr2_127179253_G_A_b38	ENSG00000236682.1	-4.69614	8.72804e-06	-0.507922	Skin_Sun_Exposed_Lower_leg	0.0345194	cis	lincRNA	2	AC068282.3
chr2_75049163_T_C_b38	ENSG00000236209.1	-5.02473	2.29968e-06	-0.905169	Skin_Sun_Exposed_Lower_leg	0.00909754	cis	lincRNA	2	AC104135.2
chr2_241504414_C_T_b38	ENSG00000168385.17	8.68333	9.28732e-14	0.709293	Skin_Sun_Exposed_Lower_leg	2.71738e-09	cis	protein_coding	2	2022-09-02
chr2_61397994_T_G_b38	ENSG00000237651.6	-14.7117	1.91105e-26	-0.847139	Skin_Sun_Exposed_Lower_leg	5.59173e-22	cis	protein_coding	2	C2orf74
chr2_201313407_C_T_b38	ENSG00000240344.8	-4.98696	2.68729e-06	-0.712879	Skin_Sun_Exposed_Lower_leg	0.0786086	cis	protein_coding	2	PPIL3
chr2_201334965_T_C_b38	ENSG00000064012.21	8.05588	2.04139e-12	0.613955	Skin_Sun_Exposed_Lower_leg	5.97269e-08	cis	protein_coding	2	CASP8
chr2_240027895_G_A_b38	ENSG00000130414.11	-6.64102	1.80592e-09	-0.414428	Skin_Sun_Exposed_Lower_leg	5.28359e-05	cis	protein_coding	2	NDUFA10
chr2_86592005_T_C_b38	ENSG00000115561.15	5.20377	1.09012e-06	0.400577	Skin_Sun_Exposed_Lower_leg	0.0318892	cis	protein_coding	2	CHMP3
chr2_106112339_T_G_b38	ENSG00000119147.9	-5.37484	5.27743e-07	-0.466487	Skin_Sun_Exposed_Lower_leg	0.0154391	cis	protein_coding	2	C2orf40
chr2_227869104_G_A_b38	ENSG00000123977.9	5.34105	6.09604e-07	0.477151	Skin_Sun_Exposed_Lower_leg	0.0178334	cis	protein_coding	2	DAW1
chr2_190368449_G_A_b38	ENSG00000198130.15	-5.4394	4.00179e-07	-0.357521	Skin_Sun_Exposed_Lower_leg	0.0117076	cis	protein_coding	2	HIBCH
chr20_18458767_C_G_b38	ENSG00000273148.1	4.34815	3.3901e-05	0.385891	Skin_Sun_Exposed_Lower_leg	0.0794299	cis	lincRNA	20	RP5-1068E13.7
chr20_38435028_T_C_b38	ENSG00000224635.1	5.92768	4.703e-08	0.750109	Skin_Sun_Exposed_Lower_leg	0.000110285	cis	lincRNA	20	RP4-564F22.5
chr20_44211379_A_G_b38	ENSG00000223891.5	4.66352	9.93665e-06	0.325886	Skin_Sun_Exposed_Lower_leg	0.0232915	cis	lincRNA	20	OSER1-AS1
chr20_1923009_CATCTCCCTGGCTG_C_b38	ENSG00000101307.15	6.76077	1.03154e-09	0.829909	Skin_Sun_Exposed_Lower_leg	2.0609e-05	cis	protein_coding	20	SIRPB1
chr20_49106590_G_C_b38	ENSG00000124207.16	-6.88401	5.77743e-10	-0.240899	Skin_Sun_Exposed_Lower_leg	1.15433e-05	cis	protein_coding	20	CSE1L
chr20_35438203_G_A_b38	ENSG00000101019.21	5.63396	1.72202e-07	0.377524	Skin_Sun_Exposed_Lower_leg	0.00344024	cis	protein_coding	20	UQCC1
chr20_25551769_T_C_b38	ENSG00000100997.18	-5.39611	4.81859e-07	-0.174081	Skin_Sun_Exposed_Lower_leg	0.00962609	cis	protein_coding	20	ABHD12
chr21_44057219_G_A_b38	ENSG00000280071.3	-7.50071	3.03966e-11	-0.737647	Skin_Sun_Exposed_Lower_leg	4.30245e-06	intrachrom_trans	protein_coding	21	CH507-9B2.3
chr21_44057219_G_A_b38	ENSG00000275464.4	-10.1764	5.58018e-17	-0.852376	Skin_Sun_Exposed_Lower_leg	7.89847e-12	intrachrom_trans	protein_coding	21	CH507-9B2.5
chr21_41742040_T_C_b38	ENSG00000236384.7	-10.6507	5.3066e-18	-0.860666	Skin_Sun_Exposed_Lower_leg	1.48903e-14	cis	lincRNA	21	LINC00479
chr21_44057219_G_A_b38	ENSG00000225331.1	6.60719	2.11416e-09	0.772899	Skin_Sun_Exposed_Lower_leg	5.93022e-06	cis	lincRNA	21	LINC01678
chr21_36101015_G_A_b38	ENSG00000231106.2	4.68973	8.95355e-06	0.765532	Skin_Sun_Exposed_Lower_leg	0.0251058	cis	lincRNA	21	LINC01436
chr21_46220078_G_A_b38	ENSG00000160294.10	-4.84765	4.74738e-06	-0.256446	Skin_Sun_Exposed_Lower_leg	0.036721	cis	protein_coding	21	MCM3AP
chr21_39361299_A_ATAGTTGTAAG_b38	ENSG00000183527.11	-4.63752	1.10152e-05	-0.460122	Skin_Sun_Exposed_Lower_leg	0.0851912	cis	protein_coding	21	PSMG1
chr21_44057219_G_A_b38	ENSG00000241945.7	12.5984	3.89171e-22	1.11671	Skin_Sun_Exposed_Lower_leg	3.01568e-18	cis	protein_coding	21	PWP2
chr21_44036606_A_G_b38	ENSG00000241945.7	-7.83651	5.96199e-12	-0.934885	Skin_Sun_Exposed_Lower_leg	4.61876e-08	cis	protein_coding	21	PWP2
chr21_44057219_G_A_b38	ENSG00000160221.16	6.17724	1.52793e-08	0.729426	Skin_Sun_Exposed_Lower_leg	0.000118307	cis	protein_coding	21	C21orf33
chr21_41797077_GCT_G_b38	ENSG00000141956.13	5.64846	1.61626e-07	0.682043	Skin_Sun_Exposed_Lower_leg	0.00125131	cis	protein_coding	21	PRDM15
chr21_36947103_G_C_b38	ENSG00000159267.14	-5.23078	9.72895e-07	-0.512717	Skin_Sun_Exposed_Lower_leg	0.00752826	cis	protein_coding	21	HLCS
chr21_45735402_A_G_b38	ENSG00000183570.16	5.63503	1.71399e-07	0.455798	Skin_Sun_Exposed_Lower_leg	0.0013268	cis	protein_coding	21	PCBP3
chr21_39671078_C_T_b38	ENSG00000183778.17	5.26972	8.2529e-07	0.304087	Skin_Sun_Exposed_Lower_leg	0.00638692	cis	protein_coding	21	B3GALT5
chr21_46209354_G_A_b38	ENSG00000182362.13	-5.02859	2.26328e-06	-0.456207	Skin_Sun_Exposed_Lower_leg	0.0175088	cis	protein_coding	21	YBEY
chr21_37120357_T_G_b38	ENSG00000185808.13	-6.21322	1.29732e-08	-0.507717	Skin_Sun_Exposed_Lower_leg	0.000100464	cis	protein_coding	21	PIGP
chr21_25666884_A_C_b38	ENSG00000154719.13	-5.43482	4.08141e-07	-0.608792	Skin_Sun_Exposed_Lower_leg	0.00315901	cis	protein_coding	21	MRPL39
chr21_37231068_G_C_b38	ENSG00000185808.13	5.21535	1.03825e-06	0.470211	Skin_Sun_Exposed_Lower_leg	0.00803297	cis	protein_coding	21	PIGP
chr21_37120357_T_G_b38	ENSG00000182670.13	8.80828	5.00299e-14	0.676551	Skin_Sun_Exposed_Lower_leg	3.87632e-10	cis	protein_coding	21	TTC3
chr21_44330365_G_A_b38	ENSG00000141959.16	6.29711	8.84649e-09	0.349743	Skin_Sun_Exposed_Lower_leg	6.85161e-05	cis	protein_coding	21	PFKL
chr21_29160465_G_A_b38	ENSG00000156261.12	6.75094	1.08019e-09	0.403352	Skin_Sun_Exposed_Lower_leg	8.36712e-06	cis	protein_coding	21	CCT8
chr22_49623908_G_A_b38	ENSG00000188511.12	4.87904	4.17914e-06	0.402574	Skin_Sun_Exposed_Lower_leg	0.0131643	cis	lincRNA	22	C22orf34
chr22_26930652_A_T_b38	ENSG00000235271.5	4.43473	2.43242e-05	0.725668	Skin_Sun_Exposed_Lower_leg	0.0765968	cis	lincRNA	22	LINC01422
chr22_20587905_G_A_b38	ENSG00000099917.17	-6.21717	1.27416e-08	-0.317513	Skin_Sun_Exposed_Lower_leg	0.000239696	cis	protein_coding	22	MED15
chr22_38054964_G_A_b38	ENSG00000100151.15	-5.24697	9.08642e-07	-0.269666	Skin_Sun_Exposed_Lower_leg	0.0170888	cis	protein_coding	22	PICK1
chr22_42506272_G_C_b38	ENSG00000183569.17	-5.32619	6.4942e-07	-0.584425	Skin_Sun_Exposed_Lower_leg	0.0122143	cis	protein_coding	22	SERHL2
chr22_23899424_G_T_b38	ENSG00000240972.1	12.2162	2.46154e-21	0.967432	Skin_Sun_Exposed_Lower_leg	4.63262e-17	cis	protein_coding	22	MIF
chr22_30009994_G_A_b38	ENSG00000100330.15	-6.57952	2.40452e-09	-0.359675	Skin_Sun_Exposed_Lower_leg	4.52434e-05	cis	protein_coding	22	MTMR3
chr22_26450338_G_A_b38	ENSG00000100109.16	-7.05475	2.57451e-10	-0.401625	Skin_Sun_Exposed_Lower_leg	4.84472e-06	cis	protein_coding	22	TFIP11
chr22_46174335_A_G_b38	ENSG00000186951.16	-6.40049	5.50434e-09	-0.45784	Skin_Sun_Exposed_Lower_leg	0.000103559	cis	protein_coding	22	PPARA
chr22_30654728_C_A_b38	ENSG00000100036.12	5.08003	1.82873e-06	0.389311	Skin_Sun_Exposed_Lower_leg	0.0343892	cis	protein_coding	22	SLC35E4
chr22_46176847_G_A_b38	ENSG00000186951.16	5.00137	2.53239e-06	0.738974	Skin_Sun_Exposed_Lower_leg	0.0476166	cis	protein_coding	22	PPARA
chr22_45834071_T_C_b38	ENSG00000130638.16	-6.37218	6.26979e-09	-0.406803	Skin_Sun_Exposed_Lower_leg	0.000117954	cis	protein_coding	22	ATXN10
chr22_20319470_C_T_b38	ENSG00000128185.9	-6.51662	3.21953e-09	-0.254946	Skin_Sun_Exposed_Lower_leg	6.05754e-05	cis	protein_coding	22	DGCR6L
chr22_20589662_G_A_b38	ENSG00000099917.17	-5.77537	9.25165e-08	-0.282748	Skin_Sun_Exposed_Lower_leg	0.00174024	cis	protein_coding	22	MED15
chr22_34281901_G_C_b38	ENSG00000133424.20	5.12132	1.53989e-06	0.40846	Skin_Sun_Exposed_Lower_leg	0.0289592	cis	protein_coding	22	LARGE1
chr22_50566731_G_A_b38	ENSG00000205560.12	-7.003	3.29115e-10	-0.74955	Skin_Sun_Exposed_Lower_leg	6.19295e-06	cis	protein_coding	22	CPT1B
chr22_50628124_C_G_b38	ENSG00000205560.12	-5.49297	3.17702e-07	-0.742538	Skin_Sun_Exposed_Lower_leg	0.00597566	cis	protein_coding	22	CPT1B
chr22_45192367_A_G_b38	ENSG00000093000.18	-7.07173	2.37489e-10	-0.443512	Skin_Sun_Exposed_Lower_leg	4.46931e-06	cis	protein_coding	22	NUP50
chr22_20892760_T_C_b38	ENSG00000241973.10	-6.01993	3.11046e-08	-0.323854	Skin_Sun_Exposed_Lower_leg	0.000585109	cis	protein_coding	22	PI4KA
chr22_46066637_T_A_b38	ENSG00000182257.6	-5.06333	1.96008e-06	-0.975225	Skin_Sun_Exposed_Lower_leg	0.0368573	cis	protein_coding	22	PRR34
chr3_75880279_T_A_b38	ENSG00000242516.1	-5.1254	1.51388e-06	-0.642494	Skin_Sun_Exposed_Lower_leg	0.00284459	cis	lincRNA	3	LINC00960
chr3_37214611_G_A_b38	ENSG00000168016.13	4.98215	2.74103e-06	0.458826	Skin_Sun_Exposed_Lower_leg	0.0697372	cis	protein_coding	3	TRANK1
chr3_121632633_T_C_b38	ENSG00000173226.16	-6.1754	1.54071e-08	-0.356071	Skin_Sun_Exposed_Lower_leg	0.000392079	cis	protein_coding	3	IQCB1
chr3_14540578_C_T_b38	ENSG00000131379.9	4.91412	3.62236e-06	1.20553	Skin_Sun_Exposed_Lower_leg	0.0921564	cis	protein_coding	3	C3orf20
chr3_133756719_G_T_b38	ENSG00000144867.11	-5.26088	8.56764e-07	-0.25331	Skin_Sun_Exposed_Lower_leg	0.0217995	cis	protein_coding	3	SRPRB
chr3_45763595_T_C_b38	ENSG00000144791.9	5.46116	3.64421e-07	0.527516	Skin_Sun_Exposed_Lower_leg	0.00927306	cis	protein_coding	3	LIMD1
chr3_48621034_C_A_b38	ENSG00000178252.17	6.24698	1.1123e-08	0.645712	Skin_Sun_Exposed_Lower_leg	0.000283068	cis	protein_coding	3	WDR6
chr3_49298799_T_C_b38	ENSG00000178252.17	-5.48835	3.24097e-07	-0.501658	Skin_Sun_Exposed_Lower_leg	0.0082473	cis	protein_coding	3	WDR6
chr3_75880279_T_A_b38	ENSG00000227124.8	-5.43675	4.04767e-07	-0.396778	Skin_Sun_Exposed_Lower_leg	0.0102993	cis	protein_coding	3	ZNF717
chr3_121693029_A_C_b38	ENSG00000173226.16	5.12408	1.52226e-06	0.308239	Skin_Sun_Exposed_Lower_leg	0.038731	cis	protein_coding	3	IQCB1
chr3_12521138_C_A_b38	ENSG00000154743.17	-6.28769	9.23585e-09	-0.336483	Skin_Sun_Exposed_Lower_leg	0.000235052	cis	protein_coding	3	TSEN2
chr4_163053429_T_C_b38	ENSG00000246526.2	5.51524	2.8854e-07	1.53134	Skin_Sun_Exposed_Lower_leg	0.0547416	intrachrom_trans	lincRNA	4	RP11-539L10.2
chr4_7083277_C_T_b38	ENSG00000245468.3	4.93868	3.27634e-06	0.598277	Skin_Sun_Exposed_Lower_leg	0.00886905	cis	lincRNA	4	RP11-367J11.3
chr4_25446871_A_G_b38	ENSG00000053900.10	-5.52792	2.73131e-07	-0.389283	Skin_Sun_Exposed_Lower_leg	0.00583763	cis	protein_coding	4	ANAPC4
chr4_56513367_A_G_b38	ENSG00000157426.13	5.14942	1.36929e-06	0.318253	Skin_Sun_Exposed_Lower_leg	0.029259	cis	protein_coding	4	AASDH
chr4_6611878_A_G_b38	ENSG00000013288.8	-6.90614	5.20439e-10	-0.54283	Skin_Sun_Exposed_Lower_leg	1.1126e-05	cis	protein_coding	4	MAN2B2
chr4_25797627_A_G_b38	ENSG00000157765.11	-5.16948	1.25894e-06	-0.566782	Skin_Sun_Exposed_Lower_leg	0.0269023	cis	protein_coding	4	SLC34A2
chr4_38899908_T_A_b38	ENSG00000197712.11	6.14713	1.7516e-08	0.426515	Skin_Sun_Exposed_Lower_leg	0.000374423	cis	protein_coding	4	FAM114A1
chr4_310860_C_T_b38	ENSG00000186777.11	5.34285	6.0495e-07	0.725075	Skin_Sun_Exposed_Lower_leg	0.0129284	cis	protein_coding	4	ZNF732
chr4_249824_TATTA_T_b38	ENSG00000250312.6	-5.26275	8.50023e-07	-0.521149	Skin_Sun_Exposed_Lower_leg	0.018165	cis	protein_coding	4	ZNF718
chr4_87287114_A_C_b38	ENSG00000170509.11	-6.9293	4.66519e-10	-0.45264	Skin_Sun_Exposed_Lower_leg	9.97371e-06	cis	protein_coding	4	HSD17B13
chr4_7846417_C_T_b38	ENSG00000196526.10	6.83469	7.28882e-10	0.494777	Skin_Sun_Exposed_Lower_leg	1.55813e-05	cis	protein_coding	4	AFAP1
chr4_7923075_C_G_b38	ENSG00000196526.10	-6.98515	3.58175e-10	-0.466624	Skin_Sun_Exposed_Lower_leg	7.65777e-06	cis	protein_coding	4	AFAP1
chr4_55632806_C_T_b38	ENSG00000128039.10	6.02742	3.00754e-08	0.65206	Skin_Sun_Exposed_Lower_leg	0.000642861	cis	protein_coding	4	SRD5A3
chr4_55390102_A_C_b38	ENSG00000128039.10	5.75418	1.01588e-07	0.931221	Skin_Sun_Exposed_Lower_leg	0.00217133	cis	protein_coding	4	SRD5A3
chr4_55457430_A_G_b38	ENSG00000128039.10	4.9708	2.87193e-06	0.409563	Skin_Sun_Exposed_Lower_leg	0.0613645	cis	protein_coding	4	SRD5A3
chr4_2910336_A_G_b38	ENSG00000125388.19	-5.4728	3.46584e-07	-0.543281	Skin_Sun_Exposed_Lower_leg	0.0074072	cis	protein_coding	4	GRK4
chr5_6576207_A_G_b38	ENSG00000250056.5	-4.74675	7.13001e-06	-0.436221	Skin_Sun_Exposed_Lower_leg	0.0218464	cis	lincRNA	5	LINC01018
chr5_96894418_G_T_b38	ENSG00000164308.16	-19.365	4.24991e-35	-0.956256	Skin_Sun_Exposed_Lower_leg	1.0111e-30	cis	protein_coding	5	ERAP2
chr5_97024208_A_G_b38	ENSG00000164308.16	-17.5856	6.26613e-32	-0.933861	Skin_Sun_Exposed_Lower_leg	1.49071e-27	cis	protein_coding	5	ERAP2
chr5_97035175_G_A_b38	ENSG00000164308.16	-16.8833	1.24581e-30	-0.920382	Skin_Sun_Exposed_Lower_leg	2.96353e-26	cis	protein_coding	5	ERAP2
chr5_177574708_C_T_b38	ENSG00000184840.11	7.70558	1.12719e-11	0.284967	Skin_Sun_Exposed_Lower_leg	2.68102e-07	cis	protein_coding	5	TMED9
chr5_75677217_T_G_b38	ENSG00000254893.5	-4.95346	3.0838e-06	-0.595492	Skin_Sun_Exposed_Lower_leg	0.0733204	cis	protein_coding	5	AC113404.1
chr5_157735275_A_G_b38	ENSG00000113272.13	5.20032	1.10603e-06	0.435673	Skin_Sun_Exposed_Lower_leg	0.0263002	cis	protein_coding	5	THG1L
chr5_82111874_G_A_b38	ENSG00000152348.15	-5.07593	1.86016e-06	-0.46793	Skin_Sun_Exposed_Lower_leg	0.0442308	cis	protein_coding	5	ATG10
chr5_75677052_G_A_b38	ENSG00000254893.5	-4.95346	3.0838e-06	-0.595492	Skin_Sun_Exposed_Lower_leg	0.0733204	cis	protein_coding	5	AC113404.1
chr5_142159774_C_A_b38	ENSG00000113552.15	5.0096	2.44792e-06	0.326356	Skin_Sun_Exposed_Lower_leg	0.0582043	cis	protein_coding	5	GNPDA1
chr5_132802437_C_T_b38	ENSG00000164402.13	6.15857	1.66301e-08	0.453476	Skin_Sun_Exposed_Lower_leg	0.000395514	cis	protein_coding	5	2022-09-08
chr5_139378785_G_A_b38	ENSG00000170482.16	-9.50296	1.5882e-15	-0.665903	Skin_Sun_Exposed_Lower_leg	3.77768e-11	cis	protein_coding	5	SLC23A1
chr5_34660965_G_C_b38	ENSG00000039560.13	6.87349	6.07129e-10	0.547814	Skin_Sun_Exposed_Lower_leg	1.44399e-05	cis	protein_coding	5	RAI14
chr5_55276335_T_C_b38	ENSG00000152669.8	-6.02151	3.08854e-08	-0.75339	Skin_Sun_Exposed_Lower_leg	0.000734485	cis	protein_coding	5	CCNO
chr5_77573125_T_G_b38	ENSG00000164253.13	6.15592	1.68313e-08	0.484199	Skin_Sun_Exposed_Lower_leg	0.000400282	cis	protein_coding	5	WDR41
chr5_97021276_A_G_b38	ENSG00000164308.16	-17.5856	6.26613e-32	-0.933861	Skin_Sun_Exposed_Lower_leg	1.49071e-27	cis	protein_coding	5	ERAP2
chr5_64440623_A_T_b38	ENSG00000186479.4	5.2916	7.52231e-07	0.494013	Skin_Sun_Exposed_Lower_leg	0.0178881	cis	protein_coding	5	RGS7BP
chr5_74853653_T_C_b38	ENSG00000164346.9	16.0493	4.70329e-29	1.08387	Skin_Sun_Exposed_Lower_leg	1.11877e-24	cis	protein_coding	5	NSA2
chr5_71384705_A_T_b38	ENSG00000172058.15	-4.8838	4.09907e-06	-0.493553	Skin_Sun_Exposed_Lower_leg	0.0974514	cis	protein_coding	5	SERF1A
chr6_82135264_A_G_b38	ENSG00000226453.1	-4.83252	5.04732e-06	-0.523433	Skin_Sun_Exposed_Lower_leg	0.0200126	cis	lincRNA	6	RP11-379B8.1
chr6_29905044_A_G_b38	ENSG00000281831.1	5.78497	8.86761e-08	0.62632	Skin_Sun_Exposed_Lower_leg	0.000352044	cis	lincRNA	6	HCP5B
chr6_29817876_T_C_b38	ENSG00000281831.1	5.00702	2.47414e-06	0.832722	Skin_Sun_Exposed_Lower_leg	0.00981489	cis	lincRNA	6	HCP5B
chr6_29959945_C_G_b38	ENSG00000281831.1	4.54735	1.57056e-05	0.506671	Skin_Sun_Exposed_Lower_leg	0.0622571	cis	lincRNA	6	HCP5B
chr6_30103553_C_T_b38	ENSG00000281831.1	4.44262	2.35951e-05	0.528205	Skin_Sun_Exposed_Lower_leg	0.0935075	cis	lincRNA	6	HCP5B
chr6_31395114_C_G_b38	ENSG00000272221.1	-10.4079	1.76841e-17	-0.881353	Skin_Sun_Exposed_Lower_leg	7.02235e-14	cis	lincRNA	6	XXbac-BPG181B23.7
chr6_31366162_A_G_b38	ENSG00000272221.1	-5.44754	3.86408e-07	-0.570846	Skin_Sun_Exposed_Lower_leg	0.00153327	cis	lincRNA	6	XXbac-BPG181B23.7
chr6_29991030_A_C_b38	ENSG00000281831.1	5.72631	1.14858e-07	0.854491	Skin_Sun_Exposed_Lower_leg	0.000455872	cis	lincRNA	6	HCP5B
chr6_31432044_A_T_b38	ENSG00000272221.1	-4.95865	3.01881e-06	-0.971344	Skin_Sun_Exposed_Lower_leg	0.0119726	cis	lincRNA	6	XXbac-BPG181B23.7
chr6_32633827_C_T_b38	ENSG00000198502.5	-6.93498	4.54154e-10	-0.682706	Skin_Sun_Exposed_Lower_leg	1.61216e-05	cis	protein_coding	6	HLA-DRB5
chr6_32603321_A_G_b38	ENSG00000198502.5	-5.5277	2.73397e-07	-0.622378	Skin_Sun_Exposed_Lower_leg	0.00970013	cis	protein_coding	6	HLA-DRB5
chr6_152937383_T_A_b38	ENSG00000112031.15	-5.35057	5.8537e-07	-0.482701	Skin_Sun_Exposed_Lower_leg	0.020766	cis	protein_coding	6	MTRF1L
chr6_31979309_G_A_b38	ENSG00000204351.11	6.75451	1.06228e-09	0.464849	Skin_Sun_Exposed_Lower_leg	3.77067e-05	cis	protein_coding	6	SKIV2L
chr6_29698334_T_C_b38	ENSG00000204644.9	5.43516	4.0754e-07	0.584678	Skin_Sun_Exposed_Lower_leg	0.0144591	cis	protein_coding	6	ZFP57
chr6_32680443_T_C_b38	ENSG00000237541.3	9.98645	1.4341e-16	0.824945	Skin_Sun_Exposed_Lower_leg	5.09234e-12	cis	protein_coding	6	HLA-DQA2
chr6_32461526_G_A_b38	ENSG00000237541.3	8.43971	3.09413e-13	0.779556	Skin_Sun_Exposed_Lower_leg	1.09863e-08	cis	protein_coding	6	HLA-DQA2
chr6_32636375_A_G_b38	ENSG00000237541.3	7.97521	3.02953e-12	0.663466	Skin_Sun_Exposed_Lower_leg	1.07566e-07	cis	protein_coding	6	HLA-DQA2
chr6_32541556_C_T_b38	ENSG00000237541.3	7.5473	2.42704e-11	0.734767	Skin_Sun_Exposed_Lower_leg	8.61647e-07	cis	protein_coding	6	HLA-DQA2
chr6_32813999_C_A_b38	ENSG00000241106.6	-7.39555	5.04575e-11	-0.763725	Skin_Sun_Exposed_Lower_leg	1.79129e-06	cis	protein_coding	6	HLA-DOB
chr6_32461526_G_A_b38	ENSG00000196735.11	-6.87393	6.05858e-10	-0.572526	Skin_Sun_Exposed_Lower_leg	2.15061e-05	cis	protein_coding	6	HLA-DQA1
chr6_32680443_T_C_b38	ENSG00000196735.11	-6.18166	1.49753e-08	-0.514309	Skin_Sun_Exposed_Lower_leg	0.000531444	cis	protein_coding	6	HLA-DQA1
chr6_32761024_G_A_b38	ENSG00000237541.3	5.93266	4.59938e-08	0.805627	Skin_Sun_Exposed_Lower_leg	0.00163209	cis	protein_coding	6	HLA-DQA2
chr6_32550458_T_C_b38	ENSG00000237541.3	-5.82294	7.49528e-08	-0.621791	Skin_Sun_Exposed_Lower_leg	0.00265962	cis	protein_coding	6	HLA-DQA2
chr6_32636375_A_G_b38	ENSG00000196735.11	-5.25577	8.75482e-07	-0.414449	Skin_Sun_Exposed_Lower_leg	0.0310568	cis	protein_coding	6	HLA-DQA1
chr6_32541556_C_T_b38	ENSG00000196735.11	-5.05567	2.02333e-06	-0.460626	Skin_Sun_Exposed_Lower_leg	0.0717675	cis	protein_coding	6	HLA-DQA1
chr6_31380025_C_T_b38	ENSG00000204520.12	-5.02718	2.27655e-06	-0.773804	Skin_Sun_Exposed_Lower_leg	0.080747	cis	protein_coding	6	MICA
chr6_39680909_G_A_b38	ENSG00000164627.17	-5.78888	8.71533e-08	-0.582438	Skin_Sun_Exposed_Lower_leg	0.00309246	cis	protein_coding	6	KIF6
chr6_131121835_T_C_b38	ENSG00000079819.18	-5.05645	2.01679e-06	-0.146013	Skin_Sun_Exposed_Lower_leg	0.0715375	cis	protein_coding	6	EPB41L2
chr6_3111722_C_T_b38	ENSG00000137285.9	5.40493	4.63988e-07	0.462617	Skin_Sun_Exposed_Lower_leg	0.0164614	cis	protein_coding	6	TUBB2B
chr6_32459971_C_T_b38	ENSG00000179344.16	-6.67497	1.54128e-09	-0.631929	Skin_Sun_Exposed_Lower_leg	5.47061e-05	cis	protein_coding	6	HLA-DQB1
chr6_32459971_C_T_b38	ENSG00000196735.11	-5.39866	4.76624e-07	-0.45043	Skin_Sun_Exposed_Lower_leg	0.0169092	cis	protein_coding	6	HLA-DQA1
chr6_32459971_C_T_b38	ENSG00000196126.11	-5.38689	5.01254e-07	-0.348262	Skin_Sun_Exposed_Lower_leg	0.0177825	cis	protein_coding	6	HLA-DRB1
chr6_106782943_C_T_b38	ENSG00000130348.11	-4.98533	2.70531e-06	-0.55598	Skin_Sun_Exposed_Lower_leg	0.0959519	cis	protein_coding	6	QRSL1
chr6_3264292_C_T_b38	ENSG00000180822.11	7.58463	2.02613e-11	0.616177	Skin_Sun_Exposed_Lower_leg	7.19335e-07	cis	protein_coding	6	PSMG4
chr6_32541556_C_T_b38	ENSG00000179344.16	-9.82054	3.27241e-16	-0.856066	Skin_Sun_Exposed_Lower_leg	1.16197e-11	cis	protein_coding	6	HLA-DQB1
chr6_32459971_C_T_b38	ENSG00000237541.3	7.85167	5.53718e-12	0.699587	Skin_Sun_Exposed_Lower_leg	1.96598e-07	cis	protein_coding	6	HLA-DQA2
chr6_32461526_G_A_b38	ENSG00000179344.16	-7.80275	7.02734e-12	-0.746679	Skin_Sun_Exposed_Lower_leg	2.49499e-07	cis	protein_coding	6	HLA-DQB1
chr6_32777075_G_C_b38	ENSG00000241106.6	-7.01216	3.15138e-10	-0.755894	Skin_Sun_Exposed_Lower_leg	1.11871e-05	cis	protein_coding	6	HLA-DOB
chr6_32714430_T_G_b38	ENSG00000179344.16	-6.73768	1.14943e-09	-0.634354	Skin_Sun_Exposed_Lower_leg	4.07989e-05	cis	protein_coding	6	HLA-DQB1
chr6_32713899_T_G_b38	ENSG00000198502.5	-6.59353	2.25293e-09	-1.25819	Skin_Sun_Exposed_Lower_leg	7.99609e-05	cis	protein_coding	6	HLA-DRB5
chr6_32541556_C_T_b38	ENSG00000196126.11	-6.23634	1.16764e-08	-0.417912	Skin_Sun_Exposed_Lower_leg	0.000414383	cis	protein_coding	6	HLA-DRB1
chr6_11826166_A_G_b38	ENSG00000111863.12	-6.11573	2.01927e-08	-0.393053	Skin_Sun_Exposed_Lower_leg	0.000716558	cis	protein_coding	6	ADTRP
chr6_32461526_G_A_b38	ENSG00000196126.11	-5.7468	1.04948e-07	-0.390453	Skin_Sun_Exposed_Lower_leg	0.00372375	cis	protein_coding	6	HLA-DRB1
chr6_28929856_G_T_b38	ENSG00000204713.10	-7.21964	1.17319e-10	-0.338599	Skin_Sun_Exposed_Lower_leg	4.16483e-06	cis	protein_coding	6	TRIM27
chr6_28806206_A_C_b38	ENSG00000204713.10	-6.65065	1.72657e-09	-0.358898	Skin_Sun_Exposed_Lower_leg	6.12813e-05	cis	protein_coding	6	TRIM27
chr6_30965354_A_G_b38	ENSG00000137411.16	6.15864	1.66251e-08	0.519415	Skin_Sun_Exposed_Lower_leg	0.000589974	cis	protein_coding	6	VARS2
chr6_28244970_G_A_b38	ENSG00000189298.13	-5.68784	1.36017e-07	-0.36057	Skin_Sun_Exposed_Lower_leg	0.00482601	cis	protein_coding	6	ZKSCAN3
chr6_38778322_C_T_b38	ENSG00000124767.6	5.07137	1.89577e-06	0.364285	Skin_Sun_Exposed_Lower_leg	0.0672468	cis	protein_coding	6	GLO1
chr6_31174468_C_A_b38	ENSG00000137310.11	5.19165	1.14711e-06	0.40172	Skin_Sun_Exposed_Lower_leg	0.0406915	cis	protein_coding	6	TCF19
chr6_30932887_T_C_b38	ENSG00000137411.16	13.4215	7.70012e-24	0.774624	Skin_Sun_Exposed_Lower_leg	2.73431e-19	cis	protein_coding	6	VARS2
chr6_28449375_C_A_b38	ENSG00000187987.9	6.58689	2.32358e-09	0.595909	Skin_Sun_Exposed_Lower_leg	8.24661e-05	cis	protein_coding	6	ZSCAN23
chr6_33768508_T_A_b38	ENSG00000161904.11	-6.44234	4.53887e-09	-0.239028	Skin_Sun_Exposed_Lower_leg	0.000161085	cis	protein_coding	6	LEMD2
chr7_39732191_G_A_b38	ENSG00000188185.11	-5.76373	9.73964e-08	-0.398674	Skin_Sun_Exposed_Lower_leg	0.000270178	cis	lincRNA	7	LINC00265
chr7_66858513_T_C_b38	ENSG00000273142.1	4.98056	2.75895e-06	0.317139	Skin_Sun_Exposed_Lower_leg	0.00764505	cis	lincRNA	7	RP11-458F8.4
chr7_523312_C_G_b38	ENSG00000223855.1	-5.35363	5.77773e-07	-0.519843	Skin_Sun_Exposed_Lower_leg	0.00160159	cis	lincRNA	7	HRAT92
chr7_45653_C_T_b38	ENSG00000242611.2	5.44963	3.82961e-07	0.681167	Skin_Sun_Exposed_Lower_leg	0.00106195	cis	lincRNA	7	AC093627.8
chr7_6436200_C_T_b38	ENSG00000164535.14	7.54671	2.43404e-11	0.434976	Skin_Sun_Exposed_Lower_leg	5.52453e-07	cis	protein_coding	7	DAGLB
chr7_38496945_C_T_b38	ENSG00000078053.16	7.04033	2.75698e-10	0.802044	Skin_Sun_Exposed_Lower_leg	6.25696e-06	cis	protein_coding	7	AMPH
chr7_1174088_TAAAG_T_b38	ENSG00000178381.11	-5.62794	1.76792e-07	-0.472783	Skin_Sun_Exposed_Lower_leg	0.00401123	cis	protein_coding	7	ZFAND2A
chr7_73865690_C_T_b38	ENSG00000165171.10	-7.37704	5.5155e-11	-0.613132	Skin_Sun_Exposed_Lower_leg	1.2518e-06	cis	protein_coding	7	WBSCR27
chr7_100512701_C_T_b38	ENSG00000121716.20	9.66616	7.05292e-16	0.63222	Skin_Sun_Exposed_Lower_leg	1.60108e-11	cis	protein_coding	7	PILRB
chr7_144128505_G_A_b38	ENSG00000213214.4	-9.45317	2.03448e-15	-0.749631	Skin_Sun_Exposed_Lower_leg	4.61827e-11	cis	protein_coding	7	ARHGEF35
chr7_130166576_A_C_b38	ENSG00000146842.16	-6.90312	5.27923e-10	-0.55134	Skin_Sun_Exposed_Lower_leg	1.19807e-05	cis	protein_coding	7	TMEM209
chr7_99963243_G_C_b38	ENSG00000146833.15	5.39169	4.91062e-07	0.276961	Skin_Sun_Exposed_Lower_leg	0.0111407	cis	protein_coding	7	TRIM4
chr7_76514308_G_A_b38	ENSG00000146707.14	10.3986	1.85182e-17	0.791222	Skin_Sun_Exposed_Lower_leg	4.20401e-13	cis	protein_coding	7	POMZP3
chr7_73341632_TAAAC_T_b38	ENSG00000196313.11	-6.12349	1.94958e-08	-0.397616	Skin_Sun_Exposed_Lower_leg	0.000442378	cis	protein_coding	7	POM121
chr7_1109353_C_T_b38	ENSG00000178381.11	-5.53895	2.6039e-07	-0.477845	Skin_Sun_Exposed_Lower_leg	0.00590772	cis	protein_coding	7	ZFAND2A
chr7_6831300_T_TTTCTC_b38	ENSG00000146574.15	-8.58176	1.53464e-13	-0.766896	Skin_Sun_Exposed_Lower_leg	3.48347e-09	cis	protein_coding	7	CCZ1B
chr7_24709810_A_G_b38	ENSG00000105928.13	6.75685	1.05066e-09	0.28504	Skin_Sun_Exposed_Lower_leg	2.38427e-05	cis	protein_coding	7	DFNA5
chr7_6360449_C_G_b38	ENSG00000164535.14	4.91417	3.62167e-06	0.251508	Skin_Sun_Exposed_Lower_leg	0.0821575	cis	protein_coding	7	DAGLB
chr7_90162667_T_C_b38	ENSG00000157214.13	8.1116	1.55361e-12	0.333574	Skin_Sun_Exposed_Lower_leg	3.52638e-08	cis	protein_coding	7	STEAP2
chr7_77478148_G_T_b38	ENSG00000127947.15	5.67581	1.43386e-07	0.3067	Skin_Sun_Exposed_Lower_leg	0.00325342	cis	protein_coding	7	PTPN12
chr7_98455700_G_C_b38	ENSG00000006453.13	-5.38875	4.97272e-07	-0.273668	Skin_Sun_Exposed_Lower_leg	0.0112811	cis	protein_coding	7	BAIAP2L1
chr7_129144690_G_GGGGCGGGCCGGGTTTCCTGGGCGCC_b38	ENSG00000158457.5	16.2193	2.22758e-29	0.899181	Skin_Sun_Exposed_Lower_leg	5.05728e-25	cis	protein_coding	7	TSPAN33
chr7_142901703_C_T_b38	ENSG00000165125.19	-6.7009	1.36538e-09	-0.579345	Skin_Sun_Exposed_Lower_leg	3.09832e-05	cis	protein_coding	7	TRPV6
chr8_11970691_C_T_b38	ENSG00000254153.1	6.64728	1.75398e-09	0.510742	Skin_Sun_Exposed_Lower_leg	0.000338409	intrachrom_trans	lincRNA	8	CTA-398F10.2
chr8_11356946_A_G_b38	ENSG00000254153.1	6.32801	7.67899e-09	0.520146	Skin_Sun_Exposed_Lower_leg	0.00148156	intrachrom_trans	lincRNA	8	CTA-398F10.2
chr8_9664501_A_G_b38	ENSG00000254153.1	-5.60722	1.93519e-07	-0.484762	Skin_Sun_Exposed_Lower_leg	0.0373369	intrachrom_trans	lincRNA	8	CTA-398F10.2
chr8_9680409_A_G_b38	ENSG00000253641.5	-4.43736	2.40786e-05	-1.03528	Skin_Sun_Exposed_Lower_leg	0.0697799	cis	lincRNA	8	LINCR-0001
chr8_65655596_G_A_b38	ENSG00000272010.1	4.5848	1.35606e-05	0.574031	Skin_Sun_Exposed_Lower_leg	0.0393123	cis	lincRNA	8	CTD-3025N20.3
chr8_8310872_G_A_b38	ENSG00000254153.1	5.00223	2.52351e-06	0.443338	Skin_Sun_Exposed_Lower_leg	0.00731818	cis	lincRNA	8	CTA-398F10.2
chr8_8459127_C_T_b38	ENSG00000254153.1	9.24285	5.78839e-15	0.660278	Skin_Sun_Exposed_Lower_leg	1.67921e-11	cis	lincRNA	8	CTA-398F10.2
chr8_71008075_G_A_b38	ENSG00000221947.7	16.9416	9.69499e-31	0.974086	Skin_Sun_Exposed_Lower_leg	1.68683e-26	cis	protein_coding	8	XKR9
chr8_8738328_T_G_b38	ENSG00000253958.1	5.26423	8.4469e-07	0.457096	Skin_Sun_Exposed_Lower_leg	0.0146917	cis	protein_coding	8	CLDN23
chr8_71008075_G_A_b38	ENSG00000147592.8	4.88885	4.01567e-06	0.323432	Skin_Sun_Exposed_Lower_leg	0.0698365	cis	protein_coding	8	LACTB2
chr8_142796639_A_G_b38	ENSG00000180155.19	9.15608	8.90847e-15	0.58394	Skin_Sun_Exposed_Lower_leg	1.5499e-10	cis	protein_coding	8	LYNX1
chr8_66450629_A_G_b38	ENSG00000147576.15	5.83299	7.16875e-08	0.298366	Skin_Sun_Exposed_Lower_leg	0.001247	cis	protein_coding	8	ADHFE1
chr8_81963950_T_TA_b38	ENSG00000104497.13	-5.72782	1.14098e-07	-0.327481	Skin_Sun_Exposed_Lower_leg	0.00198463	cis	protein_coding	8	SNX16
chr8_143278620_G_T_b38	ENSG00000184428.12	5.89016	5.55971e-08	0.35649	Skin_Sun_Exposed_Lower_leg	0.000967167	cis	protein_coding	8	TOP1MT
chr8_123310499_G_A_b38	ENSG00000156795.6	4.88741	4.03922e-06	0.785694	Skin_Sun_Exposed_Lower_leg	0.070242	cis	protein_coding	8	WDYHV1
chr8_108441749_GT_G_b38	ENSG00000104412.7	-4.92993	3.39578e-06	-0.231451	Skin_Sun_Exposed_Lower_leg	0.0590595	cis	protein_coding	8	EMC2
chr8_143607601_C_A_b38	ENSG00000104518.10	-6.76566	1.00811e-09	-0.374558	Skin_Sun_Exposed_Lower_leg	1.75382e-05	cis	protein_coding	8	GSDMD
chr9_65663141_G_A_b38	ENSG00000234665.8	-7.67469	1.30954e-11	-1.40102	Skin_Sun_Exposed_Lower_leg	1.68191e-06	intrachrom_trans	lincRNA	9	RP11-262H14.3
chr9_72325309_C_G_b38	ENSG00000225434.2	4.326	3.68834e-05	0.629204	Skin_Sun_Exposed_Lower_leg	0.0710743	cis	lincRNA	9	LINC01504
chr9_72900630_A_G_b38	ENSG00000225434.2	5.00137	2.53242e-06	1.1101	Skin_Sun_Exposed_Lower_leg	0.00488251	cis	lincRNA	9	LINC01504
chr9_127423429_A_T_b38	ENSG00000136856.17	-7.62932	1.63181e-11	-0.456505	Skin_Sun_Exposed_Lower_leg	4.05912e-07	cis	protein_coding	9	SLC2A8
chr9_100303602_C_T_b38	ENSG00000136891.13	5.8726	6.01196e-08	0.382548	Skin_Sun_Exposed_Lower_leg	0.00149524	cis	protein_coding	9	TEX10
chr9_127423429_A_T_b38	ENSG00000196152.10	-5.25895	8.63772e-07	-0.284935	Skin_Sun_Exposed_Lower_leg	0.0214811	cis	protein_coding	9	ZNF79
chr9_88254_T_C_b38	ENSG00000181404.15	-7.84263	5.78676e-12	-0.759963	Skin_Sun_Exposed_Lower_leg	1.43951e-07	cis	protein_coding	9	WASHC1
chr9_217397_G_A_b38	ENSG00000172785.18	7.39445	5.07243e-11	0.607326	Skin_Sun_Exposed_Lower_leg	1.26172e-06	cis	protein_coding	9	CBWD1
chr9_34369684_CTGAGA_C_b38	ENSG00000164978.17	8.35827	4.62226e-13	0.866492	Skin_Sun_Exposed_Lower_leg	1.14988e-08	cis	protein_coding	9	NUDT2
chr9_32994502_T_G_b38	ENSG00000137074.18	6.55349	2.71361e-09	0.408801	Skin_Sun_Exposed_Lower_leg	6.74929e-05	cis	protein_coding	9	APTX
chr9_113357049_A_G_b38	ENSG00000165188.13	-5.53554	2.64261e-07	-1.02931	Skin_Sun_Exposed_Lower_leg	0.00657217	cis	protein_coding	9	RNF183
chr9_100247672_TAAA_T_b38	ENSG00000136874.10	-6.68877	1.44503e-09	-0.330617	Skin_Sun_Exposed_Lower_leg	3.59422e-05	cis	protein_coding	9	STX17
chr9_34649445_A_G_b38	ENSG00000137070.17	5.13189	1.47341e-06	0.640382	Skin_Sun_Exposed_Lower_leg	0.0366407	cis	protein_coding	9	IL11RA
chr18_61452695_A_AT_b38	ENSG00000107404.19	-5.94266	4.39831e-08	-0.374092	Skin_Sun_Exposed_Lower_leg	0.0995092	trans	protein_coding	1	DVL1
chr2_3865455_A_G_b38	ENSG00000224592.5	5.94856	4.28389e-08	0.367655	Skin_Sun_Exposed_Lower_leg	0.0200406	trans	lincRNA	1	RP5-884C9.2
chr14_89277543_T_C_b38	ENSG00000180066.9	5.23756	9.45453e-07	0.812431	Skin_Sun_Exposed_Lower_leg	0.0939676	trans	lincRNA	10	C10orf91
chr14_105935077_C_T_b38	ENSG00000127884.4	-5.94395	4.37305e-08	-0.423147	Skin_Sun_Exposed_Lower_leg	0.0496549	trans	protein_coding	10	ECHS1
chr17_12144983_A_C_b38	ENSG00000233117.2	5.72539	1.15326e-07	0.976053	Skin_Sun_Exposed_Lower_leg	0.0112137	trans	lincRNA	10	LINC00702
chr17_7318388_G_T_b38	ENSG00000253626.3	6.42359	4.94874e-09	0.592063	Skin_Sun_Exposed_Lower_leg	0.00512611	trans	protein_coding	10	EIF5AL1
chr20_62525230_C_T_b38	ENSG00000072401.14	-5.77069	9.44506e-08	-0.271279	Skin_Sun_Exposed_Lower_leg	0.0882833	trans	protein_coding	10	UBE2D1
chr4_25029056_A_T_b38	ENSG00000188611.14	-5.98896	3.57459e-08	-0.574835	Skin_Sun_Exposed_Lower_leg	0.0709387	trans	protein_coding	10	ASAH2
chr5_150135511_G_A_b38	ENSG00000165732.12	6.12555	1.93151e-08	0.16726	Skin_Sun_Exposed_Lower_leg	0.0368868	trans	protein_coding	10	DDX21
chr9_75946565_CCTT_C_b38	ENSG00000122958.14	5.94307	4.39024e-08	0.433369	Skin_Sun_Exposed_Lower_leg	0.0679137	trans	protein_coding	10	VPS26A
chr16_81409097_T_G_b38	ENSG00000023171.16	6.00515	3.32413e-08	0.445779	Skin_Sun_Exposed_Lower_leg	0.0684802	trans	protein_coding	11	GRAMD1B
chr19_28111050_C_T_b38	ENSG00000245571.6	-5.76845	9.53886e-08	-0.352465	Skin_Sun_Exposed_Lower_leg	0.00829204	trans	lincRNA	11	AP001258.4
chr3_78058185_G_A_b38	ENSG00000246100.3	-5.68265	1.39147e-07	-0.25701	Skin_Sun_Exposed_Lower_leg	0.0325706	trans	lincRNA	11	LINC00900
chr5_114252240_GC_G_b38	ENSG00000246100.3	-5.75016	1.03405e-07	-0.400453	Skin_Sun_Exposed_Lower_leg	0.0202678	trans	lincRNA	11	LINC00900
chr11_18175293_T_A_b38	ENSG00000004478.7	6.01848	3.13077e-08	0.195944	Skin_Sun_Exposed_Lower_leg	0.0644974	trans	protein_coding	12	FKBP4
chr13_82713147_A_G_b38	ENSG00000260470.1	5.34649	5.95651e-07	0.574761	Skin_Sun_Exposed_Lower_leg	0.0833875	trans	lincRNA	12	RP11-834C11.11
chr14_50858166_A_G_b38	ENSG00000123364.4	5.88771	5.62071e-08	0.301697	Skin_Sun_Exposed_Lower_leg	0.0728326	trans	protein_coding	12	HOXC13
chr14_103346498_A_ATATTTTG_b38	ENSG00000166863.11	6.18926	1.44668e-08	0.553335	Skin_Sun_Exposed_Lower_leg	0.018746	trans	protein_coding	12	TAC3
chr18_22040911_T_C_b38	ENSG00000010295.19	-6.10542	2.11566e-08	-0.308556	Skin_Sun_Exposed_Lower_leg	0.0323884	trans	protein_coding	12	IFFO1
chr19_54342478_C_T_b38	ENSG00000110944.8	-5.94949	4.26609e-08	-0.972568	Skin_Sun_Exposed_Lower_leg	0.0512008	trans	protein_coding	12	IL23A
chr2_33811690_C_A_b38	ENSG00000275898.1	-5.72748	1.14267e-07	-0.733795	Skin_Sun_Exposed_Lower_leg	0.0340575	trans	lincRNA	12	RP11-497G19.7
chr20_909980_A_G_b38	ENSG00000269892.1	-5.46752	3.54568e-07	-0.921787	Skin_Sun_Exposed_Lower_leg	0.0441108	trans	lincRNA	12	RP4-761J14.10
chr20_52818316_C_G_b38	ENSG00000278266.1	-5.48838	3.24058e-07	-0.777745	Skin_Sun_Exposed_Lower_leg	0.0403155	trans	lincRNA	12	RP11-575F12.3
chr5_163232859_C_T_b38	ENSG00000028203.17	6.51627	3.22485e-09	0.353203	Skin_Sun_Exposed_Lower_leg	0.00899534	trans	protein_coding	12	VEZT
chr8_91857390_T_C_b38	ENSG00000275764.1	5.47416	3.44555e-07	0.353935	Skin_Sun_Exposed_Lower_leg	0.0869798	trans	lincRNA	12	RP11-582E3.6
chr9_6469964_T_G_b38	ENSG00000249628.2	5.57042	2.27138e-07	1.31878	Skin_Sun_Exposed_Lower_leg	0.0439462	trans	lincRNA	12	LINC00942
chr14_102818542_A_G_b38	ENSG00000224243.1	5.32618	6.49446e-07	0.538568	Skin_Sun_Exposed_Lower_leg	0.0500392	trans	lincRNA	13	LINC00403
chr15_56037744_A_G_b38	ENSG00000102699.5	-5.90179	5.27888e-08	-0.375402	Skin_Sun_Exposed_Lower_leg	0.0284623	trans	protein_coding	13	PARP4
chr18_78946225_A_G_b38	ENSG00000083520.14	5.91795	4.91168e-08	0.466848	Skin_Sun_Exposed_Lower_leg	0.0256193	trans	protein_coding	13	DIS3
chr19_3745943_G_C_b38	ENSG00000139505.11	6.27768	9.66837e-09	0.352392	Skin_Sun_Exposed_Lower_leg	0.00412378	trans	protein_coding	13	MTMR6
chr3_194912132_G_C_b38	ENSG00000057593.13	-5.78934	8.69769e-08	-0.450048	Skin_Sun_Exposed_Lower_leg	0.0930634	trans	protein_coding	13	F7
chr4_902698_T_C_b38	ENSG00000132950.18	5.83867	6.99013e-08	0.253167	Skin_Sun_Exposed_Lower_leg	0.0725089	trans	protein_coding	13	ZMYM5
chr19_44536858_C_T_b38	ENSG00000126804.13	-6.05115	2.70282e-08	-0.350547	Skin_Sun_Exposed_Lower_leg	0.0228416	trans	protein_coding	14	ZBTB1
chr2_12990634_TCTC_T_b38	ENSG00000246223.8	5.5449	2.53758e-07	0.295016	Skin_Sun_Exposed_Lower_leg	0.0639629	trans	lincRNA	14	LINC01550
chr3_7978887_C_T_b38	ENSG00000075413.17	5.92442	4.77186e-08	0.667024	Skin_Sun_Exposed_Lower_leg	0.09782	trans	protein_coding	14	MARK3
chr16_82632250_G_A_b38	ENSG00000261187.1	-5.48172	3.3351e-07	-0.362387	Skin_Sun_Exposed_Lower_leg	0.0394619	trans	lincRNA	15	RP11-1007O24.2
chr16_71338771_A_AC_b38	ENSG00000137817.16	-5.87309	5.99887e-08	-0.332395	Skin_Sun_Exposed_Lower_leg	0.0550979	trans	protein_coding	15	PARP6
chr17_74274443_C_A_b38	ENSG00000166503.8	-5.75617	1.00699e-07	-0.199213	Skin_Sun_Exposed_Lower_leg	0.0848326	trans	protein_coding	15	RP11-382A20.3
chr8_8527137_C_G_b38	ENSG00000213614.9	-6.53779	2.91868e-09	-0.274415	Skin_Sun_Exposed_Lower_leg	0.0035229	trans	protein_coding	15	HEXA
chr14_91455980_G_GT_b38	ENSG00000151006.7	-5.91921	4.88409e-08	-0.709791	Skin_Sun_Exposed_Lower_leg	0.0657951	trans	protein_coding	16	PRSS53
chr15_66678367_T_C_b38	ENSG00000166546.13	5.95551	4.15265e-08	0.833515	Skin_Sun_Exposed_Lower_leg	0.0480892	trans	protein_coding	16	BEAN1
chr20_68303_T_C_b38	ENSG00000261172.1	-5.31728	6.745e-07	-0.753198	Skin_Sun_Exposed_Lower_leg	0.0782366	trans	lincRNA	16	RP11-356C4.5
chr22_44496030_T_C_b38	ENSG00000140948.11	6.12731	1.91616e-08	0.933289	Skin_Sun_Exposed_Lower_leg	0.0130352	trans	protein_coding	16	ZCCHC14
chr4_74831557_C_T_b38	ENSG00000232748.3	-5.9651	3.97804e-08	-1.17427	Skin_Sun_Exposed_Lower_leg	0.00982854	trans	lincRNA	16	RP11-196G11.6
chr19_13040294_A_G_b38	ENSG00000108961.13	5.90667	5.16528e-08	0.490412	Skin_Sun_Exposed_Lower_leg	0.0679371	trans	protein_coding	17	RANGRF
chr21_17450901_G_A_b38	ENSG00000261996.1	5.56089	2.36742e-07	0.456514	Skin_Sun_Exposed_Lower_leg	0.0254995	trans	lincRNA	17	CTC-281F24.1
chr3_115880380_T_C_b38	ENSG00000266498.1	5.58184	2.16131e-07	0.813378	Skin_Sun_Exposed_Lower_leg	0.0980686	trans	lincRNA	17	RP11-45M22.5
chr3_100763801_A_T_b38	ENSG00000091536.16	6.9065	5.19572e-10	1.01499	Skin_Sun_Exposed_Lower_leg	0.00185226	trans	protein_coding	17	MYO15A
chr4_8774023_T_C_b38	ENSG00000141499.16	-6.09935	2.1745e-08	-0.425608	Skin_Sun_Exposed_Lower_leg	0.0714074	trans	protein_coding	17	WRAP53
chr5_61552670_G_A_b38	ENSG00000265912.1	5.82956	7.27849e-08	0.59177	Skin_Sun_Exposed_Lower_leg	0.0271014	trans	lincRNA	17	RP11-583F2.2
chr14_104683253_C_T_b38	ENSG00000082212.12	-5.75513	1.01162e-07	-0.456243	Skin_Sun_Exposed_Lower_leg	0.042865	trans	protein_coding	18	ME2
chr4_68016486_A_G_b38	ENSG00000267279.1	5.39059	4.93369e-07	0.93885	Skin_Sun_Exposed_Lower_leg	0.0873756	trans	lincRNA	18	RP11-879F14.2
chr7_6436200_C_T_b38	ENSG00000274828.1	5.33131	6.35437e-07	0.606771	Skin_Sun_Exposed_Lower_leg	0.0820184	trans	lincRNA	18	RP11-567M16.6
chr7_115284290_C_T_b38	ENSG00000267069.1	5.32165	6.62095e-07	0.50794	Skin_Sun_Exposed_Lower_leg	0.0854586	trans	lincRNA	18	RP11-64C12.8
chr21_34815389_T_C_b38	ENSG00000267612.1	-5.50274	3.04572e-07	-0.794407	Skin_Sun_Exposed_Lower_leg	0.0207614	trans	lincRNA	19	CTD-3116E22.7
chr21_22321218_T_C_b38	ENSG00000105135.15	5.76728	9.58824e-08	0.315354	Skin_Sun_Exposed_Lower_leg	0.0952406	trans	protein_coding	19	ILVBL
chr22_41357599_G_A_b38	ENSG00000268568.1	-7.36587	5.8198e-11	-0.760323	Skin_Sun_Exposed_Lower_leg	4.27429e-06	trans	lincRNA	19	AC007228.9
chr11_299586_A_G_b38	ENSG00000236209.1	5.60046	1.99305e-07	0.729484	Skin_Sun_Exposed_Lower_leg	0.0510518	trans	lincRNA	2	AC104135.2
chr16_65806694_T_C_b38	ENSG00000222041.10	5.81659	7.70927e-08	0.343017	Skin_Sun_Exposed_Lower_leg	0.0152556	trans	lincRNA	2	CYTOR
chr17_77451504_C_G_b38	ENSG00000204792.2	5.41092	4.5222e-07	0.916356	Skin_Sun_Exposed_Lower_leg	0.086392	trans	lincRNA	2	LINC01291
chr4_128754487_T_G_b38	ENSG00000144152.12	-5.96744	3.9367e-08	-0.437015	Skin_Sun_Exposed_Lower_leg	0.0978561	trans	protein_coding	2	FBLN7
chr4_161366963_T_C_b38	ENSG00000132031.12	-6.09761	2.19166e-08	-0.560703	Skin_Sun_Exposed_Lower_leg	0.054479	trans	protein_coding	2	MATN3
chr11_6140367_T_C_b38	ENSG00000275142.1	-5.59531	2.03829e-07	-0.949147	Skin_Sun_Exposed_Lower_leg	0.0271957	trans	lincRNA	20	RP5-999L4.2
chr8_18837925_A_AT_b38	ENSG00000227477.1	-5.47209	3.47655e-07	-0.620771	Skin_Sun_Exposed_Lower_leg	0.0444348	trans	lincRNA	20	STK4-AS1
chr10_120368485_G_A_b38	ENSG00000142188.16	-5.71892	1.18656e-07	-0.503335	Skin_Sun_Exposed_Lower_leg	0.0559154	trans	protein_coding	21	TMEM50B
chr11_70835002_G_A_b38	ENSG00000183486.12	5.71363	1.21446e-07	0.540495	Skin_Sun_Exposed_Lower_leg	0.0510628	trans	protein_coding	21	MX2
chr10_121220170_G_A_b38	ENSG00000099998.17	-5.84952	6.66153e-08	-0.633082	Skin_Sun_Exposed_Lower_leg	0.0703711	trans	protein_coding	22	GGT5
chr15_33015252_T_C_b38	ENSG00000217442.3	5.84415	6.82217e-08	0.768362	Skin_Sun_Exposed_Lower_leg	0.0482233	trans	protein_coding	22	SYCE3
chr17_79404450_A_G_b38	ENSG00000272720.1	-5.28071	7.87774e-07	-0.603922	Skin_Sun_Exposed_Lower_leg	0.0691917	trans	lincRNA	22	CTA-228A9.3
chr11_109293278_C_A_b38	ENSG00000226302.1	-5.78941	8.69503e-08	-1.19668	Skin_Sun_Exposed_Lower_leg	0.0118591	trans	lincRNA	3	RP11-528N21.1
chr15_60676606_C_T_b38	ENSG00000250934.1	-5.28986	7.57787e-07	-0.454888	Skin_Sun_Exposed_Lower_leg	0.0636632	trans	lincRNA	3	RP11-71E19.1
chr17_77579814_G_A_b38	ENSG00000197980.12	5.91469	4.98383e-08	0.871611	Skin_Sun_Exposed_Lower_leg	0.0711037	trans	protein_coding	3	LEKR1
chr18_36573742_T_G_b38	ENSG00000250934.1	5.23867	9.41039e-07	0.36246	Skin_Sun_Exposed_Lower_leg	0.0942083	trans	lincRNA	3	RP11-71E19.1
chr2_171575012_A_G_b38	ENSG00000272360.1	5.58524	2.12959e-07	0.572522	Skin_Sun_Exposed_Lower_leg	0.0466475	trans	lincRNA	3	RP11-359I18.5
chr18_68618865_T_C_b38	ENSG00000163312.10	5.89555	5.42785e-08	0.650466	Skin_Sun_Exposed_Lower_leg	0.0486962	trans	protein_coding	4	HELQ
chr22_39492412_G_A_b38	ENSG00000159674.11	6.06864	2.49783e-08	0.537692	Skin_Sun_Exposed_Lower_leg	0.0117256	trans	protein_coding	4	SPON2
chr1_163564036_G_A_b38	ENSG00000178015.4	6.83399	7.31286e-10	1.20651	Skin_Sun_Exposed_Lower_leg	0.00211296	trans	protein_coding	5	GPR150
chr12_25722861_C_T_b38	ENSG00000168938.5	-6.30653	8.473e-09	-0.674237	Skin_Sun_Exposed_Lower_leg	0.014966	trans	protein_coding	5	PPIC
chr15_87751775_G_C_b38	ENSG00000249669.9	5.69048	1.34446e-07	0.417585	Skin_Sun_Exposed_Lower_leg	0.0176193	trans	lincRNA	5	CARMN
chr1_115468449_T_A_b38	ENSG00000196591.11	6.37334	6.23652e-09	0.478382	Skin_Sun_Exposed_Lower_leg	0.0228632	trans	protein_coding	6	HDAC2
chr15_101429544_T_C_b38	ENSG00000124541.6	-5.91459	4.98595e-08	-0.304836	Skin_Sun_Exposed_Lower_leg	0.0749119	trans	protein_coding	6	RRP36
chr18_73270941_G_A_b38	ENSG00000135587.8	-6.01732	3.14715e-08	-0.282295	Skin_Sun_Exposed_Lower_leg	0.0481022	trans	protein_coding	6	SMPD2
chr19_13122183_T_C_b38	ENSG00000272465.1	-5.69157	1.33804e-07	-0.989412	Skin_Sun_Exposed_Lower_leg	0.0190601	trans	lincRNA	6	RP1-136B1.1
chr7_49706958_C_T_b38	ENSG00000270419.1	5.48716	3.25774e-07	0.416178	Skin_Sun_Exposed_Lower_leg	0.0966394	trans	lincRNA	6	CAHM
chr8_15008469_C_T_b38	ENSG00000204420.8	-7.21202	1.2167e-10	-0.55908	Skin_Sun_Exposed_Lower_leg	0.000286661	trans	protein_coding	6	MPIG6B
chr9_13725380_T_C_b38	ENSG00000170542.5	6.08358	2.33503e-08	0.60194	Skin_Sun_Exposed_Lower_leg	0.0490714	trans	protein_coding	6	SERPINB9
chr10_27517577_C_A_b38	ENSG00000271553.1	-5.61693	1.85494e-07	-0.358948	Skin_Sun_Exposed_Lower_leg	0.0289087	trans	lincRNA	7	RP11-274B21.10
chr18_75990646_A_G_b38	ENSG00000086289.11	-6.4478	4.42598e-09	-0.349838	Skin_Sun_Exposed_Lower_leg	0.00541002	trans	protein_coding	7	EPDR1
chr3_2574606_C_T_b38	ENSG00000261455.1	5.48621	3.27117e-07	0.458319	Skin_Sun_Exposed_Lower_leg	0.0701002	trans	lincRNA	7	LINC01003
chr10_122021619_G_A_b38	ENSG00000275074.1	-5.82272	7.50284e-08	-0.476574	Skin_Sun_Exposed_Lower_leg	0.0939977	trans	protein_coding	8	NUDT18
chr12_22093768_G_A_b38	ENSG00000254281.1	-5.79692	8.41099e-08	-1.22547	Skin_Sun_Exposed_Lower_leg	0.0170658	trans	lincRNA	8	KB-1507C5.4
chr13_22161818_C_G_b38	ENSG00000168615.11	5.76362	9.74441e-08	0.271265	Skin_Sun_Exposed_Lower_leg	0.0983205	trans	protein_coding	8	ADAM9
chr16_78584034_C_A_b38	ENSG00000245330.4	-5.4145	4.45325e-07	-0.674419	Skin_Sun_Exposed_Lower_leg	0.068727	trans	lincRNA	8	KB-1471A8.1
chr4_142041750_C_T_b38	ENSG00000184489.11	-6.00279	3.35943e-08	-0.89341	Skin_Sun_Exposed_Lower_leg	0.0605934	trans	protein_coding	8	PTP4A3
chr5_31761504_C_A_b38	ENSG00000104299.14	6.0728	2.45149e-08	0.581505	Skin_Sun_Exposed_Lower_leg	0.0382869	trans	protein_coding	8	INTS9
chr17_10322093_C_G_b38	ENSG00000155621.14	-5.92475	4.76485e-08	-0.607473	Skin_Sun_Exposed_Lower_leg	0.0529362	trans	protein_coding	9	C9orf85
chr18_64583365_T_C_b38	ENSG00000277631.4	-5.44758	3.86349e-07	-1.24046	Skin_Sun_Exposed_Lower_leg	0.0411358	trans	lincRNA	9	PGM5P3-AS1
chr21_18121535_T_TCTG_b38	ENSG00000197724.10	5.72302	1.16532e-07	0.438559	Skin_Sun_Exposed_Lower_leg	0.058776	trans	protein_coding	9	PHF2
chr1_212861376_T_C_b38	ENSG00000198468.7	13.7383	1.11001e-21	0.927083	Skin_Not_Sun_Exposed_Suprapubic	3.83842e-18	cis	lincRNA	1	FLVCR1-AS1
chr1_200552284_G_A_b38	ENSG00000260088.1	-5.0069	3.88125e-06	-0.602829	Skin_Not_Sun_Exposed_Suprapubic	0.0134175	cis	lincRNA	1	RP11-92G12.3
chr1_6421782_A_G_b38	ENSG00000187017.15	-7.36505	2.50217e-10	-0.462958	Skin_Not_Sun_Exposed_Suprapubic	9.45169e-06	cis	protein_coding	1	ESPN
chr1_1669613_G_A_b38	ENSG00000189339.11	-14.3079	1.32039e-22	-1.08398	Skin_Not_Sun_Exposed_Suprapubic	4.98803e-18	cis	protein_coding	1	SLC35E2B
chr1_3622271_G_C_b38	ENSG00000116213.15	5.4883	5.92154e-07	0.381706	Skin_Not_Sun_Exposed_Suprapubic	0.0223639	cis	protein_coding	1	WRAP73
chr1_247323119_G_C_b38	ENSG00000162714.12	-5.95639	8.99685e-08	-0.384859	Skin_Not_Sun_Exposed_Suprapubic	0.00339811	cis	protein_coding	1	ZNF496
chr1_85762660_A_G_b38	ENSG00000117174.10	-5.72542	2.29365e-07	-0.466369	Skin_Not_Sun_Exposed_Suprapubic	0.00866289	cis	protein_coding	1	ZNHIT6
chr1_85779480_A_T_b38	ENSG00000117174.10	-5.6362	3.2825e-07	-0.455622	Skin_Not_Sun_Exposed_Suprapubic	0.0123973	cis	protein_coding	1	ZNHIT6
chr1_1665581_C_G_b38	ENSG00000189339.11	-12.5917	9.13927e-20	-1.01208	Skin_Not_Sun_Exposed_Suprapubic	3.45245e-15	cis	protein_coding	1	SLC35E2B
chr1_26228630_G_C_b38	ENSG00000176092.14	-5.169	2.07607e-06	-0.5524	Skin_Not_Sun_Exposed_Suprapubic	0.0784048	cis	protein_coding	1	AIM1L
chr1_34848325_TCA_T_b38	ENSG00000163866.8	7.19869	5.06803e-10	0.364527	Skin_Not_Sun_Exposed_Suprapubic	1.91435e-05	cis	protein_coding	1	SMIM12
chr1_74734289_T_C_b38	ENSG00000116791.13	-9.35941	5.10542e-14	-0.833501	Skin_Not_Sun_Exposed_Suprapubic	1.92857e-09	cis	protein_coding	1	CRYZ
chr1_38992182_C_T_b38	ENSG00000168653.10	7.17303	5.64982e-10	0.511637	Skin_Not_Sun_Exposed_Suprapubic	2.13405e-05	cis	protein_coding	1	NDUFS5
chr1_18486532_C_T_b38	ENSG00000179023.8	6.56973	7.15202e-09	0.728567	Skin_Not_Sun_Exposed_Suprapubic	0.000270139	cis	protein_coding	1	KLHDC7A
chr10_32579866_A_G_b38	ENSG00000273038.2	5.60865	3.66523e-07	0.455815	Skin_Not_Sun_Exposed_Suprapubic	0.000740009	cis	lincRNA	10	RP11-479G22.8
chr10_32749486_A_G_b38	ENSG00000273038.2	4.60544	1.76141e-05	0.400129	Skin_Not_Sun_Exposed_Suprapubic	0.0355276	cis	lincRNA	10	RP11-479G22.8
chr10_32975211_G_A_b38	ENSG00000273038.2	4.97392	4.40368e-06	0.389654	Skin_Not_Sun_Exposed_Suprapubic	0.00888663	cis	lincRNA	10	RP11-479G22.8
chr10_26988479_G_A_b38	ENSG00000120539.14	5.39125	8.69555e-07	0.480105	Skin_Not_Sun_Exposed_Suprapubic	0.0190485	cis	protein_coding	10	MASTL
chr10_119218251_G_A_b38	ENSG00000183605.16	5.68939	2.65148e-07	0.640843	Skin_Not_Sun_Exposed_Suprapubic	0.0058086	cis	protein_coding	10	SFXN4
chr10_100417971_G_A_b38	ENSG00000075826.16	6.10054	4.98992e-08	0.48619	Skin_Not_Sun_Exposed_Suprapubic	0.00109319	cis	protein_coding	10	SEC31B
chr10_80286452_A_G_b38	ENSG00000151224.12	-6.4125	1.37645e-08	-0.735215	Skin_Not_Sun_Exposed_Suprapubic	0.000301566	cis	protein_coding	10	MAT1A
chr11_26672481_T_C_b38	ENSG00000110619.17	7.00075	1.17057e-09	0.609584	Skin_Not_Sun_Exposed_Suprapubic	0.00315002	intrachrom_trans	protein_coding	11	CARS
chr11_107224383_TG_T_b38	ENSG00000261098.1	-5.53185	4.97995e-07	-0.487227	Skin_Not_Sun_Exposed_Suprapubic	0.00130524	cis	lincRNA	11	RP11-819C21.1
chr11_63814042_G_A_b38	ENSG00000168005.8	5.28191	1.33654e-06	0.752661	Skin_Not_Sun_Exposed_Suprapubic	0.0495067	cis	protein_coding	11	C11orf84
chr11_75021185_G_T_b38	ENSG00000166435.15	5.19243	1.89533e-06	0.589523	Skin_Not_Sun_Exposed_Suprapubic	0.0702031	cis	protein_coding	11	XRRA1
chr11_62542315_T_C_b38	ENSG00000149499.11	5.736	2.19795e-07	0.300663	Skin_Not_Sun_Exposed_Suprapubic	0.00814231	cis	protein_coding	11	EML3
chr11_102337120_G_A_b38	ENSG00000023445.13	-6.00957	7.24177e-08	-0.420083	Skin_Not_Sun_Exposed_Suprapubic	0.00268286	cis	protein_coding	11	BIRC3
chr11_119040640_A_C_b38	ENSG00000160695.14	5.41677	7.86182e-07	0.290376	Skin_Not_Sun_Exposed_Suprapubic	0.0291226	cis	protein_coding	11	VPS11
chr11_105137688_G_A_b38	ENSG00000255221.3	5.62264	3.46561e-07	0.509689	Skin_Not_Sun_Exposed_Suprapubic	0.012838	cis	protein_coding	11	CARD17
chr11_2903380_G_A_b38	ENSG00000254827.5	-5.28406	1.32532e-06	-0.568637	Skin_Not_Sun_Exposed_Suprapubic	0.0490924	cis	protein_coding	11	SLC22A18AS
chr11_113371579_T_C_b38	ENSG00000149292.16	-5.77265	1.89594e-07	-0.573706	Skin_Not_Sun_Exposed_Suprapubic	0.00702371	cis	protein_coding	11	TTC12
chr12_6233957_C_T_b38	ENSG00000256433.2	-4.66739	1.39989e-05	-0.844907	Skin_Not_Sun_Exposed_Suprapubic	0.0504239	cis	lincRNA	12	RP1-102E24.8
chr12_11171340_G_C_b38	ENSG00000247157.6	-8.85457	4.35947e-13	-0.8348	Skin_Not_Sun_Exposed_Suprapubic	1.57072e-09	cis	lincRNA	12	LINC01252
chr12_101695265_G_A_b38	ENSG00000111666.10	6.4483	1.18619e-08	0.403962	Skin_Not_Sun_Exposed_Suprapubic	0.000367623	cis	protein_coding	12	CHPT1
chr12_75504662_T_C_b38	ENSG00000180481.10	-5.858	1.34221e-07	-0.610671	Skin_Not_Sun_Exposed_Suprapubic	0.00415966	cis	protein_coding	12	GLIPR1L2
chr12_121016539_T_A_b38	ENSG00000157895.11	5.774	1.88561e-07	0.576777	Skin_Not_Sun_Exposed_Suprapubic	0.00584332	cis	protein_coding	12	C12orf43
chr12_4321174_AGCCGGCCGGCT_A_b38	ENSG00000078237.6	5.05977	3.16754e-06	0.873262	Skin_Not_Sun_Exposed_Suprapubic	0.0981557	cis	protein_coding	12	TIGAR
chr12_102463485_T_C_b38	ENSG00000120860.10	-6.97622	1.29824e-09	-0.606757	Skin_Not_Sun_Exposed_Suprapubic	4.02364e-05	cis	protein_coding	12	WASHC3
chr12_67250060_T_C_b38	ENSG00000111530.12	5.8558	1.35423e-07	0.266262	Skin_Not_Sun_Exposed_Suprapubic	0.00419677	cis	protein_coding	12	CAND1
chr12_69340861_A_C_b38	ENSG00000127337.6	-7.41169	2.05232e-10	-0.459651	Skin_Not_Sun_Exposed_Suprapubic	6.36096e-06	cis	protein_coding	12	YEATS4
chr13_23853415_A_G_b38	ENSG00000027001.9	5.47783	6.17296e-07	0.367486	Skin_Not_Sun_Exposed_Suprapubic	0.00764644	cis	protein_coding	13	MIPEP
chr14_81192892_G_A_b38	ENSG00000140022.9	-5.13488	2.36986e-06	-0.755047	Skin_Not_Sun_Exposed_Suprapubic	0.0582915	cis	protein_coding	14	STON2
chr14_77389841_G_A_b38	ENSG00000165555.9	-5.37196	9.38283e-07	-0.436604	Skin_Not_Sun_Exposed_Suprapubic	0.0230799	cis	protein_coding	14	NOXRED1
chr14_59601262_G_A_b38	ENSG00000126790.11	5.50534	5.53384e-07	0.515196	Skin_Not_Sun_Exposed_Suprapubic	0.0136132	cis	protein_coding	14	L3HYPDH
chr14_49750229_C_A_b38	ENSG00000165502.6	-5.66425	2.93326e-07	-0.522708	Skin_Not_Sun_Exposed_Suprapubic	0.0072161	cis	protein_coding	14	RPL36AL
chr14_24432043_A_C_b38	ENSG00000139899.10	7.44239	1.80123e-10	0.681449	Skin_Not_Sun_Exposed_Suprapubic	4.43175e-06	cis	protein_coding	14	CBLN3
chr14_49557144_A_G_b38	ENSG00000165502.6	5.66503	2.92402e-07	0.430089	Skin_Not_Sun_Exposed_Suprapubic	0.00719368	cis	protein_coding	14	RPL36AL
chr14_20467918_A_G_b38	ENSG00000198805.11	-5.37809	9.15855e-07	-0.518669	Skin_Not_Sun_Exposed_Suprapubic	0.0225291	cis	protein_coding	14	PNP
chr14_64948648_C_T_b38	ENSG00000258289.8	9.49313	2.89924e-14	0.87845	Skin_Not_Sun_Exposed_Suprapubic	7.13359e-10	cis	protein_coding	14	CHURC1
chr14_103384935_A_G_b38	ENSG00000166165.12	-6.24183	2.7901e-08	-0.481837	Skin_Not_Sun_Exposed_Suprapubic	0.000686448	cis	protein_coding	14	CKB
chr14_24417818_G_A_b38	ENSG00000139899.10	-4.99899	4.00067e-06	-0.750533	Skin_Not_Sun_Exposed_Suprapubic	0.0983964	cis	protein_coding	14	CBLN3
chr14_64388323_T_C_b38	ENSG00000100714.15	-5.07929	2.93794e-06	-0.437429	Skin_Not_Sun_Exposed_Suprapubic	0.0722615	cis	protein_coding	14	MTHFD1
chr15_82214266_T_C_b38	ENSG00000188659.9	9.55476	2.23455e-14	1.80543	Skin_Not_Sun_Exposed_Suprapubic	3.40947e-10	cis	protein_coding	15	SAXO2
chr15_44789792_G_A_b38	ENSG00000185880.12	6.17463	3.68034e-08	0.332784	Skin_Not_Sun_Exposed_Suprapubic	0.000561472	cis	protein_coding	15	TRIM69
chr15_79925696_TTTTG_T_b38	ENSG00000136371.10	-5.99077	7.81964e-08	-0.675483	Skin_Not_Sun_Exposed_Suprapubic	0.00119289	cis	protein_coding	15	MTHFS
chr15_40746016_A_G_b38	ENSG00000128891.15	7.30751	3.19463e-10	0.733444	Skin_Not_Sun_Exposed_Suprapubic	4.87405e-06	cis	protein_coding	15	C15orf57
chr15_64706049_T_A_b38	ENSG00000103671.9	-5.17676	2.01442e-06	-0.367424	Skin_Not_Sun_Exposed_Suprapubic	0.030724	cis	protein_coding	15	TRIP4
chr15_52273528_G_C_b38	ENSG00000128833.12	5.52425	5.13304e-07	0.610097	Skin_Not_Sun_Exposed_Suprapubic	0.00782994	cis	protein_coding	15	MYO5C
chr15_64931285_G_T_b38	ENSG00000090487.10	5.22027	1.70057e-06	0.496373	Skin_Not_Sun_Exposed_Suprapubic	0.0259387	cis	protein_coding	15	SPG21
chr15_70515105_CTTCTCT_C_b38	ENSG00000137821.11	4.87588	6.39683e-06	0.601221	Skin_Not_Sun_Exposed_Suprapubic	0.0975581	cis	protein_coding	15	LRRC49
chr16_2787999_C_T_b38	ENSG00000276791.1	5.91564	1.06207e-07	0.816801	Skin_Not_Sun_Exposed_Suprapubic	0.000436723	cis	lincRNA	16	CTD-2270P14.5
chr16_55428132_G_A_b38	ENSG00000260135.6	-8.5766	1.42591e-12	-0.997105	Skin_Not_Sun_Exposed_Suprapubic	5.86476e-09	cis	lincRNA	16	RP11-212I21.2
chr16_3065271_T_C_b38	ENSG00000008517.16	-5.76239	1.97606e-07	-0.503965	Skin_Not_Sun_Exposed_Suprapubic	0.00555865	cis	protein_coding	16	IL32
chr16_48139470_G_A_b38	ENSG00000102910.13	5.16869	2.07857e-06	0.405048	Skin_Not_Sun_Exposed_Suprapubic	0.0584618	cis	protein_coding	16	LONP2
chr16_33887_C_A_b38	ENSG00000161981.10	5.86368	1.31163e-07	0.470942	Skin_Not_Sun_Exposed_Suprapubic	0.00368987	cis	protein_coding	16	SNRNP25
chr16_87730661_A_T_b38	ENSG00000104731.13	8.65177	1.0347e-12	0.539863	Skin_Not_Sun_Exposed_Suprapubic	2.91113e-08	cis	protein_coding	16	KLHDC4
chr16_53452125_G_A_b38	ENSG00000103479.15	-9.3482	5.35372e-14	-0.382688	Skin_Not_Sun_Exposed_Suprapubic	1.50632e-09	cis	protein_coding	16	RBL2
chr16_30545169_A_T_b38	ENSG00000169951.9	5.26103	1.45034e-06	0.771353	Skin_Not_Sun_Exposed_Suprapubic	0.0407936	cis	protein_coding	16	ZNF764
chr16_50098801_A_G_b38	ENSG00000155393.12	-5.1345	2.37336e-06	-0.777674	Skin_Not_Sun_Exposed_Suprapubic	0.0667508	cis	protein_coding	16	HEATR3
chr16_87708486_G_A_b38	ENSG00000104731.13	5.03269	3.51532e-06	0.413957	Skin_Not_Sun_Exposed_Suprapubic	0.0988613	cis	protein_coding	16	KLHDC4
chr16_68094201_A_G_b38	ENSG00000213398.7	5.63187	3.33991e-07	0.450514	Skin_Not_Sun_Exposed_Suprapubic	0.00939482	cis	protein_coding	16	LCAT
chr16_23700862_A_G_b38	ENSG00000166847.9	6.97042	1.33038e-09	0.518323	Skin_Not_Sun_Exposed_Suprapubic	3.74275e-05	cis	protein_coding	16	DCTN5
chr16_70359853_G_A_b38	ENSG00000223496.2	-15.6713	9.55405e-25	-0.674615	Skin_Not_Sun_Exposed_Suprapubic	2.68822e-20	cis	protein_coding	16	EXOSC6
chr16_2005852_G_A_b38	ENSG00000127554.12	5.048	3.31443e-06	0.39921	Skin_Not_Sun_Exposed_Suprapubic	0.093215	cis	protein_coding	16	GFER
chr16_89747780_A_G_b38	ENSG00000204991.10	5.76708	1.93907e-07	0.380263	Skin_Not_Sun_Exposed_Suprapubic	0.00545481	cis	protein_coding	16	SPIRE2
chr16_75547924_G_T_b38	ENSG00000065457.10	7.34919	2.67647e-10	0.663823	Skin_Not_Sun_Exposed_Suprapubic	7.52999e-06	cis	protein_coding	16	ADAT1
chr16_11348843_GCT_G_b38	ENSG00000175643.8	5.40079	8.37395e-07	0.570044	Skin_Not_Sun_Exposed_Suprapubic	0.0235542	cis	protein_coding	16	RMI2
chr17_39097063_G_A_b38	ENSG00000266588.1	-5.23068	1.63291e-06	-0.80083	Skin_Not_Sun_Exposed_Suprapubic	0.00882589	cis	lincRNA	17	RP1-56K13.5
chr17_2338605_T_C_b38	ENSG00000141258.12	5.81339	1.60804e-07	0.399999	Skin_Not_Sun_Exposed_Suprapubic	0.00625092	cis	protein_coding	17	SGSM2
chr17_15504449_G_A_b38	ENSG00000239704.10	6.80424	2.67817e-09	0.620574	Skin_Not_Sun_Exposed_Suprapubic	0.000104119	cis	protein_coding	17	CDRT4
chr17_82737625_G_A_b38	ENSG00000141560.14	-6.06577	5.75424e-08	-0.637541	Skin_Not_Sun_Exposed_Suprapubic	0.00223696	cis	protein_coding	17	FN3KRP
chr17_5049639_A_G_b38	ENSG00000132517.14	-5.58078	4.09721e-07	-0.679466	Skin_Not_Sun_Exposed_Suprapubic	0.0159267	cis	protein_coding	17	SLC52A1
chr17_41966584_T_C_b38	ENSG00000141698.16	-7.34666	2.70547e-10	-0.515311	Skin_Not_Sun_Exposed_Suprapubic	1.05183e-05	cis	protein_coding	17	NT5C3B
chr17_41968753_T_G_b38	ENSG00000141698.16	6.7263	3.71471e-09	0.49029	Skin_Not_Sun_Exposed_Suprapubic	0.000144413	cis	protein_coding	17	NT5C3B
chr17_74754316_A_C_b38	ENSG00000109062.11	5.17564	2.02316e-06	0.730834	Skin_Not_Sun_Exposed_Suprapubic	0.0786404	cis	protein_coding	17	SLC9A3R1
chr17_60074524_T_C_b38	ENSG00000068097.14	5.13116	2.40424e-06	0.515099	Skin_Not_Sun_Exposed_Suprapubic	0.0934505	cis	protein_coding	17	HEATR6
chr17_15538880_A_C_b38	ENSG00000175106.16	-5.83831	1.45372e-07	-0.738347	Skin_Not_Sun_Exposed_Suprapubic	0.0056512	cis	protein_coding	17	TVP23C
chr17_13011167_T_C_b38	ENSG00000006744.18	7.49946	1.41305e-10	0.39326	Skin_Not_Sun_Exposed_Suprapubic	5.4938e-06	cis	protein_coding	17	ELAC2
chr17_80138534_T_TAC_b38	ENSG00000171298.12	-5.12215	2.48961e-06	-0.569606	Skin_Not_Sun_Exposed_Suprapubic	0.0967661	cis	protein_coding	17	GAA
chr17_5050429_G_T_b38	ENSG00000132517.14	-5.34454	1.04524e-06	-0.68934	Skin_Not_Sun_Exposed_Suprapubic	0.0406295	cis	protein_coding	17	SLC52A1
chr18_10549365_C_A_b38	ENSG00000134265.12	-8.69665	8.54467e-13	-0.527297	Skin_Not_Sun_Exposed_Suprapubic	8.2533e-09	cis	protein_coding	18	NAPG
chr18_62069646_A_G_b38	ENSG00000197563.10	-5.24357	1.55275e-06	-0.36501	Skin_Not_Sun_Exposed_Suprapubic	0.0149965	cis	protein_coding	18	PIGN
chr19_49547545_A_G_b38	ENSG00000126464.13	6.38703	1.52992e-08	0.601376	Skin_Not_Sun_Exposed_Suprapubic	0.000972538	cis	protein_coding	19	PRR12
chr19_49597227_G_A_b38	ENSG00000126464.13	8.74016	7.09807e-13	0.756147	Skin_Not_Sun_Exposed_Suprapubic	4.51231e-08	cis	protein_coding	19	PRR12
chr19_1283189_C_T_b38	ENSG00000228300.13	5.49055	5.86897e-07	0.279568	Skin_Not_Sun_Exposed_Suprapubic	0.0373067	cis	protein_coding	19	C19orf24
chr19_21747977_T_TA_b38	ENSG00000197020.10	-10.678	2.04046e-16	-0.916898	Skin_Not_Sun_Exposed_Suprapubic	1.29716e-11	cis	protein_coding	19	ZNF100
chr19_17315692_T_G_b38	ENSG00000130312.6	6.54175	8.03789e-09	0.455436	Skin_Not_Sun_Exposed_Suprapubic	0.000510961	cis	protein_coding	19	MRPL34
chr19_13754462_T_C_b38	ENSG00000037757.13	-5.77726	1.86092e-07	-0.585202	Skin_Not_Sun_Exposed_Suprapubic	0.0118293	cis	protein_coding	19	MRI1
chr19_996438_C_T_b38	ENSG00000065268.10	-6.75344	3.31497e-09	-0.447174	Skin_Not_Sun_Exposed_Suprapubic	0.000210732	cis	protein_coding	19	WDR18
chr2_241504414_C_T_b38	ENSG00000168385.17	8.61984	1.18571e-12	0.673657	Skin_Not_Sun_Exposed_Suprapubic	3.45967e-08	cis	protein_coding	2	2022-09-02
chr2_61397994_T_G_b38	ENSG00000237651.6	-9.00178	2.32987e-13	-0.919235	Skin_Not_Sun_Exposed_Suprapubic	6.79833e-09	cis	protein_coding	2	C2orf74
chr2_201334965_T_C_b38	ENSG00000064012.21	8.16382	8.30789e-12	0.640589	Skin_Not_Sun_Exposed_Suprapubic	2.42399e-07	cis	protein_coding	2	CASP8
chr2_86592005_T_C_b38	ENSG00000115561.15	5.13602	2.35941e-06	0.481115	Skin_Not_Sun_Exposed_Suprapubic	0.0688359	cis	protein_coding	2	CHMP3
chr2_48303842_A_G_b38	ENSG00000170802.15	5.60134	3.77403e-07	0.518229	Skin_Not_Sun_Exposed_Suprapubic	0.0110111	cis	protein_coding	2	FOXN2
chr20_25551769_T_C_b38	ENSG00000274414.1	4.82429	7.77574e-06	0.354289	Skin_Not_Sun_Exposed_Suprapubic	0.0193383	cis	lincRNA	20	RP5-965G21.4
chr20_44211379_A_G_b38	ENSG00000223891.5	5.00279	3.94286e-06	0.443896	Skin_Not_Sun_Exposed_Suprapubic	0.00980984	cis	lincRNA	20	OSER1-AS1
chr20_49106590_G_C_b38	ENSG00000124207.16	-4.95125	4.80212e-06	-0.220015	Skin_Not_Sun_Exposed_Suprapubic	0.0958502	cis	protein_coding	20	CSE1L
chr20_35438203_G_A_b38	ENSG00000101019.21	5.37441	9.2925e-07	0.310626	Skin_Not_Sun_Exposed_Suprapubic	0.0185488	cis	protein_coding	20	UQCC1
chr21_44057219_G_A_b38	ENSG00000275464.4	-6.82847	2.4189e-09	-0.65902	Skin_Not_Sun_Exposed_Suprapubic	0.000345029	intrachrom_trans	protein_coding	21	CH507-9B2.5
chr21_41742040_T_C_b38	ENSG00000236384.7	-7.36012	2.55514e-10	-0.767839	Skin_Not_Sun_Exposed_Suprapubic	6.90655e-07	cis	lincRNA	21	LINC00479
chr21_36086094_T_C_b38	ENSG00000231106.2	5.09028	2.81601e-06	0.585482	Skin_Not_Sun_Exposed_Suprapubic	0.00760887	cis	lincRNA	21	LINC01436
chr21_46220078_G_A_b38	ENSG00000160294.10	-5.12744	2.43915e-06	-0.230401	Skin_Not_Sun_Exposed_Suprapubic	0.0191058	cis	protein_coding	21	MCM3AP
chr21_44057219_G_A_b38	ENSG00000241945.7	9.27026	7.4494e-14	0.884911	Skin_Not_Sun_Exposed_Suprapubic	5.8381e-10	cis	protein_coding	21	PWP2
chr21_36947103_G_C_b38	ENSG00000159267.14	-6.42167	1.32502e-08	-0.493698	Skin_Not_Sun_Exposed_Suprapubic	0.000103815	cis	protein_coding	21	HLCS
chr21_44057219_G_A_b38	ENSG00000160221.16	6.04921	6.15799e-08	0.740474	Skin_Not_Sun_Exposed_Suprapubic	0.000482417	cis	protein_coding	21	C21orf33
chr21_37120357_T_G_b38	ENSG00000182670.13	8.41632	2.82619e-12	0.651081	Skin_Not_Sun_Exposed_Suprapubic	2.2146e-08	cis	protein_coding	21	TTC3
chr21_32399361_G_A_b38	ENSG00000142207.6	5.09824	2.73077e-06	0.446447	Skin_Not_Sun_Exposed_Suprapubic	0.0213874	cis	protein_coding	21	URB1
chr22_30552505_T_A_b38	ENSG00000128309.16	-5.88312	1.21211e-07	-0.36001	Skin_Not_Sun_Exposed_Suprapubic	0.0480437	intrachrom_trans	protein_coding	22	MPST
chr22_37655012_G_A_b38	ENSG00000100092.20	5.52194	5.18036e-07	0.421631	Skin_Not_Sun_Exposed_Suprapubic	0.00973701	cis	protein_coding	22	SH3BP1
chr22_19918988_G_A_b38	ENSG00000184470.20	-4.96752	4.51271e-06	-0.683332	Skin_Not_Sun_Exposed_Suprapubic	0.0848073	cis	protein_coding	22	TXNRD2
chr22_23899424_G_T_b38	ENSG00000240972.1	7.5546	1.11744e-10	0.899582	Skin_Not_Sun_Exposed_Suprapubic	2.10056e-06	cis	protein_coding	22	MIF
chr22_30009994_G_A_b38	ENSG00000100330.15	-8.03499	1.44018e-11	-0.356634	Skin_Not_Sun_Exposed_Suprapubic	2.70739e-07	cis	protein_coding	22	MTMR3
chr22_20319470_C_T_b38	ENSG00000128185.9	-5.4312	7.42568e-07	-0.238663	Skin_Not_Sun_Exposed_Suprapubic	0.0139566	cis	protein_coding	22	DGCR6L
chr22_38770347_C_T_b38	ENSG00000184949.15	5.22508	1.66894e-06	0.579736	Skin_Not_Sun_Exposed_Suprapubic	0.0313661	cis	protein_coding	22	FAM227A
chr22_20892760_T_C_b38	ENSG00000241973.10	-7.42838	1.9118e-10	-0.352995	Skin_Not_Sun_Exposed_Suprapubic	3.59361e-06	cis	protein_coding	22	PI4KA
chr3_50334001_C_A_b38	ENSG00000186792.16	-5.99887	7.56518e-08	-0.490024	Skin_Not_Sun_Exposed_Suprapubic	0.00190922	cis	protein_coding	3	HYAL3
chr3_48234587_A_T_b38	ENSG00000172113.8	-5.34856	1.02883e-06	-0.480116	Skin_Not_Sun_Exposed_Suprapubic	0.0259635	cis	protein_coding	3	NME6
chr4_310860_C_T_b38	ENSG00000186777.11	5.41593	7.88785e-07	0.865826	Skin_Not_Sun_Exposed_Suprapubic	0.0168524	cis	protein_coding	4	ZNF732
chr4_7846417_C_T_b38	ENSG00000196526.10	8.05421	1.32672e-11	0.558452	Skin_Not_Sun_Exposed_Suprapubic	2.83508e-07	cis	protein_coding	4	AFAP1
chr4_87287114_A_C_b38	ENSG00000170509.11	-4.98282	4.25626e-06	-0.442669	Skin_Not_Sun_Exposed_Suprapubic	0.0909308	cis	protein_coding	4	HSD17B13
chr4_7923075_C_G_b38	ENSG00000196526.10	-6.5996	6.31329e-09	-0.441324	Skin_Not_Sun_Exposed_Suprapubic	0.000134896	cis	protein_coding	4	AFAP1
chr4_55632806_C_T_b38	ENSG00000128039.10	5.66541	2.91957e-07	0.689304	Skin_Not_Sun_Exposed_Suprapubic	0.00623796	cis	protein_coding	4	SRD5A3
chr4_2910336_A_G_b38	ENSG00000125388.19	-6.89389	1.83682e-09	-0.775046	Skin_Not_Sun_Exposed_Suprapubic	3.92492e-05	cis	protein_coding	4	GRK4
chr5_83000359_C_T_b38	ENSG00000249664.1	-5.76836	1.92902e-07	-0.567372	Skin_Not_Sun_Exposed_Suprapubic	0.00056771	cis	lincRNA	5	CTD-2227C6.2
chr5_96894418_G_T_b38	ENSG00000164308.16	-10.1537	1.80325e-15	-0.924849	Skin_Not_Sun_Exposed_Suprapubic	4.27604e-11	cis	protein_coding	5	ERAP2
chr5_97024208_A_G_b38	ENSG00000164308.16	-8.30822	4.48396e-12	-0.789021	Skin_Not_Sun_Exposed_Suprapubic	1.06319e-07	cis	protein_coding	5	ERAP2
chr5_97035175_G_A_b38	ENSG00000164308.16	-8.30822	4.48396e-12	-0.789021	Skin_Not_Sun_Exposed_Suprapubic	1.06319e-07	cis	protein_coding	5	ERAP2
chr5_177574708_C_T_b38	ENSG00000184840.11	5.19898	1.84762e-06	0.282452	Skin_Not_Sun_Exposed_Suprapubic	0.0437978	cis	protein_coding	5	TMED9
chr5_141211194_A_G_b38	ENSG00000120322.3	-5.64376	3.18443e-07	-0.552495	Skin_Not_Sun_Exposed_Suprapubic	0.00754933	cis	protein_coding	5	PCDHB8
chr5_139378785_G_A_b38	ENSG00000170482.16	-7.09486	7.86512e-10	-0.678739	Skin_Not_Sun_Exposed_Suprapubic	1.86466e-05	cis	protein_coding	5	SLC23A1
chr5_97021276_A_G_b38	ENSG00000164308.16	-8.30822	4.48396e-12	-0.789021	Skin_Not_Sun_Exposed_Suprapubic	1.06319e-07	cis	protein_coding	5	ERAP2
chr5_76879791_C_T_b38	ENSG00000145708.10	-5.0234	3.64313e-06	-0.462975	Skin_Not_Sun_Exposed_Suprapubic	0.0863567	cis	protein_coding	5	CRHBP
chr5_64440623_A_T_b38	ENSG00000186479.4	5.41192	8.01375e-07	0.526385	Skin_Not_Sun_Exposed_Suprapubic	0.0189974	cis	protein_coding	5	RGS7BP
chr5_74853653_T_C_b38	ENSG00000164346.9	9.18235	1.0817e-13	0.871401	Skin_Not_Sun_Exposed_Suprapubic	2.56494e-09	cis	protein_coding	5	NSA2
chr6_29905044_A_G_b38	ENSG00000281831.1	5.25706	1.47302e-06	0.636252	Skin_Not_Sun_Exposed_Suprapubic	0.00582728	cis	lincRNA	6	HCP5B
chr6_31395114_C_G_b38	ENSG00000272221.1	-6.48206	1.03077e-08	-0.726223	Skin_Not_Sun_Exposed_Suprapubic	4.07874e-05	cis	lincRNA	6	XXbac-BPG181B23.7
chr6_2843101_T_G_b38	ENSG00000230438.6	4.54555	2.19645e-05	0.551777	Skin_Not_Sun_Exposed_Suprapubic	0.0868697	cis	lincRNA	6	SERPINB9P1
chr6_7336515_C_CT_b38	ENSG00000124784.8	-5.74808	2.09353e-07	-0.36346	Skin_Not_Sun_Exposed_Suprapubic	0.00741841	cis	protein_coding	6	RIOK1
chr6_32603321_A_G_b38	ENSG00000198502.5	-8.16336	8.32415e-12	-0.879137	Skin_Not_Sun_Exposed_Suprapubic	2.95108e-07	cis	protein_coding	6	HLA-DRB5
chr6_32633827_C_T_b38	ENSG00000198502.5	-6.61041	6.03443e-09	-0.707655	Skin_Not_Sun_Exposed_Suprapubic	0.000213884	cis	protein_coding	6	HLA-DRB5
chr6_32669525_G_A_b38	ENSG00000244731.7	-5.80776	1.64509e-07	-0.993955	Skin_Not_Sun_Exposed_Suprapubic	0.00582955	cis	protein_coding	6	C4A
chr6_31979309_G_A_b38	ENSG00000204351.11	7.88309	2.75449e-11	0.76884	Skin_Not_Sun_Exposed_Suprapubic	9.76438e-07	cis	protein_coding	6	SKIV2L
chr6_28768412_A_G_b38	ENSG00000204644.9	5.45717	6.69998e-07	0.800058	Skin_Not_Sun_Exposed_Suprapubic	0.023738	cis	protein_coding	6	ZFP57
chr6_32461526_G_A_b38	ENSG00000237541.3	8.13245	9.49896e-12	0.769715	Skin_Not_Sun_Exposed_Suprapubic	3.36748e-07	cis	protein_coding	6	HLA-DQA2
chr6_32680443_T_C_b38	ENSG00000237541.3	6.3353	1.89582e-08	0.720328	Skin_Not_Sun_Exposed_Suprapubic	0.000671934	cis	protein_coding	6	HLA-DQA2
chr6_32680443_T_C_b38	ENSG00000196735.11	-6.1072	4.85543e-08	-0.589532	Skin_Not_Sun_Exposed_Suprapubic	0.00172076	cis	protein_coding	6	HLA-DQA1
chr6_32461526_G_A_b38	ENSG00000196735.11	-5.96796	8.58235e-08	-0.536888	Skin_Not_Sun_Exposed_Suprapubic	0.00304133	cis	protein_coding	6	HLA-DQA1
chr6_32761024_G_A_b38	ENSG00000237541.3	5.65332	3.06468e-07	0.867327	Skin_Not_Sun_Exposed_Suprapubic	0.0108591	cis	protein_coding	6	HLA-DQA2
chr6_29991030_A_C_b38	ENSG00000206503.12	-5.60866	3.66511e-07	-0.524447	Skin_Not_Sun_Exposed_Suprapubic	0.0129862	cis	protein_coding	6	HLA-A
chr6_148598424_T_A_b38	ENSG00000111962.7	-6.11346	4.73225e-08	-0.541405	Skin_Not_Sun_Exposed_Suprapubic	0.00167716	cis	protein_coding	6	UST
chr6_152999285_AAGG_A_b38	ENSG00000112031.15	-6.28897	2.29647e-08	-0.67247	Skin_Not_Sun_Exposed_Suprapubic	0.000813916	cis	protein_coding	6	MTRF1L
chr6_49316608_GA_G_b38	ENSG00000146085.7	-5.20024	1.83854e-06	-0.35162	Skin_Not_Sun_Exposed_Suprapubic	0.0651359	cis	protein_coding	6	MUT
chr6_3264292_C_T_b38	ENSG00000180822.11	6.83701	2.33358e-09	0.615802	Skin_Not_Sun_Exposed_Suprapubic	8.27137e-05	cis	protein_coding	6	PSMG4
chr6_32541556_C_T_b38	ENSG00000179344.16	-7.4452	1.77985e-10	-0.691237	Skin_Not_Sun_Exposed_Suprapubic	6.3092e-06	cis	protein_coding	6	HLA-DQB1
chr6_32714430_T_G_b38	ENSG00000179344.16	-7.12611	6.89129e-10	-0.653889	Skin_Not_Sun_Exposed_Suprapubic	2.44269e-05	cis	protein_coding	6	HLA-DQB1
chr6_32669525_G_A_b38	ENSG00000179344.16	-6.08557	5.3059e-08	-1.12129	Skin_Not_Sun_Exposed_Suprapubic	0.00188036	cis	protein_coding	6	HLA-DQB1
chr6_32461526_G_A_b38	ENSG00000179344.16	-6.02889	6.69176e-08	-0.689655	Skin_Not_Sun_Exposed_Suprapubic	0.00237142	cis	protein_coding	6	HLA-DQB1
chr6_32777075_G_C_b38	ENSG00000241106.6	-5.46772	6.42561e-07	-0.606989	Skin_Not_Sun_Exposed_Suprapubic	0.0227666	cis	protein_coding	6	HLA-DOB
chr6_32394044_C_T_b38	ENSG00000244731.7	-5.09849	2.72808e-06	-0.819906	Skin_Not_Sun_Exposed_Suprapubic	0.0966478	cis	protein_coding	6	C4A
chr6_28929856_G_T_b38	ENSG00000204713.10	-8.04976	1.35219e-11	-0.461138	Skin_Not_Sun_Exposed_Suprapubic	4.79352e-07	cis	protein_coding	6	TRIM27
chr6_28806206_A_C_b38	ENSG00000204713.10	-7.34156	2.76471e-10	-0.439199	Skin_Not_Sun_Exposed_Suprapubic	9.80006e-06	cis	protein_coding	6	TRIM27
chr6_7443257_C_A_b38	ENSG00000124784.8	5.28176	1.3373e-06	0.325844	Skin_Not_Sun_Exposed_Suprapubic	0.0473791	cis	protein_coding	6	RIOK1
chr6_38778322_C_T_b38	ENSG00000124767.6	5.68033	2.74978e-07	0.406548	Skin_Not_Sun_Exposed_Suprapubic	0.00974357	cis	protein_coding	6	GLO1
chr6_30932887_T_C_b38	ENSG00000137411.16	9.26167	7.72563e-14	0.685463	Skin_Not_Sun_Exposed_Suprapubic	2.73897e-09	cis	protein_coding	6	VARS2
chr7_18589156_T_C_b38	ENSG00000071462.11	6.64959	5.12253e-09	0.642027	Skin_Not_Sun_Exposed_Suprapubic	0.00975521	intrachrom_trans	protein_coding	7	WBSCR22
chr7_50322278_A_T_b38	ENSG00000008277.14	6.22416	3.00099e-08	0.3802	Skin_Not_Sun_Exposed_Suprapubic	0.05715	intrachrom_trans	protein_coding	7	ADAM22
chr7_66813220_C_T_b38	ENSG00000237310.1	5.18978	1.91495e-06	0.840259	Skin_Not_Sun_Exposed_Suprapubic	0.00515505	cis	lincRNA	7	GS1-124K5.4
chr7_66975265_G_A_b38	ENSG00000273142.1	-4.44168	3.21049e-05	-0.47373	Skin_Not_Sun_Exposed_Suprapubic	0.0863302	cis	lincRNA	7	RP11-458F8.4
chr7_39732191_G_A_b38	ENSG00000188185.11	-4.77802	9.25627e-06	-0.304995	Skin_Not_Sun_Exposed_Suprapubic	0.0248994	cis	lincRNA	7	LINC00265
chr7_523312_C_G_b38	ENSG00000223855.1	-5.02203	3.66232e-06	-0.661968	Skin_Not_Sun_Exposed_Suprapubic	0.0098553	cis	lincRNA	7	HRAT92
chr7_38496945_C_T_b38	ENSG00000078053.16	6.29209	2.26699e-08	0.617652	Skin_Not_Sun_Exposed_Suprapubic	0.000513064	cis	protein_coding	7	AMPH
chr7_6436200_C_T_b38	ENSG00000164535.14	5.37	9.45541e-07	0.533293	Skin_Not_Sun_Exposed_Suprapubic	0.0213976	cis	protein_coding	7	DAGLB
chr7_73865690_C_T_b38	ENSG00000165171.10	-6.90153	1.77862e-09	-0.640973	Skin_Not_Sun_Exposed_Suprapubic	4.02556e-05	cis	protein_coding	7	WBSCR27
chr7_100512701_C_T_b38	ENSG00000121716.20	6.05782	5.94465e-08	0.568967	Skin_Not_Sun_Exposed_Suprapubic	0.00134533	cis	protein_coding	7	PILRB
chr7_76514308_G_A_b38	ENSG00000146707.14	8.10959	1.04732e-11	0.869568	Skin_Not_Sun_Exposed_Suprapubic	2.37061e-07	cis	protein_coding	7	POMZP3
chr7_6831300_T_TTTCTC_b38	ENSG00000146574.15	-7.89865	2.57756e-11	-0.885827	Skin_Not_Sun_Exposed_Suprapubic	5.83405e-07	cis	protein_coding	7	CCZ1B
chr7_129144690_G_GGGGCGGGCCGGGTTTCCTGGGCGCC_b38	ENSG00000158457.5	8.79565	5.60335e-13	0.757875	Skin_Not_Sun_Exposed_Suprapubic	1.26837e-08	cis	protein_coding	7	TSPAN33
chr8_11356946_A_G_b38	ENSG00000254153.1	5.71729	2.37006e-07	0.561916	Skin_Not_Sun_Exposed_Suprapubic	0.0461195	intrachrom_trans	lincRNA	8	CTA-398F10.2
chr8_8310872_G_A_b38	ENSG00000254153.1	5.95642	8.99567e-08	0.594023	Skin_Not_Sun_Exposed_Suprapubic	0.000262584	cis	lincRNA	8	CTA-398F10.2
chr8_8459127_C_T_b38	ENSG00000254153.1	9.04918	1.90458e-13	0.735623	Skin_Not_Sun_Exposed_Suprapubic	5.56139e-10	cis	lincRNA	8	CTA-398F10.2
chr8_71008075_G_A_b38	ENSG00000221947.7	10.9968	5.49371e-17	0.944627	Skin_Not_Sun_Exposed_Suprapubic	9.51072e-13	cis	protein_coding	8	XKR9
chr8_142796639_A_G_b38	ENSG00000180155.19	6.576	6.96724e-09	0.54242	Skin_Not_Sun_Exposed_Suprapubic	0.00012061	cis	protein_coding	8	LYNX1
chr8_143375508_G_A_b38	ENSG00000184428.12	4.93733	5.06407e-06	0.341616	Skin_Not_Sun_Exposed_Suprapubic	0.087654	cis	protein_coding	8	TOP1MT
chr8_143607601_C_A_b38	ENSG00000104518.10	-5.44281	7.09226e-07	-0.400953	Skin_Not_Sun_Exposed_Suprapubic	0.0122767	cis	protein_coding	8	GSDMD
chr8_144466532_G_C_b38	ENSG00000161016.17	-4.92373	5.33326e-06	-0.161448	Skin_Not_Sun_Exposed_Suprapubic	0.0923081	cis	protein_coding	8	RPL8
chr9_65663141_G_A_b38	ENSG00000234665.8	-6.71889	3.83192e-09	-1.23949	Skin_Not_Sun_Exposed_Suprapubic	0.00046774	intrachrom_trans	lincRNA	9	RP11-262H14.3
chr9_96719626_A_ATCT_b38	ENSG00000224848.1	-4.79056	8.8299e-06	-0.882608	Skin_Not_Sun_Exposed_Suprapubic	0.016406	cis	lincRNA	9	RP11-535M15.1
chr9_127423429_A_T_b38	ENSG00000136856.17	-5.54936	4.64441e-07	-0.381174	Skin_Not_Sun_Exposed_Suprapubic	0.0115897	cis	protein_coding	9	SLC2A8
chr9_88254_T_C_b38	ENSG00000181404.15	-5.01535	3.7574e-06	-0.655382	Skin_Not_Sun_Exposed_Suprapubic	0.0937583	cis	protein_coding	9	WASHC1
chr9_217397_G_A_b38	ENSG00000172785.18	6.84587	2.24819e-09	0.742685	Skin_Not_Sun_Exposed_Suprapubic	5.61059e-05	cis	protein_coding	9	CBWD1
chr9_32994502_T_G_b38	ENSG00000137074.18	8.76174	6.47427e-13	0.490428	Skin_Not_Sun_Exposed_Suprapubic	1.61585e-08	cis	protein_coding	9	APTX
chr9_34369684_CTGAGA_C_b38	ENSG00000164978.17	6.97531	1.3032e-09	0.8788	Skin_Not_Sun_Exposed_Suprapubic	3.25241e-05	cis	protein_coding	9	NUDT2
chr9_100247672_TAAA_T_b38	ENSG00000136874.10	-5.64383	3.18357e-07	-0.330001	Skin_Not_Sun_Exposed_Suprapubic	0.00794461	cis	protein_coding	9	STX17
chr13_104986744_T_C_b38	ENSG00000121957.12	-6.2614	2.57354e-08	-0.571564	Skin_Not_Sun_Exposed_Suprapubic	0.0652221	trans	protein_coding	1	GPSM2
chr20_42721920_G_C_b38	ENSG00000117650.12	6.08136	5.39812e-08	0.438991	Skin_Not_Sun_Exposed_Suprapubic	0.0954877	trans	protein_coding	1	NEK2
chr20_32819057_A_T_b38	ENSG00000143344.15	-6.80431	2.67742e-09	-0.595468	Skin_Not_Sun_Exposed_Suprapubic	0.0047361	trans	protein_coding	1	RGL1
chr3_34849697_A_C_b38	ENSG00000261326.2	-5.80268	1.67928e-07	-0.217558	Skin_Not_Sun_Exposed_Suprapubic	0.0715328	trans	lincRNA	1	LINC01355
chr18_6580729_T_C_b38	ENSG00000272140.2	5.40354	8.28357e-07	1.04178	Skin_Not_Sun_Exposed_Suprapubic	0.0778937	trans	lincRNA	10	RP11-574K11.29
chr3_38565223_T_C_b38	ENSG00000181915.4	6.44026	1.22647e-08	0.694006	Skin_Not_Sun_Exposed_Suprapubic	0.0250814	trans	protein_coding	10	ADO
chr8_94466307_G_A_b38	ENSG00000237949.1	-6.3653	1.67419e-08	-1.15556	Skin_Not_Sun_Exposed_Suprapubic	0.00262618	trans	lincRNA	10	LINC00844
chr9_76512037_A_G_b38	ENSG00000236990.1	-5.86956	1.28073e-07	-0.578774	Skin_Not_Sun_Exposed_Suprapubic	0.0157587	trans	lincRNA	10	RP11-433J20.1
chr12_68364351_T_G_b38	ENSG00000254842.6	5.70971	2.44348e-07	1.1721	Skin_Not_Sun_Exposed_Suprapubic	0.0344049	trans	lincRNA	11	RP11-890B15.2
chr12_97359374_C_T_b38	ENSG00000110079.16	6.57461	7.00804e-09	0.649051	Skin_Not_Sun_Exposed_Suprapubic	0.0182268	trans	protein_coding	11	MS4A4A
chr19_1194695_C_G_b38	ENSG00000175348.10	-6.42484	1.30768e-08	-0.271828	Skin_Not_Sun_Exposed_Suprapubic	0.0184949	trans	protein_coding	11	TMEM9B
chr3_128736230_G_A_b38	ENSG00000260877.2	6.01069	7.20881e-08	1.07474	Skin_Not_Sun_Exposed_Suprapubic	0.015524	trans	lincRNA	11	RP11-211G23.2
chr3_73482671_T_C_b38	ENSG00000184524.5	-6.31433	2.06774e-08	-1.41075	Skin_Not_Sun_Exposed_Suprapubic	0.0765768	trans	protein_coding	11	CEND1
chr4_94615818_C_A_b38	ENSG00000168010.10	6.5226	8.70585e-09	0.376327	Skin_Not_Sun_Exposed_Suprapubic	0.0312868	trans	protein_coding	11	ATG16L2
chr5_37903419_A_T_b38	ENSG00000245156.1	-5.80425	1.66865e-07	-0.574396	Skin_Not_Sun_Exposed_Suprapubic	0.0293552	trans	lincRNA	11	RP11-867G23.3
chr9_101475860_A_C_b38	ENSG00000232987.1	-5.48755	5.93916e-07	-0.592485	Skin_Not_Sun_Exposed_Suprapubic	0.0828317	trans	lincRNA	11	LINC01219
chr13_110450148_A_C_b38	ENSG00000250742.2	-5.6136	3.59327e-07	-0.366343	Skin_Not_Sun_Exposed_Suprapubic	0.0477197	trans	lincRNA	12	RP11-834C11.4
chr6_26340834_G_A_b38	ENSG00000064102.14	6.31935	2.02526e-08	0.413405	Skin_Not_Sun_Exposed_Suprapubic	0.0543463	trans	protein_coding	12	INTS13
chr1_90122748_C_T_b38	ENSG00000267868.1	-5.80445	1.6673e-07	-0.779274	Skin_Not_Sun_Exposed_Suprapubic	0.0283866	trans	lincRNA	13	RP11-120K24.3
chr11_107731628_A_G_b38	ENSG00000123191.14	6.81636	2.54525e-09	0.968467	Skin_Not_Sun_Exposed_Suprapubic	0.00193577	trans	protein_coding	13	ATP7B
chr15_24856926_T_C_b38	ENSG00000151849.14	-5.99966	7.54091e-08	-0.356317	Skin_Not_Sun_Exposed_Suprapubic	0.0404726	trans	protein_coding	13	CENPJ
chr2_79560771_A_G_b38	ENSG00000276476.2	-6.05428	6.03146e-08	-1.15522	Skin_Not_Sun_Exposed_Suprapubic	0.0107747	trans	lincRNA	13	LINC00540
chr4_171830371_C_T_b38	ENSG00000260910.1	5.60139	3.77323e-07	0.552225	Skin_Not_Sun_Exposed_Suprapubic	0.0490351	trans	lincRNA	13	LINC00565
chr11_100008807_A_G_b38	ENSG00000272444.1	5.64902	3.11796e-07	0.68895	Skin_Not_Sun_Exposed_Suprapubic	0.0481603	trans	lincRNA	14	RP11-1017G21.6
chr11_39260885_G_A_b38	ENSG00000258512.1	-5.77176	1.90272e-07	-0.598608	Skin_Not_Sun_Exposed_Suprapubic	0.0293898	trans	lincRNA	14	LINC00239
chr12_18619485_A_G_b38	ENSG00000223403.3	-5.64459	3.17394e-07	-0.45171	Skin_Not_Sun_Exposed_Suprapubic	0.0502745	trans	lincRNA	14	MEG9
chr12_131618973_C_T_b38	ENSG00000258733.5	-5.98219	8.09824e-08	-0.714056	Skin_Not_Sun_Exposed_Suprapubic	0.0128275	trans	lincRNA	14	CTD-2341M24.1
chr18_870480_T_C_b38	ENSG00000100567.12	-6.39759	1.46436e-08	-0.355857	Skin_Not_Sun_Exposed_Suprapubic	0.0149109	trans	protein_coding	14	PSMA3
chr2_170614370_T_A_b38	ENSG00000274818.1	5.94106	9.57647e-08	0.692797	Skin_Not_Sun_Exposed_Suprapubic	0.0242684	trans	lincRNA	14	RP1-292L20.3
chr2_30203305_T_G_b38	ENSG00000258702.1	6.15817	3.93806e-08	0.669203	Skin_Not_Sun_Exposed_Suprapubic	0.00997976	trans	lincRNA	14	RP11-433J8.1
chr21_35537363_C_T_b38	ENSG00000156381.8	5.91681	1.05701e-07	0.551706	Skin_Not_Sun_Exposed_Suprapubic	0.0527122	trans	protein_coding	14	ANKRD9
chr5_18738188_A_G_b38	ENSG00000139946.9	6.28592	2.3256e-08	0.7647	Skin_Not_Sun_Exposed_Suprapubic	0.0431181	trans	protein_coding	14	PELI2
chr7_142501098_T_G_b38	ENSG00000165804.15	6.37604	1.60127e-08	0.610186	Skin_Not_Sun_Exposed_Suprapubic	0.0266207	trans	protein_coding	14	ZNF219
chr17_78325095_G_A_b38	ENSG00000260274.1	5.74397	2.12848e-07	0.805542	Skin_Not_Sun_Exposed_Suprapubic	0.0215255	trans	lincRNA	15	RP11-817O13.8
chr19_17674181_T_TG_b38	ENSG00000245975.2	5.60434	3.72896e-07	0.698307	Skin_Not_Sun_Exposed_Suprapubic	0.02133	trans	lincRNA	15	RP11-30K9.6
chr9_10675026_C_T_b38	ENSG00000184277.12	6.08172	5.39033e-08	0.475922	Skin_Not_Sun_Exposed_Suprapubic	0.0632842	trans	protein_coding	15	TM2D3
chr11_99966526_C_G_b38	ENSG00000205609.12	6.62418	5.69684e-09	0.981917	Skin_Not_Sun_Exposed_Suprapubic	0.0102075	trans	protein_coding	16	EIF3CL
chr12_45712673_A_T_b38	ENSG00000127561.14	6.50436	9.39341e-09	1.30243	Skin_Not_Sun_Exposed_Suprapubic	0.0181036	trans	protein_coding	16	SYNGR3
chr2_68847780_A_G_b38	ENSG00000262714.1	5.65147	3.08758e-07	0.666552	Skin_Not_Sun_Exposed_Suprapubic	0.0986517	trans	lincRNA	16	RP11-44F14.8
chr2_108331127_A_T_b38	ENSG00000259807.1	-5.93082	9.9844e-08	-0.654877	Skin_Not_Sun_Exposed_Suprapubic	0.0319015	trans	lincRNA	16	RP11-426C22.4
chr20_60404979_C_G_b38	ENSG00000260166.1	-5.69998	2.54093e-07	-0.596315	Skin_Not_Sun_Exposed_Suprapubic	0.028667	trans	lincRNA	16	RP11-863P13.6
chr20_68303_T_C_b38	ENSG00000261172.1	-5.68782	2.6683e-07	-0.683613	Skin_Not_Sun_Exposed_Suprapubic	0.0301038	trans	lincRNA	16	RP11-356C4.5
chr16_12155061_C_G_b38	ENSG00000266538.1	-5.6177	3.53489e-07	-0.926836	Skin_Not_Sun_Exposed_Suprapubic	0.0867557	trans	lincRNA	17	RP11-385D13.3
chr16_64701463_C_T_b38	ENSG00000263990.1	-5.71573	2.38492e-07	-0.392718	Skin_Not_Sun_Exposed_Suprapubic	0.0585327	trans	lincRNA	17	CTC-542B22.2
chr2_36293855_G_C_b38	ENSG00000237560.5	6.20317	3.27221e-08	0.619717	Skin_Not_Sun_Exposed_Suprapubic	0.0157889	trans	lincRNA	17	LINC01497
chr2_55051032_G_A_b38	ENSG00000120094.6	6.62256	5.73573e-09	1.01348	Skin_Not_Sun_Exposed_Suprapubic	0.0202152	trans	protein_coding	17	HOXB1
chr21_36781994_AT_A_b38	ENSG00000277511.1	-5.59599	3.85554e-07	-0.493493	Skin_Not_Sun_Exposed_Suprapubic	0.0424638	trans	lincRNA	17	CTD-2095E4.5
chr12_45076760_T_C_b38	ENSG00000265369.3	5.78541	1.8007e-07	0.575679	Skin_Not_Sun_Exposed_Suprapubic	0.0237973	trans	lincRNA	18	PCAT18
chr13_84969537_A_G_b38	ENSG00000268027.5	5.52035	5.21322e-07	0.581636	Skin_Not_Sun_Exposed_Suprapubic	0.0706923	trans	lincRNA	19	AC006129.2
chr17_79905878_C_G_b38	ENSG00000267058.1	-5.90792	1.09592e-07	-0.961256	Skin_Not_Sun_Exposed_Suprapubic	0.013437	trans	lincRNA	19	RP11-15A1.3
chr20_62775073_G_A_b38	ENSG00000099783.11	-6.0955	5.09419e-08	-0.330258	Skin_Not_Sun_Exposed_Suprapubic	0.0896681	trans	protein_coding	19	HNRNPM
chr13_107185466_A_G_b38	ENSG00000232931.5	6.05927	5.90946e-08	0.733505	Skin_Not_Sun_Exposed_Suprapubic	0.0119991	trans	lincRNA	2	LINC00342
chr16_85244267_C_G_b38	ENSG00000259915.2	5.69173	2.62671e-07	0.616948	Skin_Not_Sun_Exposed_Suprapubic	0.0508578	trans	lincRNA	2	RP11-410E4.1
chr19_32870231_C_T_b38	ENSG00000204634.12	6.21077	3.17133e-08	0.336218	Skin_Not_Sun_Exposed_Suprapubic	0.0374225	trans	protein_coding	2	TBC1D8
chr22_34953379_T_C_b38	ENSG00000228251.1	-6.17127	3.7315e-08	-0.752364	Skin_Not_Sun_Exposed_Suprapubic	0.00370042	trans	lincRNA	2	AC012442.6
chr6_110024857_A_G_b38	ENSG00000158089.14	6.44276	1.21381e-08	0.761476	Skin_Not_Sun_Exposed_Suprapubic	0.0305289	trans	protein_coding	2	GALNT14
chr14_95437396_A_G_b38	ENSG00000275142.1	5.4467	6.98382e-07	0.72891	Skin_Not_Sun_Exposed_Suprapubic	0.0630681	trans	lincRNA	20	RP5-999L4.2
chr15_43001896_C_T_b38	ENSG00000149488.12	-6.02722	6.73777e-08	-0.746593	Skin_Not_Sun_Exposed_Suprapubic	0.0473489	trans	protein_coding	20	TMC2
chr16_82347378_G_A_b38	ENSG00000077984.5	6.50117	9.51891e-09	0.545842	Skin_Not_Sun_Exposed_Suprapubic	0.00811565	trans	protein_coding	20	CST7
chr8_16924067_C_T_b38	ENSG00000125787.11	-6.08088	5.40895e-08	-1.09245	Skin_Not_Sun_Exposed_Suprapubic	0.0632886	trans	protein_coding	20	GNRH2
chr9_74053050_A_T_b38	ENSG00000124104.18	6.19639	3.3649e-08	0.457335	Skin_Not_Sun_Exposed_Suprapubic	0.0372438	trans	protein_coding	20	SNX21
chr1_18388114_T_A_b38	ENSG00000242553.1	-7.70596	5.86379e-11	-1.44805	Skin_Not_Sun_Exposed_Suprapubic	1.36527e-05	trans	lincRNA	21	AP001432.14
chr17_56181752_G_A_b38	ENSG00000182240.15	5.72489	2.29864e-07	0.321134	Skin_Not_Sun_Exposed_Suprapubic	0.0741179	trans	protein_coding	21	BACE2
chr18_78206908_C_T_b38	ENSG00000157538.13	5.69377	2.60521e-07	0.624628	Skin_Not_Sun_Exposed_Suprapubic	0.0813426	trans	protein_coding	21	DSCR3
chr22_26645319_C_G_b38	ENSG00000281181.1	5.25233	1.50048e-06	0.953749	Skin_Not_Sun_Exposed_Suprapubic	0.0740428	trans	lincRNA	21	CH507-513H4.3
chr1_30750504_A_T_b38	ENSG00000225783.6	-5.85774	1.34361e-07	-1.30126	Skin_Not_Sun_Exposed_Suprapubic	0.0286408	trans	lincRNA	22	MIAT
chr11_4531000_G_C_b38	ENSG00000235271.5	5.90902	1.09102e-07	0.721301	Skin_Not_Sun_Exposed_Suprapubic	0.013214	trans	lincRNA	22	LINC01422
chr12_91672643_A_G_b38	ENSG00000223704.1	5.7561	2.02689e-07	0.843635	Skin_Not_Sun_Exposed_Suprapubic	0.0285416	trans	lincRNA	22	LINC01422
chr15_93076314_AG_A_b38	ENSG00000225783.6	5.44304	7.08584e-07	0.939878	Skin_Not_Sun_Exposed_Suprapubic	0.0582314	trans	lincRNA	22	MIAT
chr20_19246512_C_T_b38	ENSG00000100191.5	6.48852	1.00339e-08	1.29482	Skin_Not_Sun_Exposed_Suprapubic	0.00606948	trans	protein_coding	22	SLC5A4
chr20_19248737_G_A_b38	ENSG00000100191.5	6.48852	1.00339e-08	1.29482	Skin_Not_Sun_Exposed_Suprapubic	0.00606948	trans	protein_coding	22	SLC5A4
chr7_7309864_G_A_b38	ENSG00000223704.1	-5.58069	4.09863e-07	-0.579977	Skin_Not_Sun_Exposed_Suprapubic	0.0558447	trans	lincRNA	22	LINC01422
chr15_68317309_G_T_b38	ENSG00000120742.10	-6.24107	2.79882e-08	-0.811687	Skin_Not_Sun_Exposed_Suprapubic	0.034335	trans	protein_coding	3	SERP1
chr16_66476250_G_A_b38	ENSG00000271973.1	-5.33934	1.06682e-06	-0.983412	Skin_Not_Sun_Exposed_Suprapubic	0.0930973	trans	lincRNA	3	RP11-572O6.1
chr16_66478921_G_A_b38	ENSG00000271973.1	-5.36056	9.81388e-07	-0.944763	Skin_Not_Sun_Exposed_Suprapubic	0.0856428	trans	lincRNA	3	RP11-572O6.1
chr22_48780096_G_A_b38	ENSG00000228221.5	-5.20916	1.77583e-06	-0.557204	Skin_Not_Sun_Exposed_Suprapubic	0.0891803	trans	lincRNA	3	LINC00578
chr4_71091846_G_A_b38	ENSG00000240567.1	-5.86639	1.29729e-07	-0.398659	Skin_Not_Sun_Exposed_Suprapubic	0.0218139	trans	lincRNA	3	LINC02067
chr8_11595129_T_C_b38	ENSG00000184203.7	6.54002	8.09616e-09	0.628627	Skin_Not_Sun_Exposed_Suprapubic	0.0154141	trans	protein_coding	3	PPP1R2
chr14_22829926_G_T_b38	ENSG00000118564.14	6.0272	6.73822e-08	0.335941	Skin_Not_Sun_Exposed_Suprapubic	0.0617278	trans	protein_coding	4	FBXL5
chr8_128585383_G_T_b38	ENSG00000109790.16	6.12911	4.43776e-08	0.28262	Skin_Not_Sun_Exposed_Suprapubic	0.0608859	trans	protein_coding	4	KLHL5
chr16_8326319_G_A_b38	ENSG00000249364.5	-5.65548	3.0382e-07	-0.517787	Skin_Not_Sun_Exposed_Suprapubic	0.0427199	trans	lincRNA	5	RP11-434D9.1
chr21_40608417_T_C_b38	ENSG00000271874.1	-5.54971	4.63794e-07	-0.746093	Skin_Not_Sun_Exposed_Suprapubic	0.0235951	trans	lincRNA	5	CTD-2024P10.2
chr9_37425245_C_G_b38	ENSG00000281357.2	6.72921	3.66972e-09	0.608164	Skin_Not_Sun_Exposed_Suprapubic	0.000560972	trans	lincRNA	5	ARRDC3-AS1
chr1_245952700_A_G_b38	ENSG00000225793.2	-5.77101	1.90856e-07	-0.767747	Skin_Not_Sun_Exposed_Suprapubic	0.0788692	trans	lincRNA	6	RP1-234P15.4
chr1_61815313_C_G_b38	ENSG00000055211.12	6.78506	2.90288e-09	0.258956	Skin_Not_Sun_Exposed_Suprapubic	0.0106384	trans	protein_coding	6	GINM1
chr15_91499019_G_T_b38	ENSG00000025796.13	-6.25148	2.68111e-08	-0.460004	Skin_Not_Sun_Exposed_Suprapubic	0.0402457	trans	protein_coding	6	SEC63
chr17_79320162_C_G_b38	ENSG00000111834.12	6.22861	2.94639e-08	0.540497	Skin_Not_Sun_Exposed_Suprapubic	0.0422963	trans	protein_coding	6	RSPH4A
chr21_23371184_A_C_b38	ENSG00000231925.11	-5.93875	9.66724e-08	-0.627775	Skin_Not_Sun_Exposed_Suprapubic	0.0696483	trans	protein_coding	6	TAPBP
chr7_78141382_C_A_b38	ENSG00000272217.1	5.65593	3.03277e-07	0.813552	Skin_Not_Sun_Exposed_Suprapubic	0.0901766	trans	lincRNA	6	XXbac-BPG157A10.21
chr12_38909534_G_GA_b38	ENSG00000264520.1	6.13933	4.25519e-08	0.998603	Skin_Not_Sun_Exposed_Suprapubic	0.00698553	trans	lincRNA	7	RP4-777O23.2
chr17_5929547_T_G_b38	ENSG00000078399.17	-6.02679	6.74946e-08	-0.424618	Skin_Not_Sun_Exposed_Suprapubic	0.0872876	trans	protein_coding	7	HOXA9
chr19_11348989_G_GA_b38	ENSG00000236078.1	5.43542	7.30262e-07	0.711908	Skin_Not_Sun_Exposed_Suprapubic	0.0752148	trans	lincRNA	7	LINC01447
chr6_157194884_T_C_b38	ENSG00000175600.15	6.20222	3.28504e-08	0.523789	Skin_Not_Sun_Exposed_Suprapubic	0.0795822	trans	protein_coding	7	SUGCT
chr17_74483320_C_A_b38	ENSG00000104660.17	-5.9231	1.03031e-07	-0.518791	Skin_Not_Sun_Exposed_Suprapubic	0.0971107	trans	protein_coding	8	LEPROTL1
chr22_37296970_G_A_b38	ENSG00000253967.1	-5.37652	9.21566e-07	-0.623985	Skin_Not_Sun_Exposed_Suprapubic	0.0644765	trans	lincRNA	8	RP11-333A23.4
chr6_42217893_G_A_b38	ENSG00000270074.1	-5.90645	1.10248e-07	-1.46996	Skin_Not_Sun_Exposed_Suprapubic	0.026783	trans	lincRNA	8	RP11-351I21.11
chr7_133116823_A_G_b38	ENSG00000164743.4	-6.08658	5.28386e-08	-1.1033	Skin_Not_Sun_Exposed_Suprapubic	0.0770509	trans	protein_coding	8	C8orf48
chr1_239367442_A_G_b38	ENSG00000260193.1	-5.65991	2.98476e-07	-0.703118	Skin_Not_Sun_Exposed_Suprapubic	0.0721431	trans	lincRNA	9	RP11-83N9.5
chr18_61353542_T_C_b38	ENSG00000186350.9	5.95264	9.13554e-08	0.206003	Skin_Not_Sun_Exposed_Suprapubic	0.0968222	trans	protein_coding	9	RXRA
chr19_35205821_C_T_b38	ENSG00000225489.6	5.7953	1.73011e-07	0.486051	Skin_Not_Sun_Exposed_Suprapubic	0.0141146	trans	lincRNA	9	RP11-390F4.3
chr3_135035285_A_T_b38	ENSG00000119383.19	6.18853	3.47555e-08	0.350047	Skin_Not_Sun_Exposed_Suprapubic	0.0774217	trans	protein_coding	9	PTPA
chr4_189094214_ATAGT_A_b38	ENSG00000273399.2	-5.76313	1.97021e-07	-0.571983	Skin_Not_Sun_Exposed_Suprapubic	0.0375485	trans	lincRNA	9	RP11-408A13.3
chr5_133917518_A_G_b38	ENSG00000147852.15	6.34064	1.85439e-08	0.971901	Skin_Not_Sun_Exposed_Suprapubic	0.0346011	trans	protein_coding	9	VLDLR
chr1_212861376_T_C_b38	ENSG00000198468.7	12.0893	5.45993e-17	1.06976	Nerve_Tibial	2.01963e-13	cis	lincRNA	1	FLVCR1-AS1
chr1_200552284_G_A_b38	ENSG00000260088.1	-6.56832	2.06675e-08	-0.666186	Nerve_Tibial	7.64282e-05	cis	lincRNA	1	RP11-92G12.3
chr1_74734289_T_C_b38	ENSG00000272864.1	-5.55646	8.67637e-07	-0.570397	Nerve_Tibial	0.00320765	cis	lincRNA	1	RP11-17E13.2
chr1_1669613_G_A_b38	ENSG00000189339.11	-11.8674	1.13476e-16	-1.02765	Nerve_Tibial	4.23595e-12	cis	protein_coding	1	SLC35E2B
chr1_235523763_ATTAAGT_A_b38	ENSG00000162885.12	-6.50779	2.59003e-08	-0.571643	Nerve_Tibial	0.000966727	cis	protein_coding	1	B3GALNT2
chr1_28060670_T_C_b38	ENSG00000158161.15	6.1107	1.13261e-07	0.541928	Nerve_Tibial	0.00422735	cis	protein_coding	1	EYA3
chr1_247323119_G_C_b38	ENSG00000162714.12	-9.98741	7.15036e-14	-0.561268	Nerve_Tibial	2.66909e-09	cis	protein_coding	1	ZNF496
chr1_63414754_A_C_b38	ENSG00000142856.16	-7.13069	2.5272e-09	-0.653935	Nerve_Tibial	9.43303e-05	cis	protein_coding	1	ITGB3BP
chr1_1665581_C_G_b38	ENSG00000189339.11	-11.971	8.0566e-17	-0.816703	Nerve_Tibial	3.00753e-12	cis	protein_coding	1	SLC35E2B
chr1_74734289_T_C_b38	ENSG00000116791.13	-7.73005	2.69363e-10	-0.791613	Nerve_Tibial	1.00545e-05	cis	protein_coding	1	CRYZ
chr10_94370149_G_A_b38	ENSG00000173145.11	5.43105	1.36796e-06	0.460718	Nerve_Tibial	0.0300747	cis	protein_coding	10	NOC3L
chr10_26988479_G_A_b38	ENSG00000120539.14	6.99228	4.24067e-09	0.631778	Nerve_Tibial	9.32439e-05	cis	protein_coding	10	MASTL
chr10_89427085_A_G_b38	ENSG00000152778.8	-7.9494	1.19052e-10	-0.661817	Nerve_Tibial	2.61784e-06	cis	protein_coding	10	IFIT5
chr10_1095726_A_G_b38	ENSG00000047056.14	5.85324	2.92872e-07	0.461249	Nerve_Tibial	0.00643909	cis	protein_coding	10	WDR37
chr10_94367560_T_C_b38	ENSG00000173145.11	5.43105	1.36796e-06	0.460718	Nerve_Tibial	0.0300747	cis	protein_coding	10	NOC3L
chr10_132196931_AG_A_b38	ENSG00000151640.12	5.98497	1.80266e-07	0.955557	Nerve_Tibial	0.00396351	cis	protein_coding	10	DPYSL4
chr10_100417971_G_A_b38	ENSG00000075826.16	8.04394	8.37949e-11	0.625841	Nerve_Tibial	1.84265e-06	cis	protein_coding	10	SEC31B
chr11_9596128_G_GA_b38	ENSG00000110080.18	-7.1579	2.28264e-09	-0.550179	Nerve_Tibial	0.00613508	intrachrom_trans	protein_coding	11	ST3GAL4
chr11_323507_G_A_b38	ENSG00000255328.1	4.91038	8.79642e-06	0.827616	Nerve_Tibial	0.0246212	cis	lincRNA	11	RP11-326C3.12
chr11_134762330_A_C_b38	ENSG00000251226.1	-7.20917	1.88441e-09	-0.881737	Nerve_Tibial	5.27634e-06	cis	lincRNA	11	RP11-469N6.1
chr11_68275065_A_AT_b38	ENSG00000171067.10	15.5187	1.48636e-21	0.842851	Nerve_Tibial	5.52137e-17	cis	protein_coding	11	C11orf24
chr11_75021185_G_T_b38	ENSG00000166435.15	5.47393	1.17105e-06	0.679279	Nerve_Tibial	0.0434929	cis	protein_coding	11	XRRA1
chr11_129895385_C_CG_b38	ENSG00000170322.14	-6.5046	2.62103e-08	-0.599099	Nerve_Tibial	0.00097353	cis	protein_coding	11	NFRKB
chr11_119040640_A_C_b38	ENSG00000160695.14	9.08641	1.81437e-12	0.568252	Nerve_Tibial	6.73946e-08	cis	protein_coding	11	VPS11
chr11_130889029_G_A_b38	ENSG00000120451.10	5.90901	2.38533e-07	0.626551	Nerve_Tibial	0.00885958	cis	protein_coding	11	SNX19
chr11_85815356_C_T_b38	ENSG00000137501.17	-5.51452	1.01061e-06	-0.352848	Nerve_Tibial	0.0375349	cis	protein_coding	11	SYTL2
chr11_113371579_T_C_b38	ENSG00000170209.4	6.62144	1.69524e-08	0.56808	Nerve_Tibial	0.000629682	cis	protein_coding	11	ANKK1
chr11_113371579_T_C_b38	ENSG00000149292.16	-5.44944	1.27982e-06	-0.579658	Nerve_Tibial	0.0475313	cis	protein_coding	11	TTC12
chr11_20357730_G_A_b38	ENSG00000109854.13	11.0867	1.56491e-15	0.624	Nerve_Tibial	5.81303e-11	cis	protein_coding	11	HTATIP2
chr12_11171340_G_C_b38	ENSG00000247157.6	-12.2445	3.28481e-17	-1.04092	Nerve_Tibial	1.3783e-13	cis	lincRNA	12	LINC01252
chr12_6392965_T_G_b38	ENSG00000256433.2	5.84335	3.03719e-07	0.670964	Nerve_Tibial	0.0012741	cis	lincRNA	12	RP1-102E24.8
chr12_130885441_C_T_b38	ENSG00000111450.13	-5.81739	3.34123e-07	-1.12236	Nerve_Tibial	0.0102576	cis	protein_coding	12	STX2
chr12_75504662_T_C_b38	ENSG00000180481.10	-5.28954	2.2798e-06	-0.738732	Nerve_Tibial	0.0699854	cis	protein_coding	12	GLIPR1L2
chr12_4321174_AGCCGGCCGGCT_A_b38	ENSG00000078237.6	9.56878	3.17907e-13	1.05008	Nerve_Tibial	9.761e-09	cis	protein_coding	12	TIGAR
chr12_120229296_G_T_b38	ENSG00000089154.10	7.02987	3.68466e-09	0.376165	Nerve_Tibial	0.000113127	cis	protein_coding	12	GCN1
chr12_6451407_G_T_b38	ENSG00000010292.12	5.34431	1.87163e-06	0.373671	Nerve_Tibial	0.0574573	cis	protein_coding	12	NCAPD2
chr12_95933041_C_A_b38	ENSG00000139344.7	6.14755	9.88129e-08	0.631019	Nerve_Tibial	0.00303365	cis	protein_coding	12	AMDHD1
chr12_9726059_C_T_b38	ENSG00000184293.7	-7.09611	2.8761e-09	-0.770342	Nerve_Tibial	8.83049e-05	cis	protein_coding	12	CLECL1
chr13_81018730_A_AG_b38	ENSG00000229246.1	-4.62468	2.38238e-05	-0.651518	Nerve_Tibial	0.0547233	cis	lincRNA	13	LINC00377
chr13_32403359_C_A_b38	ENSG00000139597.17	-5.0414	5.53477e-06	-0.286845	Nerve_Tibial	0.0698931	cis	protein_coding	13	N4BP2L1
chr13_26076599_C_T_b38	ENSG00000180730.4	-5.25087	2.61972e-06	-0.661411	Nerve_Tibial	0.0330845	cis	protein_coding	13	SHISA2
chr13_52091250_CAA_C_b38	ENSG00000123191.14	-7.49777	6.40817e-10	-1.02994	Nerve_Tibial	8.09544e-06	cis	protein_coding	13	ATP7B
chr13_110699187_G_A_b38	ENSG00000134905.16	-5.28865	2.28713e-06	-0.437124	Nerve_Tibial	0.0288864	cis	protein_coding	13	CARS2
chr13_42976613_C_A_b38	ENSG00000120675.5	-5.32627	1.99738e-06	-0.689286	Nerve_Tibial	0.0252289	cis	protein_coding	13	DNAJC15
chr13_36365551_C_T_b38	ENSG00000133104.12	-5.41151	1.46821e-06	-0.277213	Nerve_Tibial	0.0185465	cis	protein_coding	13	SPG20
chr14_78090121_C_T_b38	ENSG00000184887.13	6.23348	7.18518e-08	0.555293	Nerve_Tibial	0.0700295	intrachrom_trans	protein_coding	14	BTBD6
chr14_101948492_C_T_b38	ENSG00000271780.1	6.14288	1.0054e-07	1.22559	Nerve_Tibial	0.000302725	cis	lincRNA	14	RP11-1017G21.5
chr14_89432406_A_C_b38	ENSG00000275198.1	4.60822	2.52158e-05	0.803135	Nerve_Tibial	0.0758743	cis	lincRNA	14	RP11-471B22.3
chr14_101948430_G_A_b38	ENSG00000271780.1	6.14288	1.0054e-07	1.22559	Nerve_Tibial	0.000302725	cis	lincRNA	14	RP11-1017G21.5
chr14_35362605_T_C_b38	ENSG00000100890.15	5.14893	3.77403e-06	0.321251	Nerve_Tibial	0.0934449	cis	protein_coding	14	KIAA0391
chr14_24435396_G_A_b38	ENSG00000139899.10	-5.13975	3.89975e-06	-0.85234	Nerve_Tibial	0.096554	cis	protein_coding	14	CBLN3
chr14_91854866_A_G_b38	ENSG00000165929.12	-7.22569	1.7715e-09	-0.729052	Nerve_Tibial	4.3873e-05	cis	protein_coding	14	TC2N
chr14_67420940_T_G_b38	ENSG00000100554.11	5.71277	4.9036e-07	0.571762	Nerve_Tibial	0.0121423	cis	protein_coding	14	ATP6V1D
chr14_64948648_C_T_b38	ENSG00000258289.8	9.46026	4.69466e-13	0.828064	Nerve_Tibial	1.16273e-08	cis	protein_coding	14	CHURC1
chr14_75012336_C_G_b38	ENSG00000119718.10	-6.75704	1.02171e-08	-0.443857	Nerve_Tibial	0.000253017	cis	protein_coding	14	EIF2B2
chr14_73523155_C_T_b38	ENSG00000187105.8	-6.51294	2.54076e-08	-0.742024	Nerve_Tibial	0.000629168	cis	protein_coding	14	HEATR4
chr14_23936577_CA_C_b38	ENSG00000187630.15	-5.24458	2.67957e-06	-0.944108	Nerve_Tibial	0.0663488	cis	protein_coding	14	DHRS4L2
chr14_64388323_T_C_b38	ENSG00000100714.15	-7.07212	3.14612e-09	-0.419166	Nerve_Tibial	7.79137e-05	cis	protein_coding	14	MTHFD1
chr15_55533192_A_T_b38	ENSG00000277144.1	-6.46402	3.04881e-08	-0.5951	Nerve_Tibial	0.00367168	intrachrom_trans	lincRNA	15	RP11-59H7.4
chr15_95125727_A_G_b38	ENSG00000277654.4	-4.66691	2.05883e-05	-0.654353	Nerve_Tibial	0.0685797	cis	lincRNA	15	RP11-255M2.3
chr15_67836110_C_A_b38	ENSG00000259673.5	5.10286	4.44807e-06	0.394664	Nerve_Tibial	0.014821	cis	lincRNA	15	IQCH-AS1
chr15_78429590_A_T_b38	ENSG00000169684.13	6.30509	5.50738e-08	0.927674	Nerve_Tibial	0.000843511	cis	protein_coding	15	CHRNA5
chr15_79925696_TTTTG_T_b38	ENSG00000136371.10	-5.76217	4.09181e-07	-0.712249	Nerve_Tibial	0.0062662	cis	protein_coding	15	MTHFS
chr15_99748239_G_A_b38	ENSG00000183060.15	-5.59234	7.61347e-07	-0.622949	Nerve_Tibial	0.0116585	cis	protein_coding	15	LYSMD4
chr15_41487062_A_G_b38	ENSG00000137806.8	6.48845	2.78357e-08	0.564925	Nerve_Tibial	0.00042636	cis	protein_coding	15	NDUFAF1
chr15_52567640_A_T_b38	ENSG00000128989.10	-5.91725	2.31398e-07	-0.491928	Nerve_Tibial	0.00354387	cis	protein_coding	15	ARPP19
chr15_74823826_C_T_b38	ENSG00000178718.6	-5.48039	1.14392e-06	-0.415456	Nerve_Tibial	0.0175157	cis	protein_coding	15	RPP25
chr15_91071667_G_A_b38	ENSG00000185518.11	-5.22017	2.92485e-06	-0.50866	Nerve_Tibial	0.0447824	cis	protein_coding	15	SV2B
chr16_85566056_G_A_b38	ENSG00000275088.1	-4.66345	2.08365e-05	-0.859639	Nerve_Tibial	0.0839502	cis	lincRNA	16	RP11-442O1.3
chr16_2787999_C_T_b38	ENSG00000276791.1	10.1385	4.19308e-14	1.06345	Nerve_Tibial	1.69023e-10	cis	lincRNA	16	CTD-2270P14.5
chr16_55428132_G_A_b38	ENSG00000260135.6	-5.0757	4.8997e-06	-0.625966	Nerve_Tibial	0.0197458	cis	lincRNA	16	RP11-212I21.2
chr16_113086_GAAC_G_b38	ENSG00000103148.15	5.60901	7.1643e-07	0.525042	Nerve_Tibial	0.0201704	cis	protein_coding	16	NPRL3
chr16_418055_G_A_b38	ENSG00000242612.6	6.29875	5.63856e-08	0.633245	Nerve_Tibial	0.00158765	cis	protein_coding	16	DECR2
chr16_53452125_G_A_b38	ENSG00000103479.15	-13.5661	4.92562e-19	-0.605465	Nerve_Tibial	1.3871e-14	cis	protein_coding	16	RBL2
chr16_70359853_G_A_b38	ENSG00000223496.2	-18.2569	9.1626e-25	-1.01305	Nerve_Tibial	2.58037e-20	cis	protein_coding	16	EXOSC6
chr16_1812723_G_A_b38	ENSG00000063854.12	-7.76815	2.33715e-10	-0.426812	Nerve_Tibial	6.58117e-06	cis	protein_coding	16	HAGH
chr16_89747780_A_G_b38	ENSG00000204991.10	5.80718	3.46882e-07	0.732025	Nerve_Tibial	0.00976681	cis	protein_coding	16	SPIRE2
chr16_75547924_G_T_b38	ENSG00000065457.10	8.67116	8.26809e-12	0.750571	Nerve_Tibial	2.3283e-07	cis	protein_coding	16	ADAT1
chr16_19893761_G_A_b38	ENSG00000103550.13	6.90953	5.77847e-09	0.830592	Nerve_Tibial	0.00016271	cis	protein_coding	16	KNOP1
chr16_11348843_GCT_G_b38	ENSG00000175643.8	5.70956	4.96158e-07	0.814223	Nerve_Tibial	0.0139693	cis	protein_coding	16	RMI2
chr17_40711066_T_C_b38	ENSG00000266088.5	-5.245	2.67557e-06	-0.860316	Nerve_Tibial	0.0136722	cis	lincRNA	17	RP5-1028K7.2
chr17_45064266_C_T_b38	ENSG00000172992.11	7.09153	2.92576e-09	0.656859	Nerve_Tibial	0.00011148	cis	protein_coding	17	DCAKD
chr17_15504449_G_A_b38	ENSG00000239704.10	7.33908	1.15941e-09	0.499771	Nerve_Tibial	4.4178e-05	cis	protein_coding	17	CDRT4
chr17_35447616_C_T_b38	ENSG00000154760.13	-5.76571	4.03901e-07	-0.495493	Nerve_Tibial	0.015389	cis	protein_coding	17	SLFN13
chr17_2338605_T_C_b38	ENSG00000167720.12	-5.38196	1.63378e-06	-0.636588	Nerve_Tibial	0.0622438	cis	protein_coding	17	SRR
chr17_82647768_A_G_b38	ENSG00000141580.15	-6.40273	3.83035e-08	-0.398427	Nerve_Tibial	0.00145944	cis	protein_coding	17	WDR45B
chr17_41966584_T_C_b38	ENSG00000141698.16	-11.3543	6.31008e-16	-0.860708	Nerve_Tibial	2.40465e-11	cis	protein_coding	17	NT5C3B
chr17_41968753_T_G_b38	ENSG00000141698.16	5.7235	4.71478e-07	0.661757	Nerve_Tibial	0.0179628	cis	protein_coding	17	NT5C3B
chr17_16120780_T_C_b38	ENSG00000170425.3	-5.76183	4.09688e-07	-0.976068	Nerve_Tibial	0.0156091	cis	protein_coding	17	ADORA2B
chr17_35237390_C_T_b38	ENSG00000166750.9	7.78845	2.16693e-10	0.537157	Nerve_Tibial	8.2573e-06	cis	protein_coding	17	SLFN5
chr17_27868315_A_C_b38	ENSG00000007171.16	-7.77505	2.27782e-10	-0.601694	Nerve_Tibial	8.67963e-06	cis	protein_coding	17	NOS2
chr17_73982518_A_T_b38	ENSG00000171595.13	5.34192	1.88785e-06	0.773865	Nerve_Tibial	0.0719216	cis	protein_coding	17	DNAI2
chr17_13011167_T_C_b38	ENSG00000006744.18	8.88248	3.81415e-12	0.640859	Nerve_Tibial	1.45346e-07	cis	protein_coding	17	ELAC2
chr18_80178830_AC_A_b38	ENSG00000261126.7	-4.5602	2.97452e-05	-0.489762	Nerve_Tibial	0.0704663	cis	lincRNA	18	RBFADN
chr18_1552862_A_T_b38	ENSG00000273355.1	-4.47762	3.94602e-05	-1.49294	Nerve_Tibial	0.0934418	cis	lincRNA	18	RP11-672L10.6
chr18_10549365_C_A_b38	ENSG00000134265.12	-12.2994	2.74681e-17	-0.867842	Nerve_Tibial	2.59931e-13	cis	protein_coding	18	NAPG
chr18_23523945_T_C_b38	ENSG00000141458.12	5.37482	1.67643e-06	0.315614	Nerve_Tibial	0.0158624	cis	protein_coding	18	NPC1
chr19_24191617_T_C_b38	ENSG00000268362.5	5.59351	7.58097e-07	0.80241	Nerve_Tibial	0.00277009	cis	lincRNA	19	CTD-2017D11.1
chr19_33704188_C_T_b38	ENSG00000268751.1	5.03387	5.68462e-06	1.12882	Nerve_Tibial	0.0207659	cis	lincRNA	19	SCGB1B2P
chr19_36425710_CA_C_b38	ENSG00000232677.6	-5.68918	5.34573e-07	-0.680265	Nerve_Tibial	0.00195386	cis	lincRNA	19	LINC00665
chr19_51156457_A_G_b38	ENSG00000268316.1	4.58857	2.69812e-05	0.644309	Nerve_Tibial	0.0985355	cis	lincRNA	19	AC006272.2
chr19_46423410_C_T_b38	ENSG00000182013.17	-6.16805	9.15847e-08	-0.666402	Nerve_Tibial	0.00579511	cis	protein_coding	19	PNMAL1
chr19_21747977_T_TA_b38	ENSG00000197020.10	-18.7728	2.48795e-25	-1.16073	Nerve_Tibial	1.57435e-20	cis	protein_coding	19	ZNF100
chr19_49465524_A_G_b38	ENSG00000161618.9	-6.11008	1.13523e-07	-0.49317	Nerve_Tibial	0.00718318	cis	protein_coding	19	ALDH16A1
chr19_8467076_GA_G_b38	ENSG00000099785.10	-5.63889	6.42416e-07	-0.645941	Nerve_Tibial	0.0406476	cis	protein_coding	19	2022-03-02
chr19_17315692_T_G_b38	ENSG00000130312.6	6.56493	2.09303e-08	0.426949	Nerve_Tibial	0.00132441	cis	protein_coding	19	MRPL34
chr19_13754462_T_C_b38	ENSG00000037757.13	-5.9295	2.21188e-07	-0.714409	Nerve_Tibial	0.0139954	cis	protein_coding	19	MRI1
chr19_996438_C_T_b38	ENSG00000065268.10	-6.91429	5.67661e-09	-0.605533	Nerve_Tibial	0.000359205	cis	protein_coding	19	WDR18
chr2_75075179_C_G_b38	ENSG00000236209.1	6.02326	1.56502e-07	1.03073	Nerve_Tibial	0.00069487	cis	lincRNA	2	AC104135.2
chr2_75075179_C_G_b38	ENSG00000204792.2	5.28218	2.341e-06	0.990223	Nerve_Tibial	0.0103917	cis	lincRNA	2	LINC01291
chr2_75075179_C_G_b38	ENSG00000230836.1	4.81104	1.24663e-05	0.856863	Nerve_Tibial	0.0553256	cis	lincRNA	2	LINC01293
chr2_65072632_T_C_b38	ENSG00000011523.13	-5.29287	2.25269e-06	-0.710301	Nerve_Tibial	0.0663642	cis	protein_coding	2	CEP68
chr2_241504414_C_T_b38	ENSG00000168385.17	9.35599	6.83537e-13	0.687375	Nerve_Tibial	2.01404e-08	cis	protein_coding	2	2022-09-02
chr2_61397994_T_G_b38	ENSG00000237651.6	-9.75428	1.63741e-13	-0.881663	Nerve_Tibial	4.8248e-09	cis	protein_coding	2	C2orf74
chr2_20683101_A_G_b38	ENSG00000118961.14	5.41325	1.45902e-06	0.472744	Nerve_Tibial	0.0429856	cis	protein_coding	2	LDAH
chr2_240621671_G_T_b38	ENSG00000178623.11	-5.72834	4.63193e-07	-0.630138	Nerve_Tibial	0.0136471	cis	protein_coding	2	GPR35
chr2_241747739_T_C_b38	ENSG00000154252.11	5.32733	1.98979e-06	0.679144	Nerve_Tibial	0.0586212	cis	protein_coding	2	GAL3ST2
chr2_48303842_A_G_b38	ENSG00000170802.15	6.0465	1.43621e-07	0.726719	Nerve_Tibial	0.00423165	cis	protein_coding	2	FOXN2
chr20_60081087_G_C_b38	ENSG00000276093.1	5.61197	7.08735e-07	0.759604	Nerve_Tibial	0.00170096	cis	lincRNA	20	RP5-1017F8.2
chr20_60087928_T_C_b38	ENSG00000276093.1	7.93578	1.25235e-10	1.33414	Nerve_Tibial	3.00689e-07	cis	lincRNA	20	RP5-1017F8.2
chr20_60078282_A_G_b38	ENSG00000276093.1	4.94674	7.73814e-06	0.72717	Nerve_Tibial	0.0185561	cis	lincRNA	20	RP5-1017F8.2
chr20_25551769_T_C_b38	ENSG00000274414.1	5.03995	5.56333e-06	0.435375	Nerve_Tibial	0.0133464	cis	lincRNA	20	RP5-965G21.4
chr20_25221872_A_G_b38	ENSG00000197586.12	-7.22928	1.74788e-09	-0.607981	Nerve_Tibial	3.4933e-05	cis	protein_coding	20	ENTPD6
chr20_25551769_T_C_b38	ENSG00000100997.18	6.98271	4.39522e-09	0.388863	Nerve_Tibial	8.78385e-05	cis	protein_coding	20	ABHD12
chr21_24662284_G_C_b38	ENSG00000183067.5	5.82491	3.25009e-07	1.60478	Nerve_Tibial	0.0454896	intrachrom_trans	protein_coding	21	IGSF5
chr21_44057219_G_A_b38	ENSG00000275464.4	-6.94048	5.14721e-09	-0.812617	Nerve_Tibial	0.000720429	intrachrom_trans	protein_coding	21	CH507-9B2.5
chr21_36977551_A_G_b38	ENSG00000224790.2	-4.84253	1.11646e-05	-0.583095	Nerve_Tibial	0.0338177	cis	lincRNA	21	AP000704.5
chr21_44057219_G_A_b38	ENSG00000241945.7	8.70313	7.35307e-12	1.17502	Nerve_Tibial	5.63907e-08	cis	protein_coding	21	PWP2
chr21_44057219_G_A_b38	ENSG00000160221.16	5.19283	3.22581e-06	0.896597	Nerve_Tibial	0.0247355	cis	protein_coding	21	C21orf33
chr21_30005537_A_G_b38	ENSG00000171189.17	4.97253	7.06422e-06	0.92444	Nerve_Tibial	0.0541543	cis	protein_coding	21	GRIK1
chr21_37120357_T_G_b38	ENSG00000182670.13	10.8055	4.10206e-15	0.55728	Nerve_Tibial	3.14628e-11	cis	protein_coding	21	TTC3
chr21_44330365_G_A_b38	ENSG00000160226.15	5.13591	3.95362e-06	0.388547	Nerve_Tibial	0.0303124	cis	protein_coding	21	C21orf2
chr22_23899424_G_T_b38	ENSG00000240972.1	9.38683	6.11585e-13	0.887255	Nerve_Tibial	1.14495e-08	cis	protein_coding	22	MIF
chr22_17896687_G_C_b38	ENSG00000243156.7	5.34769	1.84896e-06	0.542913	Nerve_Tibial	0.0346087	cis	protein_coding	22	MICAL3
chr22_28102156_C_G_b38	ENSG00000183765.20	-5.40534	1.50135e-06	-0.858782	Nerve_Tibial	0.0281037	cis	protein_coding	22	CHEK2
chr22_20892760_T_C_b38	ENSG00000241973.10	-7.77844	2.24923e-10	-0.468317	Nerve_Tibial	4.21056e-06	cis	protein_coding	22	PI4KA
chr3_191374283_A_G_b38	ENSG00000152492.13	-6.97282	4.56079e-09	-0.359422	Nerve_Tibial	0.000114864	cis	protein_coding	3	CCDC50
chr3_87975664_TTTTA_T_b38	ENSG00000163320.10	-5.7448	4.36077e-07	-0.38153	Nerve_Tibial	0.0109822	cis	protein_coding	3	CGGBP1
chr4_1763198_A_T_b38	ENSG00000168936.10	-5.86989	2.75475e-07	-0.421927	Nerve_Tibial	0.00594778	cis	protein_coding	4	TMEM129
chr4_6611878_A_G_b38	ENSG00000013288.8	-5.37293	1.68795e-06	-0.578846	Nerve_Tibial	0.0364362	cis	protein_coding	4	MAN2B2
chr4_1296643_G_GC_b38	ENSG00000090316.15	5.83608	3.11939e-07	0.782619	Nerve_Tibial	0.00673477	cis	protein_coding	4	MAEA
chr4_185433531_A_AT_b38	ENSG00000109775.10	-5.50764	1.03618e-06	-0.778355	Nerve_Tibial	0.022369	cis	protein_coding	4	UFSP2
chr4_76098816_G_C_b38	ENSG00000138750.14	5.44125	1.31833e-06	0.524629	Nerve_Tibial	0.0284588	cis	protein_coding	4	NUP54
chr4_55457430_A_G_b38	ENSG00000128039.10	5.61965	6.89174e-07	0.605573	Nerve_Tibial	0.0148786	cis	protein_coding	4	SRD5A3
chr4_151796605_C_T_b38	ENSG00000059691.11	5.15724	3.66367e-06	0.354343	Nerve_Tibial	0.0790803	cis	protein_coding	4	GATB
chr5_115767245_T_C_b38	ENSG00000254333.1	-5.88862	2.57131e-07	-0.948729	Nerve_Tibial	0.0696758	intrachrom_trans	lincRNA	5	NDST1-AS1
chr5_151955403_C_G_b38	ENSG00000275765.5	-5.91953	2.29462e-07	-0.801354	Nerve_Tibial	0.000806101	cis	lincRNA	5	RP11-54C4.3
chr5_83000359_C_T_b38	ENSG00000249664.1	-11.2082	1.03504e-15	-0.990269	Nerve_Tibial	3.63712e-12	cis	lincRNA	5	CTD-2227C6.2
chr5_151479990_A_G_b38	ENSG00000123643.12	-5.97555	1.86644e-07	-0.627869	Nerve_Tibial	0.00442011	cis	protein_coding	5	SLC36A1
chr5_96894418_G_T_b38	ENSG00000164308.16	-9.29742	8.44507e-13	-0.899296	Nerve_Tibial	2.0003e-08	cis	protein_coding	5	ERAP2
chr5_97024208_A_G_b38	ENSG00000164308.16	-9.29742	8.44507e-13	-0.899296	Nerve_Tibial	2.0003e-08	cis	protein_coding	5	ERAP2
chr5_97035175_G_A_b38	ENSG00000164308.16	-9.29742	8.44507e-13	-0.899296	Nerve_Tibial	2.0003e-08	cis	protein_coding	5	ERAP2
chr5_141070114_C_T_b38	ENSG00000113209.8	-5.53158	9.49818e-07	-0.761365	Nerve_Tibial	0.0224917	cis	protein_coding	5	PCDHB5
chr5_65716197_G_C_b38	ENSG00000113593.11	5.91396	2.34219e-07	0.454298	Nerve_Tibial	0.00554654	cis	protein_coding	5	PPWD1
chr5_97021276_A_G_b38	ENSG00000164308.16	-9.29742	8.44507e-13	-0.899296	Nerve_Tibial	2.0003e-08	cis	protein_coding	5	ERAP2
chr5_168459866_A_C_b38	ENSG00000188573.7	-5.30179	2.18155e-06	-0.800858	Nerve_Tibial	0.0516569	cis	protein_coding	5	FBLL1
chr5_74853653_T_C_b38	ENSG00000164346.9	12.2285	3.46067e-17	1.26447	Nerve_Tibial	8.1973e-13	cis	protein_coding	5	NSA2
chr6_70589235_A_G_b38	ENSG00000271967.1	-5.80287	3.52423e-07	-0.513583	Nerve_Tibial	0.00153057	cis	lincRNA	6	RP11-134K13.4
chr6_31395114_C_G_b38	ENSG00000272221.1	-7.6095	4.22272e-10	-0.919465	Nerve_Tibial	1.83435e-06	cis	lincRNA	6	XXbac-BPG181B23.7
[truncated: 1,956 more rows]
