# Supplementary material for: Telescoping bimodal latent Dirichlet allocation to identify expression QTLs across tissues
Source: Life Sci Alliance. 2022 Aug 17;5(12):e202101297. doi: 10.26508/lsa.202101297 (PMC9387650; doi:10.26508/lsa.202101297)
Supplement: Supplementary file 7 [file LSA-2021-01297_TableS7.xls]

## Sheet: allbyallnoPEER_FDRpt1
SNP	Gene	Statistic	pvalue	Beta	Tissue	FDR	Type	Gene Type	Gene Chrom	Gene Name
chr1_212861376_T_C_b38	ENSG00000198468.7	14.7582	8.06875e-33	1.06841	Whole_Blood	3.93755e-29	cis	lincRNA	1	FLVCR1-AS1
chr1_58575905_A_G_b38	ENSG00000283445.1	5.06497	1.00577e-06	0.578348	Whole_Blood	0.00490716	cis	lincRNA	1	RP11-63G10.4
chr1_161419170_T_C_b38	ENSG00000283317.1	-4.46031	1.4381e-05	-0.426298	Whole_Blood	0.0701507	cis	lincRNA	1	RP11-122G18.11
chr1_201132285_C_T_b38	ENSG00000116857.16	-5.09007	8.96069e-07	-0.498424	Whole_Blood	0.0748146	cis	protein_coding	1	TMEM9
chr1_37999643_G_A_b38	ENSG00000183431.11	5.49172	1.34037e-07	0.560879	Whole_Blood	0.0111916	cis	protein_coding	1	SF3A3
chr1_17398515_T_C_b38	ENSG00000276747.1	-7.86339	3.32125e-13	-0.741749	Whole_Blood	2.77354e-08	cis	protein_coding	1	PADI6
chr1_156254513_T_C_b38	ENSG00000198952.8	-6.78294	1.63606e-10	-0.599324	Whole_Blood	1.36623e-05	cis	protein_coding	1	SMG5
chr1_1669613_G_A_b38	ENSG00000189339.11	-5.91605	1.62745e-08	-0.623106	Whole_Blood	0.00135894	cis	protein_coding	1	SLC35E2B
chr1_109736350_C_T_b38	ENSG00000134202.10	5.1349	7.28363e-07	0.48102	Whole_Blood	0.0608139	cis	protein_coding	1	GSTM3
chr1_56980335_A_C_b38	ENSG00000021852.12	6.39171	1.36533e-09	0.735637	Whole_Blood	0.000114009	cis	protein_coding	1	C8B
chr1_1665581_C_G_b38	ENSG00000189339.11	-6.59585	4.55328e-10	-0.642946	Whole_Blood	3.80217e-05	cis	protein_coding	1	SLC35E2B
chr1_232935057_T_C_b38	ENSG00000135778.11	-7.38376	5.51207e-12	-0.928264	Whole_Blood	4.60302e-07	cis	protein_coding	1	NTPCR
chr1_183967336_G_A_b38	ENSG00000198756.10	5.54719	1.02336e-07	0.522964	Whole_Blood	0.00854483	cis	protein_coding	1	COLGALT2
chr1_226986444_T_C_b38	ENSG00000163050.16	5.92992	1.51653e-08	0.549136	Whole_Blood	0.00126633	cis	protein_coding	1	COQ8A
chr1_160171496_C_G_b38	ENSG00000132681.16	5.09518	8.75227e-07	0.443472	Whole_Blood	0.0730754	cis	protein_coding	1	ATP1A4
chr1_7941406_A_C_b38	ENSG00000049247.13	5.71994	4.36665e-08	1.04987	Whole_Blood	0.00364611	cis	protein_coding	1	UTS2
chr1_232971376_G_A_b38	ENSG00000135778.11	6.74529	2.01288e-10	0.605201	Whole_Blood	1.68087e-05	cis	protein_coding	1	NTPCR
chr1_7928085_G_A_b38	ENSG00000049247.13	5.24209	4.41575e-07	0.89468	Whole_Blood	0.0368693	cis	protein_coding	1	UTS2
chr1_161683947_T_C_b38	ENSG00000072694.20	6.72855	2.20672e-10	0.958606	Whole_Blood	1.84272e-05	cis	protein_coding	1	FCGR2B
chr1_201963880_C_T_b38	ENSG00000176393.10	5.78984	3.07902e-08	0.57697	Whole_Blood	0.00257098	cis	protein_coding	1	RNPEP
chr1_11999355_C_T_b38	ENSG00000116688.16	-5.51708	1.18507e-07	-0.521084	Whole_Blood	0.009895	cis	protein_coding	1	MFN2
chr10_117503546_G_A_b38	ENSG00000272447.1	-5.24975	4.25938e-07	-0.969207	Whole_Blood	0.0528151	intrachrom_trans	lincRNA	10	RP11-182L21.6
chr10_5202478_A_G_b38	ENSG00000224034.1	4.20609	4.09156e-05	0.420212	Whole_Blood	0.0827723	cis	lincRNA	10	RP11-445P17.8
chr10_132163594_C_T_b38	ENSG00000151640.12	-5.36939	2.41527e-07	-0.505111	Whole_Blood	0.00810467	cis	protein_coding	10	DPYSL4
chr10_74035803_G_A_b38	ENSG00000156110.13	6.68877	2.74421e-10	0.85375	Whole_Blood	9.20903e-06	cis	protein_coding	10	ADK
chr10_88774941_G_A_b38	ENSG00000204020.5	-4.85041	2.65589e-06	-0.504752	Whole_Blood	0.0891104	cis	protein_coding	10	LIPN
chr10_77487346_G_A_b38	ENSG00000156113.22	-5.33298	2.87298e-07	-0.507232	Whole_Blood	0.00964027	cis	protein_coding	10	KCNMA1
chr10_45662444_A_T_b38	ENSG00000172661.17	-6.10252	6.24608e-09	-0.737711	Whole_Blood	0.0002096	cis	protein_coding	10	WASHC2C
chr10_74287165_G_A_b38	ENSG00000156110.13	8.62522	3.26533e-15	0.931154	Whole_Blood	1.09581e-10	cis	protein_coding	10	ADK
chr10_46294176_C_G_b38	ENSG00000274209.4	4.88736	2.25155e-06	0.461027	Whole_Blood	0.0755462	cis	protein_coding	10	ANTXRL
chr10_48616096_T_C_b38	ENSG00000128805.14	4.91369	2.00057e-06	0.430556	Whole_Blood	0.0671273	cis	protein_coding	10	ARHGAP22
chr10_49217207_A_G_b38	ENSG00000204161.13	-4.83554	2.83771e-06	-0.523866	Whole_Blood	0.0952079	cis	protein_coding	10	C10orf128
chr11_13032425_G_T_b38	ENSG00000251381.7	5.92561	1.55018e-08	0.603318	Whole_Blood	3.9142e-05	cis	lincRNA	11	LINC00958
chr11_13021699_C_T_b38	ENSG00000251381.7	4.28006	3.03219e-05	0.451081	Whole_Blood	0.0764718	cis	lincRNA	11	LINC00958
chr11_323507_G_A_b38	ENSG00000270030.1	5.88683	1.8878e-08	0.564918	Whole_Blood	4.7648e-05	cis	lincRNA	11	RP11-326C3.13
chr11_13060184_G_C_b38	ENSG00000251381.7	5.42498	1.85025e-07	0.637855	Whole_Blood	0.000466818	cis	lincRNA	11	LINC00958
chr11_43687175_C_T_b38	ENSG00000149084.12	-6.88973	9.0566e-11	-0.706645	Whole_Blood	4.36773e-06	cis	protein_coding	11	HSD17B12
chr11_71787134_T_C_b38	ENSG00000158483.15	-9.00702	3.02244e-16	-0.810603	Whole_Blood	1.45772e-11	cis	protein_coding	11	FAM86C1
chr11_72101546_G_A_b38	ENSG00000158483.15	-4.94219	1.75941e-06	-0.483672	Whole_Blood	0.0848389	cis	protein_coding	11	FAM86C1
chr11_117229878_A_G_b38	ENSG00000149591.16	-6.96154	6.06775e-11	-0.697545	Whole_Blood	2.92635e-06	cis	protein_coding	11	TAGLN
chr11_3238248_G_A_b38	ENSG00000184350.9	-6.18719	4.01943e-09	-0.478727	Whole_Blood	0.000193837	cis	protein_coding	11	MRGPRE
chr11_75021185_G_T_b38	ENSG00000166435.15	6.12863	5.45447e-09	0.592996	Whole_Blood	0.000263036	cis	protein_coding	11	XRRA1
chr11_125073935_G_A_b38	ENSG00000149548.14	4.99176	1.40545e-06	0.585164	Whole_Blood	0.0677734	cis	protein_coding	11	CCDC15
chr11_44068994_A_T_b38	ENSG00000110455.13	6.98494	5.32279e-11	0.669368	Whole_Blood	2.56713e-06	cis	protein_coding	11	ACCS
chr11_2903380_G_A_b38	ENSG00000110628.13	-5.4594	1.56735e-07	-0.570811	Whole_Blood	0.00755825	cis	protein_coding	11	SLC22A18
chr11_2903380_G_A_b38	ENSG00000254827.5	-4.96486	1.58795e-06	-0.556088	Whole_Blood	0.0765727	cis	protein_coding	11	SLC22A18AS
chr11_18602939_G_GC_b38	ENSG00000166796.11	6.48485	8.29315e-10	1.0774	Whole_Blood	3.99946e-05	cis	protein_coding	11	LDHC
chr12_11171340_G_C_b38	ENSG00000247157.6	-5.363	2.49013e-07	-0.514789	Whole_Blood	0.000919107	cis	lincRNA	12	LINC01252
chr12_68447923_A_C_b38	ENSG00000251301.6	4.72982	4.52499e-06	0.455449	Whole_Blood	0.0166927	cis	lincRNA	12	RP11-81H14.2
chr12_8390317_A_G_b38	ENSG00000226091.7	-4.39407	1.89657e-05	-0.412421	Whole_Blood	0.0699455	cis	lincRNA	12	LINC00937
chr12_68467791_A_G_b38	ENSG00000251301.6	4.80322	3.27533e-06	0.453732	Whole_Blood	0.012086	cis	lincRNA	12	RP11-81H14.2
chr12_29690162_G_A_b38	ENSG00000133687.15	4.9405	1.77286e-06	0.499737	Whole_Blood	0.0805323	cis	protein_coding	12	TMTC1
chr12_9977431_A_C_b38	ENSG00000172322.13	5.65988	5.88254e-08	0.546486	Whole_Blood	0.00267255	cis	protein_coding	12	CLEC12A
chr12_9977431_A_C_b38	ENSG00000256660.5	5.37983	2.29772e-07	0.532977	Whole_Blood	0.0104385	cis	protein_coding	12	CLEC12B
chr12_7734080_GA_G_b38	ENSG00000198178.10	5.23337	4.60047e-07	0.711157	Whole_Blood	0.0208985	cis	protein_coding	12	CLEC4C
chr12_4677685_C_A_b38	ENSG00000010219.13	-5.35028	2.64583e-07	-0.783408	Whole_Blood	0.0120198	cis	protein_coding	12	DYRK4
chr12_130829252_T_C_b38	ENSG00000111450.13	4.97192	1.53792e-06	0.523968	Whole_Blood	0.0698615	cis	protein_coding	12	STX2
chr12_118063793_G_A_b38	ENSG00000176834.13	-8.67531	2.3949e-15	-0.746615	Whole_Blood	1.08807e-10	cis	protein_coding	12	VSIG10
chr12_112897620_A_G_b38	ENSG00000089169.14	5.56725	9.27789e-08	0.561298	Whole_Blood	0.00421504	cis	protein_coding	12	RPH3A
chr12_7777575_G_A_b38	ENSG00000198178.10	5.30031	3.35486e-07	0.516283	Whole_Blood	0.0152405	cis	protein_coding	12	CLEC4C
chr13_114224498_G_C_b38	ENSG00000130177.14	5.27353	3.80789e-07	0.510544	Whole_Blood	0.00636679	cis	protein_coding	13	CDC16
chr13_114150235_C_CA_b38	ENSG00000283361.1	5.60941	7.54484e-08	0.52057	Whole_Blood	0.00126157	cis	protein_coding	13	RP11-569D9.5
chr14_20850243_G_T_b38	ENSG00000259004.1	5.20387	5.28263e-07	0.587557	Whole_Blood	0.0668981	intrachrom_trans	lincRNA	14	RP11-8L8.2
chr14_81333454_C_T_b38	ENSG00000156050.8	6.60798	4.26317e-10	0.796125	Whole_Blood	0.000600902	intrachrom_trans	protein_coding	14	FAM161B
chr14_95519613_C_T_b38	ENSG00000258572.1	4.78106	3.61232e-06	0.492368	Whole_Blood	0.012206	cis	lincRNA	14	RP11-1070N10.3
chr14_73523155_C_T_b38	ENSG00000184227.7	5.41533	1.93807e-07	0.554928	Whole_Blood	0.0064681	cis	protein_coding	14	ACOT1
chr14_76753900_T_C_b38	ENSG00000071246.10	6.21211	3.52797e-09	0.714217	Whole_Blood	0.000117746	cis	protein_coding	14	VASH1
chr14_76756752_C_T_b38	ENSG00000071246.10	4.92019	1.94287e-06	0.640859	Whole_Blood	0.0648373	cis	protein_coding	14	VASH1
chr14_73620531_A_C_b38	ENSG00000177465.4	6.33243	1.87105e-09	0.607468	Whole_Blood	6.24482e-05	cis	protein_coding	14	ACOT4
chr14_64948648_C_T_b38	ENSG00000258289.8	7.52273	2.46409e-12	0.96964	Whole_Blood	8.22439e-08	cis	protein_coding	14	CHURC1
chr14_77236800_T_C_b38	ENSG00000165548.10	5.30617	3.26311e-07	1.02998	Whole_Blood	0.01089	cis	protein_coding	14	TMEM63C
chr15_45707355_C_T_b38	ENSG00000273972.1	-4.74086	4.31129e-06	-0.468412	Whole_Blood	0.0108989	cis	lincRNA	15	CTD-2306A12.1
chr15_71629869_T_G_b38	ENSG00000261187.1	4.23246	3.67863e-05	0.457727	Whole_Blood	0.0929589	cis	lincRNA	15	RP11-1007O24.2
chr15_40919629_T_C_b38	ENSG00000188549.12	-5.23292	4.61015e-07	-0.536397	Whole_Blood	0.0108177	cis	protein_coding	15	C15orf52
chr15_89912947_G_A_b38	ENSG00000242498.7	5.68258	5.25708e-08	0.658543	Whole_Blood	0.00123363	cis	protein_coding	15	ARPIN
chr16_33887_C_A_b38	ENSG00000231439.4	-5.40116	2.07456e-07	-0.566147	Whole_Blood	0.000738544	cis	lincRNA	16	WASIR2
chr16_2787999_C_T_b38	ENSG00000276791.1	5.31728	3.09551e-07	0.587016	Whole_Blood	0.00110169	cis	lincRNA	16	CTD-2270P14.5
chr16_55428132_G_A_b38	ENSG00000260135.6	-6.89095	8.9953e-11	-0.595441	Whole_Blood	3.20323e-07	cis	lincRNA	16	RP11-212I21.2
chr16_84191199_G_C_b38	ENSG00000154099.17	5.62617	6.94747e-08	0.543802	Whole_Blood	0.0030573	cis	protein_coding	16	DNAAF1
chr16_74452291_T_C_b38	ENSG00000168411.13	-5.23828	4.49563e-07	-0.511385	Whole_Blood	0.0197821	cis	protein_coding	16	RFWD3
chr16_84176566_T_G_b38	ENSG00000154099.17	4.97795	1.49646e-06	0.490457	Whole_Blood	0.0658472	cis	protein_coding	16	DNAAF1
chr16_2932546_G_C_b38	ENSG00000059122.16	6.3564	1.64762e-09	0.554439	Whole_Blood	7.25066e-05	cis	protein_coding	16	FLYWCH1
chr16_28553948_GA_G_b38	ENSG00000197165.10	9.25254	6.41605e-17	0.770905	Whole_Blood	2.82364e-12	cis	protein_coding	16	SULT1A2
chr16_70373637_G_A_b38	ENSG00000157335.20	5.33223	2.88326e-07	0.905435	Whole_Blood	0.0126875	cis	protein_coding	16	CLEC18C
chr16_23700862_A_G_b38	ENSG00000166847.9	6.63733	3.63404e-10	0.678269	Whole_Blood	1.59927e-05	cis	protein_coding	16	DCTN5
chr16_70359853_G_A_b38	ENSG00000223496.2	-5.48218	1.4038e-07	-0.51897	Whole_Blood	0.00617744	cis	protein_coding	16	EXOSC6
chr17_674940_T_C_b38	ENSG00000141252.19	-6.93896	6.88372e-11	-0.63468	Whole_Blood	4.22915e-06	cis	protein_coding	17	VPS53
chr17_76646101_G_A_b38	ENSG00000182534.13	-6.51038	7.2289e-10	-0.598073	Whole_Blood	4.44115e-05	cis	protein_coding	17	MXRA7
chr17_68681434_T_C_b38	ENSG00000108950.11	5.00189	1.3421e-06	0.566695	Whole_Blood	0.0824425	cis	protein_coding	17	FAM20A
chr17_426225_G_A_b38	ENSG00000187624.8	5.14059	7.09417e-07	0.6148	Whole_Blood	0.0435795	cis	protein_coding	17	C17orf97
chr17_39969638_C_T_b38	ENSG00000167914.11	-5.74069	3.93742e-08	-0.642356	Whole_Blood	0.00241891	cis	protein_coding	17	GSDMA
chr17_3524882_G_A_b38	ENSG00000197417.7	5.14891	6.82539e-07	0.575969	Whole_Blood	0.041929	cis	protein_coding	17	SHPK
chr17_1733780_A_G_b38	ENSG00000185561.9	-5.11662	7.92726e-07	-0.531572	Whole_Blood	0.0486964	cis	protein_coding	17	TLCD2
chr17_41966584_T_C_b38	ENSG00000141698.16	-7.86431	3.30313e-13	-0.809435	Whole_Blood	2.02941e-08	cis	protein_coding	17	NT5C3B
chr17_41968753_T_G_b38	ENSG00000141698.16	6.11247	5.93184e-09	0.708313	Whole_Blood	0.000364423	cis	protein_coding	17	NT5C3B
chr17_46048999_C_T_b38	ENSG00000238083.7	8.10616	7.76764e-14	0.837744	Whole_Blood	4.77244e-09	cis	protein_coding	17	LRRC37A2
chr17_45855941_T_C_b38	ENSG00000238083.7	5.18754	5.70152e-07	0.494796	Whole_Blood	0.0350261	cis	protein_coding	17	LRRC37A2
chr17_560603_A_G_b38	ENSG00000141252.19	-5.1776	5.97208e-07	-0.492994	Whole_Blood	0.0366877	cis	protein_coding	17	VPS53
chr17_38296938_G_T_b38	ENSG00000274512.5	7.20947	1.49685e-11	0.83998	Whole_Blood	9.19636e-07	cis	protein_coding	17	TBC1D3L
chr17_401425_TCTC_T_b38	ENSG00000187624.8	-9.49687	1.35368e-17	-0.81852	Whole_Blood	8.31713e-13	cis	protein_coding	17	C17orf97
chr18_79041684_A_AG_b38	ENSG00000166377.19	4.81347	3.12997e-06	0.528838	Whole_Blood	0.0447773	cis	protein_coding	18	ATP9B
chr18_80073689_T_C_b38	ENSG00000226742.3	6.34363	1.76319e-09	0.59574	Whole_Blood	2.5226e-05	cis	protein_coding	18	HSBP1L1
chr18_79917393_C_T_b38	ENSG00000226742.3	4.70637	5.01358e-06	1.04046	Whole_Blood	0.0717142	cis	protein_coding	18	HSBP1L1
chr18_24450621_A_G_b38	ENSG00000134489.6	-7.93383	2.18321e-13	-0.862287	Whole_Blood	3.12373e-09	cis	protein_coding	18	HRH4
chr18_75208148_G_A_b38	ENSG00000180011.6	-4.80305	3.27777e-06	-0.475122	Whole_Blood	0.0468885	cis	protein_coding	18	ZADH2
chr19_21622487_T_G_b38	ENSG00000268555.1	6.47943	8.53821e-10	0.629445	Whole_Blood	3.66545e-06	cis	lincRNA	19	RP11-678G14.3
chr19_4060224_C_A_b38	ENSG00000214456.8	5.17133	6.14942e-07	0.979318	Whole_Blood	0.0618976	cis	protein_coding	19	PLIN5
chr19_21747977_T_TA_b38	ENSG00000197020.10	-5.38082	2.28678e-07	-0.604248	Whole_Blood	0.023018	cis	protein_coding	19	ZNF100
chr19_49761973_C_T_b38	ENSG00000126467.10	5.6151	7.33668e-08	0.565326	Whole_Blood	0.00738502	cis	protein_coding	19	TSKS
chr19_10006348_C_A_b38	ENSG00000080573.6	7.68657	9.44807e-13	0.706619	Whole_Blood	9.51071e-08	cis	protein_coding	19	COL5A3
chr19_10013372_A_G_b38	ENSG00000080573.6	6.05358	8.04498e-09	0.771887	Whole_Blood	0.000809816	cis	protein_coding	19	COL5A3
chr19_6436185_A_G_b38	ENSG00000181240.13	-8.47088	8.44946e-15	-0.694347	Whole_Blood	8.50556e-10	cis	protein_coding	19	SLC25A41
chr19_48148348_A_G_b38	ENSG00000105499.13	6.01393	9.86714e-09	0.698878	Whole_Blood	0.000993226	cis	protein_coding	19	PLA2G4C
chr19_51536128_A_G_b38	ENSG00000254521.6	-5.43921	1.72768e-07	-0.878049	Whole_Blood	0.0173905	cis	protein_coding	19	SIGLEC12
chr19_10007699_G_A_b38	ENSG00000080573.6	7.02726	4.19772e-11	0.847356	Whole_Blood	4.22551e-06	cis	protein_coding	19	COL5A3
chr2_75075179_C_G_b38	ENSG00000204792.2	5.89414	1.81906e-08	0.669911	Whole_Blood	9.55552e-05	cis	lincRNA	2	LINC01291
chr2_112621298_T_C_b38	ENSG00000237753.1	-5.33655	2.82467e-07	-0.545	Whole_Blood	0.00148352	cis	lincRNA	2	AC079922.3
chr2_127179253_G_A_b38	ENSG00000236682.1	-4.40696	1.7976e-05	-0.39334	Whole_Blood	0.0943561	cis	lincRNA	2	AC068282.3
chr2_159712477_G_A_b38	ENSG00000226266.6	5.02082	1.23114e-06	0.857491	Whole_Blood	0.0064635	cis	lincRNA	2	AC009961.3
chr2_159537718_A_T_b38	ENSG00000226266.6	5.05907	1.03342e-06	0.819572	Whole_Blood	0.00542647	cis	lincRNA	2	AC009961.3
chr2_219172944_A_G_b38	ENSG00000213901.10	-6.4836	8.34919e-10	-0.617804	Whole_Blood	4.05921e-05	cis	protein_coding	2	SLC23A3
chr2_166377784_A_G_b38	ENSG00000169432.14	-5.96591	1.26204e-08	-0.565998	Whole_Blood	0.000613568	cis	protein_coding	2	SCN9A
chr2_23687285_G_T_b38	ENSG00000173960.13	-5.65106	6.14464e-08	-0.533194	Whole_Blood	0.00298728	cis	protein_coding	2	UBXN2A
chr2_219266168_G_A_b38	ENSG00000163521.15	-7.18655	1.70545e-11	-0.761032	Whole_Blood	8.2917e-07	cis	protein_coding	2	GLB1L
chr20_38435028_T_C_b38	ENSG00000224635.1	5.89438	1.81686e-08	0.526039	Whole_Blood	4.81831e-05	cis	lincRNA	20	RP4-564F22.5
chr20_62818872_T_C_b38	ENSG00000092758.15	-5.09099	8.92291e-07	-0.50027	Whole_Blood	0.0263538	cis	protein_coding	20	COL9A3
chr21_44057219_G_A_b38	ENSG00000280071.3	-9.6708	4.43746e-18	-0.935308	Whole_Blood	9.22685e-13	intrachrom_trans	protein_coding	21	CH507-9B2.3
chr21_44057219_G_A_b38	ENSG00000275464.4	-7.0677	3.34311e-11	-0.687543	Whole_Blood	6.95133e-06	intrachrom_trans	protein_coding	21	CH507-9B2.5
chr21_44057219_G_A_b38	ENSG00000237604.1	4.506	1.18613e-05	0.437924	Whole_Blood	0.0282181	cis	lincRNA	21	AP001056.1
chr21_44057219_G_A_b38	ENSG00000241945.7	15.4832	6.32087e-35	1.16595	Whole_Blood	6.59267e-31	cis	protein_coding	21	PWP2
chr21_44057219_G_A_b38	ENSG00000160221.16	13.7727	6.10742e-30	1.05731	Whole_Blood	6.36943e-26	cis	protein_coding	21	C21orf33
chr21_41342992_A_G_b38	ENSG00000183844.16	5.07404	9.64713e-07	0.797892	Whole_Blood	0.01006	cis	protein_coding	21	FAM3B
chr21_41345735_T_C_b38	ENSG00000183844.16	-5.07404	9.64713e-07	-0.797892	Whole_Blood	0.01006	cis	protein_coding	21	FAM3B
chr21_45439505_A_C_b38	ENSG00000182871.14	-4.65392	6.29745e-06	-0.473777	Whole_Blood	0.0656573	cis	protein_coding	21	COL18A1
chr22_23899424_G_T_b38	ENSG00000272787.1	-5.60509	7.70677e-08	-0.56678	Whole_Blood	0.000275209	cis	lincRNA	22	KB-226F1.2
chr22_22337553_AT_A_b38	ENSG00000279278.1	-4.34786	2.29632e-05	-0.444388	Whole_Blood	0.0819786	cis	lincRNA	22	CH17-264L24.1
chr22_37580231_C_T_b38	ENSG00000100079.6	5.05689	1.04377e-06	0.488071	Whole_Blood	0.0259647	cis	protein_coding	22	LGALS2
chr22_23899424_G_T_b38	ENSG00000240972.1	6.80354	1.46021e-10	0.673999	Whole_Blood	3.6327e-06	cis	protein_coding	22	MIF
chr22_26450338_G_A_b38	ENSG00000100109.16	-5.85949	2.16795e-08	-0.815948	Whole_Blood	0.00053932	cis	protein_coding	22	TFIP11
chr3_19962797_G_T_b38	ENSG00000163576.17	6.07496	7.20424e-09	0.636848	Whole_Blood	0.000312851	cis	protein_coding	3	EFHB
chr3_126068283_C_T_b38	ENSG00000189366.9	5.09929	8.58774e-07	0.452071	Whole_Blood	0.0372923	cis	protein_coding	3	ALG1L
chr4_48013018_A_G_b38	ENSG00000259959.1	-4.41934	1.70716e-05	-0.56168	Whole_Blood	0.053161	cis	lincRNA	4	RP11-121C2.2
chr4_47780832_G_A_b38	ENSG00000259959.1	5.35424	2.59637e-07	0.523919	Whole_Blood	0.000809028	cis	lincRNA	4	RP11-121C2.2
chr4_184889606_A_G_b38	ENSG00000249173.5	4.68094	5.60074e-06	0.46353	Whole_Blood	0.0174463	cis	lincRNA	4	LINC01093
chr4_141294769_T_C_b38	ENSG00000248810.1	-8.18652	4.78137e-14	-0.697857	Whole_Blood	1.49035e-10	cis	lincRNA	4	RP11-362F19.1
chr4_177438565_A_G_b38	ENSG00000038002.8	-7.45649	3.62003e-12	-0.718681	Whole_Blood	1.19859e-07	cis	protein_coding	4	AGA
chr4_7941379_G_A_b38	ENSG00000196526.10	6.00423	1.03711e-08	0.589889	Whole_Blood	0.000343358	cis	protein_coding	4	AFAP1
chr4_1360422_C_T_b38	ENSG00000179979.8	4.94842	1.71057e-06	0.518099	Whole_Blood	0.0566233	cis	protein_coding	4	CRIPAK
chr4_7937472_G_A_b38	ENSG00000196526.10	4.88901	2.23499e-06	0.833858	Whole_Blood	0.0739805	cis	protein_coding	4	AFAP1
chr4_960487_T_C_b38	ENSG00000145214.13	6.74998	1.9616e-10	0.696844	Whole_Blood	6.49446e-06	cis	protein_coding	4	DGKQ
chr4_7846417_C_T_b38	ENSG00000196526.10	9.04924	2.31774e-16	0.7683	Whole_Blood	7.6745e-12	cis	protein_coding	4	AFAP1
chr4_787310_T_C_b38	ENSG00000185619.18	-5.24814	4.29185e-07	-0.515031	Whole_Blood	0.0142077	cis	protein_coding	4	PCGF3
chr4_7923075_C_G_b38	ENSG00000196526.10	-8.25766	3.10636e-14	-0.758521	Whole_Blood	1.02855e-09	cis	protein_coding	4	AFAP1
chr4_55390102_A_C_b38	ENSG00000128039.10	5.18899	5.66306e-07	1.16027	Whole_Blood	0.0187464	cis	protein_coding	4	SRD5A3
chr4_7967867_G_A_b38	ENSG00000196526.10	7.05994	3.49253e-11	0.638958	Whole_Blood	1.15634e-06	cis	protein_coding	4	AFAP1
chr4_47780832_G_A_b38	ENSG00000170448.11	5.53888	1.06573e-07	0.576245	Whole_Blood	0.0035281	cis	protein_coding	4	NFXL1
chr4_151796605_C_T_b38	ENSG00000164142.15	5.98297	1.15654e-08	0.500871	Whole_Blood	0.000382883	cis	protein_coding	4	FAM160A1
chr5_80638411_G_T_b38	ENSG00000228716.6	-5.08715	9.0822e-07	-0.501766	Whole_Blood	0.0333589	cis	protein_coding	5	DHFR
chr5_151217988_GA_G_b38	ENSG00000196743.8	6.66253	3.16732e-10	0.881717	Whole_Blood	1.16355e-05	cis	protein_coding	5	GM2A
chr5_97024208_A_G_b38	ENSG00000164308.16	-10.8832	1.61358e-21	-0.858897	Whole_Blood	5.92847e-17	cis	protein_coding	5	ERAP2
chr5_97035175_G_A_b38	ENSG00000164308.16	-10.8832	1.61358e-21	-0.858897	Whole_Blood	5.92847e-17	cis	protein_coding	5	ERAP2
chr5_96894418_G_T_b38	ENSG00000164308.16	-10.1729	1.7178e-19	-0.814232	Whole_Blood	6.31084e-15	cis	protein_coding	5	ERAP2
chr5_180639547_A_G_b38	ENSG00000161055.3	-5.29203	3.48899e-07	-0.695321	Whole_Blood	0.0128154	cis	protein_coding	5	SCGB3A1
chr5_180554603_T_TG_b38	ENSG00000161055.3	-9.73177	2.9972e-18	-1.02442	Whole_Blood	1.10108e-13	cis	protein_coding	5	SCGB3A1
chr5_180485458_C_T_b38	ENSG00000161055.3	5.91464	1.6391e-08	0.677579	Whole_Blood	0.000602123	cis	protein_coding	5	SCGB3A1
chr5_97021276_A_G_b38	ENSG00000164308.16	-10.8832	1.61358e-21	-0.858897	Whole_Blood	5.92847e-17	cis	protein_coding	5	ERAP2
chr5_56939721_C_T_b38	ENSG00000155542.11	-4.92153	1.9312e-06	-0.545244	Whole_Blood	0.0709309	cis	protein_coding	5	SETD9
chr5_180600277_A_C_b38	ENSG00000161055.3	-5.84138	2.37565e-08	-0.658109	Whole_Blood	0.000872648	cis	protein_coding	5	SCGB3A1
chr5_34011251_G_T_b38	ENSG00000242110.7	5.91112	1.66871e-08	0.741259	Whole_Blood	0.000612982	cis	protein_coding	5	AMACR
chr5_81964302_T_G_b38	ENSG00000152348.15	5.70951	4.5991e-08	0.578997	Whole_Blood	0.00168934	cis	protein_coding	5	ATG10
chr6_31274374_C_T_b38	ENSG00000204632.11	6.04208	8.53656e-09	0.588363	Whole_Blood	0.036061	intrachrom_trans	protein_coding	6	HLA-G
chr6_31379427_A_T_b38	ENSG00000204632.11	5.85316	2.23846e-08	0.533592	Whole_Blood	0.0945591	intrachrom_trans	protein_coding	6	HLA-G
chr6_29515843_A_T_b38	ENSG00000281831.1	4.75111	4.12152e-06	0.642938	Whole_Blood	0.0131394	cis	lincRNA	6	HCP5B
chr6_30103553_C_T_b38	ENSG00000281831.1	7.26532	1.08828e-11	0.660781	Whole_Blood	3.47488e-08	cis	lincRNA	6	HCP5B
chr6_30063568_T_C_b38	ENSG00000214894.6	4.27744	3.06481e-05	0.397358	Whole_Blood	0.0976754	cis	lincRNA	6	LINC00243
chr6_29991030_A_C_b38	ENSG00000214894.6	4.27257	3.12614e-05	0.467603	Whole_Blood	0.0995988	cis	lincRNA	6	LINC00243
chr6_30451189_C_A_b38	ENSG00000281831.1	4.90033	2.12431e-06	0.736104	Whole_Blood	0.00677442	cis	lincRNA	6	HCP5B
chr6_31395114_C_G_b38	ENSG00000272221.1	-5.54995	1.00969e-07	-0.520836	Whole_Blood	0.000322191	cis	lincRNA	6	XXbac-BPG181B23.7
chr6_2886813_T_G_b38	ENSG00000230438.6	-4.9081	2.05149e-06	-0.76734	Whole_Blood	0.00654426	cis	lincRNA	6	SERPINB9P1
chr6_29991030_A_C_b38	ENSG00000281831.1	6.47293	8.84197e-10	0.713645	Whole_Blood	2.82236e-06	cis	lincRNA	6	HCP5B
chr6_32603321_A_G_b38	ENSG00000198502.5	-5.05322	1.06149e-06	-0.54688	Whole_Blood	0.0552104	cis	protein_coding	6	HLA-DRB5
chr6_30690462_C_A_b38	ENSG00000204525.16	5.25738	4.1091e-07	0.493293	Whole_Blood	0.0213735	cis	protein_coding	6	HLA-C
chr6_31464043_C_T_b38	ENSG00000204301.6	6.19631	3.83221e-09	0.825412	Whole_Blood	0.000199379	cis	protein_coding	6	NOTCH4
chr6_13964848_T_G_b38	ENSG00000180537.12	-5.38571	2.23389e-07	-0.529094	Whole_Blood	0.01162	cis	protein_coding	6	RNF182
chr6_32459971_C_T_b38	ENSG00000232629.8	6.33084	1.88697e-09	0.58153	Whole_Blood	9.81773e-05	cis	protein_coding	6	HLA-DQB2
chr6_32636375_A_G_b38	ENSG00000232629.8	5.48667	1.37365e-07	0.492811	Whole_Blood	0.00714559	cis	protein_coding	6	HLA-DQB2
chr6_30063568_T_C_b38	ENSG00000204644.9	5.9499	1.36964e-08	0.569925	Whole_Blood	0.000712541	cis	protein_coding	6	ZFP57
chr6_29861139_C_T_b38	ENSG00000204644.9	8.42814	1.09814e-14	0.692345	Whole_Blood	5.71505e-10	cis	protein_coding	6	ZFP57
chr6_29698334_T_C_b38	ENSG00000204644.9	6.97409	5.65637e-11	0.629762	Whole_Blood	2.94329e-06	cis	protein_coding	6	ZFP57
chr6_29515843_A_T_b38	ENSG00000204644.9	5.38796	2.21004e-07	0.723773	Whole_Blood	0.0114962	cis	protein_coding	6	ZFP57
chr6_29948691_C_T_b38	ENSG00000204644.9	-7.48422	3.0823e-12	-0.739714	Whole_Blood	1.60403e-07	cis	protein_coding	6	ZFP57
chr6_167715112_C_T_b38	ENSG00000130396.20	4.94442	1.7418e-06	0.525863	Whole_Blood	0.0905909	cis	protein_coding	6	AFDN
chr6_28768412_A_G_b38	ENSG00000204644.9	7.78127	5.4046e-13	0.805081	Whole_Blood	2.81261e-08	cis	protein_coding	6	ZFP57
chr6_27332531_A_G_b38	ENSG00000186470.13	-6.46381	9.28539e-10	-0.851006	Whole_Blood	4.83128e-05	cis	protein_coding	6	BTN3A2
chr6_32680443_T_C_b38	ENSG00000237541.3	8.2767	2.76705e-14	0.684993	Whole_Blood	1.44003e-09	cis	protein_coding	6	HLA-DQA2
chr6_32550458_T_C_b38	ENSG00000237541.3	-7.43039	4.21065e-12	-0.641427	Whole_Blood	2.19118e-07	cis	protein_coding	6	HLA-DQA2
chr6_32761024_G_A_b38	ENSG00000237541.3	7.37662	5.74366e-12	0.953816	Whole_Blood	2.98889e-07	cis	protein_coding	6	HLA-DQA2
chr6_32680443_T_C_b38	ENSG00000232629.8	7.22697	1.35477e-11	0.618582	Whole_Blood	7.04983e-07	cis	protein_coding	6	HLA-DQB2
chr6_32461526_G_A_b38	ENSG00000237541.3	7.07013	3.29749e-11	0.616238	Whole_Blood	1.71588e-06	cis	protein_coding	6	HLA-DQA2
chr6_36421600_T_C_b38	ENSG00000010030.13	6.8742	9.87311e-11	0.659829	Whole_Blood	5.13738e-06	cis	protein_coding	6	ETV7
chr6_32541556_C_T_b38	ENSG00000237541.3	6.49279	7.94674e-10	0.622323	Whole_Blood	4.13485e-05	cis	protein_coding	6	HLA-DQA2
chr6_32607881_G_C_b38	ENSG00000237541.3	-6.36565	1.56852e-09	-0.5689	Whole_Blood	8.16104e-05	cis	protein_coding	6	HLA-DQA2
chr6_32541556_C_T_b38	ENSG00000232629.8	5.81001	2.78236e-08	0.56759	Whole_Blood	0.00144746	cis	protein_coding	6	HLA-DQB2
chr6_29865476_C_A_b38	ENSG00000204642.13	-5.65366	6.06625e-08	-0.565011	Whole_Blood	0.00315572	cis	protein_coding	6	HLA-F
chr6_3111722_C_T_b38	ENSG00000137267.5	-5.73081	4.13648e-08	-0.482712	Whole_Blood	0.00215188	cis	protein_coding	6	TUBB2A
chr6_152999285_AAGG_A_b38	ENSG00000112031.15	-5.01683	1.25376e-06	-0.491253	Whole_Blood	0.0652093	cis	protein_coding	6	MTRF1L
chr6_29696400_A_G_b38	ENSG00000204644.9	8.75906	1.42404e-15	0.729032	Whole_Blood	7.41128e-11	cis	protein_coding	6	ZFP57
chr6_28953195_G_A_b38	ENSG00000204644.9	6.24269	3.00488e-09	0.894939	Whole_Blood	0.000156338	cis	protein_coding	6	ZFP57
chr6_29813272_T_G_b38	ENSG00000204644.9	-5.52685	1.13005e-07	-0.516795	Whole_Blood	0.0058785	cis	protein_coding	6	ZFP57
chr6_32459971_C_T_b38	ENSG00000237541.3	6.5612	5.49401e-10	0.598797	Whole_Blood	2.8587e-05	cis	protein_coding	6	HLA-DQA2
chr6_32541556_C_T_b38	ENSG00000179344.16	-6.10565	6.14544e-09	-0.629947	Whole_Blood	0.000319723	cis	protein_coding	6	HLA-DQB1
chr6_32394044_C_T_b38	ENSG00000224389.8	5.27947	3.70255e-07	0.689286	Whole_Blood	0.0192592	cis	protein_coding	6	C4B
chr6_31307500_A_G_b38	ENSG00000204366.3	5.08689	9.09322e-07	0.649198	Whole_Blood	0.0472966	cis	protein_coding	6	ZBTB12
chr6_166673272_T_A_b38	ENSG00000071242.11	-5.15846	6.52901e-07	-0.564071	Whole_Blood	0.03396	cis	protein_coding	6	RPS6KA2
chr6_32598372_G_A_b38	ENSG00000232629.8	5.98494	1.14495e-08	0.573263	Whole_Blood	0.000595662	cis	protein_coding	6	HLA-DQB2
chr7_143346809_C_T_b38	ENSG00000188037.10	7.66237	1.08918e-12	0.994369	Whole_Blood	3.91787e-08	cis	protein_coding	7	CLCN1
chr7_73865690_C_T_b38	ENSG00000165171.10	-5.97282	1.21821e-08	-0.542861	Whole_Blood	0.000438142	cis	protein_coding	7	WBSCR27
chr7_150793343_C_G_b38	ENSG00000002726.20	-6.02571	9.28719e-09	-0.60065	Whole_Blood	0.000334032	cis	protein_coding	7	AOC1
chr7_150793343_C_G_b38	ENSG00000106565.17	-5.64857	6.22084e-08	-0.557587	Whole_Blood	0.0022372	cis	protein_coding	7	TMEM176B
chr7_43207645_C_G_b38	ENSG00000136197.12	5.13616	7.24136e-07	0.807682	Whole_Blood	0.0260414	cis	protein_coding	7	C7orf25
chr7_76514308_G_A_b38	ENSG00000146707.14	5.81017	2.78009e-08	0.620158	Whole_Blood	0.000999832	cis	protein_coding	7	POMZP3
chr7_6831300_T_TTTCTC_b38	ENSG00000146574.15	-6.22928	3.22419e-09	-0.566177	Whole_Blood	0.000115968	cis	protein_coding	7	CCZ1B
chr7_6831300_T_TTTCTC_b38	ENSG00000122674.11	5.88871	1.86984e-08	0.625347	Whole_Blood	0.000672489	cis	protein_coding	7	CCZ1
chr7_150787013_G_A_b38	ENSG00000106565.17	-7.53713	2.2659e-12	-0.697022	Whole_Blood	8.15044e-08	cis	protein_coding	7	TMEM176B
chr7_150787013_G_A_b38	ENSG00000002933.7	-6.44444	1.03012e-09	-0.611899	Whole_Blood	3.70523e-05	cis	protein_coding	7	TMEM176A
chr8_8879615_T_C_b38	ENSG00000248538.6	4.29456	2.85795e-05	0.400679	Whole_Blood	0.0784509	cis	lincRNA	8	RP11-10A14.5
chr8_9175136_A_G_b38	ENSG00000248538.6	12.6418	1.25153e-26	1.10414	Whole_Blood	3.4367e-23	cis	lincRNA	8	RP11-10A14.5
chr8_132710035_T_C_b38	ENSG00000129295.8	-6.70255	2.54485e-10	-0.585548	Whole_Blood	7.39101e-06	cis	protein_coding	8	LRRC6
chr8_79845406_C_T_b38	ENSG00000164683.16	-5.10005	8.55786e-07	-0.655189	Whole_Blood	0.0248537	cis	protein_coding	8	HEY1
chr9_65663141_G_A_b38	ENSG00000234665.8	-5.36631	2.45102e-07	-0.757176	Whole_Blood	0.0290209	intrachrom_trans	lincRNA	9	RP11-262H14.3
chr9_68496979_CACGTGTAGTG_C_b38	ENSG00000234506.5	-4.81074	3.16809e-06	-0.879797	Whole_Blood	0.00632668	cis	lincRNA	9	LINC01506
chr9_68570497_G_A_b38	ENSG00000154330.12	-5.57986	8.72239e-08	-0.536459	Whole_Blood	0.00338961	cis	protein_coding	9	PGM5
chr9_109353249_T_A_b38	ENSG00000095203.14	8.28426	2.64265e-14	1.07087	Whole_Blood	1.02707e-09	cis	protein_coding	9	EPB41L4B
chr9_88254_T_C_b38	ENSG00000181404.15	-6.30653	2.1461e-09	-0.578378	Whole_Blood	8.3404e-05	cis	protein_coding	9	WASHC1
chr9_68553660_C_G_b38	ENSG00000154330.12	5.89884	1.77613e-08	0.714446	Whole_Blood	0.000690239	cis	protein_coding	9	PGM5
chr9_34369684_CTGAGA_C_b38	ENSG00000164978.17	6.33277	1.86769e-09	0.745334	Whole_Blood	7.25859e-05	cis	protein_coding	9	NUDT2
chr11_76020017_A_G_b38	ENSG00000215859.8	-5.63282	6.72347e-08	-0.995177	Whole_Blood	0.0242257	trans	lincRNA	1	RP6-74O6.2
chr17_6824764_C_T_b38	ENSG00000227740.1	5.46385	1.53405e-07	0.961671	Whole_Blood	0.0392168	trans	lincRNA	1	RP11-318C24.2
chr18_11336731_T_C_b38	ENSG00000227533.5	-5.96389	1.27519e-08	-0.992423	Whole_Blood	0.00319824	trans	lincRNA	1	SLC2A1-AS1
chr2_105184495_G_A_b38	ENSG00000215014.4	-5.67971	5.3325e-08	-0.659329	Whole_Blood	0.0301684	trans	lincRNA	1	RP5-832C2.5
chr2_105184495_G_A_b38	ENSG00000125703.14	-6.0372	8.75383e-09	-0.73042	Whole_Blood	0.0922154	trans	protein_coding	1	ATG4C
chr21_44920726_T_C_b38	ENSG00000272512.1	5.38477	2.24397e-07	0.53965	Whole_Blood	0.0275277	trans	lincRNA	1	RP11-54O7.17
chr11_75176249_G_T_b38	ENSG00000228261.1	5.28437	3.61782e-07	0.458709	Whole_Blood	0.0452044	trans	lincRNA	10	RP11-127L20.3
chr17_7318388_G_T_b38	ENSG00000253626.3	7.4625	3.49621e-12	0.732226	Whole_Blood	6.01498e-06	trans	protein_coding	10	EIF5AL1
chr18_25369462_A_G_b38	ENSG00000198924.7	-5.7558	3.65135e-08	-0.597052	Whole_Blood	0.0614201	trans	protein_coding	10	DCLRE1A
chr21_44920726_T_C_b38	ENSG00000166024.13	-6.00799	1.01726e-08	-0.579415	Whole_Blood	0.00841995	trans	protein_coding	10	R3HCC1L
chr18_59177187_G_T_b38	ENSG00000187240.13	-5.80334	2.87721e-08	-0.573502	Whole_Blood	0.0740425	trans	protein_coding	11	DYNC2H1
chr21_38967020_T_C_b38	ENSG00000175773.12	-5.04844	1.08502e-06	-0.984068	Whole_Blood	0.0626155	trans	lincRNA	11	RP11-121M22.1
chr21_44920726_T_C_b38	ENSG00000258659.6	-5.7264	4.22839e-08	-0.565655	Whole_Blood	0.053348	trans	protein_coding	11	TRIM34
chr15_60832036_C_A_b38	ENSG00000089818.17	5.73263	4.09902e-08	0.66471	Whole_Blood	0.0961676	trans	protein_coding	12	NECAP1
chr8_25069250_T_C_b38	ENSG00000274695.1	-5.37583	2.34201e-07	-0.620352	Whole_Blood	0.0599715	trans	lincRNA	12	RP11-21K12.3
chr9_27644079_C_T_b38	ENSG00000135469.13	5.88582	1.89741e-08	0.820422	Whole_Blood	0.063616	trans	protein_coding	12	COQ10A
chr10_43614696_C_T_b38	ENSG00000277151.1	-5.10978	8.1817e-07	-0.822362	Whole_Blood	0.0824421	trans	lincRNA	13	RP11-380B4.3
chr15_86415897_G_A_b38	ENSG00000273723.1	5.10943	8.19486e-07	0.920606	Whole_Blood	0.051081	trans	lincRNA	13	RP11-93H24.3
chr21_24038829_T_C_b38	ENSG00000150401.14	5.37201	2.38526e-07	1.15202	Whole_Blood	0.0891468	trans	protein_coding	13	DCUN1D2
chr3_30222263_A_AT_b38	ENSG00000260388.2	5.17002	6.18681e-07	0.477701	Whole_Blood	0.0866216	trans	lincRNA	13	LINC00562
chr5_63145833_C_G_b38	ENSG00000275216.1	-5.19502	5.50583e-07	-0.502587	Whole_Blood	0.0623574	trans	lincRNA	13	RP11-54H7.4
chr15_27048216_A_G_b38	ENSG00000259719.5	5.1342	7.30728e-07	0.490194	Whole_Blood	0.0887162	trans	lincRNA	14	RP11-930O11.1
chr20_53181337_A_C_b38	ENSG00000258499.1	5.26839	3.90141e-07	0.86457	Whole_Blood	0.0437652	trans	lincRNA	14	RP11-862G15.2
chr21_39114564_C_T_b38	ENSG00000258701.1	5.18228	5.84321e-07	0.571378	Whole_Blood	0.0372469	trans	lincRNA	14	LINC00638
chr3_32177677_C_G_b38	ENSG00000140043.11	5.87457	2.0087e-08	0.777631	Whole_Blood	0.0573935	trans	protein_coding	14	PTGR2
chr6_152801983_C_G_b38	ENSG00000214900.9	5.55686	9.76169e-08	0.776662	Whole_Blood	0.0233883	trans	lincRNA	14	LINC01588
chr6_152819394_C_T_b38	ENSG00000214900.9	5.55686	9.76169e-08	0.776662	Whole_Blood	0.0233883	trans	lincRNA	14	LINC01588
chr8_95192970_T_G_b38	ENSG00000258768.2	5.25015	4.25152e-07	0.521376	Whole_Blood	0.0817389	trans	lincRNA	14	CTD-2292M16.8
chr7_152751399_C_T_b38	ENSG00000259772.6	-5.62964	6.82968e-08	-0.57423	Whole_Blood	0.0110396	trans	lincRNA	15	RP11-16E12.2
chr9_115791646_C_T_b38	ENSG00000131876.16	5.74303	3.89183e-08	0.520385	Whole_Blood	0.0752825	trans	protein_coding	15	SNRPA1
chr17_77402416_C_T_b38	ENSG00000011638.10	5.75539	3.6588e-08	1.01677	Whole_Blood	0.0776405	trans	protein_coding	16	TMEM159
chr2_104507373_A_T_b38	ENSG00000268804.1	-5.55296	9.94919e-08	-0.599191	Whole_Blood	0.03388	trans	lincRNA	16	LINC02132
chr2_43103182_C_T_b38	ENSG00000181523.12	-6.0977	6.4043e-09	-0.657457	Whole_Blood	0.039276	trans	protein_coding	17	SGSH
chr20_2729013_A_G_b38	ENSG00000262873.1	5.68597	5.16967e-08	0.579139	Whole_Blood	0.00878927	trans	lincRNA	17	CTD-2561B21.11
chr7_24744438_G_A_b38	ENSG00000091592.15	-6.39034	1.37537e-09	-1.13244	Whole_Blood	0.00605196	trans	protein_coding	17	NLRP1
chr22_44403369_A_T_b38	ENSG00000264575.1	5.1549	6.63778e-07	0.606997	Whole_Blood	0.0264223	trans	lincRNA	18	LINC00526
chr4_188217601_G_A_b38	ENSG00000264247.1	5.15744	6.5599e-07	0.516929	Whole_Blood	0.0949453	trans	lincRNA	18	LINC00909
chr10_106003901_T_C_b38	ENSG00000276071.1	5.45697	1.58586e-07	0.53502	Whole_Blood	0.0345086	trans	lincRNA	19	CTD-3234P18.6
chr16_76280878_A_G_b38	ENSG00000268713.1	5.22612	4.75978e-07	0.694733	Whole_Blood	0.0775172	trans	lincRNA	19	CTC-444N24.8
chr22_41357599_G_A_b38	ENSG00000268568.1	-5.34065	2.77007e-07	-0.560664	Whole_Blood	0.022399	trans	lincRNA	19	AC007228.9
chr7_3002026_T_C_b38	ENSG00000274104.1	5.30476	3.28501e-07	0.462183	Whole_Blood	0.0781837	trans	lincRNA	19	CTD-2553L13.10
chr9_134778156_C_T_b38	ENSG00000267519.5	-5.33813	2.80346e-07	-0.585992	Whole_Blood	0.0551898	trans	lincRNA	19	CTD-3252C9.4
chr11_120627776_G_C_b38	ENSG00000119147.9	6.1577	4.68854e-09	0.749571	Whole_Blood	0.0196584	trans	protein_coding	2	C2orf40
chr17_66030954_C_T_b38	ENSG00000247626.4	-6.01137	9.99791e-09	-1.19065	Whole_Blood	0.0297855	trans	protein_coding	2	MARS2
chr19_31643033_C_T_b38	ENSG00000115761.15	5.79347	3.02339e-08	0.576276	Whole_Blood	0.0710077	trans	protein_coding	2	NOL10
chr9_79848813_G_A_b38	ENSG00000115109.13	5.87261	2.0288e-08	0.594851	Whole_Blood	0.0813137	trans	protein_coding	2	EPB41L5
chr11_10386408_T_C_b38	ENSG00000275632.1	-5.22342	4.82025e-07	-0.511975	Whole_Blood	0.0665411	trans	lincRNA	20	RP5-967N21.11
chr4_145904400_A_T_b38	ENSG00000260032.1	5.19027	5.62935e-07	0.598169	Whole_Blood	0.0977323	trans	lincRNA	20	NORAD
chr12_87409_G_C_b38	ENSG00000281903.2	-5.32397	2.99875e-07	-0.56012	Whole_Blood	0.0365746	trans	lincRNA	21	AF127936.7
chr15_25877801_A_G_b38	ENSG00000223768.1	5.33897	2.7923e-07	0.522995	Whole_Blood	0.0211207	trans	lincRNA	21	LINC00205
chr16_76490215_A_G_b38	ENSG00000160307.9	5.4295	1.8104e-07	0.654582	Whole_Blood	0.0895933	trans	protein_coding	21	S100B
chr17_13475180_G_A_b38	ENSG00000184900.15	-5.50473	1.25839e-07	-1.20346	Whole_Blood	0.0586427	trans	protein_coding	21	SUMO3
chr17_9302887_T_G_b38	ENSG00000160307.9	-5.87828	1.9713e-08	-0.617422	Whole_Blood	0.0091865	trans	protein_coding	21	S100B
chr6_86247059_G_A_b38	ENSG00000242553.1	-5.21135	5.10095e-07	-0.510465	Whole_Blood	0.0745504	trans	lincRNA	21	AP001432.14
chr9_92533853_C_T_b38	ENSG00000281181.1	5.21657	4.97759e-07	0.52191	Whole_Blood	0.0601244	trans	lincRNA	21	CH507-513H4.3
chr9_92545538_C_CG_b38	ENSG00000281181.1	5.21657	4.97759e-07	0.52191	Whole_Blood	0.0601244	trans	lincRNA	21	CH507-513H4.3
chr11_12534248_T_C_b38	ENSG00000187051.8	-5.72483	4.26159e-08	-0.560497	Whole_Blood	0.0644621	trans	protein_coding	22	RPS19BP1
chr13_110425053_AT_A_b38	ENSG00000231010.1	-5.19649	5.46804e-07	-0.663201	Whole_Blood	0.0672274	trans	lincRNA	22	RP6-109B7.2
chr20_12523930_C_T_b38	ENSG00000100036.12	-5.634	6.68438e-08	-0.850041	Whole_Blood	0.0604312	trans	protein_coding	22	SLC35E4
chr8_69884968_G_T_b38	ENSG00000197182.14	-5.288	3.55622e-07	-1.08146	Whole_Blood	0.0572388	trans	lincRNA	22	MIRLET7BHG
chr18_24616894_G_C_b38	ENSG00000272989.1	-5.20602	5.22974e-07	-0.496191	Whole_Blood	0.0390081	trans	lincRNA	3	LINC02012
chr5_135227427_G_C_b38	ENSG00000241163.7	-5.16089	6.45562e-07	-0.932752	Whole_Blood	0.0892019	trans	lincRNA	3	LINC00877
chr9_115791646_C_T_b38	ENSG00000183763.8	5.99774	1.07221e-08	0.540071	Whole_Blood	0.0371229	trans	protein_coding	3	TRAIP
chr18_25369462_A_G_b38	ENSG00000270195.1	5.21411	5.03541e-07	0.575395	Whole_Blood	0.052404	trans	lincRNA	4	RP11-572O17.1
chr20_16216759_C_T_b38	ENSG00000171564.11	5.68516	5.19038e-08	0.510236	Whole_Blood	0.0722362	trans	protein_coding	4	FGB
chr20_16027124_GA_G_b38	ENSG00000151470.12	6.12965	5.42544e-09	0.691956	Whole_Blood	0.00755076	trans	protein_coding	4	C4orf33
chr8_69884968_G_T_b38	ENSG00000249173.5	-5.42533	1.84715e-07	-1.09246	Whole_Blood	0.0291595	trans	lincRNA	4	LINC01093
chr11_72929694_G_C_b38	ENSG00000154122.12	-6.26263	2.7056e-09	-1.43106	Whole_Blood	0.00776083	trans	protein_coding	5	ANKH
chr15_78554546_CTGTT_C_b38	ENSG00000270177.1	5.13068	7.42752e-07	0.921958	Whole_Blood	0.0880495	trans	lincRNA	5	CTD-2410N18.3
chr19_52587082_A_C_b38	ENSG00000132840.9	5.65367	6.06585e-08	0.555149	Whole_Blood	0.0982835	trans	protein_coding	5	BHMT2
chr20_3761165_C_G_b38	ENSG00000245060.6	-5.61891	7.20029e-08	-0.855252	Whole_Blood	0.00800608	trans	lincRNA	5	LINC00847
chr3_5057895_A_G_b38	ENSG00000234292.3	-5.31878	3.07356e-07	-0.684612	Whole_Blood	0.0792176	trans	lincRNA	5	RP11-213H15.1
chr9_4086944_G_C_b38	ENSG00000177058.11	-5.84169	2.37194e-08	-0.553391	Whole_Blood	0.0649522	trans	protein_coding	5	SLC38A9
chr1_238907468_T_C_b38	ENSG00000203711.11	5.61082	7.49262e-08	0.988837	Whole_Blood	0.0222508	trans	lincRNA	6	C6orf99
chr12_24479148_T_C_b38	ENSG00000272341.1	5.34481	2.71573e-07	0.783867	Whole_Blood	0.0509993	trans	lincRNA	6	RP1-151F17.2
chr18_56379809_C_T_b38	ENSG00000272341.1	-5.65706	5.96512e-08	-1.01186	Whole_Blood	0.00757928	trans	lincRNA	6	RP1-151F17.2
chr18_64153018_C_G_b38	ENSG00000137193.13	5.78588	3.1407e-08	0.667405	Whole_Blood	0.0734482	trans	protein_coding	6	PIM1
chr20_10101152_C_T_b38	ENSG00000271789.1	5.28811	3.55428e-07	0.572345	Whole_Blood	0.0396925	trans	lincRNA	6	RP5-1112D6.7
chr21_26849292_C_A_b38	ENSG00000250903.8	-5.02595	1.20262e-06	-0.609166	Whole_Blood	0.0755151	trans	lincRNA	6	GMDS-AS1
chr3_151596707_G_A_b38	ENSG00000112041.12	6.27764	2.49981e-09	0.55091	Whole_Blood	0.0118113	trans	protein_coding	6	TULP1
chr5_75053805_G_A_b38	ENSG00000204625.10	-5.4075	2.01235e-07	-0.836854	Whole_Blood	0.0470379	trans	lincRNA	6	HCG9
chr6_123528136_T_C_b38	ENSG00000075303.12	-5.87985	1.95575e-08	-0.570273	Whole_Blood	0.0703488	trans	protein_coding	7	SLC25A40
chr6_123526724_T_G_b38	ENSG00000075303.12	-5.8677	2.07977e-08	-0.572379	Whole_Blood	0.07481	trans	protein_coding	7	SLC25A40
chr8_69884968_G_T_b38	ENSG00000272894.5	5.34626	2.69706e-07	1.06771	Whole_Blood	0.0519914	trans	lincRNA	7	RP5-1159O4.1
chr2_105184495_G_A_b38	ENSG00000165118.14	-6.0968	6.43412e-09	-0.757773	Whole_Blood	0.025588	trans	protein_coding	9	C9orf64
chr2_105184495_G_A_b38	ENSG00000178966.16	-5.86297	2.13021e-08	-0.716792	Whole_Blood	0.0847168	trans	protein_coding	9	RMI1
chr1_212861376_T_C_b38	ENSG00000198468.7	9.99699	2.83241e-18	0.849359	Thyroid	2.61658e-14	cis	lincRNA	1	FLVCR1-AS1
chr1_200552284_G_A_b38	ENSG00000260088.1	-6.91668	1.31935e-10	-0.6607	Thyroid	1.21815e-06	cis	lincRNA	1	RP11-92G12.3
chr1_42954034_G_C_b38	ENSG00000227533.5	7.1008	4.92214e-11	1.01378	Thyroid	4.54609e-07	cis	lincRNA	1	SLC2A1-AS1
chr1_42958261_G_A_b38	ENSG00000227533.5	7.1008	4.92214e-11	1.01378	Thyroid	4.54609e-07	cis	lincRNA	1	SLC2A1-AS1
chr1_42967395_G_A_b38	ENSG00000227533.5	7.07366	5.69644e-11	1.01162	Thyroid	5.26009e-07	cis	lincRNA	1	SLC2A1-AS1
chr1_178544276_C_T_b38	ENSG00000273384.1	4.56135	1.06348e-05	0.492552	Thyroid	0.0981587	cis	lincRNA	1	RP5-1098D14.1
chr1_229205066_T_A_b38	ENSG00000236975.1	8.32739	5.28577e-14	0.715532	Thyroid	4.88247e-10	cis	lincRNA	1	RP5-1065P14.2
chr1_74734289_T_C_b38	ENSG00000272864.1	-4.94176	2.08323e-06	-0.558083	Thyroid	0.0192303	cis	lincRNA	1	RP11-17E13.2
chr1_234728467_C_T_b38	ENSG00000282097.1	-6.29309	3.38232e-09	-0.664782	Thyroid	3.12256e-05	cis	lincRNA	1	RP4-781K5.7
chr1_228124015_C_T_b38	ENSG00000162913.9	5.25367	5.14209e-07	0.637444	Thyroid	0.0475448	cis	protein_coding	1	C1orf145
chr1_1669613_G_A_b38	ENSG00000189339.11	-9.23649	2.64026e-16	-1.04043	Thyroid	2.44142e-11	cis	protein_coding	1	SLC35E2B
chr1_109736350_C_T_b38	ENSG00000134202.10	6.20077	5.39409e-09	0.688925	Thyroid	0.000498759	cis	protein_coding	1	GSTM3
chr1_63414754_A_C_b38	ENSG00000142856.16	-7.39203	1.01076e-11	-0.817221	Thyroid	9.34612e-07	cis	protein_coding	1	ITGB3BP
chr1_1665581_C_G_b38	ENSG00000189339.11	-8.6683	7.38312e-15	-0.9659	Thyroid	6.82702e-10	cis	protein_coding	1	SLC35E2B
chr1_75393107_G_A_b38	ENSG00000137968.16	-10.5687	8.99092e-20	-0.887374	Thyroid	8.31391e-15	cis	protein_coding	1	SLC44A5
chr1_62193108_G_C_b38	ENSG00000240563.1	8.08211	2.14338e-13	0.830485	Thyroid	1.98192e-08	cis	protein_coding	1	L1TD1
chr1_85995416_G_A_b38	ENSG00000171502.14	-5.17665	7.30053e-07	-0.547826	Thyroid	0.0675007	cis	protein_coding	1	COL24A1
chr1_16041829_A_G_b38	ENSG00000184908.17	5.14139	8.5619e-07	0.519727	Thyroid	0.0791624	cis	protein_coding	1	CLCNKB
chr1_31429571_A_G_b38	ENSG00000168528.11	-5.17769	7.2661e-07	-0.559956	Thyroid	0.067183	cis	protein_coding	1	SERINC2
chr1_230839708_A_G_b38	ENSG00000135773.12	-5.64276	8.34202e-08	-0.590128	Thyroid	0.00771328	cis	protein_coding	1	CAPN9
chr1_39785619_C_T_b38	ENSG00000084072.16	7.21552	2.64721e-11	1.21458	Thyroid	2.44774e-06	cis	protein_coding	1	PPIE
chr10_27324530_T_C_b38	ENSG00000260151.1	-5.90201	2.38003e-08	-0.611404	Thyroid	8.9013e-05	cis	lincRNA	10	RP11-748L13.6
chr10_27305485_T_G_b38	ENSG00000260151.1	6.27547	3.69851e-09	1.37803	Thyroid	1.38361e-05	cis	lincRNA	10	RP11-748L13.6
chr10_26988479_G_A_b38	ENSG00000120539.14	6.33084	2.79175e-09	0.686648	Thyroid	0.000103792	cis	protein_coding	10	MASTL
chr10_132163594_C_T_b38	ENSG00000151640.12	-7.69362	1.9075e-12	-0.732151	Thyroid	7.09207e-08	cis	protein_coding	10	DPYSL4
chr10_24134101_G_A_b38	ENSG00000120549.17	-5.62123	9.24372e-08	-0.539893	Thyroid	0.00343635	cis	protein_coding	10	KIAA1217
chr10_119218251_G_A_b38	ENSG00000183605.16	7.7318	1.54154e-12	0.731894	Thyroid	5.7316e-08	cis	protein_coding	10	SFXN4
chr10_132145902_G_A_b38	ENSG00000151640.12	5.04905	1.29543e-06	1.13998	Thyroid	0.0481551	cis	protein_coding	10	DPYSL4
chr10_102626552_T_A_b38	ENSG00000138111.14	-7.85031	7.9374e-13	-0.719331	Thyroid	2.95129e-08	cis	protein_coding	10	MFSD13A
chr10_100130573_C_G_b38	ENSG00000095485.16	5.84511	3.14292e-08	0.598295	Thyroid	0.00116841	cis	protein_coding	10	CWF19L1
chr10_97584164_G_A_b38	ENSG00000241935.8	-5.90733	2.31881e-08	-0.649208	Thyroid	0.000862063	cis	protein_coding	10	HOGA1
chr10_80651165_G_A_b38	ENSG00000178217.13	-4.90642	2.43261e-06	-0.680277	Thyroid	0.0904249	cis	protein_coding	10	SH2D4B
chr10_126704337_C_G_b38	ENSG00000154493.17	6.79372	2.53132e-10	0.703824	Thyroid	9.4112e-06	cis	protein_coding	10	C10orf90
chr10_77806607_T_G_b38	ENSG00000151208.16	9.1532	4.31728e-16	0.826923	Thyroid	1.6053e-11	cis	protein_coding	10	DLG5
chr10_27175671_T_C_b38	ENSG00000120539.14	5.57561	1.14814e-07	0.582044	Thyroid	0.00426811	cis	protein_coding	10	MASTL
chr11_111207691_G_T_b38	ENSG00000271584.2	5.02437	1.44586e-06	0.513876	Thyroid	0.00638491	cis	lincRNA	11	RP11-89C3.4
chr11_107224383_TG_T_b38	ENSG00000261098.1	-4.43928	1.76131e-05	-0.500743	Thyroid	0.0777441	cis	lincRNA	11	RP11-819C21.1
chr11_68967423_T_C_b38	ENSG00000250508.1	-6.47616	1.32621e-09	-0.733052	Thyroid	5.85788e-06	cis	lincRNA	11	RP11-757G1.6
chr11_134762330_A_C_b38	ENSG00000251226.1	-7.12112	4.41151e-11	-0.752923	Thyroid	1.94901e-07	cis	lincRNA	11	RP11-469N6.1
chr11_780410_T_G_b38	ENSG00000255142.1	-4.66762	6.80355e-06	-0.515954	Thyroid	0.0300377	cis	lincRNA	11	AP006621.6
chr11_111790731_C_G_b38	ENSG00000137713.15	-6.40902	1.87258e-09	-0.669525	Thyroid	0.000100544	cis	protein_coding	11	PPP2R1B
chr11_75021185_G_T_b38	ENSG00000166435.15	6.77494	2.79488e-10	0.69817	Thyroid	1.50071e-05	cis	protein_coding	11	XRRA1
chr11_34846421_A_G_b38	ENSG00000149089.12	-7.4822	6.15714e-12	-0.756643	Thyroid	3.30614e-07	cis	protein_coding	11	APIP
chr11_130889029_G_A_b38	ENSG00000120451.10	6.62404	6.16303e-10	0.705607	Thyroid	3.30918e-05	cis	protein_coding	11	SNX19
chr11_69000328_A_G_b38	ENSG00000197345.12	5.2511	5.20282e-07	0.617105	Thyroid	0.0279345	cis	protein_coding	11	MRPL21
chr11_18602939_G_GC_b38	ENSG00000166796.11	5.34064	3.44808e-07	1.01488	Thyroid	0.0185135	cis	protein_coding	11	LDHC
chr12_69153784_A_T_b38	ENSG00000275759.1	-6.32419	2.88787e-09	-1.1473	Thyroid	0.00135422	intrachrom_trans	lincRNA	12	RP11-131L12.3
chr12_118433711_T_G_b38	ENSG00000275759.1	-5.21395	6.16344e-07	-0.569455	Thyroid	0.00494554	cis	lincRNA	12	RP11-131L12.3
chr12_11171340_G_C_b38	ENSG00000247157.6	-8.41628	3.17142e-14	-0.877856	Thyroid	2.54507e-10	cis	lincRNA	12	LINC01252
chr12_54196349_G_A_b38	ENSG00000248265.1	4.7559	4.67023e-06	0.538406	Thyroid	0.0374646	cis	lincRNA	12	FLJ12825
chr12_118439448_A_G_b38	ENSG00000275759.1	-4.89216	2.58915e-06	-0.545712	Thyroid	0.0207727	cis	lincRNA	12	RP11-131L12.3
chr12_130829252_T_C_b38	ENSG00000256250.1	-9.43277	8.25129e-17	-0.82944	Thyroid	6.62248e-13	cis	lincRNA	12	RP11-989F5.1
chr12_54032737_C_T_b38	ENSG00000250432.5	-4.61842	8.37373e-06	-0.531465	Thyroid	0.0671657	cis	lincRNA	12	LINC01598
chr12_10986084_C_T_b38	ENSG00000231887.6	-8.67501	7.10064e-15	-0.829777	Thyroid	3.61316e-10	cis	protein_coding	12	PRH1
chr12_10986084_C_T_b38	ENSG00000111215.11	-7.33205	1.40354e-11	-0.779134	Thyroid	7.14147e-07	cis	protein_coding	12	PRR4
chr12_69882990_A_G_b38	ENSG00000166268.10	6.02345	1.3082e-08	1.24455	Thyroid	0.000665587	cis	protein_coding	12	MYRFL
chr12_57902166_G_C_b38	ENSG00000166896.7	-5.22045	5.98373e-07	-0.667156	Thyroid	0.0304428	cis	protein_coding	12	ATP23
chr12_6476444_T_C_b38	ENSG00000139192.11	5.0197	1.4762e-06	0.524871	Thyroid	0.0751015	cis	protein_coding	12	TAPBPL
chr12_11171340_G_C_b38	ENSG00000231887.6	-10.8103	2.07672e-20	-0.953821	Thyroid	1.05676e-15	cis	protein_coding	12	PRH1
chr12_95933041_C_A_b38	ENSG00000139344.7	5.4089	2.51263e-07	0.536781	Thyroid	0.0127835	cis	protein_coding	12	AMDHD1
chr12_54473792_G_C_b38	ENSG00000170627.10	7.18417	3.1376e-11	1.45347	Thyroid	1.59644e-06	cis	protein_coding	12	GTSF1
chr12_69340861_A_C_b38	ENSG00000127337.6	-6.29442	3.35965e-09	-0.588595	Thyroid	0.000170936	cis	protein_coding	12	YEATS4
chr12_130829252_T_C_b38	ENSG00000111450.13	6.90864	1.37699e-10	0.686832	Thyroid	7.00613e-06	cis	protein_coding	12	STX2
chr12_129028554_G_GTCT_b38	ENSG00000151952.15	-7.44425	7.58794e-12	-0.792999	Thyroid	3.86097e-07	cis	protein_coding	12	TMEM132D
chr12_69718108_CAATT_C_b38	ENSG00000166268.10	7.72545	1.59718e-12	1.19473	Thyroid	8.12707e-08	cis	protein_coding	12	MYRFL
chr13_79282671_G_A_b38	ENSG00000227676.3	5.29772	4.20195e-07	0.572998	Thyroid	0.00141606	cis	lincRNA	13	LINC01068
chr13_50905018_GT_G_b38	ENSG00000136104.19	5.69768	6.41324e-08	0.531587	Thyroid	0.00124763	cis	protein_coding	13	RNASEH2B
chr13_113650884_T_C_b38	ENSG00000185974.6	5.86564	2.84355e-08	0.592453	Thyroid	0.000553213	cis	protein_coding	13	GRK1
chr13_95289355_C_T_b38	ENSG00000125257.13	5.30552	4.05393e-07	0.709752	Thyroid	0.0078853	cis	protein_coding	13	ABCC4
chr13_95286526_C_CTTTCT_b38	ENSG00000125257.13	5.51982	1.49457e-07	0.657296	Thyroid	0.00290739	cis	protein_coding	13	ABCC4
chr13_52091250_CAA_C_b38	ENSG00000123191.14	-4.81657	3.5963e-06	-0.840401	Thyroid	0.0699445	cis	protein_coding	13	ATP7B
chr13_31367808_A_G_b38	ENSG00000187676.7	-5.40958	2.50471e-07	-0.706482	Thyroid	0.00487216	cis	protein_coding	13	B3GLCT
chr13_52749815_A_G_b38	ENSG00000136108.14	-5.12232	9.33007e-07	-0.542525	Thyroid	0.018147	cis	protein_coding	13	CKAP2
chr14_105137507_A_T_b38	ENSG00000257556.1	4.60527	8.84971e-06	0.629759	Thyroid	0.0398414	cis	lincRNA	14	RP11-44N21.1
chr14_105137412_C_T_b38	ENSG00000257556.1	4.60527	8.84971e-06	0.629759	Thyroid	0.0398414	cis	lincRNA	14	RP11-44N21.1
chr14_93119169_G_A_b38	ENSG00000100605.16	4.88533	2.66757e-06	0.642858	Thyroid	0.0992551	cis	protein_coding	14	ITPK1
chr14_64948648_C_T_b38	ENSG00000258289.8	7.16009	3.57437e-11	0.989983	Thyroid	1.32999e-06	cis	protein_coding	14	CHURC1
chr15_98918213_A_G_b38	ENSG00000157734.13	-5.73599	5.33374e-08	-1.17082	Thyroid	0.0740003	intrachrom_trans	protein_coding	15	SNX22
chr15_92569570_A_G_b38	ENSG00000258647.5	5.47083	1.88147e-07	0.576787	Thyroid	0.00112869	cis	lincRNA	15	LINC00930
chr15_92616350_G_C_b38	ENSG00000258647.5	4.87542	2.78537e-06	0.546875	Thyroid	0.0167066	cis	lincRNA	15	LINC00930
chr15_82214266_T_C_b38	ENSG00000188659.9	6.79759	2.48014e-10	1.65507	Thyroid	6.84742e-06	cis	protein_coding	15	SAXO2
chr15_52567640_A_T_b38	ENSG00000128989.10	-5.12183	9.35048e-07	-0.88743	Thyroid	0.025812	cis	protein_coding	15	ARPP19
chr15_26859320_A_G_b38	ENSG00000186297.11	6.36518	2.34334e-09	0.588936	Thyroid	6.46948e-05	cis	protein_coding	15	GABRA5
chr15_45456409_G_C_b38	ENSG00000137860.11	-5.54644	1.31815e-07	-0.612886	Thyroid	0.00363888	cis	protein_coding	15	SLC28A2
chr15_84561969_T_G_b38	ENSG00000184206.11	7.1279	4.25311e-11	0.726492	Thyroid	1.17428e-06	cis	protein_coding	15	GOLGA6L4
chr15_89905903_A_G_b38	ENSG00000157823.16	-5.80451	3.82909e-08	-0.611746	Thyroid	0.0010571	cis	protein_coding	15	AP3S2
chr16_69533878_G_A_b38	ENSG00000196436.8	5.83067	3.37188e-08	0.578231	Thyroid	0.0746927	intrachrom_trans	protein_coding	16	NPIPB15
chr16_21723617_A_G_b38	ENSG00000260306.1	-4.61364	8.54397e-06	-0.618838	Thyroid	0.0567747	cis	lincRNA	16	RP11-645C24.5
chr16_33887_C_A_b38	ENSG00000231439.4	-5.73428	5.3778e-08	-0.715009	Thyroid	0.000357516	cis	lincRNA	16	WASIR2
chr16_21726093_T_C_b38	ENSG00000260306.1	-4.63636	7.76454e-06	-0.635042	Thyroid	0.0516031	cis	lincRNA	16	RP11-645C24.5
chr16_2787999_C_T_b38	ENSG00000276791.1	6.96296	1.03089e-10	0.798821	Thyroid	6.85438e-07	cis	lincRNA	16	CTD-2270P14.5
chr16_55428132_G_A_b38	ENSG00000260135.6	-7.14365	3.90647e-11	-0.710206	Thyroid	2.5978e-07	cis	lincRNA	16	RP11-212I21.2
chr16_14303579_T_C_b38	ENSG00000262454.2	4.93077	2.18636e-06	0.509193	Thyroid	0.0145328	cis	lincRNA	16	MIR193BHG
chr16_4715947_G_C_b38	ENSG00000102858.12	6.63382	5.85684e-10	0.690177	Thyroid	2.76015e-05	cis	protein_coding	16	MGRN1
chr16_69934989_G_A_b38	ENSG00000157322.17	-5.63109	8.81974e-08	-0.635171	Thyroid	0.00415604	cis	protein_coding	16	CLEC18A
chr16_77076544_C_A_b38	ENSG00000205078.5	-5.26785	4.81912e-07	-0.539578	Thyroid	0.0227072	cis	protein_coding	16	SYCE1L
chr16_2932546_G_C_b38	ENSG00000059122.16	11.5192	2.77456e-22	0.89657	Thyroid	1.30771e-17	cis	protein_coding	16	FLYWCH1
chr16_84176566_T_G_b38	ENSG00000103168.16	-5.27848	4.58981e-07	-0.54017	Thyroid	0.0216272	cis	protein_coding	16	TAF1C
chr16_418055_G_A_b38	ENSG00000242612.6	6.7255	3.62493e-10	0.632067	Thyroid	1.70836e-05	cis	protein_coding	16	DECR2
chr16_53452125_G_A_b38	ENSG00000103479.15	-7.77086	1.23918e-12	-0.696778	Thyroid	5.84024e-08	cis	protein_coding	16	RBL2
chr16_19382420_C_T_b38	ENSG00000103528.16	5.80195	3.87697e-08	0.656417	Thyroid	0.00182698	cis	protein_coding	16	SYT17
chr16_20409006_T_G_b38	ENSG00000183549.10	5.68559	6.7961e-08	1.18316	Thyroid	0.00320253	cis	protein_coding	16	ACSM5
chr16_1812723_G_A_b38	ENSG00000063854.12	-7.15291	3.71584e-11	-0.709428	Thyroid	1.75124e-06	cis	protein_coding	16	HAGH
chr16_70359853_G_A_b38	ENSG00000223496.2	-5.94634	1.91451e-08	-0.628477	Thyroid	0.000902232	cis	protein_coding	16	EXOSC6
chr16_10734403_A_G_b38	ENSG00000153060.7	-5.4197	2.38941e-07	-0.545861	Thyroid	0.0112591	cis	protein_coding	16	TEKT5
chr16_70359853_G_A_b38	ENSG00000157322.17	-7.80483	1.02448e-12	-0.851814	Thyroid	4.82847e-08	cis	protein_coding	16	CLEC18A
chr16_75547924_G_T_b38	ENSG00000065457.10	5.85077	3.05749e-08	0.583392	Thyroid	0.00144084	cis	protein_coding	16	ADAT1
chr17_10699098_G_A_b38	ENSG00000264016.2	-5.0758	1.14953e-06	-0.547581	Thyroid	0.010855	cis	lincRNA	17	CTC-297N7.9
chr17_43444845_T_A_b38	ENSG00000267151.5	6.3696	2.29106e-09	0.610586	Thyroid	2.16413e-05	cis	lincRNA	17	MIR2117HG
chr17_46048999_C_T_b38	ENSG00000232300.1	5.6484	8.12041e-08	0.789462	Thyroid	0.000766973	cis	lincRNA	17	FAM215B
chr17_46063857_C_T_b38	ENSG00000267198.1	5.5497	1.29799e-07	1.00451	Thyroid	0.00122582	cis	lincRNA	17	RP11-798G7.6
chr17_41968753_T_G_b38	ENSG00000161594.6	-6.15733	6.71026e-09	-0.768943	Thyroid	0.000450487	cis	protein_coding	17	KLHL10
chr17_29698931_C_T_b38	ENSG00000167549.18	9.43532	8.1273e-17	0.926658	Thyroid	5.45683e-12	cis	protein_coding	17	CORO6
chr17_19535008_T_C_b38	ENSG00000142494.13	-5.86396	2.86684e-08	-0.599291	Thyroid	0.00192457	cis	protein_coding	17	SLC47A1
chr17_19538723_A_T_b38	ENSG00000142494.13	-5.17343	7.40788e-07	-0.533776	Thyroid	0.0497247	cis	protein_coding	17	SLC47A1
chr17_82687122_A_G_b38	ENSG00000141542.10	-5.73497	5.36008e-08	-1.05665	Thyroid	0.00359827	cis	protein_coding	17	RAB40B
chr17_30104180_T_C_b38	ENSG00000176927.15	6.31975	2.9539e-09	0.710577	Thyroid	0.00019831	cis	protein_coding	17	EFCAB5
chr17_45737779_C_T_b38	ENSG00000238083.7	-6.08233	9.76316e-09	-0.597527	Thyroid	0.00065543	cis	protein_coding	17	LRRC37A2
chr17_50185660_C_T_b38	ENSG00000108823.15	-8.19189	1.14749e-13	-0.785037	Thyroid	7.70437e-09	cis	protein_coding	17	SGCA
chr17_5298227_G_A_b38	ENSG00000129204.16	-5.36421	3.092e-07	-0.631648	Thyroid	0.0207553	cis	protein_coding	17	USP6
chr17_10699098_G_A_b38	ENSG00000170222.11	-5.19833	6.61687e-07	-0.593521	Thyroid	0.0444158	cis	protein_coding	17	ADPRM
chr17_6649848_G_A_b38	ENSG00000256806.5	6.49555	1.2e-09	0.703818	Thyroid	8.05635e-05	cis	protein_coding	17	C17orf100
chr17_46048999_C_T_b38	ENSG00000238083.7	9.91746	4.56616e-18	1.07615	Thyroid	3.0659e-13	cis	protein_coding	17	LRRC37A2
chr17_46048999_C_T_b38	ENSG00000185829.17	8.07108	2.28188e-13	0.961769	Thyroid	1.53205e-08	cis	protein_coding	17	ARL17A
chr17_560603_A_G_b38	ENSG00000141252.19	-5.70081	6.31751e-08	-0.604401	Thyroid	0.00424094	cis	protein_coding	17	VPS53
chr17_45855941_T_C_b38	ENSG00000238083.7	5.09046	1.07653e-06	0.529231	Thyroid	0.0722576	cis	protein_coding	17	LRRC37A2
chr17_38296938_G_T_b38	ENSG00000274512.5	9.48303	6.12075e-17	1.09839	Thyroid	4.10966e-12	cis	protein_coding	17	TBC1D3L
chr17_16120780_T_C_b38	ENSG00000170425.3	-12.2518	3.1753e-24	-0.949988	Thyroid	2.13206e-19	cis	protein_coding	17	ADORA2B
chr17_75991292_T_C_b38	ENSG00000257949.6	5.12796	9.09601e-07	0.574131	Thyroid	0.0610542	cis	protein_coding	17	TEN1
chr17_81340691_A_G_b38	ENSG00000185332.6	6.5402	9.52684e-10	0.767208	Thyroid	6.39604e-05	cis	protein_coding	17	TMEM105
chr17_46742229_T_G_b38	ENSG00000185829.17	-8.0431	2.67435e-13	-1.00513	Thyroid	1.79553e-08	cis	protein_coding	17	ARL17A
chr17_46742229_T_G_b38	ENSG00000228696.8	5.67092	7.29095e-08	0.763354	Thyroid	0.00489434	cis	protein_coding	17	ARL17B
chr17_46742229_T_G_b38	ENSG00000176681.14	5.40775	2.52604e-07	0.741808	Thyroid	0.0169566	cis	protein_coding	17	LRRC37A
chr17_5662997_C_G_b38	ENSG00000091592.15	-5.5359	1.3854e-07	-0.705865	Thyroid	0.00929992	cis	protein_coding	17	NLRP1
chr17_17274149_A_G_b38	ENSG00000154803.12	6.63447	5.83714e-10	0.711825	Thyroid	3.91894e-05	cis	protein_coding	17	FLCN
chr17_401425_TCTC_T_b38	ENSG00000187624.8	-5.14454	8.44119e-07	-0.570852	Thyroid	0.0566598	cis	protein_coding	17	C17orf97
chr18_9871959_C_A_b38	ENSG00000264964.1	-4.89654	2.54004e-06	-0.898637	Thyroid	0.0116258	cis	lincRNA	18	RP11-888D10.3
chr18_9629318_T_G_b38	ENSG00000263627.1	-4.44995	1.68598e-05	-0.546676	Thyroid	0.0771504	cis	lincRNA	18	PPP4R1-AS1
chr18_80064603_G_A_b38	ENSG00000261126.7	-7.31398	1.54914e-11	-0.736103	Thyroid	7.09353e-08	cis	lincRNA	18	RBFADN
chr18_31498664_A_G_b38	ENSG00000266521.1	7.30595	1.61853e-11	0.736494	Thyroid	7.40965e-08	cis	lincRNA	18	RP11-650P15.1
chr18_26701857_T_C_b38	ENSG00000134504.12	-6.33575	2.72281e-09	-0.719357	Thyroid	4.56344e-05	cis	protein_coding	18	KCTD1
chr19_36791363_A_G_b38	ENSG00000267260.1	-7.75501	1.35405e-12	-0.809715	Thyroid	9.21564e-09	cis	lincRNA	19	CTD-2162K18.4
chr19_20438926_T_G_b38	ENSG00000269043.1	4.60887	8.71691e-06	0.611979	Thyroid	0.0592924	cis	lincRNA	19	CTC-513N18.6
chr19_27959842_T_C_b38	ENSG00000261770.1	7.53627	4.56852e-12	1.23963	Thyroid	3.10888e-08	cis	lincRNA	19	CTC-459F4.1
chr19_56433737_G_GT_b38	ENSG00000267454.5	-4.78759	4.07542e-06	-0.568593	Thyroid	0.0277251	cis	lincRNA	19	ZNF582-AS1
chr19_43874725_G_T_b38	ENSG00000267058.1	-4.55262	1.10291e-05	-0.491199	Thyroid	0.0750092	cis	lincRNA	19	RP11-15A1.3
chr19_21254508_G_A_b38	ENSG00000268555.1	-5.07297	1.16419e-06	-0.75569	Thyroid	0.00792112	cis	lincRNA	19	RP11-678G14.3
chr19_21747977_T_TA_b38	ENSG00000197020.10	-10.4275	2.11304e-19	-0.988793	Thyroid	2.23302e-14	cis	protein_coding	19	ZNF100
chr19_52433350_A_T_b38	ENSG00000198633.10	-5.44157	2.15753e-07	-0.911051	Thyroid	0.022799	cis	protein_coding	19	ZNF534
chr19_10532676_G_T_b38	ENSG00000129347.19	-6.41292	1.83548e-09	-0.678498	Thyroid	0.000193962	cis	protein_coding	19	KRI1
chr19_15934939_G_A_b38	ENSG00000171903.16	-9.56736	3.70494e-17	-0.840456	Thyroid	3.91527e-12	cis	protein_coding	19	CYP4F11
chr19_54970301_T_C_b38	ENSG00000022556.15	6.83785	2.00475e-10	0.72795	Thyroid	2.11854e-05	cis	protein_coding	19	NLRP2
chr19_6436185_A_G_b38	ENSG00000181240.13	-14.8116	5.96206e-31	-1.05843	Thyroid	6.30064e-26	cis	protein_coding	19	SLC25A41
chr19_13754462_T_C_b38	ENSG00000037757.13	-6.06496	1.06453e-08	-0.660897	Thyroid	0.00112492	cis	protein_coding	19	MRI1
chr19_996438_C_T_b38	ENSG00000065268.10	-6.77033	2.86351e-10	-0.717852	Thyroid	3.02602e-05	cis	protein_coding	19	WDR18
chr2_96931840_A_G_b38	ENSG00000230606.10	-5.63798	8.53435e-08	-0.647571	Thyroid	0.00072926	cis	lincRNA	2	AC159540.1
chr2_75075179_C_G_b38	ENSG00000236209.1	5.22196	5.94272e-07	0.665059	Thyroid	0.00507568	cis	lincRNA	2	AC104135.2
chr2_75075179_C_G_b38	ENSG00000204792.2	4.94565	2.04793e-06	0.620311	Thyroid	0.0174894	cis	lincRNA	2	LINC01291
chr2_74115440_A_G_b38	ENSG00000217702.2	5.33647	3.51507e-07	0.605873	Thyroid	0.00300328	cis	lincRNA	2	RP11-287D1.4
chr2_74253532_C_T_b38	ENSG00000217702.2	6.9205	1.29275e-10	1.275	Thyroid	1.10478e-06	cis	lincRNA	2	RP11-287D1.4
chr2_127179253_G_A_b38	ENSG00000236682.1	-5.24055	5.45965e-07	-0.611837	Thyroid	0.00466363	cis	lincRNA	2	AC068282.3
chr2_113307813_C_T_b38	ENSG00000272563.1	-4.60971	8.68598e-06	-0.58485	Thyroid	0.0741609	cis	lincRNA	2	RP11-480C16.1
chr2_159712477_G_A_b38	ENSG00000226266.6	7.68693	1.97992e-12	1.23209	Thyroid	1.69244e-08	cis	lincRNA	2	AC009961.3
chr2_74925373_G_C_b38	ENSG00000230836.1	-5.2963	4.22949e-07	-0.465038	Thyroid	0.00361325	cis	lincRNA	2	LINC01293
chr2_159537718_A_T_b38	ENSG00000226266.6	7.13963	3.99225e-11	1.1018	Thyroid	3.41218e-07	cis	lincRNA	2	AC009961.3
chr2_110690371_A_G_b38	ENSG00000204588.5	4.70181	5.8844e-06	0.963318	Thyroid	0.0502469	cis	lincRNA	2	LINC01123
chr2_95034985_G_A_b38	ENSG00000115041.12	5.25427	5.12806e-07	0.505092	Thyroid	0.0283284	cis	protein_coding	2	KCNIP3
chr2_241504414_C_T_b38	ENSG00000168385.17	6.33299	2.76143e-09	0.788396	Thyroid	0.000152561	cis	protein_coding	2	2022-09-02
chr2_24458282_A_G_b38	ENSG00000186453.12	-5.15665	7.99189e-07	-0.500836	Thyroid	0.044148	cis	protein_coding	2	FAM228A
chr2_48776319_C_T_b38	ENSG00000068781.21	-6.5272	1.019e-09	-0.697176	Thyroid	5.62986e-05	cis	protein_coding	2	STON1-GTF2A1L
chr2_61397994_T_G_b38	ENSG00000237651.6	-9.20224	3.23244e-16	-0.760564	Thyroid	1.78592e-11	cis	protein_coding	2	C2orf74
chr2_127938630_TG_T_b38	ENSG00000144230.16	5.58599	1.09298e-07	1.28207	Thyroid	0.00603819	cis	protein_coding	2	GPR17
chr2_200884146_T_TCA_b38	ENSG00000240344.8	-6.41922	1.77718e-09	-0.672144	Thyroid	9.81854e-05	cis	protein_coding	2	PPIL3
chr2_240027895_G_A_b38	ENSG00000130414.11	-5.74468	5.11469e-08	-0.592331	Thyroid	0.00282566	cis	protein_coding	2	NDUFA10
chr2_97918271_C_T_b38	ENSG00000115073.7	4.99382	1.65573e-06	1.01585	Thyroid	0.0914593	cis	protein_coding	2	ACTR1B
chr2_240621671_G_T_b38	ENSG00000178623.11	-5.34649	3.35616e-07	-0.614498	Thyroid	0.0185404	cis	protein_coding	2	GPR35
chr2_238123100_A_G_b38	ENSG00000144488.14	12.5981	3.84229e-25	1.06928	Thyroid	2.12291e-20	cis	protein_coding	2	ESPNL
chr2_241126083_A_G_b38	ENSG00000122085.16	-5.39246	2.71225e-07	-0.979857	Thyroid	0.0149836	cis	protein_coding	2	MTERF4
chr2_95041774_A_G_b38	ENSG00000115041.12	5.02844	1.41993e-06	0.493831	Thyroid	0.0784357	cis	protein_coding	2	KCNIP3
chr2_37905002_C_G_b38	ENSG00000008869.11	5.03224	1.39617e-06	0.755982	Thyroid	0.0771243	cis	protein_coding	2	HEATR5B
chr20_60081087_G_C_b38	ENSG00000276093.1	5.23006	5.72731e-07	0.602013	Thyroid	0.00252517	cis	lincRNA	20	RP5-1017F8.2
chr20_60087928_T_C_b38	ENSG00000276093.1	8.58823	1.17482e-14	1.07906	Thyroid	5.1833e-11	cis	lincRNA	20	RP5-1017F8.2
chr20_60078282_A_G_b38	ENSG00000276093.1	5.05197	1.27865e-06	0.579339	Thyroid	0.00563628	cis	lincRNA	20	RP5-1017F8.2
chr20_38435028_T_C_b38	ENSG00000224635.1	6.80338	2.40542e-10	0.674571	Thyroid	1.06079e-06	cis	lincRNA	20	RP4-564F22.5
chr20_23247877_A_G_b38	ENSG00000230387.2	7.52506	4.86057e-12	0.903083	Thyroid	2.144e-08	cis	lincRNA	20	RP4-737E23.2
chr20_16543062_C_T_b38	ENSG00000089177.18	5.06837	1.1884e-06	0.54378	Thyroid	0.0394453	cis	protein_coding	20	KIF16B
chr20_38435028_T_C_b38	ENSG00000124143.10	4.93721	2.12537e-06	0.540651	Thyroid	0.0705433	cis	protein_coding	20	ARHGAP40
chr21_36557455_A_T_b38	ENSG00000237609.1	-5.23186	5.68042e-07	-0.908419	Thyroid	0.0410313	intrachrom_trans	lincRNA	21	AF064858.10
chr21_44057219_G_A_b38	ENSG00000280071.3	-7.26328	2.04219e-11	-0.765761	Thyroid	4.09073e-06	intrachrom_trans	protein_coding	21	CH507-9B2.3
chr21_44057219_G_A_b38	ENSG00000275464.4	-9.92429	4.38273e-18	-0.944446	Thyroid	8.77912e-13	intrachrom_trans	protein_coding	21	CH507-9B2.5
chr21_41742040_T_C_b38	ENSG00000236384.7	-11.3274	8.93376e-22	-0.973635	Thyroid	3.8031e-18	cis	lincRNA	21	LINC00479
chr21_41772213_G_A_b38	ENSG00000236384.7	4.76774	4.43877e-06	1.09665	Thyroid	0.0188737	cis	lincRNA	21	LINC00479
chr21_35945120_A_G_b38	ENSG00000231106.2	-6.04508	1.17511e-08	-0.556515	Thyroid	5.00008e-05	cis	lincRNA	21	LINC01436
chr21_45984129_G_C_b38	ENSG00000274248.1	6.68414	4.50271e-10	1.04806	Thyroid	1.91635e-06	cis	lincRNA	21	AJ011932.1
chr21_44057219_G_A_b38	ENSG00000225331.1	5.94455	1.93143e-08	0.638585	Thyroid	8.2163e-05	cis	lincRNA	21	LINC01678
chr21_36888743_C_A_b38	ENSG00000224790.2	-5.00017	1.60981e-06	-0.507898	Thyroid	0.00684652	cis	lincRNA	21	AP000704.5
chr21_46130998_G_A_b38	ENSG00000160282.13	-4.95064	2.00344e-06	-0.65797	Thyroid	0.0234903	cis	protein_coding	21	FTCD
chr21_44057219_G_A_b38	ENSG00000241945.7	14.8651	4.33417e-31	1.08704	Thyroid	5.08484e-27	cis	protein_coding	21	PWP2
chr21_44057219_G_A_b38	ENSG00000160221.16	8.36064	4.36723e-14	0.816363	Thyroid	5.12276e-10	cis	protein_coding	21	C21orf33
chr21_44036606_A_G_b38	ENSG00000241945.7	-7.7428	1.44965e-12	-0.77781	Thyroid	1.70015e-08	cis	protein_coding	21	PWP2
chr21_41345735_T_C_b38	ENSG00000183844.16	-8.83265	2.83413e-15	-1.1671	Thyroid	3.32471e-11	cis	protein_coding	21	FAM3B
chr21_41342992_A_G_b38	ENSG00000183844.16	8.0331	2.8302e-13	1.08508	Thyroid	3.31954e-09	cis	protein_coding	21	FAM3B
chr21_46130998_G_A_b38	ENSG00000160284.14	-4.73562	5.0939e-06	-0.66634	Thyroid	0.0597209	cis	protein_coding	21	SPATC1L
chr21_41169275_A_T_b38	ENSG00000182240.15	5.05226	1.27704e-06	0.643268	Thyroid	0.0149746	cis	protein_coding	21	BACE2
chr21_46209354_G_A_b38	ENSG00000182362.13	-5.37399	2.95497e-07	-0.555519	Thyroid	0.00346529	cis	protein_coding	21	YBEY
chr22_23889857_C_T_b38	ENSG00000273295.1	4.68928	6.20642e-06	0.503863	Thyroid	0.0306101	cis	lincRNA	22	AP000350.5
chr22_33918140_T_C_b38	ENSG00000133424.20	-6.66129	5.07423e-10	-0.836265	Thyroid	1.36106e-05	cis	protein_coding	22	LARGE1
chr22_23899424_G_T_b38	ENSG00000240972.1	8.75671	4.41405e-15	0.84903	Thyroid	1.18402e-10	cis	protein_coding	22	MIF
chr22_17201404_C_A_b38	ENSG00000093072.15	6.4008	1.95309e-09	0.704664	Thyroid	5.23858e-05	cis	protein_coding	22	CECR1
chr22_23898732_A_G_b38	ENSG00000240972.1	-5.11163	9.78942e-07	-0.976033	Thyroid	0.0262513	cis	protein_coding	22	MIF
chr22_17105741_G_A_b38	ENSG00000177663.13	5.94969	1.88318e-08	0.637406	Thyroid	0.000505051	cis	protein_coding	22	IL17RA
chr22_45289121_A_G_b38	ENSG00000100373.9	5.97824	1.63605e-08	0.564552	Thyroid	0.000438788	cis	protein_coding	22	UPK3A
chr22_24599701_A_G_b38	ENSG00000100031.18	5.7477	5.04089e-08	0.541096	Thyroid	0.00135187	cis	protein_coding	22	GGT1
chr22_46463106_G_C_b38	ENSG00000075275.16	10.3064	4.39324e-19	0.952811	Thyroid	1.17849e-14	cis	protein_coding	22	CELSR1
chr22_22619283_T_C_b38	ENSG00000100121.12	6.15648	6.73902e-09	0.72384	Thyroid	0.000180747	cis	protein_coding	22	GGTLC2
chr22_22563343_T_TA_b38	ENSG00000100121.12	5.51408	1.5355e-07	0.566377	Thyroid	0.00411776	cis	protein_coding	22	GGTLC2
chr3_156908302_C_T_b38	ENSG00000240875.5	-4.37129	2.32332e-05	-0.489785	Thyroid	0.0993916	cis	lincRNA	3	LINC00886
chr3_75880279_T_A_b38	ENSG00000242516.1	-7.35666	1.22685e-11	-0.732088	Thyroid	5.24971e-08	cis	lincRNA	3	LINC00960
chr3_3973425_G_A_b38	ENSG00000175928.5	-7.07512	5.6518e-11	-0.739871	Thyroid	2.78408e-06	cis	protein_coding	3	LRRN1
chr3_98500721_T_C_b38	ENSG00000231861.2	5.5248	1.45987e-07	0.849283	Thyroid	0.0071906	cis	protein_coding	3	OR5K2
chr3_19962797_G_T_b38	ENSG00000163576.17	5.70163	6.29253e-08	0.573269	Thyroid	0.00309951	cis	protein_coding	3	EFHB
chr3_197296790_TA_T_b38	ENSG00000075711.20	-7.04391	6.68381e-11	-0.772828	Thyroid	3.29238e-06	cis	protein_coding	3	DLG1
chr3_119648036_C_T_b38	ENSG00000121594.11	5.91837	2.19657e-08	0.655341	Thyroid	0.00108199	cis	protein_coding	3	CD80
chr3_126068283_C_T_b38	ENSG00000189366.9	5.45324	2.04303e-07	0.564814	Thyroid	0.0100627	cis	protein_coding	3	ALG1L
chr3_141264009_C_T_b38	ENSG00000155893.12	-4.96664	1.86707e-06	-0.592888	Thyroid	0.0919548	cis	protein_coding	3	PXYLP1
chr3_138118074_G_C_b38	ENSG00000118017.3	4.94781	2.02853e-06	1.25337	Thyroid	0.0999053	cis	protein_coding	3	A4GNT
chr3_121837882_A_G_b38	ENSG00000173226.16	5.12271	9.31372e-07	0.518768	Thyroid	0.0458719	cis	protein_coding	3	IQCB1
chr3_50334001_C_A_b38	ENSG00000186792.16	-5.68845	6.70346e-08	-0.591554	Thyroid	0.00330186	cis	protein_coding	3	HYAL3
chr3_3919589_A_G_b38	ENSG00000175928.5	-8.64617	8.39562e-15	-0.775658	Thyroid	4.13577e-10	cis	protein_coding	3	LRRN1
chr3_196020531_G_A_b38	ENSG00000176945.16	5.23836	5.51445e-07	0.621375	Thyroid	0.0271603	cis	protein_coding	3	MUC20
chr4_143777609_A_T_b38	ENSG00000251600.5	-4.48668	1.44956e-05	-0.4999	Thyroid	0.0772471	cis	lincRNA	4	RP11-673E1.1
chr4_128610550_A_G_b38	ENSG00000248802.1	-4.98476	1.72344e-06	-0.514702	Thyroid	0.00918763	cis	lincRNA	4	RP11-184M15.2
chr4_6675336_G_A_b38	ENSG00000251580.1	-7.3403	1.34166e-11	-1.04811	Thyroid	7.15373e-08	cis	lincRNA	4	RP11-539L10.3
chr4_184538681_CTCTT_C_b38	ENSG00000271538.5	-4.72215	5.39577e-06	-0.546227	Thyroid	0.0287595	cis	lincRNA	4	RP11-326I11.4
chr4_177438565_A_G_b38	ENSG00000038002.8	-4.99807	1.62483e-06	-0.540084	Thyroid	0.0629442	cis	protein_coding	4	AGA
chr4_1355814_T_A_b38	ENSG00000163945.15	-5.47775	1.82147e-07	-0.639587	Thyroid	0.00705675	cis	protein_coding	4	UVSSA
chr4_249824_TATTA_T_b38	ENSG00000250312.6	-6.35069	2.52322e-09	-0.639315	Thyroid	9.77595e-05	cis	protein_coding	4	ZNF718
chr4_960487_T_C_b38	ENSG00000145214.13	5.33311	3.56998e-07	0.567903	Thyroid	0.0138305	cis	protein_coding	4	DGKQ
chr4_186191887_C_G_b38	ENSG00000164344.15	5.31287	3.91904e-07	0.580312	Thyroid	0.0151824	cis	protein_coding	4	KLKB1
chr4_2910336_A_G_b38	ENSG00000125388.19	-5.66713	7.42445e-08	-0.629285	Thyroid	0.00287645	cis	protein_coding	4	GRK4
chr4_1360422_C_T_b38	ENSG00000090316.15	-4.98075	1.75424e-06	-0.539801	Thyroid	0.0679556	cis	protein_coding	4	MAEA
chr5_1600670_T_C_b38	ENSG00000271119.1	-4.60208	8.96873e-06	-0.482063	Thyroid	0.0541084	cis	lincRNA	5	CTD-2012J19.3
chr5_83000359_C_T_b38	ENSG00000249664.1	-6.79456	2.5201e-10	-0.626537	Thyroid	1.52063e-06	cis	lincRNA	5	CTD-2227C6.2
chr5_96894418_G_T_b38	ENSG00000164308.16	-13.2891	5.73953e-27	-1.0634	Thyroid	2.52229e-22	cis	protein_coding	5	ERAP2
chr5_97024208_A_G_b38	ENSG00000164308.16	-12.7145	1.88998e-25	-1.0475	Thyroid	8.3055e-21	cis	protein_coding	5	ERAP2
chr5_97035175_G_A_b38	ENSG00000164308.16	-12.6317	3.13094e-25	-1.03794	Thyroid	1.37583e-20	cis	protein_coding	5	ERAP2
chr5_50448053_T_C_b38	ENSG00000170571.11	-5.40083	2.6088e-07	-0.564245	Thyroid	0.0114612	cis	protein_coding	5	EMB
chr5_82111874_G_A_b38	ENSG00000152348.15	-6.0178	1.34533e-08	-0.657197	Thyroid	0.000591099	cis	protein_coding	5	ATG10
chr5_102230309_A_G_b38	ENSG00000173930.8	5.01637	1.4982e-06	0.606034	Thyroid	0.0658161	cis	protein_coding	5	SLCO4C1
chr5_36602667_A_C_b38	ENSG00000164188.8	-4.93911	2.10768e-06	-0.53441	Thyroid	0.0925881	cis	protein_coding	5	RANBP3L
chr5_141211194_A_G_b38	ENSG00000120322.3	-5.54586	1.32174e-07	-0.573881	Thyroid	0.00580708	cis	protein_coding	5	PCDHB8
chr5_168459866_A_C_b38	ENSG00000188573.7	-6.0415	1.19619e-08	-0.58489	Thyroid	0.000525583	cis	protein_coding	5	FBLL1
chr5_97021276_A_G_b38	ENSG00000164308.16	-12.7145	1.88998e-25	-1.0475	Thyroid	8.3055e-21	cis	protein_coding	5	ERAP2
chr5_56939721_C_T_b38	ENSG00000155542.11	-7.0219	7.52114e-11	-0.732836	Thyroid	3.30494e-06	cis	protein_coding	5	SETD9
chr5_152289209_G_T_b38	ENSG00000132911.4	6.24996	4.20852e-09	0.723991	Thyroid	0.000184922	cis	protein_coding	5	NMUR2
chr5_12004886_A_T_b38	ENSG00000169862.18	5.51894	1.50076e-07	0.652687	Thyroid	0.00659343	cis	protein_coding	5	CTNND2
chr5_141205629_A_G_b38	ENSG00000197479.6	5.01855	1.48376e-06	0.534354	Thyroid	0.0651829	cis	protein_coding	5	PCDHB11
chr5_71384705_A_T_b38	ENSG00000172058.15	-6.79845	2.46892e-10	-0.704243	Thyroid	1.08487e-05	cis	protein_coding	5	SERF1A
chr5_80722425_A_G_b38	ENSG00000228716.6	6.10058	8.91378e-09	0.681156	Thyroid	0.000391663	cis	protein_coding	5	DHFR
chr5_74853653_T_C_b38	ENSG00000164346.9	5.93841	1.99063e-08	0.925094	Thyroid	0.000874603	cis	protein_coding	5	NSA2
chr5_6666971_T_C_b38	ENSG00000037474.14	-5.04244	1.33417e-06	-0.603954	Thyroid	0.0586126	cis	protein_coding	5	NSUN2
chr6_31274374_C_T_b38	ENSG00000204632.11	6.1296	7.71051e-09	0.652279	Thyroid	0.0330392	intrachrom_trans	protein_coding	6	HLA-G
chr6_30013650_C_T_b38	ENSG00000281831.1	5.14321	8.49192e-07	0.794585	Thyroid	0.00577111	cis	lincRNA	6	HCP5B
chr6_29817876_T_C_b38	ENSG00000281831.1	4.93815	2.11663e-06	0.74624	Thyroid	0.0143761	cis	lincRNA	6	HCP5B
chr6_29515843_A_T_b38	ENSG00000281831.1	4.63411	7.83868e-06	0.861806	Thyroid	0.0532011	cis	lincRNA	6	HCP5B
chr6_53747291_T_C_b38	ENSG00000227885.1	-5.11286	9.73548e-07	-0.581458	Thyroid	0.00661429	cis	lincRNA	6	RP11-79N23.1
chr6_8455545_A_G_b38	ENSG00000230939.1	-4.88571	2.66317e-06	-0.530743	Thyroid	0.0180856	cis	lincRNA	6	RP11-314C16.1
chr6_29905044_A_G_b38	ENSG00000281831.1	5.95274	1.85517e-08	0.574391	Thyroid	0.000126096	cis	lincRNA	6	HCP5B
chr6_31452169_C_T_b38	ENSG00000272221.1	-5.0941	1.05909e-06	-1.07663	Thyroid	0.00719438	cis	lincRNA	6	XXbac-BPG181B23.7
chr6_53930920_C_CCA_b38	ENSG00000227885.1	-4.8599	2.9801e-06	-0.555909	Thyroid	0.0202348	cis	lincRNA	6	RP11-79N23.1
chr6_2876301_G_A_b38	ENSG00000230438.6	-12.8944	6.32053e-26	-1.01979	Thyroid	4.29985e-22	cis	lincRNA	6	SERPINB9P1
chr6_29976407_C_T_b38	ENSG00000204625.10	5.11488	9.64734e-07	0.547029	Thyroid	0.00655537	cis	lincRNA	6	HCG9
chr6_29970897_G_C_b38	ENSG00000281831.1	7.45316	7.22492e-12	0.757109	Thyroid	4.91367e-08	cis	lincRNA	6	HCP5B
chr6_31395114_C_G_b38	ENSG00000272221.1	-8.29363	6.41445e-14	-0.80964	Thyroid	4.36311e-10	cis	lincRNA	6	XXbac-BPG181B23.7
chr6_2886813_T_G_b38	ENSG00000230438.6	-6.57514	7.94845e-10	-0.966541	Thyroid	5.40494e-06	cis	lincRNA	6	SERPINB9P1
chr6_31366162_A_G_b38	ENSG00000272221.1	-6.04753	1.16089e-08	-0.616316	Thyroid	7.89172e-05	cis	lincRNA	6	XXbac-BPG181B23.7
chr6_1551747_G_C_b38	ENSG00000272279.1	-4.80071	3.8513e-06	-0.554959	Thyroid	0.0261465	cis	lincRNA	6	RP11-157J24.2
chr6_1550651_G_A_b38	ENSG00000272279.1	-4.72875	5.24577e-06	-0.541333	Thyroid	0.0356083	cis	lincRNA	6	RP11-157J24.2
chr6_29991030_A_C_b38	ENSG00000281831.1	6.33366	2.75199e-09	0.838822	Thyroid	1.87107e-05	cis	lincRNA	6	HCP5B
chr6_106706570_G_A_b38	ENSG00000130348.11	-5.41378	2.45617e-07	-0.616759	Thyroid	0.0139714	cis	protein_coding	6	QRSL1
chr6_32603321_A_G_b38	ENSG00000198502.5	-8.25862	7.83769e-14	-0.708227	Thyroid	4.45988e-09	cis	protein_coding	6	HLA-DRB5
chr6_32633827_C_T_b38	ENSG00000198502.5	-7.19071	3.02846e-11	-0.617943	Thyroid	1.72313e-06	cis	protein_coding	6	HLA-DRB5
chr6_32541556_C_T_b38	ENSG00000198502.5	-6.68337	4.52092e-10	-0.670145	Thyroid	2.57222e-05	cis	protein_coding	6	HLA-DRB5
chr6_32598372_G_A_b38	ENSG00000198502.5	-5.13304	8.89024e-07	-0.538092	Thyroid	0.0505606	cis	protein_coding	6	HLA-DRB5
chr6_32669525_G_A_b38	ENSG00000244731.7	-5.21922	6.0171e-07	-1.02848	Thyroid	0.0342241	cis	protein_coding	6	C4A
chr6_3047212_G_A_b38	ENSG00000124588.19	-5.49998	1.64084e-07	-0.789368	Thyroid	0.00933374	cis	protein_coding	6	NQO2
chr6_32636375_A_G_b38	ENSG00000232629.8	7.22772	2.47769e-11	0.747381	Thyroid	1.40978e-06	cis	protein_coding	6	HLA-DQB2
chr6_32459971_C_T_b38	ENSG00000232629.8	6.85482	1.8324e-10	0.700918	Thyroid	1.04258e-05	cis	protein_coding	6	HLA-DQB2
chr6_32232893_A_G_b38	ENSG00000204386.10	5.18116	7.15297e-07	0.488748	Thyroid	0.0406825	cis	protein_coding	6	NEU1
chr6_29698334_T_C_b38	ENSG00000204644.9	7.54081	4.45524e-12	0.685031	Thyroid	2.53507e-07	cis	protein_coding	6	ZFP57
chr6_29861139_C_T_b38	ENSG00000204644.9	6.50931	1.11773e-09	0.593169	Thyroid	6.35912e-05	cis	protein_coding	6	ZFP57
chr6_29948691_C_T_b38	ENSG00000204644.9	-5.15341	8.1097e-07	-0.550317	Thyroid	0.0461231	cis	protein_coding	6	ZFP57
chr6_28768412_A_G_b38	ENSG00000204644.9	6.38387	2.12984e-09	0.845808	Thyroid	0.000121169	cis	protein_coding	6	ZFP57
chr6_36036544_A_AGC_b38	ENSG00000112053.13	6.57541	7.93729e-10	0.772397	Thyroid	4.51592e-05	cis	protein_coding	6	SLC26A8
chr6_32461526_G_A_b38	ENSG00000237541.3	11.7429	7.0883e-23	1.01966	Thyroid	4.03395e-18	cis	protein_coding	6	HLA-DQA2
chr6_32680443_T_C_b38	ENSG00000237541.3	10.3483	3.41039e-19	0.954637	Thyroid	1.94082e-14	cis	protein_coding	6	HLA-DQA2
chr6_32541556_C_T_b38	ENSG00000232629.8	9.46696	6.7345e-17	0.930601	Thyroid	3.8324e-12	cis	protein_coding	6	HLA-DQB2
chr6_32461526_G_A_b38	ENSG00000232629.8	9.104	5.7694e-16	0.873137	Thyroid	3.28314e-11	cis	protein_coding	6	HLA-DQB2
chr6_32541556_C_T_b38	ENSG00000237541.3	8.753	4.51028e-15	0.89209	Thyroid	2.56658e-10	cis	protein_coding	6	HLA-DQA2
chr6_32761024_G_A_b38	ENSG00000237541.3	7.51349	5.18111e-12	1.19769	Thyroid	2.94805e-07	cis	protein_coding	6	HLA-DQA2
chr6_32680443_T_C_b38	ENSG00000232629.8	6.55071	9.02238e-10	0.69351	Thyroid	5.13319e-05	cis	protein_coding	6	HLA-DQB2
chr6_32714430_T_G_b38	ENSG00000237541.3	5.94486	1.92848e-08	0.626542	Thyroid	0.00109707	cis	protein_coding	6	HLA-DQA2
chr6_32636375_A_G_b38	ENSG00000237541.3	5.30933	3.98338e-07	0.590113	Thyroid	0.0226575	cis	protein_coding	6	HLA-DQA2
chr6_32714430_T_G_b38	ENSG00000232629.8	5.20652	6.37506e-07	0.557146	Thyroid	0.0362588	cis	protein_coding	6	HLA-DQB2
chr6_32550458_T_C_b38	ENSG00000237541.3	-5.08115	1.12238e-06	-0.529181	Thyroid	0.0638295	cis	protein_coding	6	HLA-DQA2
chr6_39680909_G_A_b38	ENSG00000164627.17	-5.1353	8.80029e-07	-0.691023	Thyroid	0.0500499	cis	protein_coding	6	KIF6
chr6_31124272_G_C_b38	ENSG00000204538.3	5.63738	8.55896e-08	0.577001	Thyroid	0.00486885	cis	protein_coding	6	PSORS1C2
chr6_152999285_AAGG_A_b38	ENSG00000112031.15	-7.74345	1.44445e-12	-0.710121	Thyroid	8.21919e-08	cis	protein_coding	6	MTRF1L
chr6_29696400_A_G_b38	ENSG00000204644.9	6.4303	1.679e-09	0.611342	Thyroid	9.55215e-05	cis	protein_coding	6	ZFP57
chr6_28953195_G_A_b38	ENSG00000204644.9	5.37966	2.87823e-07	1.04548	Thyroid	0.016372	cis	protein_coding	6	ZFP57
chr6_42707245_G_T_b38	ENSG00000112619.7	5.37452	2.94766e-07	0.53911	Thyroid	0.0167666	cis	protein_coding	6	PRPH2
chr6_32459971_C_T_b38	ENSG00000237541.3	8.34309	4.8302e-14	0.813711	Thyroid	2.74858e-09	cis	protein_coding	6	HLA-DQA2
chr6_32541556_C_T_b38	ENSG00000179344.16	-6.03189	1.25458e-08	-0.581171	Thyroid	0.000713715	cis	protein_coding	6	HLA-DQB1
chr6_31777507_C_T_b38	ENSG00000198502.5	-5.85849	2.94449e-08	-0.580218	Thyroid	0.00167503	cis	protein_coding	6	HLA-DRB5
chr6_32713899_T_G_b38	ENSG00000198502.5	-5.28379	4.47953e-07	-1.07968	Thyroid	0.0254791	cis	protein_coding	6	HLA-DRB5
chr6_32714430_T_G_b38	ENSG00000198502.5	-5.03509	1.37857e-06	-0.497158	Thyroid	0.078398	cis	protein_coding	6	HLA-DRB5
chr6_30965354_A_G_b38	ENSG00000137411.16	5.2072	6.35538e-07	0.527125	Thyroid	0.0361475	cis	protein_coding	6	VARS2
chr6_160733923_C_T_b38	ENSG00000198670.11	5.01372	1.51593e-06	1.45221	Thyroid	0.0862081	cis	protein_coding	6	LPA
chr6_32598372_G_A_b38	ENSG00000232629.8	9.99063	2.94271e-18	0.956059	Thyroid	1.67464e-13	cis	protein_coding	6	HLA-DQB2
chr6_32614736_C_G_b38	ENSG00000232629.8	5.09008	1.07834e-06	0.545576	Thyroid	0.0613265	cis	protein_coding	6	HLA-DQB2
chr6_30932887_T_C_b38	ENSG00000137411.16	6.04957	1.14917e-08	0.624993	Thyroid	0.000653765	cis	protein_coding	6	VARS2
chr6_135102071_T_C_b38	ENSG00000118514.13	-5.54247	1.34313e-07	-0.643395	Thyroid	0.00764042	cis	protein_coding	6	ALDH8A1
chr7_111568_G_A_b38	ENSG00000242611.2	4.68923	6.2077e-06	0.512754	Thyroid	0.0299708	cis	lincRNA	7	AC093627.8
chr7_30657741_T_A_b38	ENSG00000263683.1	-5.58769	1.08421e-07	-0.791135	Thyroid	0.000523564	cis	lincRNA	7	RP4-777O23.1
chr7_94631_T_C_b38	ENSG00000242611.2	-4.56738	1.03706e-05	-0.464977	Thyroid	0.0500588	cis	lincRNA	7	AC093627.8
chr7_45653_C_T_b38	ENSG00000242611.2	5.7384	5.27203e-08	0.525952	Thyroid	0.000254639	cis	lincRNA	7	AC093627.8
chr7_137392849_C_CA_b38	ENSG00000228031.2	-6.4002	1.95916e-09	-0.682426	Thyroid	9.46469e-06	cis	lincRNA	7	AC078842.3
chr7_95417838_T_TACAATGCTTAC_b38	ENSG00000005981.12	5.10268	1.01912e-06	0.573483	Thyroid	0.0424737	cis	protein_coding	7	ASB4
chr7_76514308_G_A_b38	ENSG00000188372.14	10.7777	2.53081e-20	0.902531	Thyroid	1.05517e-15	cis	protein_coding	7	ZP3
chr7_6436200_C_T_b38	ENSG00000164535.14	8.48458	2.13935e-14	0.924388	Thyroid	8.91874e-10	cis	protein_coding	7	DAGLB
chr7_129144690_G_GGGGCGGGCCGGGTTTCCTGGGCGCC_b38	ENSG00000158457.5	5.15953	7.88879e-07	0.562792	Thyroid	0.0328797	cis	protein_coding	7	TSPAN33
chr7_73865690_C_T_b38	ENSG00000165171.10	-9.96373	3.45876e-18	-0.954875	Thyroid	1.44203e-13	cis	protein_coding	7	WBSCR27
chr7_144128505_G_A_b38	ENSG00000213214.4	-8.11974	1.73078e-13	-0.758994	Thyroid	7.21526e-09	cis	protein_coding	7	ARHGEF35
chr7_141861384_C_T_b38	ENSG00000127364.3	-6.1567	6.73149e-09	-0.642035	Thyroid	0.000280589	cis	protein_coding	7	TAS2R4
chr7_100582437_G_A_b38	ENSG00000205307.11	5.23406	5.62363e-07	1.1126	Thyroid	0.0234393	cis	protein_coding	7	SAP25
chr7_21659778_G_A_b38	ENSG00000105877.17	5.13512	8.8073e-07	0.603384	Thyroid	0.0367071	cis	protein_coding	7	DNAH11
chr7_76514308_G_A_b38	ENSG00000146707.14	9.6991	1.68813e-17	0.968002	Thyroid	7.03798e-13	cis	protein_coding	7	POMZP3
chr7_6831300_T_TTTCTC_b38	ENSG00000146574.15	-7.61983	2.87573e-12	-0.707988	Thyroid	1.19881e-07	cis	protein_coding	7	CCZ1B
chr7_76425572_C_G_b38	ENSG00000146707.14	5.25259	5.16749e-07	0.589427	Thyroid	0.0215386	cis	protein_coding	7	POMZP3
chr7_44515974_T_G_b38	ENSG00000015676.17	5.07535	1.15189e-06	0.635154	Thyroid	0.048006	cis	protein_coding	7	NUDCD3
chr7_100512701_C_T_b38	ENSG00000085514.15	6.39405	2.02183e-09	0.786915	Thyroid	8.42801e-05	cis	protein_coding	7	PILRA
chr7_6831300_T_TTTCTC_b38	ENSG00000122674.11	9.37382	1.17085e-16	0.812084	Thyroid	4.88126e-12	cis	protein_coding	7	CCZ1
chr7_38211435_A_T_b38	ENSG00000010270.13	-6.18768	5.76152e-09	-0.652109	Thyroid	0.000240163	cis	protein_coding	7	STARD3NL
chr7_76424878_T_G_b38	ENSG00000188372.14	5.82492	3.46758e-08	1.0479	Thyroid	0.00144536	cis	protein_coding	7	ZP3
chr7_101178261_A_G_b38	ENSG00000167011.8	-6.83433	2.04247e-10	-0.85064	Thyroid	8.51426e-06	cis	protein_coding	7	NAT16
chr8_81880670_A_G_b38	ENSG00000254689.1	-4.65265	7.2485e-06	-0.537592	Thyroid	0.0385185	cis	lincRNA	8	RP11-354A14.1
chr8_71008075_G_A_b38	ENSG00000221947.7	10.5016	1.34959e-19	0.930451	Thyroid	4.46012e-15	cis	protein_coding	8	XKR9
chr8_67519531_T_C_b38	ENSG00000165084.15	5.18034	7.17968e-07	1.58992	Thyroid	0.0237245	cis	protein_coding	8	C8orf34
chr8_100673194_GTT_G_b38	ENSG00000174226.8	7.7372	1.49571e-12	0.84042	Thyroid	4.94287e-08	cis	protein_coding	8	SNX31
chr8_88748934_T_G_b38	ENSG00000156103.15	4.88514	2.6698e-06	0.667282	Thyroid	0.0882157	cis	protein_coding	8	MMP16
chr8_144420912_A_G_b38	ENSG00000147804.9	5.10009	1.031e-06	0.447933	Thyroid	0.0340674	cis	protein_coding	8	SLC39A4
chr8_32575431_A_G_b38	ENSG00000157168.18	-6.39336	2.02891e-09	-0.712811	Thyroid	6.70472e-05	cis	protein_coding	8	NRG1
chr8_22922162_C_T_b38	ENSG00000134020.7	-5.24357	5.38488e-07	-0.752472	Thyroid	0.0177943	cis	protein_coding	8	PEBP4
chr9_97763020_G_C_b38	ENSG00000107295.9	-5.96561	1.74118e-08	-0.709466	Thyroid	0.042241	intrachrom_trans	protein_coding	9	SH3GL2
chr9_72302610_G_C_b38	ENSG00000225434.2	-4.72415	5.34977e-06	-0.518588	Thyroid	0.0254382	cis	lincRNA	9	LINC01504
chr9_22537256_A_G_b38	ENSG00000234840.1	-4.57369	1.01008e-05	-0.628008	Thyroid	0.048009	cis	lincRNA	9	LINC01239
chr9_14693272_G_A_b38	ENSG00000273399.2	4.66199	6.96769e-06	0.450541	Thyroid	0.0331244	cis	lincRNA	9	RP11-408A13.3
chr9_72325309_C_G_b38	ENSG00000225434.2	7.04916	6.49794e-11	0.834083	Thyroid	3.09107e-07	cis	lincRNA	9	LINC01504
chr9_3555921_G_A_b38	ENSG00000226669.2	4.74454	4.90313e-06	1.03943	Thyroid	0.0233193	cis	lincRNA	9	RP11-509J21.4
chr9_136981118_G_A_b38	ENSG00000184925.11	-5.2385	5.5111e-07	-0.643303	Thyroid	0.0235947	cis	protein_coding	9	LCN12
chr9_113222319_C_G_b38	ENSG00000136875.12	6.02816	1.27804e-08	0.646088	Thyroid	0.000547218	cis	protein_coding	9	PRPF4
chr9_129230206_G_A_b38	ENSG00000136878.12	-5.14679	8.35582e-07	-1.20442	Thyroid	0.0357729	cis	protein_coding	9	USP20
chr9_104765635_G_A_b38	ENSG00000136783.9	5.38403	2.82051e-07	0.61698	Thyroid	0.0120757	cis	protein_coding	9	NIPSNAP3A
chr9_104775400_G_A_b38	ENSG00000136783.9	5.00161	1.59955e-06	0.631519	Thyroid	0.068472	cis	protein_coding	9	NIPSNAP3A
chr9_6561653_G_GA_b38	ENSG00000178445.9	-6.28425	3.53759e-09	-0.601146	Thyroid	0.000151473	cis	protein_coding	9	GLDC
chr9_70871427_C_T_b38	ENSG00000083067.22	5.09901	1.03601e-06	0.686641	Thyroid	0.0443526	cis	protein_coding	9	TRPM3
chr9_88254_T_C_b38	ENSG00000181404.15	-8.25162	8.15812e-14	-0.714786	Thyroid	3.49322e-09	cis	protein_coding	9	WASHC1
chr9_113167885_AC_A_b38	ENSG00000136875.12	5.02494	1.4422e-06	0.557555	Thyroid	0.0617393	cis	protein_coding	9	PRPF4
chr9_217397_G_A_b38	ENSG00000172785.18	5.75624	4.83719e-08	0.550425	Thyroid	0.00207109	cis	protein_coding	9	CBWD1
chr9_113354754_C_G_b38	ENSG00000136875.12	5.02914	1.41554e-06	0.550516	Thyroid	0.0605993	cis	protein_coding	9	PRPF4
chr9_136392392_G_C_b38	ENSG00000213221.4	-5.00723	1.56018e-06	-0.535682	Thyroid	0.0667881	cis	protein_coding	9	DNLZ
chr9_133275050_C_T_b38	ENSG00000175164.13	5.51191	1.55134e-07	0.573637	Thyroid	0.00664206	cis	protein_coding	9	ABO
chr15_78271310_G_A_b38	ENSG00000272755.1	5.60385	1.00408e-07	0.660869	Thyroid	0.0441293	trans	lincRNA	1	RP11-326G21.1
chr15_101394598_A_G_b38	ENSG00000160062.14	6.08077	9.83948e-09	0.809652	Thyroid	0.0453735	trans	protein_coding	1	ZBTB8A
chr17_7207146_A_C_b38	ENSG00000162377.5	-6.03436	1.23934e-08	-0.748741	Thyroid	0.0608061	trans	protein_coding	1	COA7
chr19_10957159_A_G_b38	ENSG00000116586.11	6.24875	4.23435e-09	0.635486	Thyroid	0.0164138	trans	protein_coding	1	LAMTOR2
chr22_25717366_T_G_b38	ENSG00000092847.11	-5.86391	2.86761e-08	-0.823292	Thyroid	0.0737991	trans	protein_coding	1	AGO1
chr4_182770394_A_G_b38	ENSG00000233008.5	-5.60551	9.96224e-08	-0.613901	Thyroid	0.0853118	trans	lincRNA	1	LINC01725
chr4_23753241_G_C_b38	ENSG00000037637.10	6.14971	6.97163e-09	0.770897	Thyroid	0.0630114	trans	protein_coding	1	FBXO42
chr17_7318388_G_T_b38	ENSG00000253626.3	9.51154	5.16578e-17	0.852428	Thyroid	9.29834e-11	trans	protein_coding	10	EIF5AL1
chr6_124757097_CT_C_b38	ENSG00000232470.1	5.4457	2.11633e-07	0.572194	Thyroid	0.0626911	trans	lincRNA	10	RP11-313D6.3
chr7_143518697_G_A_b38	ENSG00000178440.5	-5.33631	3.51775e-07	-0.641736	Thyroid	0.0973759	trans	lincRNA	10	LINC00843
chr7_78460852_A_G_b38	ENSG00000107960.10	5.94417	1.93507e-08	0.761822	Thyroid	0.0563759	trans	protein_coding	10	STN1
chr8_133522113_G_A_b38	ENSG00000072401.14	-6.01416	1.36983e-08	-1.0999	Thyroid	0.0363057	trans	protein_coding	10	UBE2D1
chr13_88320433_C_G_b38	ENSG00000110013.12	6.15757	6.70236e-09	1.21578	Thyroid	0.0200639	trans	protein_coding	11	SIAE
chr19_36136255_G_A_b38	ENSG00000149380.11	5.84358	3.16645e-08	1.22376	Thyroid	0.0687439	trans	protein_coding	11	P4HA3
chr22_45959018_T_C_b38	ENSG00000110031.12	-5.73365	5.39427e-08	-0.865313	Thyroid	0.0786122	trans	protein_coding	11	LPXN
chr4_83676151_T_C_b38	ENSG00000239306.4	-6.13444	7.52617e-09	-0.623384	Thyroid	0.0381337	trans	protein_coding	11	RBM14
chr6_32714617_T_G_b38	ENSG00000271751.1	-5.39709	2.65444e-07	-0.596883	Thyroid	0.0879227	trans	lincRNA	11	RP11-110I1.14
chr1_107449086_A_G_b38	ENSG00000127337.6	-6.12101	8.04899e-09	-0.671454	Thyroid	0.0471218	trans	protein_coding	12	YEATS4
chr5_82854625_T_G_b38	ENSG00000151164.18	6.51223	1.10102e-09	1.1952	Thyroid	0.0050505	trans	protein_coding	12	RAD9B
chr6_161425622_A_G_b38	ENSG00000269903.1	-5.63059	8.84065e-08	-0.559494	Thyroid	0.0513898	trans	lincRNA	12	RP11-571M6.18
chr10_19996020_G_A_b38	ENSG00000179399.14	-5.76412	4.65645e-08	-0.566833	Thyroid	0.0576622	trans	protein_coding	13	GPC5
chr16_64161980_G_T_b38	ENSG00000276476.2	-5.29212	4.31151e-07	-0.569985	Thyroid	0.0591082	trans	lincRNA	13	LINC00540
chr20_42988493_G_C_b38	ENSG00000228741.2	5.44172	2.15607e-07	1.05605	Thyroid	0.0229208	trans	lincRNA	13	SPATA13
chr21_40316840_G_A_b38	ENSG00000136152.14	5.65238	7.96734e-08	0.527799	Thyroid	0.0314007	trans	protein_coding	13	COG3
chr22_45959018_T_C_b38	ENSG00000136098.16	-5.76909	4.54586e-08	-0.909748	Thyroid	0.0197518	trans	protein_coding	13	NEK3
chr8_69093322_A_G_b38	ENSG00000136141.14	-6.53541	9.7661e-10	-0.943521	Thyroid	0.00119562	trans	protein_coding	13	LRCH1
chr10_38022214_A_G_b38	ENSG00000274818.1	5.65022	8.04993e-08	1.02212	Thyroid	0.0245198	trans	lincRNA	14	RP1-292L20.3
chr10_38006425_G_A_b38	ENSG00000274818.1	5.65022	8.04993e-08	1.02212	Thyroid	0.0245198	trans	lincRNA	14	RP1-292L20.3
chr10_122035851_C_T_b38	ENSG00000253364.2	5.65805	7.75432e-08	1.06401	Thyroid	0.0236194	trans	lincRNA	14	RP11-731F5.2
chr5_148793819_T_C_b38	ENSG00000259004.1	-5.44351	2.13806e-07	-0.565387	Thyroid	0.0717907	trans	lincRNA	14	RP11-8L8.2
chr6_46659363_C_G_b38	ENSG00000226777.7	-5.90077	2.39454e-08	-0.603134	Thyroid	0.0084122	trans	lincRNA	14	FAM30A
chr8_12857281_A_G_b38	ENSG00000258512.1	5.34203	3.42605e-07	0.552798	Thyroid	0.0950242	trans	lincRNA	14	LINC00239
chr1_2416601_T_C_b38	ENSG00000033800.13	6.18815	5.74801e-09	0.603682	Thyroid	0.0196109	trans	protein_coding	15	PIAS1
chr1_2416601_T_C_b38	ENSG00000066933.15	5.88359	2.60467e-08	0.653905	Thyroid	0.0888655	trans	protein_coding	15	MYO9A
chr17_44963013_T_C_b38	ENSG00000260693.1	-5.65081	8.02725e-08	-0.811613	Thyroid	0.0191402	trans	lincRNA	15	AC026150.8
chr22_26802837_G_C_b38	ENSG00000255571.8	5.22401	5.88735e-07	0.485456	Thyroid	0.076406	trans	lincRNA	15	MIR9-3HG
chr3_104127621_A_G_b38	ENSG00000236914.3	-5.95915	1.7975e-08	-0.609839	Thyroid	0.00843096	trans	lincRNA	15	LINC01852
chr19_10957159_A_G_b38	ENSG00000167969.12	5.88591	2.57524e-08	0.545703	Thyroid	0.0435081	trans	protein_coding	16	ECI1
chr20_68303_T_C_b38	ENSG00000261172.1	-7.86263	7.40655e-13	-0.813636	Thyroid	1.59314e-07	trans	lincRNA	16	RP11-356C4.5
chr22_44600439_T_C_b38	ENSG00000261172.1	5.22946	5.74301e-07	0.816517	Thyroid	0.078971	trans	lincRNA	16	RP11-356C4.5
chr9_76540952_A_ATG_b38	ENSG00000277142.1	-5.45158	2.0589e-07	-0.506993	Thyroid	0.0714036	trans	lincRNA	16	LINC00235
chr10_63542699_A_G_b38	ENSG00000264954.1	5.49999	1.64082e-07	1.27838	Thyroid	0.0879814	trans	lincRNA	17	PRR29-AS1
chr10_127142042_A_G_b38	ENSG00000108788.11	6.05345	1.12724e-08	0.67993	Thyroid	0.0476092	trans	protein_coding	17	MLX
chr13_28551981_A_G_b38	ENSG00000277969.1	5.40717	2.53296e-07	0.585047	Thyroid	0.099792	trans	lincRNA	17	CTB-58E17.1
chr20_22303110_T_C_b38	ENSG00000183018.8	-5.92849	2.09011e-08	-1.31919	Thyroid	0.0493965	trans	protein_coding	17	SPNS2
chr4_114353894_C_T_b38	ENSG00000186074.18	-5.94698	1.90851e-08	-0.623455	Thyroid	0.0999573	trans	protein_coding	17	CD300LF
chr15_101502987_G_C_b38	ENSG00000176014.12	5.64102	8.41163e-08	0.655087	Thyroid	0.0545321	trans	protein_coding	18	TUBB6
chr19_45154228_C_T_b38	ENSG00000166573.5	5.49892	1.64909e-07	0.632323	Thyroid	0.0893961	trans	protein_coding	18	GALR1
chr4_110132496_G_A_b38	ENSG00000267399.1	5.34271	3.4152e-07	0.588097	Thyroid	0.0986336	trans	lincRNA	18	RP11-456O19.5
chr14_82761895_A_T_b38	ENSG00000267475.1	5.49038	1.71658e-07	0.684767	Thyroid	0.0449356	trans	lincRNA	19	CTD-2538C1.2
chr15_83946048_G_C_b38	ENSG00000088247.17	6.0863	9.57208e-09	0.662101	Thyroid	0.0305227	trans	protein_coding	19	KHSRP
chr2_133075161_C_T_b38	ENSG00000063169.10	6.17945	6.00486e-09	1.44099	Thyroid	0.0457286	trans	protein_coding	19	GLTSCR1
chr22_41357599_G_A_b38	ENSG00000268568.1	-6.57793	7.83393e-10	-0.826276	Thyroid	0.000102013	trans	lincRNA	19	AC007228.9
chr5_52352655_G_A_b38	ENSG00000088256.8	-6.02393	1.30512e-08	-1.10484	Thyroid	0.0788203	trans	protein_coding	19	GNA11
chr8_13538153_T_C_b38	ENSG00000181240.13	-6.05761	1.10414e-08	-0.588503	Thyroid	0.0554077	trans	protein_coding	19	SLC25A41
chr12_51825358_T_C_b38	ENSG00000226266.6	5.73362	5.39504e-08	0.619195	Thyroid	0.032455	trans	lincRNA	2	AC009961.3
chr16_13058940_G_A_b38	ENSG00000260804.3	-5.49677	1.66579e-07	-0.77598	Thyroid	0.074827	trans	lincRNA	2	LINC01963
chr16_51996833_A_G_b38	ENSG00000183798.4	5.96063	1.78442e-08	0.752301	Thyroid	0.0238605	trans	protein_coding	20	EMILIN3
chr18_25733265_A_G_b38	ENSG00000276073.1	5.28053	4.54689e-07	0.585987	Thyroid	0.0766073	trans	lincRNA	20	RP5-1125A11.7
chr4_182770394_A_G_b38	ENSG00000233895.1	-5.91727	2.20845e-08	-0.576175	Thyroid	0.00718594	trans	lincRNA	20	RP1-122P22.2
chr5_179321986_A_G_b38	ENSG00000268628.2	-5.59142	1.06519e-07	-0.7157	Thyroid	0.0334994	trans	lincRNA	20	RP1-122P22.4
chr1_61385704_A_G_b38	ENSG00000185437.13	-5.7564	4.83339e-08	-1.05478	Thyroid	0.0491583	trans	protein_coding	21	SH3BGR
chr10_114274407_A_G_b38	ENSG00000280071.3	-5.60378	1.00442e-07	-0.626838	Thyroid	0.0679878	trans	protein_coding	21	CH507-9B2.3
chr16_5942925_T_C_b38	ENSG00000237232.7	-5.25329	5.15087e-07	-0.596194	Thyroid	0.0844548	trans	lincRNA	21	ZNF295-AS1
chr17_51547694_G_T_b38	ENSG00000232855.6	5.39189	2.71943e-07	1.05704	Thyroid	0.042332	trans	lincRNA	21	AF131217.1
chr1_152557374_G_C_b38	ENSG00000273424.1	-5.42128	2.37182e-07	-0.547254	Thyroid	0.0791279	trans	lincRNA	22	CTA-223H9.9
chr1_99574972_G_A_b38	ENSG00000100395.14	6.01496	1.36438e-08	1.1835	Thyroid	0.0340698	trans	protein_coding	22	L3MBTL2
chr11_57370188_A_G_b38	ENSG00000283633.1	-5.93393	2.03497e-08	-0.64552	Thyroid	0.00424081	trans	lincRNA	22	AC005301.9
chr20_20194220_G_A_b38	ENSG00000182057.4	5.30468	4.06966e-07	1.04903	Thyroid	0.0510225	trans	lincRNA	22	OGFRP1
chr20_19748667_C_T_b38	ENSG00000187792.4	-5.60604	9.93709e-08	-1.06805	Thyroid	0.0911132	trans	protein_coding	22	ZNF70
chr8_117601543_T_C_b38	ENSG00000279278.1	5.33778	3.49391e-07	0.622995	Thyroid	0.0766948	trans	lincRNA	22	CH17-264L24.1
chr16_54066606_G_A_b38	ENSG00000228221.5	5.71472	5.90883e-08	0.601584	Thyroid	0.0140059	trans	lincRNA	3	LINC00578
chr17_81640761_A_T_b38	ENSG00000273125.1	-6.14046	7.30238e-09	-1.1891	Thyroid	0.00161945	trans	lincRNA	3	LINC01990
chr1_241402950_C_T_b38	ENSG00000123933.16	6.27294	3.74624e-09	0.732954	Thyroid	0.015214	trans	protein_coding	4	MXD4
chr6_8182236_T_C_b38	ENSG00000189308.10	5.89417	2.47326e-08	0.572376	Thyroid	0.0778074	trans	protein_coding	4	LIN54
chr7_18947429_A_G_b38	ENSG00000109680.10	5.9684	1.71735e-08	0.636597	Thyroid	0.0491267	trans	protein_coding	4	TBC1D19
chr8_130642509_G_A_b38	ENSG00000109184.14	-5.88461	2.59175e-08	-0.920408	Thyroid	0.0674317	trans	protein_coding	4	DCUN1D4
chr11_89740461_T_C_b38	ENSG00000278921.2	5.43584	2.21607e-07	0.679043	Thyroid	0.0817839	trans	lincRNA	5	EPB41L4A-AS2
chr12_114592829_T_C_b38	ENSG00000272040.1	-5.47724	1.82582e-07	-0.860391	Thyroid	0.0687706	trans	lincRNA	5	CTC-366B18.4
chr13_57975703_A_G_b38	ENSG00000113231.13	-5.78748	4.15874e-08	-0.599938	Thyroid	0.0993942	trans	protein_coding	5	PDE8B
chr17_7207146_A_C_b38	ENSG00000124279.11	-5.84163	3.19675e-08	-0.670629	Thyroid	0.0703356	trans	protein_coding	5	FASTKD3
chr22_45959018_T_C_b38	ENSG00000113407.13	5.91462	2.23741e-08	0.895484	Thyroid	0.0260731	trans	protein_coding	5	TARS
chr8_113791795_C_T_b38	ENSG00000253959.1	5.62041	9.28026e-08	0.885568	Thyroid	0.0362648	trans	lincRNA	5	LINC01863
chr9_130526340_C_T_b38	ENSG00000155850.7	-5.91953	2.18417e-08	-0.986278	Thyroid	0.0644578	trans	protein_coding	5	SLC26A2
chr16_56471861_A_C_b38	ENSG00000168143.8	-5.98528	1.5801e-08	-1.07061	Thyroid	0.0415292	trans	protein_coding	6	FAM83B
chr18_3547682_A_G_b38	ENSG00000281831.1	-5.33882	3.47718e-07	-1.28044	Thyroid	0.0964878	trans	lincRNA	6	HCP5B
chr21_42388818_A_G_b38	ENSG00000272217.1	5.30558	4.0528e-07	0.886253	Thyroid	0.0566589	trans	lincRNA	6	XXbac-BPG157A10.21
chr22_45959018_T_C_b38	ENSG00000271755.1	-5.44542	2.11905e-07	-0.857949	Thyroid	0.0330066	trans	lincRNA	6	RP1-153G14.4
chr8_2073525_T_TG_b38	ENSG00000131018.22	6.21247	5.08549e-09	1.33755	Thyroid	0.0183634	trans	protein_coding	6	SYNE1
chr22_45959018_T_C_b38	ENSG00000105875.13	-6.49554	1.20007e-09	-0.921805	Thyroid	0.00139833	trans	protein_coding	7	WDR91
chr4_63655293_T_A_b38	ENSG00000105854.12	-5.95901	1.79873e-08	-1.07442	Thyroid	0.0731466	trans	protein_coding	7	PON2
chr6_46758763_C_A_b38	ENSG00000242611.2	5.50904	1.5724e-07	0.881611	Thyroid	0.0586204	trans	lincRNA	7	AC093627.8
chr8_18743553_A_G_b38	ENSG00000243317.7	6.13647	7.45006e-09	0.892374	Thyroid	0.0239491	trans	protein_coding	7	C7orf73
chr2_37731226_G_A_b38	ENSG00000272338.2	5.56686	1.19675e-07	0.945497	Thyroid	0.0688528	trans	lincRNA	8	RP11-722E23.2
chr9_36346530_C_T_b38	ENSG00000185000.11	-5.96529	1.74391e-08	-1.35178	Thyroid	0.0386832	trans	protein_coding	8	DGAT1
chr9_22127880_A_G_b38	ENSG00000205002.3	-5.82292	3.50153e-08	-0.602542	Thyroid	0.0776705	trans	protein_coding	8	AARD
chr1_81739668_C_T_b38	ENSG00000136938.8	-6.22671	4.73296e-09	-1.1036	Thyroid	0.0196245	trans	protein_coding	9	ANP32B
chr14_99357448_G_A_b38	ENSG00000274893.1	5.54322	1.33836e-07	1.01431	Thyroid	0.0299597	trans	lincRNA	9	RP11-15E1.5
chr17_7387502_T_C_b38	ENSG00000187742.14	5.83887	3.23999e-08	0.619394	Thyroid	0.0597002	trans	protein_coding	9	SECISBP2
chr19_12107227_C_T_b38	ENSG00000225706.1	-5.45355	2.04002e-07	-0.901734	Thyroid	0.0355906	trans	lincRNA	9	PTPRD-AS1
chr6_68578169_C_A_b38	ENSG00000136827.11	5.92779	2.09733e-08	0.909925	Thyroid	0.067155	trans	protein_coding	9	TOR1A
chr1_212861376_T_C_b38	ENSG00000198468.7	13.1268	4.86678e-27	0.916595	Skin_Sun_Exposed_Lower_leg	4.51151e-23	cis	lincRNA	1	FLVCR1-AS1
chr1_212704943_A_G_b38	ENSG00000198468.7	6.7546	2.63558e-10	0.660551	Skin_Sun_Exposed_Lower_leg	2.44292e-06	cis	lincRNA	1	FLVCR1-AS1
chr1_200552284_G_A_b38	ENSG00000260088.1	-6.5187	9.18875e-10	-0.632812	Skin_Sun_Exposed_Lower_leg	8.51613e-06	cis	lincRNA	1	RP11-92G12.3
chr1_83848605_C_T_b38	ENSG00000233008.5	4.68322	6.07231e-06	0.502021	Skin_Sun_Exposed_Lower_leg	0.0562721	cis	lincRNA	1	LINC01725
chr1_153341436_A_G_b38	ENSG00000163218.14	-5.78686	3.77893e-08	-0.710589	Skin_Sun_Exposed_Lower_leg	0.00350942	cis	protein_coding	1	PGLYRP4
chr1_1669613_G_A_b38	ENSG00000189339.11	-10.0247	1.36841e-18	-1.13121	Skin_Sun_Exposed_Lower_leg	1.27094e-13	cis	protein_coding	1	SLC35E2B
chr1_63414754_A_C_b38	ENSG00000142856.16	-5.78395	3.83323e-08	-0.65069	Skin_Sun_Exposed_Lower_leg	0.00355981	cis	protein_coding	1	ITGB3BP
chr1_74734289_T_C_b38	ENSG00000116791.13	-9.03444	5.74286e-16	-0.858518	Skin_Sun_Exposed_Lower_leg	5.33368e-11	cis	protein_coding	1	CRYZ
chr1_1665581_C_G_b38	ENSG00000189339.11	-10.1623	5.84812e-19	-1.07823	Skin_Sun_Exposed_Lower_leg	5.43162e-14	cis	protein_coding	1	SLC35E2B
chr1_232935057_T_C_b38	ENSG00000135778.11	-6.71456	3.26329e-10	-0.961914	Skin_Sun_Exposed_Lower_leg	3.03069e-05	cis	protein_coding	1	NTPCR
chr1_75393107_G_A_b38	ENSG00000137968.16	-11.1945	9.36697e-22	-0.933043	Skin_Sun_Exposed_Lower_leg	8.69995e-17	cis	protein_coding	1	SLC44A5
chr1_150567391_C_G_b38	ENSG00000143457.10	-5.53512	1.27739e-07	-0.558157	Skin_Sun_Exposed_Lower_leg	0.0118624	cis	protein_coding	1	GOLPH3L
chr1_228125323_G_A_b38	ENSG00000154358.20	-5.27538	4.33251e-07	-0.49999	Skin_Sun_Exposed_Lower_leg	0.0402322	cis	protein_coding	1	OBSCN
chr1_21515204_T_C_b38	ENSG00000142794.18	-5.61994	8.50539e-08	-0.688415	Skin_Sun_Exposed_Lower_leg	0.00789853	cis	protein_coding	1	NBPF3
chr1_228143339_C_A_b38	ENSG00000154358.20	-5.45039	1.91033e-07	-0.512526	Skin_Sun_Exposed_Lower_leg	0.0177399	cis	protein_coding	1	OBSCN
chr1_161621752_G_A_b38	ENSG00000162747.9	5.9797	1.45452e-08	0.636197	Skin_Sun_Exposed_Lower_leg	0.0013508	cis	protein_coding	1	FCGR3B
chr1_232971376_G_A_b38	ENSG00000135778.11	6.61177	5.62971e-10	0.660897	Skin_Sun_Exposed_Lower_leg	5.22837e-05	cis	protein_coding	1	NTPCR
chr1_150901205_ATTC_A_b38	ENSG00000143452.15	-9.64377	1.42248e-17	-0.828242	Skin_Sun_Exposed_Lower_leg	1.32114e-12	cis	protein_coding	1	HORMAD1
chr1_150901205_ATTC_A_b38	ENSG00000143457.10	-5.31477	3.60849e-07	-0.535405	Skin_Sun_Exposed_Lower_leg	0.0335092	cis	protein_coding	1	GOLPH3L
chr1_150567391_C_G_b38	ENSG00000143452.15	-8.26842	5.4017e-14	-0.753489	Skin_Sun_Exposed_Lower_leg	5.01678e-09	cis	protein_coding	1	HORMAD1
chr1_62193108_G_C_b38	ENSG00000240563.1	7.36976	9.16413e-12	0.679466	Skin_Sun_Exposed_Lower_leg	8.511e-07	cis	protein_coding	1	L1TD1
chr1_179484095_T_C_b38	ENSG00000162782.15	5.7195	5.2516e-08	0.574761	Skin_Sun_Exposed_Lower_leg	0.00487695	cis	protein_coding	1	TDRD5
chr1_74811148_T_A_b38	ENSG00000116791.13	5.20569	5.97426e-07	0.696591	Skin_Sun_Exposed_Lower_leg	0.055477	cis	protein_coding	1	CRYZ
chr1_39785619_C_T_b38	ENSG00000084072.16	6.2496	3.70935e-09	0.982472	Skin_Sun_Exposed_Lower_leg	0.000344487	cis	protein_coding	1	PPIE
chr10_75253943_C_T_b38	ENSG00000226051.6	-4.84848	2.96811e-06	-0.47243	Skin_Sun_Exposed_Lower_leg	0.0126145	cis	lincRNA	10	ZNF503-AS1
chr10_32579866_A_G_b38	ENSG00000273038.2	4.78635	3.89238e-06	0.560923	Skin_Sun_Exposed_Lower_leg	0.0165387	cis	lincRNA	10	RP11-479G22.8
chr10_26988479_G_A_b38	ENSG00000120539.14	6.54258	8.10594e-10	0.699649	Skin_Sun_Exposed_Lower_leg	3.05748e-05	cis	protein_coding	10	MASTL
chr10_89427085_A_G_b38	ENSG00000152778.8	-5.87364	2.46464e-08	-0.647734	Skin_Sun_Exposed_Lower_leg	0.000929588	cis	protein_coding	10	IFIT5
chr10_132163594_C_T_b38	ENSG00000151640.12	-7.77583	9.28332e-13	-0.714777	Skin_Sun_Exposed_Lower_leg	3.50167e-08	cis	protein_coding	10	DPYSL4
chr10_100294695_A_G_b38	ENSG00000095485.16	5.79277	3.671e-08	0.682356	Skin_Sun_Exposed_Lower_leg	0.00138455	cis	protein_coding	10	CWF19L1
chr10_119218251_G_A_b38	ENSG00000183605.16	5.56838	1.08957e-07	0.511709	Skin_Sun_Exposed_Lower_leg	0.00410921	cis	protein_coding	10	SFXN4
chr10_100130573_C_G_b38	ENSG00000095485.16	4.97744	1.67845e-06	0.53867	Skin_Sun_Exposed_Lower_leg	0.0632977	cis	protein_coding	10	CWF19L1
chr10_132196931_AG_A_b38	ENSG00000151640.12	5.77159	4.07241e-08	0.654806	Skin_Sun_Exposed_Lower_leg	0.00153591	cis	protein_coding	10	DPYSL4
chr10_131258480_A_G_b38	ENSG00000176769.9	8.18788	8.63888e-14	0.743325	Skin_Sun_Exposed_Lower_leg	3.25876e-09	cis	protein_coding	10	TCERG1L
chr10_27175671_T_C_b38	ENSG00000120539.14	8.12835	1.22101e-13	0.775015	Skin_Sun_Exposed_Lower_leg	4.60578e-09	cis	protein_coding	10	MASTL
chr10_45438883_C_G_b38	ENSG00000188234.13	5.51364	1.41515e-07	0.592683	Skin_Sun_Exposed_Lower_leg	0.00533695	cis	protein_coding	10	AGAP4
chr10_80286452_A_G_b38	ENSG00000151224.12	-5.98494	1.41685e-08	-0.637811	Skin_Sun_Exposed_Lower_leg	0.000534409	cis	protein_coding	10	MAT1A
chr11_13060184_G_C_b38	ENSG00000251381.7	-4.86362	2.77737e-06	-0.635272	Skin_Sun_Exposed_Lower_leg	0.0126704	cis	lincRNA	11	LINC00958
chr11_71787134_T_C_b38	ENSG00000158483.15	-7.17868	2.64068e-11	-0.781673	Skin_Sun_Exposed_Lower_leg	1.41971e-06	cis	protein_coding	11	FAM86C1
chr11_72101546_G_A_b38	ENSG00000158483.15	-5.1274	8.54348e-07	-0.591865	Skin_Sun_Exposed_Lower_leg	0.045928	cis	protein_coding	11	FAM86C1
chr11_75021185_G_T_b38	ENSG00000166435.15	6.63571	4.9601e-10	0.621285	Skin_Sun_Exposed_Lower_leg	2.66665e-05	cis	protein_coding	11	XRRA1
chr11_34846421_A_G_b38	ENSG00000149089.12	-8.44601	1.90667e-14	-0.750398	Skin_Sun_Exposed_Lower_leg	1.0251e-09	cis	protein_coding	11	APIP
chr11_113371579_T_C_b38	ENSG00000149292.16	-6.18651	5.12061e-09	-0.646134	Skin_Sun_Exposed_Lower_leg	0.000275289	cis	protein_coding	11	TTC12
chr11_45875526_A_G_b38	ENSG00000121653.11	5.76164	4.27568e-08	0.717047	Skin_Sun_Exposed_Lower_leg	0.00229856	cis	protein_coding	11	MAPK8IP1
chr11_3642043_C_T_b38	ENSG00000167311.13	5.87169	2.4886e-08	0.568576	Skin_Sun_Exposed_Lower_leg	0.00133787	cis	protein_coding	11	ART5
chr12_11171340_G_C_b38	ENSG00000247157.6	-9.41695	5.67686e-17	-0.909671	Skin_Sun_Exposed_Lower_leg	4.00446e-13	cis	lincRNA	12	LINC01252
chr12_54178335_A_C_b38	ENSG00000257534.1	6.34853	2.22902e-09	0.720367	Skin_Sun_Exposed_Lower_leg	1.57213e-05	cis	lincRNA	12	RP11-834C11.10
chr12_54178335_A_C_b38	ENSG00000260470.1	4.68918	5.9194e-06	0.480241	Skin_Sun_Exposed_Lower_leg	0.0417377	cis	lincRNA	12	RP11-834C11.11
chr12_54141518_T_C_b38	ENSG00000248265.1	4.8	3.66796e-06	0.518201	Skin_Sun_Exposed_Lower_leg	0.0258664	cis	lincRNA	12	FLJ12825
chr12_109306430_C_T_b38	ENSG00000139445.17	-5.22547	5.45502e-07	-0.528092	Skin_Sun_Exposed_Lower_leg	0.0280797	cis	protein_coding	12	FOXN4
chr12_10986084_C_T_b38	ENSG00000231887.6	-7.30577	1.30807e-11	-0.729976	Skin_Sun_Exposed_Lower_leg	6.73406e-07	cis	protein_coding	12	PRH1
chr12_122716221_T_G_b38	ENSG00000255398.2	6.43786	1.40206e-09	0.578076	Skin_Sun_Exposed_Lower_leg	7.21764e-05	cis	protein_coding	12	HCAR3
chr12_109551423_G_T_b38	ENSG00000139445.17	-5.22028	5.58685e-07	-0.521345	Skin_Sun_Exposed_Lower_leg	0.0287577	cis	protein_coding	12	FOXN4
chr12_101695265_G_A_b38	ENSG00000111666.10	5.3845	2.60526e-07	0.59155	Skin_Sun_Exposed_Lower_leg	0.0134111	cis	protein_coding	12	CHPT1
chr12_9977431_A_C_b38	ENSG00000172322.13	5.31593	3.5891e-07	0.531993	Skin_Sun_Exposed_Lower_leg	0.0184752	cis	protein_coding	12	CLEC12A
chr12_75504662_T_C_b38	ENSG00000180481.10	-5.41897	2.2156e-07	-0.573392	Skin_Sun_Exposed_Lower_leg	0.0114055	cis	protein_coding	12	GLIPR1L2
chr12_4321174_AGCCGGCCGGCT_A_b38	ENSG00000078237.6	6.91208	1.13071e-10	1.17822	Skin_Sun_Exposed_Lower_leg	5.8209e-06	cis	protein_coding	12	TIGAR
chr12_11171340_G_C_b38	ENSG00000231887.6	-7.39366	8.02103e-12	-0.733622	Skin_Sun_Exposed_Lower_leg	4.12938e-07	cis	protein_coding	12	PRH1
chr12_109398170_G_C_b38	ENSG00000139445.17	-9.33508	9.33614e-17	-0.807714	Skin_Sun_Exposed_Lower_leg	4.80653e-12	cis	protein_coding	12	FOXN4
chr12_10001650_T_C_b38	ENSG00000172322.13	-5.13383	8.29741e-07	-0.508597	Skin_Sun_Exposed_Lower_leg	0.0427092	cis	protein_coding	12	CLEC12A
chr12_52446252_G_A_b38	ENSG00000170465.9	5.08742	1.02418e-06	0.495695	Skin_Sun_Exposed_Lower_leg	0.0527166	cis	protein_coding	12	KRT6C
chr13_79282671_G_A_b38	ENSG00000227676.3	5.84135	2.89069e-08	0.592321	Skin_Sun_Exposed_Lower_leg	9.59133e-05	cis	lincRNA	13	LINC01068
chr13_79598579_TC_T_b38	ENSG00000227676.3	-6.46958	1.18825e-09	-0.600865	Skin_Sun_Exposed_Lower_leg	3.9438e-06	cis	lincRNA	13	LINC01068
chr13_114224498_G_C_b38	ENSG00000130177.14	5.97803	1.46671e-08	0.629645	Skin_Sun_Exposed_Lower_leg	0.000286125	cis	protein_coding	13	CDC16
chr13_113866471_A_G_b38	ENSG00000184497.12	4.98625	1.61376e-06	0.923303	Skin_Sun_Exposed_Lower_leg	0.0314796	cis	protein_coding	13	TMEM255B
chr14_101948492_C_T_b38	ENSG00000271780.1	5.25352	4.79324e-07	1.05908	Skin_Sun_Exposed_Lower_leg	0.0020098	cis	lincRNA	14	RP11-1017G21.5
chr14_71728888_A_G_b38	ENSG00000274818.1	-4.42359	1.80632e-05	-0.769778	Skin_Sun_Exposed_Lower_leg	0.0757211	cis	lincRNA	14	RP1-292L20.3
chr14_101948430_G_A_b38	ENSG00000271780.1	5.71926	5.2579e-08	1.10341	Skin_Sun_Exposed_Lower_leg	0.000220516	cis	lincRNA	14	RP11-1017G21.5
chr14_73510230_T_C_b38	ENSG00000187105.8	-5.00713	1.46989e-06	-0.585918	Skin_Sun_Exposed_Lower_leg	0.0539788	cis	protein_coding	14	HEATR4
chr14_64948648_C_T_b38	ENSG00000258289.8	7.03773	5.7159e-11	0.88746	Skin_Sun_Exposed_Lower_leg	2.09911e-06	cis	protein_coding	14	CHURC1
chr15_101135720_G_T_b38	ENSG00000260672.1	5.51276	1.42108e-07	0.837274	Skin_Sun_Exposed_Lower_leg	0.0272862	intrachrom_trans	lincRNA	15	RP11-1006G14.1
chr15_52214352_G_A_b38	ENSG00000259577.1	-4.54324	1.0988e-05	-0.66806	Skin_Sun_Exposed_Lower_leg	0.0589066	cis	lincRNA	15	CERNA1
chr15_67548435_T_C_b38	ENSG00000270964.1	-4.48556	1.39796e-05	-0.477238	Skin_Sun_Exposed_Lower_leg	0.0749306	cis	lincRNA	15	RP11-502I4.3
chr15_81029591_C_T_b38	ENSG00000277782.1	-4.85754	2.85255e-06	-0.718445	Skin_Sun_Exposed_Lower_leg	0.0152954	cis	lincRNA	15	RP11-775C24.5
chr15_81026628_G_A_b38	ENSG00000277782.1	-5.2374	5.16347e-07	-0.752008	Skin_Sun_Exposed_Lower_leg	0.00276917	cis	lincRNA	15	RP11-775C24.5
chr15_82214266_T_C_b38	ENSG00000188659.9	5.52358	1.34969e-07	1.20239	Skin_Sun_Exposed_Lower_leg	0.00366536	cis	protein_coding	15	SAXO2
chr15_79925696_TTTTG_T_b38	ENSG00000136371.10	-4.93847	1.99607e-06	-0.714399	Skin_Sun_Exposed_Lower_leg	0.0542034	cis	protein_coding	15	MTHFS
chr15_40746016_A_G_b38	ENSG00000128891.15	5.69154	6.01638e-08	0.550152	Skin_Sun_Exposed_Lower_leg	0.00163393	cis	protein_coding	15	C15orf57
chr15_52273528_G_C_b38	ENSG00000128833.12	5.09654	9.82761e-07	0.882753	Skin_Sun_Exposed_Lower_leg	0.0266879	cis	protein_coding	15	MYO5C
chr15_64961658_GA_G_b38	ENSG00000090487.10	6.68676	3.78342e-10	0.616245	Skin_Sun_Exposed_Lower_leg	1.02754e-05	cis	protein_coding	15	SPG21
chr15_89905903_A_G_b38	ENSG00000157823.16	-7.5523	3.29577e-12	-0.806631	Skin_Sun_Exposed_Lower_leg	8.95131e-08	cis	protein_coding	15	AP3S2
chr16_2787999_C_T_b38	ENSG00000276791.1	4.92821	2.08897e-06	0.578288	Skin_Sun_Exposed_Lower_leg	0.0150239	cis	lincRNA	16	CTD-2270P14.5
chr16_79721451_G_T_b38	ENSG00000261390.5	5.62356	8.35836e-08	0.641824	Skin_Sun_Exposed_Lower_leg	0.0006013	cis	lincRNA	16	MAFTRR
chr16_55428132_G_A_b38	ENSG00000260135.6	-10.6517	2.79463e-20	-0.893102	Skin_Sun_Exposed_Lower_leg	2.01074e-16	cis	lincRNA	16	RP11-212I21.2
chr16_55428132_G_A_b38	ENSG00000274508.1	5.29024	4.04414e-07	0.531653	Skin_Sun_Exposed_Lower_leg	0.00290895	cis	lincRNA	16	RP11-212I21.5
chr16_69934989_G_A_b38	ENSG00000157322.17	-5.513	1.41943e-07	-0.541233	Skin_Sun_Exposed_Lower_leg	0.00667546	cis	protein_coding	16	CLEC18A
chr16_87730661_A_T_b38	ENSG00000104731.13	7.32607	1.16864e-11	0.65473	Skin_Sun_Exposed_Lower_leg	5.49622e-07	cis	protein_coding	16	KLHDC4
chr16_2932546_G_C_b38	ENSG00000059122.16	8.38126	2.78974e-14	0.766662	Skin_Sun_Exposed_Lower_leg	1.31212e-09	cis	protein_coding	16	FLYWCH1
chr16_30826275_C_T_b38	ENSG00000099377.13	-5.08239	1.04773e-06	-0.489437	Skin_Sun_Exposed_Lower_leg	0.0492724	cis	protein_coding	16	HSD3B7
chr16_418055_G_A_b38	ENSG00000242612.6	6.48652	1.08758e-09	0.604808	Skin_Sun_Exposed_Lower_leg	5.11489e-05	cis	protein_coding	16	DECR2
chr16_380011_C_T_b38	ENSG00000086504.15	5.05099	1.20719e-06	0.75644	Skin_Sun_Exposed_Lower_leg	0.0567705	cis	protein_coding	16	MRPL28
chr16_70359853_G_A_b38	ENSG00000223496.2	-7.35734	9.82079e-12	-0.752831	Skin_Sun_Exposed_Lower_leg	4.61891e-07	cis	protein_coding	16	EXOSC6
chr16_70359853_G_A_b38	ENSG00000157322.17	-7.90897	4.33313e-13	-0.748445	Skin_Sun_Exposed_Lower_leg	2.038e-08	cis	protein_coding	16	CLEC18A
chr17_50667251_G_T_b38	ENSG00000267506.5	5.42712	2.13214e-07	0.536168	Skin_Sun_Exposed_Lower_leg	0.0693129	intrachrom_trans	lincRNA	17	RP11-13K12.1
chr17_2692241_G_T_b38	ENSG00000277200.1	7.26091	1.67726e-11	0.755071	Skin_Sun_Exposed_Lower_leg	1.51356e-07	cis	lincRNA	17	RP11-74E22.8
chr17_39097063_G_A_b38	ENSG00000266588.1	-4.75314	4.49485e-06	-0.59881	Skin_Sun_Exposed_Lower_leg	0.040548	cis	lincRNA	17	RP1-56K13.5
chr17_46185584_G_A_b38	ENSG00000267198.1	-4.58043	9.39771e-06	-0.451483	Skin_Sun_Exposed_Lower_leg	0.0847579	cis	lincRNA	17	RP11-798G7.6
chr17_45855941_T_C_b38	ENSG00000267198.1	-4.69788	5.70278e-06	-0.470368	Skin_Sun_Exposed_Lower_leg	0.0514391	cis	lincRNA	17	RP11-798G7.6
chr17_43595961_G_A_b38	ENSG00000267151.5	6.29886	2.88003e-09	0.788723	Skin_Sun_Exposed_Lower_leg	2.59865e-05	cis	lincRNA	17	MIR2117HG
chr17_43218318_T_A_b38	ENSG00000267151.5	-6.11583	7.33266e-09	-0.655975	Skin_Sun_Exposed_Lower_leg	6.61552e-05	cis	lincRNA	17	MIR2117HG
chr17_46048999_C_T_b38	ENSG00000186868.15	5.07121	1.10201e-06	0.666966	Skin_Sun_Exposed_Lower_leg	0.0753326	cis	protein_coding	17	MAPT
chr17_37523483_G_C_b38	ENSG00000275066.4	-5.4288	2.11532e-07	-0.519633	Skin_Sun_Exposed_Lower_leg	0.0144611	cis	protein_coding	17	SYNRG
chr17_5457755_G_T_b38	ENSG00000108559.11	-5.07752	1.07108e-06	-0.512122	Skin_Sun_Exposed_Lower_leg	0.0732189	cis	protein_coding	17	NUP88
chr17_35998212_G_C_b38	ENSG00000275718.1	5.28328	4.17669e-07	0.948314	Skin_Sun_Exposed_Lower_leg	0.0285527	cis	protein_coding	17	CCL15
chr17_45908270_C_A_b38	ENSG00000238083.7	-7.42365	6.78394e-12	-0.693858	Skin_Sun_Exposed_Lower_leg	4.63832e-07	cis	protein_coding	17	LRRC37A2
chr17_15504449_G_A_b38	ENSG00000239704.10	5.06561	1.13021e-06	0.538521	Skin_Sun_Exposed_Lower_leg	0.0772591	cis	protein_coding	17	CDRT4
chr17_82737625_G_A_b38	ENSG00000141560.14	-5.2086	5.89501e-07	-0.627676	Skin_Sun_Exposed_Lower_leg	0.0402989	cis	protein_coding	17	FN3KRP
chr17_82647768_A_G_b38	ENSG00000141580.15	-5.00908	1.45715e-06	-0.516689	Skin_Sun_Exposed_Lower_leg	0.0996061	cis	protein_coding	17	WDR45B
chr17_41966584_T_C_b38	ENSG00000141698.16	-6.39687	1.73517e-09	-0.65586	Skin_Sun_Exposed_Lower_leg	0.000118632	cis	protein_coding	17	NT5C3B
chr17_41968753_T_G_b38	ENSG00000141698.16	5.81784	3.24557e-08	0.710613	Skin_Sun_Exposed_Lower_leg	0.00221887	cis	protein_coding	17	NT5C3B
chr17_46048999_C_T_b38	ENSG00000238083.7	9.11888	3.4535e-16	0.895992	Skin_Sun_Exposed_Lower_leg	2.3613e-11	cis	protein_coding	17	LRRC37A2
chr17_46048999_C_T_b38	ENSG00000176681.14	6.60145	5.94503e-10	0.786142	Skin_Sun_Exposed_Lower_leg	4.06461e-05	cis	protein_coding	17	LRRC37A
chr17_45855941_T_C_b38	ENSG00000176681.14	5.40125	2.40825e-07	0.58294	Skin_Sun_Exposed_Lower_leg	0.0164635	cis	protein_coding	17	LRRC37A
chr17_38296938_G_T_b38	ENSG00000274512.5	9.16237	2.65636e-16	1.07971	Skin_Sun_Exposed_Lower_leg	1.81628e-11	cis	protein_coding	17	TBC1D3L
chr17_45998697_C_T_b38	ENSG00000185829.17	-6.08067	8.75894e-09	-0.68755	Skin_Sun_Exposed_Lower_leg	0.000598831	cis	protein_coding	17	ARL17A
chr17_27868315_A_C_b38	ENSG00000007171.16	-5.96536	1.5625e-08	-0.648663	Skin_Sun_Exposed_Lower_leg	0.00106823	cis	protein_coding	17	NOS2
chr17_35997892_T_C_b38	ENSG00000275718.1	5.7558	4.39931e-08	0.993421	Skin_Sun_Exposed_Lower_leg	0.00300759	cis	protein_coding	17	CCL15
chr17_46742229_T_G_b38	ENSG00000185829.17	-6.60481	5.84043e-10	-0.903981	Skin_Sun_Exposed_Lower_leg	3.99316e-05	cis	protein_coding	17	ARL17A
chr17_401425_TCTC_T_b38	ENSG00000187624.8	-9.07679	4.45058e-16	-0.888581	Skin_Sun_Exposed_Lower_leg	3.04299e-11	cis	protein_coding	17	C17orf97
chr18_80178830_AC_A_b38	ENSG00000261126.7	-5.72927	5.00748e-08	-0.642383	Skin_Sun_Exposed_Lower_leg	0.000226338	cis	lincRNA	18	RBFADN
chr18_80064603_G_A_b38	ENSG00000261126.7	-6.27113	3.32135e-09	-0.619005	Skin_Sun_Exposed_Lower_leg	1.50158e-05	cis	lincRNA	18	RBFADN
chr18_79956624_G_A_b38	ENSG00000261126.7	4.90706	2.29383e-06	0.533188	Skin_Sun_Exposed_Lower_leg	0.0103658	cis	lincRNA	18	RBFADN
chr18_10549365_C_A_b38	ENSG00000134265.12	-6.83592	1.70459e-10	-0.661893	Skin_Sun_Exposed_Lower_leg	2.87819e-06	cis	protein_coding	18	NAPG
chr18_23523945_T_C_b38	ENSG00000141452.9	5.6024	9.25442e-08	0.546328	Skin_Sun_Exposed_Lower_leg	0.00156252	cis	protein_coding	18	C18orf8
chr18_11670977_C_A_b38	ENSG00000141404.15	-5.27946	4.25141e-07	-0.531564	Skin_Sun_Exposed_Lower_leg	0.00717766	cis	protein_coding	18	GNAL
chr19_21622487_T_G_b38	ENSG00000268555.1	4.73415	4.87901e-06	0.491176	Skin_Sun_Exposed_Lower_leg	0.0332309	cis	lincRNA	19	RP11-678G14.3
chr19_36425710_CA_C_b38	ENSG00000232677.6	-4.91253	2.23904e-06	-0.670965	Skin_Sun_Exposed_Lower_leg	0.0152546	cis	lincRNA	19	LINC00665
chr19_27959842_T_C_b38	ENSG00000261770.1	6.9537	9.02604e-11	1.03837	Skin_Sun_Exposed_Lower_leg	6.15034e-07	cis	lincRNA	19	CTC-459F4.1
chr19_56433737_G_GT_b38	ENSG00000267454.5	-4.81146	3.48941e-06	-0.468779	Skin_Sun_Exposed_Lower_leg	0.0237699	cis	lincRNA	19	ZNF582-AS1
chr19_46423410_C_T_b38	ENSG00000182013.17	-6.38688	1.82748e-09	-0.60816	Skin_Sun_Exposed_Lower_leg	0.000192205	cis	protein_coding	19	PNMAL1
chr19_21747977_T_TA_b38	ENSG00000197020.10	-10.1803	5.23059e-19	-0.895693	Skin_Sun_Exposed_Lower_leg	5.50143e-14	cis	protein_coding	19	ZNF100
chr19_15934939_G_A_b38	ENSG00000171903.16	-12.0519	4.25755e-24	-0.885681	Skin_Sun_Exposed_Lower_leg	4.47805e-19	cis	protein_coding	19	CYP4F11
chr19_57618090_A_G_b38	ENSG00000121417.13	5.72542	5.10229e-08	0.732026	Skin_Sun_Exposed_Lower_leg	0.00536628	cis	protein_coding	19	ZNF211
chr19_6436185_A_G_b38	ENSG00000181240.13	-15.0076	3.82085e-32	-1.1152	Skin_Sun_Exposed_Lower_leg	4.01877e-27	cis	protein_coding	19	SLC25A41
chr19_13754462_T_C_b38	ENSG00000037757.13	-6.39101	1.78883e-09	-0.673296	Skin_Sun_Exposed_Lower_leg	0.000188142	cis	protein_coding	19	MRI1
chr19_48148348_A_G_b38	ENSG00000105499.13	6.56135	7.3441e-10	0.714799	Skin_Sun_Exposed_Lower_leg	7.7243e-05	cis	protein_coding	19	PLA2G4C
chr2_113711558_C_G_b38	ENSG00000227359.1	-4.56604	9.98488e-06	-0.445086	Skin_Sun_Exposed_Lower_leg	0.0827547	cis	lincRNA	2	AC017074.2
chr2_96931840_A_G_b38	ENSG00000230606.10	-5.55577	1.15736e-07	-0.559522	Skin_Sun_Exposed_Lower_leg	0.000959565	cis	lincRNA	2	AC159540.1
chr2_75075179_C_G_b38	ENSG00000204792.2	4.81293	3.46707e-06	0.563886	Skin_Sun_Exposed_Lower_leg	0.0287385	cis	lincRNA	2	LINC01291
chr2_127179253_G_A_b38	ENSG00000236682.1	-5.79376	3.65309e-08	-0.530112	Skin_Sun_Exposed_Lower_leg	0.000302951	cis	lincRNA	2	AC068282.3
chr2_74253532_C_T_b38	ENSG00000217702.2	4.99204	1.57254e-06	1.02998	Skin_Sun_Exposed_Lower_leg	0.0130364	cis	lincRNA	2	RP11-287D1.4
chr2_43103182_C_T_b38	ENSG00000230587.1	-4.529	1.16632e-05	-0.490961	Skin_Sun_Exposed_Lower_leg	0.0966532	cis	lincRNA	2	AC093609.1
chr2_75049163_T_C_b38	ENSG00000236209.1	-5.61348	8.77406e-08	-0.807852	Skin_Sun_Exposed_Lower_leg	0.000727545	cis	lincRNA	2	AC104135.2
chr2_61397994_T_G_b38	ENSG00000237651.6	-10.1012	8.5339e-19	-0.947723	Skin_Sun_Exposed_Lower_leg	4.74715e-14	cis	protein_coding	2	C2orf74
chr2_218257367_G_A_b38	ENSG00000127838.13	5.96252	1.58485e-08	0.661363	Skin_Sun_Exposed_Lower_leg	0.000881523	cis	protein_coding	2	PNKD
chr2_168846524_A_G_b38	ENSG00000152254.10	-5.40624	2.35242e-07	-0.460497	Skin_Sun_Exposed_Lower_leg	0.0130842	cis	protein_coding	2	G6PC2
chr2_38946429_CCTT_C_b38	ENSG00000163214.20	-5.33429	3.29484e-07	-0.631266	Skin_Sun_Exposed_Lower_leg	0.0183252	cis	protein_coding	2	DHX57
chr2_201328740_A_G_b38	ENSG00000240344.8	-6.00038	1.31153e-08	-0.819662	Skin_Sun_Exposed_Lower_leg	0.000729515	cis	protein_coding	2	PPIL3
chr2_200884146_T_TCA_b38	ENSG00000240344.8	-5.18911	6.44629e-07	-0.540264	Skin_Sun_Exposed_Lower_leg	0.0358511	cis	protein_coding	2	PPIL3
chr2_201313407_C_T_b38	ENSG00000240344.8	-5.47938	1.66534e-07	-0.79689	Skin_Sun_Exposed_Lower_leg	0.00926277	cis	protein_coding	2	PPIL3
chr2_201334965_T_C_b38	ENSG00000064012.21	5.27829	4.27455e-07	0.524984	Skin_Sun_Exposed_Lower_leg	0.0237738	cis	protein_coding	2	CASP8
chr2_209063_A_C_b38	ENSG00000035115.21	-6.59444	6.16901e-10	-0.652316	Skin_Sun_Exposed_Lower_leg	3.43145e-05	cis	protein_coding	2	SH3YL1
chr2_61286314_T_C_b38	ENSG00000237651.6	-5.205	5.99335e-07	-0.800603	Skin_Sun_Exposed_Lower_leg	0.0333326	cis	protein_coding	2	C2orf74
chr2_17877126_G_A_b38	ENSG00000170745.11	5.33699	3.25362e-07	0.569544	Skin_Sun_Exposed_Lower_leg	0.0180963	cis	protein_coding	2	KCNS3
chr2_238123100_A_G_b38	ENSG00000144488.14	7.32481	1.17685e-11	0.682621	Skin_Sun_Exposed_Lower_leg	6.54635e-07	cis	protein_coding	2	ESPNL
chr2_108288592_T_C_b38	ENSG00000198203.9	6.82031	1.85374e-10	0.771858	Skin_Sun_Exposed_Lower_leg	1.03114e-05	cis	protein_coding	2	SULT1C2
chr20_38435028_T_C_b38	ENSG00000224635.1	6.94509	9.45746e-11	0.716544	Skin_Sun_Exposed_Lower_leg	3.84256e-07	cis	lincRNA	20	RP4-564F22.5
chr20_5510523_C_T_b38	ENSG00000205181.5	4.46561	1.5186e-05	0.802674	Skin_Sun_Exposed_Lower_leg	0.0616854	cis	lincRNA	20	LINC00654
chr20_44211379_A_G_b38	ENSG00000223891.5	4.3647	2.2991e-05	0.628681	Skin_Sun_Exposed_Lower_leg	0.0933666	cis	lincRNA	20	OSER1-AS1
chr20_1923009_CATCTCCCTGGCTG_C_b38	ENSG00000101307.15	5.49425	1.55179e-07	0.638635	Skin_Sun_Exposed_Lower_leg	0.00514402	cis	protein_coding	20	SIRPB1
chr20_62474775_T_C_b38	ENSG00000130700.6	16.6183	1.99565e-36	1.42464	Skin_Sun_Exposed_Lower_leg	6.61557e-32	cis	protein_coding	20	GATA5
chr20_4936717_C_G_b38	ENSG00000132646.10	5.15944	7.38307e-07	0.812799	Skin_Sun_Exposed_Lower_leg	0.0244734	cis	protein_coding	20	PCNA
chr21_44057219_G_A_b38	ENSG00000280071.3	-8.85151	1.71984e-15	-0.830186	Skin_Sun_Exposed_Lower_leg	3.46067e-10	intrachrom_trans	protein_coding	21	CH507-9B2.3
chr21_44057219_G_A_b38	ENSG00000275464.4	-10.1536	6.17073e-19	-0.89301	Skin_Sun_Exposed_Lower_leg	1.24168e-13	intrachrom_trans	protein_coding	21	CH507-9B2.5
chr21_41742040_T_C_b38	ENSG00000236384.7	-10.4246	1.14921e-19	-0.87528	Skin_Sun_Exposed_Lower_leg	4.83244e-16	cis	lincRNA	21	LINC00479
chr21_44057219_G_A_b38	ENSG00000225331.1	8.33639	3.62938e-14	0.860175	Skin_Sun_Exposed_Lower_leg	1.52579e-10	cis	lincRNA	21	LINC01678
chr21_44057219_G_A_b38	ENSG00000241945.7	15.163	1.46056e-32	1.16702	Skin_Sun_Exposed_Lower_leg	1.6941e-28	cis	protein_coding	21	PWP2
chr21_44057219_G_A_b38	ENSG00000160221.16	7.73441	1.17534e-12	0.794627	Skin_Sun_Exposed_Lower_leg	1.36316e-08	cis	protein_coding	21	C21orf33
chr21_44036606_A_G_b38	ENSG00000241945.7	-7.51638	4.03402e-12	-0.799413	Skin_Sun_Exposed_Lower_leg	4.67826e-08	cis	protein_coding	21	PWP2
chr21_46344563_T_C_b38	ENSG00000160284.14	5.98637	1.4068e-08	0.655903	Skin_Sun_Exposed_Lower_leg	0.000163118	cis	protein_coding	21	SPATC1L
chr21_36137697_C_T_b38	ENSG00000142197.12	5.96342	1.57769e-08	0.696363	Skin_Sun_Exposed_Lower_leg	0.000182918	cis	protein_coding	21	DOPEY2
chr21_46209354_G_A_b38	ENSG00000182362.13	-5.6817	6.31046e-08	-0.631907	Skin_Sun_Exposed_Lower_leg	0.000731572	cis	protein_coding	21	YBEY
chr21_37120357_T_G_b38	ENSG00000185808.13	-5.40279	2.39083e-07	-0.600106	Skin_Sun_Exposed_Lower_leg	0.00277146	cis	protein_coding	21	PIGP
chr21_37120357_T_G_b38	ENSG00000182670.13	7.12659	3.51585e-11	0.716017	Skin_Sun_Exposed_Lower_leg	4.07698e-07	cis	protein_coding	21	TTC3
chr22_49623908_G_A_b38	ENSG00000188511.12	5.13175	8.37612e-07	0.543556	Skin_Sun_Exposed_Lower_leg	0.00410681	cis	lincRNA	22	C22orf34
chr22_23899424_G_T_b38	ENSG00000240972.1	12.8177	3.40999e-26	1.0018	Skin_Sun_Exposed_Lower_leg	9.11831e-22	cis	protein_coding	22	MIF
chr22_46176847_G_A_b38	ENSG00000186951.16	4.93742	2.00537e-06	0.90528	Skin_Sun_Exposed_Lower_leg	0.0536175	cis	protein_coding	22	PPARA
chr22_17201404_C_A_b38	ENSG00000093072.15	6.196	4.87877e-09	0.705645	Skin_Sun_Exposed_Lower_leg	0.000130453	cis	protein_coding	22	CECR1
chr22_17105741_G_A_b38	ENSG00000177663.13	4.90132	2.35269e-06	0.467647	Skin_Sun_Exposed_Lower_leg	0.0629016	cis	protein_coding	22	IL17RA
chr22_31217569_G_A_b38	ENSG00000138942.15	-4.95048	1.89241e-06	-1.18624	Skin_Sun_Exposed_Lower_leg	0.0505994	cis	protein_coding	22	RNF185
chr3_195715811_A_G_b38	ENSG00000236833.1	7.0725	4.72787e-11	1.00667	Skin_Sun_Exposed_Lower_leg	1.65246e-05	intrachrom_trans	lincRNA	3	AC024560.2
chr3_75880279_T_A_b38	ENSG00000242516.1	-6.24724	3.75444e-09	-0.680254	Skin_Sun_Exposed_Lower_leg	1.38238e-05	cis	lincRNA	3	LINC00960
chr3_46594630_C_T_b38	ENSG00000241186.9	-5.4113	2.29709e-07	-0.481032	Skin_Sun_Exposed_Lower_leg	0.0113474	cis	protein_coding	3	TDGF1
chr3_46552213_T_C_b38	ENSG00000241186.9	5.1415	8.01248e-07	0.479332	Skin_Sun_Exposed_Lower_leg	0.0395785	cis	protein_coding	3	TDGF1
chr3_19962797_G_T_b38	ENSG00000163576.17	8.23016	6.75316e-14	0.850518	Skin_Sun_Exposed_Lower_leg	3.33613e-09	cis	protein_coding	3	EFHB
chr3_48472578_A_ATGCT_b38	ENSG00000164053.19	-6.00198	1.30103e-08	-0.717346	Skin_Sun_Exposed_Lower_leg	0.000642707	cis	protein_coding	3	ATRIP
chr3_138116904_T_C_b38	ENSG00000118017.3	5.3481	3.08921e-07	0.477114	Skin_Sun_Exposed_Lower_leg	0.0152601	cis	protein_coding	3	A4GNT
chr3_48621034_C_A_b38	ENSG00000178252.17	5.30615	3.75611e-07	0.660688	Skin_Sun_Exposed_Lower_leg	0.0185541	cis	protein_coding	3	WDR6
chr3_133756719_G_T_b38	ENSG00000091513.14	-5.03411	1.30242e-06	-0.533415	Skin_Sun_Exposed_Lower_leg	0.064333	cis	protein_coding	3	TF
chr4_91769259_T_C_b38	ENSG00000272744.1	5.80653	3.43111e-08	0.932789	Skin_Sun_Exposed_Lower_leg	0.012519	intrachrom_trans	lincRNA	4	RP11-367N14.3
chr4_55180492_T_C_b38	ENSG00000273257.1	4.89184	2.45317e-06	0.57203	Skin_Sun_Exposed_Lower_leg	0.0127074	cis	lincRNA	4	RP11-177J6.1
chr4_186984188_A_C_b38	ENSG00000250971.1	4.66402	6.59193e-06	0.49385	Skin_Sun_Exposed_Lower_leg	0.0341396	cis	lincRNA	4	RP11-696F12.1
chr4_6675336_G_A_b38	ENSG00000251580.1	-7.57156	2.95666e-12	-1.00127	Skin_Sun_Exposed_Lower_leg	1.53244e-08	cis	lincRNA	4	RP11-539L10.3
chr4_7083277_C_T_b38	ENSG00000245468.3	4.42299	1.81081e-05	0.488363	Skin_Sun_Exposed_Lower_leg	0.0937637	cis	lincRNA	4	RP11-367J11.3
chr4_174524526_G_A_b38	ENSG00000251584.1	5.16798	7.10071e-07	0.522438	Skin_Sun_Exposed_Lower_leg	0.00367888	cis	lincRNA	4	RP11-440I14.3
chr4_163553316_T_C_b38	ENSG00000273449.1	-6.36911	2.00386e-09	-0.584597	Skin_Sun_Exposed_Lower_leg	1.0384e-05	cis	lincRNA	4	RP11-218F10.3
chr4_1355814_T_A_b38	ENSG00000163945.15	-5.23569	5.20415e-07	-0.54152	Skin_Sun_Exposed_Lower_leg	0.020087	cis	protein_coding	4	UVSSA
chr4_1360422_C_T_b38	ENSG00000179979.8	5.07911	1.06338e-06	0.640462	Skin_Sun_Exposed_Lower_leg	0.0410421	cis	protein_coding	4	CRIPAK
chr4_118867744_C_CA_b38	ENSG00000164096.12	-5.1817	6.6688e-07	-0.547946	Skin_Sun_Exposed_Lower_leg	0.0257396	cis	protein_coding	4	C4orf3
chr4_87287114_A_C_b38	ENSG00000170509.11	-4.96833	1.74796e-06	-0.510698	Skin_Sun_Exposed_Lower_leg	0.0674627	cis	protein_coding	4	HSD17B13
chr4_6262269_C_T_b38	ENSG00000109501.13	5.26403	4.56609e-07	0.5622	Skin_Sun_Exposed_Lower_leg	0.0176247	cis	protein_coding	4	WFS1
chr5_83000359_C_T_b38	ENSG00000249664.1	-5.90253	2.136e-08	-0.504277	Skin_Sun_Exposed_Lower_leg	0.000120385	cis	lincRNA	5	CTD-2227C6.2
chr5_24138128_G_C_b38	ENSG00000248874.5	-4.5616	1.01727e-05	-0.417452	Skin_Sun_Exposed_Lower_leg	0.0573234	cis	lincRNA	5	C5orf17
chr5_96894418_G_T_b38	ENSG00000164308.16	-13.232	2.51106e-27	-1.04798	Skin_Sun_Exposed_Lower_leg	1.10697e-22	cis	protein_coding	5	ERAP2
chr5_97024208_A_G_b38	ENSG00000164308.16	-12.9666	1.33479e-26	-1.05	Skin_Sun_Exposed_Lower_leg	5.88414e-22	cis	protein_coding	5	ERAP2
chr5_97035175_G_A_b38	ENSG00000164308.16	-12.6754	8.36031e-26	-1.03499	Skin_Sun_Exposed_Lower_leg	3.68531e-21	cis	protein_coding	5	ERAP2
chr5_96714975_A_AG_b38	ENSG00000164307.12	-6.61713	5.47226e-10	-0.541382	Skin_Sun_Exposed_Lower_leg	2.41217e-05	cis	protein_coding	5	ERAP1
chr5_139378785_G_A_b38	ENSG00000170482.16	-5.42186	2.18562e-07	-0.565638	Skin_Sun_Exposed_Lower_leg	0.00963333	cis	protein_coding	5	SLC23A1
chr5_97021276_A_G_b38	ENSG00000164308.16	-12.9666	1.33479e-26	-1.05	Skin_Sun_Exposed_Lower_leg	5.88414e-22	cis	protein_coding	5	ERAP2
chr5_56939721_C_T_b38	ENSG00000155542.11	-5.05423	1.18971e-06	-0.563009	Skin_Sun_Exposed_Lower_leg	0.0524351	cis	protein_coding	5	SETD9
chr5_763713_C_T_b38	ENSG00000188818.12	6.38297	1.865e-09	0.673985	Skin_Sun_Exposed_Lower_leg	8.22073e-05	cis	protein_coding	5	ZDHHC11
chr5_64440623_A_T_b38	ENSG00000186479.4	5.19294	6.33431e-07	0.545775	Skin_Sun_Exposed_Lower_leg	0.0279185	cis	protein_coding	5	RGS7BP
chr5_71384705_A_T_b38	ENSG00000172058.15	-6.07582	8.97634e-09	-0.492097	Skin_Sun_Exposed_Lower_leg	0.000395659	cis	protein_coding	5	SERF1A
chr5_74853653_T_C_b38	ENSG00000164346.9	5.67548	6.50363e-08	0.926073	Skin_Sun_Exposed_Lower_leg	0.00286661	cis	protein_coding	5	NSA2
chr6_31274374_C_T_b38	ENSG00000206344.7	4.88231	2.55836e-06	0.565715	Skin_Sun_Exposed_Lower_leg	0.0169133	cis	lincRNA	6	HCG27
chr6_29905044_A_G_b38	ENSG00000281831.1	6.42721	1.48205e-09	0.646714	Skin_Sun_Exposed_Lower_leg	9.80674e-06	cis	lincRNA	6	HCP5B
chr6_1580185_T_A_b38	ENSG00000272279.1	4.74469	4.66197e-06	0.529389	Skin_Sun_Exposed_Lower_leg	0.0308156	cis	lincRNA	6	RP11-157J24.2
chr6_30932887_T_C_b38	ENSG00000237923.1	-5.21483	5.72854e-07	-0.512039	Skin_Sun_Exposed_Lower_leg	0.00378943	cis	lincRNA	6	XXbac-BPG27H4.8
chr6_2876301_G_A_b38	ENSG00000230438.6	-7.90431	4.4506e-13	-0.767852	Skin_Sun_Exposed_Lower_leg	2.94585e-09	cis	lincRNA	6	SERPINB9P1
chr6_29970897_G_C_b38	ENSG00000281831.1	6.48912	1.07285e-09	0.622192	Skin_Sun_Exposed_Lower_leg	7.10011e-06	cis	lincRNA	6	HCP5B
chr6_31395114_C_G_b38	ENSG00000272221.1	-9.09351	4.02424e-16	-0.751163	Skin_Sun_Exposed_Lower_leg	2.66405e-12	cis	lincRNA	6	XXbac-BPG181B23.7
chr6_31366162_A_G_b38	ENSG00000272221.1	-4.97853	1.67027e-06	-0.456013	Skin_Sun_Exposed_Lower_leg	0.0110438	cis	lincRNA	6	XXbac-BPG181B23.7
chr6_2886813_T_G_b38	ENSG00000230438.6	-4.56543	1.00104e-05	-0.681235	Skin_Sun_Exposed_Lower_leg	0.0661591	cis	lincRNA	6	SERPINB9P1
chr6_1551747_G_C_b38	ENSG00000272279.1	-4.98897	1.59426e-06	-0.52908	Skin_Sun_Exposed_Lower_leg	0.0105445	cis	lincRNA	6	RP11-157J24.2
chr6_1514564_C_T_b38	ENSG00000272279.1	-4.48411	1.40638e-05	-0.443734	Skin_Sun_Exposed_Lower_leg	0.0929334	cis	lincRNA	6	RP11-157J24.2
chr6_1550651_G_A_b38	ENSG00000272279.1	-4.98897	1.59426e-06	-0.52908	Skin_Sun_Exposed_Lower_leg	0.0105445	cis	lincRNA	6	RP11-157J24.2
chr6_29991030_A_C_b38	ENSG00000281831.1	5.66158	6.95644e-08	0.846531	Skin_Sun_Exposed_Lower_leg	0.000460238	cis	lincRNA	6	HCP5B
chr6_32633827_C_T_b38	ENSG00000198502.5	-6.69296	3.66083e-10	-0.641542	Skin_Sun_Exposed_Lower_leg	2.08598e-05	cis	protein_coding	6	HLA-DRB5
chr6_32603321_A_G_b38	ENSG00000198502.5	-5.81953	3.2187e-08	-0.634972	Skin_Sun_Exposed_Lower_leg	0.00183366	cis	protein_coding	6	HLA-DRB5
chr6_32541556_C_T_b38	ENSG00000198502.5	-5.00456	1.48692e-06	-0.496226	Skin_Sun_Exposed_Lower_leg	0.0846951	cis	protein_coding	6	HLA-DRB5
chr6_31274374_C_T_b38	ENSG00000204525.16	-7.70338	1.40214e-12	-0.819639	Skin_Sun_Exposed_Lower_leg	7.99038e-08	cis	protein_coding	6	HLA-C
chr6_31306250_C_T_b38	ENSG00000204525.16	-6.45865	1.25804e-09	-0.667032	Skin_Sun_Exposed_Lower_leg	7.16808e-05	cis	protein_coding	6	HLA-C
chr6_29698334_T_C_b38	ENSG00000204644.9	6.95757	8.83892e-11	0.632166	Skin_Sun_Exposed_Lower_leg	5.03668e-06	cis	protein_coding	6	ZFP57
chr6_29861139_C_T_b38	ENSG00000204644.9	5.11791	8.92013e-07	0.51599	Skin_Sun_Exposed_Lower_leg	0.0508108	cis	protein_coding	6	ZFP57
chr6_31173887_C_G_b38	ENSG00000204531.17	-5.88221	2.36235e-08	-0.591928	Skin_Sun_Exposed_Lower_leg	0.00134583	cis	protein_coding	6	POU5F1
chr6_31113923_A_G_b38	ENSG00000204531.17	-5.33328	3.31042e-07	-0.567424	Skin_Sun_Exposed_Lower_leg	0.0188575	cis	protein_coding	6	POU5F1
chr6_32680443_T_C_b38	ENSG00000237541.3	10.3569	1.75082e-19	0.916017	Skin_Sun_Exposed_Lower_leg	9.97843e-15	cis	protein_coding	6	HLA-DQA2
chr6_32636375_A_G_b38	ENSG00000237541.3	9.98001	1.803e-18	0.832303	Skin_Sun_Exposed_Lower_leg	1.02756e-13	cis	protein_coding	6	HLA-DQA2
chr6_32541556_C_T_b38	ENSG00000237541.3	7.79138	8.49505e-13	0.78882	Skin_Sun_Exposed_Lower_leg	4.84124e-08	cis	protein_coding	6	HLA-DQA2
chr6_32461526_G_A_b38	ENSG00000237541.3	7.31908	1.21488e-11	0.782664	Skin_Sun_Exposed_Lower_leg	6.92309e-07	cis	protein_coding	6	HLA-DQA2
chr6_32813999_C_A_b38	ENSG00000241106.6	-7.20796	2.2472e-11	-0.729031	Skin_Sun_Exposed_Lower_leg	1.28057e-06	cis	protein_coding	6	HLA-DOB
chr6_32714430_T_G_b38	ENSG00000237541.3	6.65334	4.51791e-10	0.695676	Skin_Sun_Exposed_Lower_leg	2.5743e-05	cis	protein_coding	6	HLA-DQA2
chr6_32761024_G_A_b38	ENSG00000237541.3	6.30067	2.8533e-09	0.940436	Skin_Sun_Exposed_Lower_leg	0.000162573	cis	protein_coding	6	HLA-DQA2
chr6_32550458_T_C_b38	ENSG00000237541.3	-6.12519	6.99325e-09	-0.680003	Skin_Sun_Exposed_Lower_leg	0.000398433	cis	protein_coding	6	HLA-DQA2
chr6_31352486_C_T_b38	ENSG00000204525.16	-5.06459	1.13541e-06	-0.902329	Skin_Sun_Exposed_Lower_leg	0.0646743	cis	protein_coding	6	HLA-C
chr6_31276743_G_A_b38	ENSG00000204525.16	-5.59379	9.64547e-08	-0.785328	Skin_Sun_Exposed_Lower_leg	0.00549474	cis	protein_coding	6	HLA-C
chr6_32459971_C_T_b38	ENSG00000179344.16	-6.58887	6.35316e-10	-0.604084	Skin_Sun_Exposed_Lower_leg	3.61997e-05	cis	protein_coding	6	HLA-DQB1
chr6_106782943_C_T_b38	ENSG00000130348.11	-5.37187	2.7642e-07	-0.749021	Skin_Sun_Exposed_Lower_leg	0.0157463	cis	protein_coding	6	QRSL1
chr6_32830099_A_G_b38	ENSG00000241106.6	-4.9753	1.69452e-06	-0.53801	Skin_Sun_Exposed_Lower_leg	0.0965179	cis	protein_coding	6	HLA-DOB
chr6_112134921_CAGGT_C_b38	ENSG00000112761.20	-5.89045	2.26782e-08	-0.568965	Skin_Sun_Exposed_Lower_leg	0.001292	cis	protein_coding	6	WISP3
chr6_32541556_C_T_b38	ENSG00000179344.16	-9.70775	9.61345e-18	-0.826681	Skin_Sun_Exposed_Lower_leg	5.4788e-13	cis	protein_coding	6	HLA-DQB1
chr6_32461526_G_A_b38	ENSG00000179344.16	-7.78424	8.84843e-13	-0.739903	Skin_Sun_Exposed_Lower_leg	5.04254e-08	cis	protein_coding	6	HLA-DQB1
chr6_32777075_G_C_b38	ENSG00000241106.6	-6.96008	8.71924e-11	-0.711788	Skin_Sun_Exposed_Lower_leg	4.96857e-06	cis	protein_coding	6	HLA-DOB
chr6_32459971_C_T_b38	ENSG00000237541.3	6.83991	1.66844e-10	0.688254	Skin_Sun_Exposed_Lower_leg	9.50713e-06	cis	protein_coding	6	HLA-DQA2
chr6_32713899_T_G_b38	ENSG00000198502.5	-6.05291	1.00748e-08	-1.23097	Skin_Sun_Exposed_Lower_leg	0.00057399	cis	protein_coding	6	HLA-DRB5
chr6_32714430_T_G_b38	ENSG00000179344.16	-5.9998	1.31534e-08	-0.578869	Skin_Sun_Exposed_Lower_leg	0.000749373	cis	protein_coding	6	HLA-DQB1
chr6_38778322_C_T_b38	ENSG00000124767.6	6.27288	3.29171e-09	0.615568	Skin_Sun_Exposed_Lower_leg	0.000187545	cis	protein_coding	6	GLO1
chr6_37635740_G_A_b38	ENSG00000112139.14	-14.7942	1.43401e-31	-1.0719	Skin_Sun_Exposed_Lower_leg	8.17299e-27	cis	protein_coding	6	MDGA1
chr6_30965354_A_G_b38	ENSG00000137411.16	5.17146	6.98857e-07	0.533773	Skin_Sun_Exposed_Lower_leg	0.039809	cis	protein_coding	6	VARS2
chr6_106916599_T_C_b38	ENSG00000272398.5	-5.63191	8.02869e-08	-0.640572	Skin_Sun_Exposed_Lower_leg	0.00457378	cis	protein_coding	6	CD24
chr6_28244970_G_A_b38	ENSG00000235109.7	5.53095	1.30308e-07	0.577866	Skin_Sun_Exposed_Lower_leg	0.00742314	cis	protein_coding	6	ZSCAN31
chr6_30932887_T_C_b38	ENSG00000137411.16	8.31004	4.23506e-14	0.75927	Skin_Sun_Exposed_Lower_leg	2.41356e-09	cis	protein_coding	6	VARS2
chr6_28449375_C_A_b38	ENSG00000187987.9	6.28342	3.11818e-09	0.632771	Skin_Sun_Exposed_Lower_leg	0.000177661	cis	protein_coding	6	ZSCAN23
chr7_66858513_T_C_b38	ENSG00000273142.1	4.72708	5.02992e-06	0.506588	Skin_Sun_Exposed_Lower_leg	0.0239223	cis	lincRNA	7	RP11-458F8.4
chr7_39732191_G_A_b38	ENSG00000188185.11	-4.57113	9.7731e-06	-0.483235	Skin_Sun_Exposed_Lower_leg	0.0464711	cis	lincRNA	7	LINC00265
chr7_523312_C_G_b38	ENSG00000223855.1	-6.03013	1.12971e-08	-0.601063	Skin_Sun_Exposed_Lower_leg	5.37514e-05	cis	lincRNA	7	HRAT92
chr7_45653_C_T_b38	ENSG00000242611.2	5.2198	5.59913e-07	0.547537	Skin_Sun_Exposed_Lower_leg	0.0026635	cis	lincRNA	7	AC093627.8
chr7_141902506_G_A_b38	ENSG00000214102.7	-5.08907	1.01659e-06	-0.546259	Skin_Sun_Exposed_Lower_leg	0.0427445	cis	protein_coding	7	WEE2
chr7_76514308_G_A_b38	ENSG00000188372.14	7.06069	5.04294e-11	0.744151	Skin_Sun_Exposed_Lower_leg	2.12096e-06	cis	protein_coding	7	ZP3
chr7_38496945_C_T_b38	ENSG00000078053.16	6.18141	5.25547e-09	0.865798	Skin_Sun_Exposed_Lower_leg	0.000221024	cis	protein_coding	7	AMPH
chr7_1174088_TAAAG_T_b38	ENSG00000178381.11	-5.10799	9.3309e-07	-0.526559	Skin_Sun_Exposed_Lower_leg	0.0392346	cis	protein_coding	7	ZFAND2A
chr7_129144690_G_GGGGCGGGCCGGGTTTCCTGGGCGCC_b38	ENSG00000158457.5	8.45704	1.78682e-14	0.831683	Skin_Sun_Exposed_Lower_leg	7.51606e-10	cis	protein_coding	7	TSPAN33
chr7_73865690_C_T_b38	ENSG00000165171.10	-7.40389	7.5758e-12	-0.716866	Skin_Sun_Exposed_Lower_leg	3.18646e-07	cis	protein_coding	7	WBSCR27
chr7_144128505_G_A_b38	ENSG00000213214.4	-11.1988	9.11904e-22	-0.918069	Skin_Sun_Exposed_Lower_leg	3.83602e-17	cis	protein_coding	7	ARHGEF35
chr7_100512701_C_T_b38	ENSG00000121716.20	5.35186	3.0355e-07	0.618466	Skin_Sun_Exposed_Lower_leg	0.0127643	cis	protein_coding	7	PILRB
chr7_150338437_T_G_b38	ENSG00000127399.14	5.04316	1.25047e-06	0.513825	Skin_Sun_Exposed_Lower_leg	0.052576	cis	protein_coding	7	LRRC61
chr7_141866981_TA_T_b38	ENSG00000214102.7	-5.08907	1.01659e-06	-0.546259	Skin_Sun_Exposed_Lower_leg	0.0427445	cis	protein_coding	7	WEE2
chr7_141861384_C_T_b38	ENSG00000214102.7	-4.97688	1.68262e-06	-0.540658	Skin_Sun_Exposed_Lower_leg	0.070744	cis	protein_coding	7	WEE2
chr7_76514308_G_A_b38	ENSG00000146707.14	7.97343	2.9908e-13	0.79209	Skin_Sun_Exposed_Lower_leg	1.25799e-08	cis	protein_coding	7	POMZP3
chr7_99963243_G_C_b38	ENSG00000146833.15	5.12169	8.76802e-07	0.483268	Skin_Sun_Exposed_Lower_leg	0.0368686	cis	protein_coding	7	TRIM4
chr7_6831300_T_TTTCTC_b38	ENSG00000146574.15	-8.30014	4.48737e-14	-0.808743	Skin_Sun_Exposed_Lower_leg	1.88752e-09	cis	protein_coding	7	CCZ1B
chr7_1109353_C_T_b38	ENSG00000178381.11	-5.35702	2.96308e-07	-0.553803	Skin_Sun_Exposed_Lower_leg	0.0124601	cis	protein_coding	7	ZFAND2A
chr7_100512701_C_T_b38	ENSG00000085514.15	7.36608	9.35406e-12	0.810741	Skin_Sun_Exposed_Lower_leg	3.93432e-07	cis	protein_coding	7	PILRA
chr7_6831300_T_TTTCTC_b38	ENSG00000122674.11	8.48232	1.53957e-14	0.733656	Skin_Sun_Exposed_Lower_leg	6.47622e-10	cis	protein_coding	7	CCZ1
chr7_50539690_G_C_b38	ENSG00000132436.11	5.82911	3.07053e-08	0.567458	Skin_Sun_Exposed_Lower_leg	0.00129128	cis	protein_coding	7	FIGNL1
chr7_76424878_T_G_b38	ENSG00000188372.14	5.44625	1.94802e-07	0.867424	Skin_Sun_Exposed_Lower_leg	0.00819202	cis	protein_coding	7	ZP3
chr7_5878334_C_G_b38	ENSG00000122674.11	-4.9317	2.05688e-06	-0.47023	Skin_Sun_Exposed_Lower_leg	0.0864775	cis	protein_coding	7	CCZ1
chr7_102720321_A_T_b38	ENSG00000228049.7	-7.34021	1.08026e-11	-0.83865	Skin_Sun_Exposed_Lower_leg	4.54347e-07	cis	protein_coding	7	POLR2J2
chr7_12447280_T_TAAAAG_b38	ENSG00000146530.11	-5.36811	2.81328e-07	-0.632026	Skin_Sun_Exposed_Lower_leg	0.0118304	cis	protein_coding	7	VWDE
chr7_12319830_C_CT_b38	ENSG00000146530.11	-6.18423	5.18068e-09	-0.677374	Skin_Sun_Exposed_Lower_leg	0.000217884	cis	protein_coding	7	VWDE
chr7_12367363_C_G_b38	ENSG00000146530.11	5.95863	1.6159e-08	0.586336	Skin_Sun_Exposed_Lower_leg	0.000679566	cis	protein_coding	7	VWDE
chr8_11576723_C_T_b38	ENSG00000254153.1	-5.42707	2.13264e-07	-0.515519	Skin_Sun_Exposed_Lower_leg	0.0765469	intrachrom_trans	lincRNA	8	CTA-398F10.2
chr8_8459127_C_T_b38	ENSG00000254153.1	6.97113	8.21202e-11	0.645565	Skin_Sun_Exposed_Lower_leg	4.27435e-07	cis	lincRNA	8	CTA-398F10.2
chr8_8527137_C_G_b38	ENSG00000254153.1	6.45057	1.31222e-09	0.620147	Skin_Sun_Exposed_Lower_leg	6.82882e-06	cis	lincRNA	8	CTA-398F10.2
chr8_9379893_G_T_b38	ENSG00000254153.1	-4.50414	1.29393e-05	-0.477808	Skin_Sun_Exposed_Lower_leg	0.0673231	cis	lincRNA	8	CTA-398F10.2
chr8_71008075_G_A_b38	ENSG00000221947.7	16.7696	8.00691e-37	0.97096	Skin_Sun_Exposed_Lower_leg	2.64621e-32	cis	protein_coding	8	XKR9
chr8_142796639_A_G_b38	ENSG00000180155.19	5.51628	1.39744e-07	0.590555	Skin_Sun_Exposed_Lower_leg	0.004618	cis	protein_coding	8	LYNX1
chr8_42324723_A_C_b38	ENSG00000070501.11	-8.84293	1.81033e-15	-1.17844	Skin_Sun_Exposed_Lower_leg	5.98276e-11	cis	protein_coding	8	POLB
chr8_144420912_A_G_b38	ENSG00000071894.16	5.70647	5.59532e-08	0.547243	Skin_Sun_Exposed_Lower_leg	0.00184909	cis	protein_coding	8	CPSF1
chr9_65663141_G_A_b38	ENSG00000234665.8	-8.90232	1.26904e-15	-1.28722	Skin_Sun_Exposed_Lower_leg	3.03302e-10	intrachrom_trans	lincRNA	9	RP11-262H14.3
chr9_72302610_G_C_b38	ENSG00000225434.2	-5.16301	7.2639e-07	-0.644404	Skin_Sun_Exposed_Lower_leg	0.00282711	cis	lincRNA	9	LINC01504
chr9_72279033_C_T_b38	ENSG00000225434.2	-4.59748	8.74499e-06	-0.705555	Skin_Sun_Exposed_Lower_leg	0.034018	cis	lincRNA	9	LINC01504
chr9_72900630_A_G_b38	ENSG00000225434.2	4.61427	8.14516e-06	0.896154	Skin_Sun_Exposed_Lower_leg	0.0316928	cis	lincRNA	9	LINC01504
chr9_72325309_C_G_b38	ENSG00000225434.2	4.44325	1.66569e-05	0.569539	Skin_Sun_Exposed_Lower_leg	0.0647789	cis	lincRNA	9	LINC01504
chr9_133252254_T_C_b38	ENSG00000175164.13	-6.58207	6.58495e-10	-0.655545	Skin_Sun_Exposed_Lower_leg	2.83212e-05	cis	protein_coding	9	ABO
chr9_4676745_G_C_b38	ENSG00000106686.16	8.09098	1.5165e-13	0.897649	Skin_Sun_Exposed_Lower_leg	6.52262e-09	cis	protein_coding	9	SPATA6L
chr9_88254_T_C_b38	ENSG00000181404.15	-7.87241	5.34432e-13	-0.75467	Skin_Sun_Exposed_Lower_leg	2.29859e-08	cis	protein_coding	9	WASHC1
chr9_111799310_G_A_b38	ENSG00000165181.16	5.0106	1.44722e-06	0.500843	Skin_Sun_Exposed_Lower_leg	0.0622393	cis	protein_coding	9	C9orf84
chr9_217397_G_A_b38	ENSG00000172785.18	6.01603	1.21258e-08	0.625381	Skin_Sun_Exposed_Lower_leg	0.000521494	cis	protein_coding	9	CBWD1
chr9_34369684_CTGAGA_C_b38	ENSG00000164978.17	6.33849	2.34771e-09	0.865566	Skin_Sun_Exposed_Lower_leg	0.00010097	cis	protein_coding	9	NUDT2
chr10_124172258_C_G_b38	ENSG00000275557.1	-6.01409	1.22446e-08	-0.640496	Skin_Sun_Exposed_Lower_leg	0.0086234	trans	lincRNA	1	RP11-353N4.6
chr12_70763907_A_C_b38	ENSG00000137960.5	-6.5477	7.89078e-10	-1.42713	Skin_Sun_Exposed_Lower_leg	0.00548434	trans	protein_coding	1	GIPC2
chr16_3063897_T_C_b38	ENSG00000260179.1	5.53543	1.27548e-07	0.516958	Skin_Sun_Exposed_Lower_leg	0.0619714	trans	lincRNA	1	RP5-902P8.12
chr19_53478750_T_C_b38	ENSG00000236423.5	5.63985	7.72695e-08	0.647	Skin_Sun_Exposed_Lower_leg	0.0282812	trans	lincRNA	1	LINC01134
chr17_7318388_G_T_b38	ENSG00000253626.3	8.0661	1.75149e-13	0.784732	Skin_Sun_Exposed_Lower_leg	3.17218e-07	trans	protein_coding	10	EIF5AL1
chr19_15035534_A_G_b38	ENSG00000187164.19	-5.83976	2.91345e-08	-0.743497	Skin_Sun_Exposed_Lower_leg	0.0418735	trans	protein_coding	10	SHTN1
chr5_65238814_C_A_b38	ENSG00000272447.1	5.58197	1.02085e-07	1.19815	Skin_Sun_Exposed_Lower_leg	0.0334746	trans	lincRNA	10	RP11-182L21.6
chr10_8500917_T_A_b38	ENSG00000151348.13	-6.62134	5.35191e-10	-1.24041	Skin_Sun_Exposed_Lower_leg	0.00219038	trans	protein_coding	11	EXT2
chr13_37346055_C_T_b38	ENSG00000043039.6	-5.81676	3.26287e-08	-0.683779	Skin_Sun_Exposed_Lower_leg	0.097455	trans	protein_coding	11	BARX2
chr17_9164504_T_C_b38	ENSG00000051009.10	-6.04113	1.06898e-08	-1.27755	Skin_Sun_Exposed_Lower_leg	0.0294606	trans	protein_coding	11	FAM160A2
chr17_71006102_G_C_b38	ENSG00000211450.9	5.92218	1.93744e-08	0.569516	Skin_Sun_Exposed_Lower_leg	0.0533949	trans	protein_coding	11	SELENOH
chr9_75843479_G_A_b38	ENSG00000214534.5	-5.85575	2.69243e-08	-0.651107	Skin_Sun_Exposed_Lower_leg	0.099042	trans	protein_coding	11	ZNF705E
chr10_106267516_A_G_b38	ENSG00000221949.5	5.49711	1.5309e-07	0.610907	Skin_Sun_Exposed_Lower_leg	0.0669383	trans	lincRNA	12	LINC01465
chr10_3118583_A_G_b38	ENSG00000256540.1	-5.53826	1.25841e-07	-0.595205	Skin_Sun_Exposed_Lower_leg	0.0550237	trans	lincRNA	12	RP11-598F7.6
chr11_20675113_A_C_b38	ENSG00000275963.1	5.53256	1.29309e-07	0.889661	Skin_Sun_Exposed_Lower_leg	0.0543193	trans	lincRNA	12	RP11-180M15.6
chr13_98797501_G_A_b38	ENSG00000172867.3	-6.04752	1.03514e-08	-0.572799	Skin_Sun_Exposed_Lower_leg	0.0293812	trans	protein_coding	12	KRT2
chr22_50435332_A_G_b38	ENSG00000258331.1	5.60044	9.34225e-08	0.587806	Skin_Sun_Exposed_Lower_leg	0.014703	trans	lincRNA	12	RP11-118A3.1
chr22_27077080_G_A_b38	ENSG00000166578.9	5.85153	2.74911e-08	0.694316	Skin_Sun_Exposed_Lower_leg	0.0379989	trans	protein_coding	12	IQCD
chr18_78531925_G_A_b38	ENSG00000272695.1	-5.53289	1.29109e-07	-0.897201	Skin_Sun_Exposed_Lower_leg	0.0160627	trans	lincRNA	13	GAS6-AS2
chr22_36862771_A_G_b38	ENSG00000133105.7	5.48528	1.6193e-07	0.924779	Skin_Sun_Exposed_Lower_leg	0.0702074	trans	protein_coding	13	RXFP2
chr5_1162527_G_A_b38	ENSG00000228889.6	5.37562	2.716e-07	1.22789	Skin_Sun_Exposed_Lower_leg	0.0612278	trans	lincRNA	13	UBAC2-AS1
chr7_145177332_C_T_b38	ENSG00000229246.1	5.46901	1.74922e-07	1.32868	Skin_Sun_Exposed_Lower_leg	0.0367838	trans	lincRNA	13	LINC00377
chr19_30479937_G_A_b38	ENSG00000092098.16	5.90674	2.09191e-08	0.875985	Skin_Sun_Exposed_Lower_leg	0.0250772	trans	protein_coding	14	RNF31
chr4_1360422_C_T_b38	ENSG00000246548.3	5.38581	2.58932e-07	0.554175	Skin_Sun_Exposed_Lower_leg	0.0799313	trans	lincRNA	14	RP11-7F17.5
chr7_78033863_C_T_b38	ENSG00000100767.15	5.85708	2.67481e-08	0.720515	Skin_Sun_Exposed_Lower_leg	0.064591	trans	protein_coding	14	PAPLN
chr11_84667085_T_C_b38	ENSG00000166823.5	5.78961	3.72834e-08	1.02293	Skin_Sun_Exposed_Lower_leg	0.0784517	trans	protein_coding	15	MESP1
chr14_79473050_T_G_b38	ENSG00000274312.1	-5.33434	3.29416e-07	-0.512913	Skin_Sun_Exposed_Lower_leg	0.0709503	trans	lincRNA	15	RP11-167B3.2
chr17_52145900_A_T_b38	ENSG00000137821.11	-5.67922	6.38669e-08	-0.59905	Skin_Sun_Exposed_Lower_leg	0.0967388	trans	protein_coding	15	LRRC49
chr20_4613330_G_A_b38	ENSG00000245975.2	5.23238	5.28426e-07	0.576943	Skin_Sun_Exposed_Lower_leg	0.0956324	trans	lincRNA	15	RP11-30K9.6
chr9_130350068_G_A_b38	ENSG00000247982.6	-5.59648	9.52194e-08	-0.645696	Skin_Sun_Exposed_Lower_leg	0.0281414	trans	lincRNA	15	LINC00926
chr10_29664564_C_T_b38	ENSG00000213380.14	5.98128	1.44306e-08	0.780337	Skin_Sun_Exposed_Lower_leg	0.0458667	trans	protein_coding	16	COG8
chr19_47743788_A_C_b38	ENSG00000263207.2	-5.61589	8.67285e-08	-0.608613	Skin_Sun_Exposed_Lower_leg	0.0177748	trans	lincRNA	16	RP11-26L20.4
chr2_240170330_C_T_b38	ENSG00000260260.1	5.52242	1.35716e-07	1.10883	Skin_Sun_Exposed_Lower_leg	0.0778914	trans	lincRNA	16	SNHG19
chr20_68303_T_C_b38	ENSG00000261172.1	-6.90038	1.20447e-10	-0.707548	Skin_Sun_Exposed_Lower_leg	2.60674e-05	trans	lincRNA	16	RP11-356C4.5
chr21_38070734_A_C_b38	ENSG00000141098.12	5.83884	2.9267e-08	1.195	Skin_Sun_Exposed_Lower_leg	0.0297535	trans	protein_coding	16	GFOD2
chr16_75594489_A_T_b38	ENSG00000170160.17	6.46387	1.2242e-09	0.757738	Skin_Sun_Exposed_Lower_leg	0.00371006	trans	protein_coding	17	CCDC144A
chr22_24913481_G_A_b38	ENSG00000265478.2	5.232	5.29352e-07	0.53196	Skin_Sun_Exposed_Lower_leg	0.0961997	trans	lincRNA	17	CTD-2145A24.5
chr22_44761333_C_T_b38	ENSG00000263731.1	-5.28857	4.07552e-07	-0.663852	Skin_Sun_Exposed_Lower_leg	0.0740653	trans	lincRNA	17	RP11-498C9.15
chr22_45506239_T_C_b38	ENSG00000072778.19	5.95279	1.66359e-08	0.634882	Skin_Sun_Exposed_Lower_leg	0.0252566	trans	protein_coding	17	ACADVL
chr10_5646122_C_T_b38	ENSG00000267409.1	-5.44319	1.97643e-07	-0.586917	Skin_Sun_Exposed_Lower_leg	0.0439648	trans	lincRNA	18	RP11-567M16.2
chr10_34212881_A_G_b38	ENSG00000141642.8	5.84414	2.85129e-08	0.659028	Skin_Sun_Exposed_Lower_leg	0.0293124	trans	protein_coding	18	ELAC1
chr18_908765_G_T_b38	ENSG00000269246.1	5.31588	3.58989e-07	0.553839	Skin_Sun_Exposed_Lower_leg	0.0798408	trans	lincRNA	19	CTC-246B18.10
chr2_234834204_G_C_b38	ENSG00000088053.11	-6.22097	4.29482e-09	-0.713697	Skin_Sun_Exposed_Lower_leg	0.0328206	trans	protein_coding	19	GP6
chr22_41357599_G_A_b38	ENSG00000268568.1	-6.73692	2.89648e-10	-0.730656	Skin_Sun_Exposed_Lower_leg	3.60024e-05	trans	lincRNA	19	AC007228.9
chr6_156894905_T_C_b38	ENSG00000270164.1	-5.71843	5.27906e-08	-0.638109	Skin_Sun_Exposed_Lower_leg	0.0215028	trans	lincRNA	19	LINC01480
chr7_94052564_A_G_b38	ENSG00000232677.6	-5.6134	8.77774e-08	-0.595237	Skin_Sun_Exposed_Lower_leg	0.0324883	trans	lincRNA	19	LINC00665
chr7_41657735_G_A_b38	ENSG00000267034.1	-5.74509	4.63565e-08	-0.723352	Skin_Sun_Exposed_Lower_leg	0.0301877	trans	lincRNA	2	RP11-384O8.1
chr8_4715320_C_T_b38	ENSG00000270210.1	5.57836	1.03868e-07	0.772498	Skin_Sun_Exposed_Lower_leg	0.0615519	trans	lincRNA	2	RP11-373D23.3
chr17_50724148_C_T_b38	ENSG00000124257.6	-5.89555	2.21127e-08	-0.785433	Skin_Sun_Exposed_Lower_leg	0.0279191	trans	protein_coding	20	NEURL2
chr6_157612828_GTCTTCTC_G_b38	ENSG00000223891.5	5.52213	1.35906e-07	0.755465	Skin_Sun_Exposed_Lower_leg	0.0383057	trans	lincRNA	20	OSER1-AS1
chr4_112854745_A_G_b38	ENSG00000160201.11	-5.62472	8.31168e-08	-0.571847	Skin_Sun_Exposed_Lower_leg	0.070505	trans	protein_coding	21	U2AF1
chr8_133580165_C_G_b38	ENSG00000256073.3	-5.88543	2.32492e-08	-0.618961	Skin_Sun_Exposed_Lower_leg	0.00514637	trans	lincRNA	21	URB1-AS1
chr9_38330220_C_T_b38	ENSG00000242553.1	5.28033	4.23426e-07	1.30317	Skin_Sun_Exposed_Lower_leg	0.0891532	trans	lincRNA	21	AP001432.14
chr10_59296371_A_G_b38	ENSG00000100271.16	-5.95339	1.65862e-08	-0.632023	Skin_Sun_Exposed_Lower_leg	0.0270772	trans	protein_coding	22	TTLL1
chr21_18119828_T_G_b38	ENSG00000272787.1	5.50235	1.49319e-07	0.560211	Skin_Sun_Exposed_Lower_leg	0.00968093	trans	lincRNA	22	KB-226F1.2
chr4_177145787_C_T_b38	ENSG00000226328.6	5.4073	2.34063e-07	0.570432	Skin_Sun_Exposed_Lower_leg	0.0627209	trans	lincRNA	22	NUP50-AS1
chr4_109277104_T_C_b38	ENSG00000229891.1	-5.37663	2.70322e-07	-0.593561	Skin_Sun_Exposed_Lower_leg	0.0724369	trans	lincRNA	22	LINC01315
chr7_24951383_C_T_b38	ENSG00000100239.15	-5.92202	1.93898e-08	-0.758078	Skin_Sun_Exposed_Lower_leg	0.0339193	trans	protein_coding	22	PPP6R2
chr2_114858627_C_G_b38	ENSG00000093183.13	-6.10883	7.59745e-09	-1.0211	Skin_Sun_Exposed_Lower_leg	0.0455635	trans	protein_coding	3	SEC22C
chr4_39450178_G_A_b38	ENSG00000227260.1	5.41874	2.21802e-07	0.513164	Skin_Sun_Exposed_Lower_leg	0.0766733	trans	lincRNA	3	LINC01985
chr5_126159923_G_T_b38	ENSG00000182923.16	5.9241	1.91906e-08	0.918828	Skin_Sun_Exposed_Lower_leg	0.091159	trans	protein_coding	3	CEP63
chr9_103569890_C_T_b38	ENSG00000228221.5	-5.44814	1.93074e-07	-0.496247	Skin_Sun_Exposed_Lower_leg	0.0481079	trans	lincRNA	3	LINC00578
chr9_2419828_G_A_b38	ENSG00000114745.13	6.04576	1.04438e-08	1.05885	Skin_Sun_Exposed_Lower_leg	0.037803	trans	protein_coding	3	GORASP1
chr18_7672416_G_C_b38	ENSG00000272777.1	-5.30966	3.69527e-07	-0.835308	Skin_Sun_Exposed_Lower_leg	0.0737583	trans	lincRNA	4	RP11-571L19.8
chr5_62876412_T_C_b38	ENSG00000270195.1	-5.40443	2.37254e-07	-0.594862	Skin_Sun_Exposed_Lower_leg	0.0862236	trans	lincRNA	4	RP11-572O17.1
chr7_21328865_AAGC_A_b38	ENSG00000261268.1	-5.5939	9.64047e-08	-0.755433	Skin_Sun_Exposed_Lower_leg	0.0306124	trans	lincRNA	4	RP11-308D13.3
chr13_30226751_T_C_b38	ENSG00000197860.9	5.98987	1.38238e-08	1.08137	Skin_Sun_Exposed_Lower_leg	0.0330488	trans	protein_coding	5	SGTB
chr16_19232165_G_A_b38	ENSG00000247516.6	-5.3796	2.66583e-07	-0.573633	Skin_Sun_Exposed_Lower_leg	0.0670757	trans	lincRNA	5	MIR4458HG
chr2_114858627_C_G_b38	ENSG00000184349.12	6.19447	4.91702e-09	0.966997	Skin_Sun_Exposed_Lower_leg	0.0240989	trans	protein_coding	5	EFNA5
chr22_44480079_C_A_b38	ENSG00000083720.12	-5.71754	5.30203e-08	-1.13454	Skin_Sun_Exposed_Lower_leg	0.0619284	trans	protein_coding	5	OXCT1
chr9_130350068_G_A_b38	ENSG00000145819.15	-5.92447	1.91553e-08	-0.585439	Skin_Sun_Exposed_Lower_leg	0.0566265	trans	protein_coding	5	ARHGAP26
chr14_20428097_A_G_b38	ENSG00000234722.3	5.31355	3.629e-07	0.591726	Skin_Sun_Exposed_Lower_leg	0.0739555	trans	lincRNA	7	LINC01287
chr14_21683868_G_C_b38	ENSG00000273230.1	6.04939	1.02549e-08	0.674149	Skin_Sun_Exposed_Lower_leg	0.00208985	trans	lincRNA	7	RP11-1246C19.1
chr16_72225293_T_G_b38	ENSG00000105974.11	5.88535	2.3259e-08	1.05021	Skin_Sun_Exposed_Lower_leg	0.0549447	trans	protein_coding	7	CAV1
chr18_8563156_C_G_b38	ENSG00000261467.2	5.45718	1.84999e-07	0.872054	Skin_Sun_Exposed_Lower_leg	0.0362954	trans	lincRNA	7	RP11-731K22.1
chr18_13281866_C_T_b38	ENSG00000002726.20	6.24968	3.70781e-09	0.922488	Skin_Sun_Exposed_Lower_leg	0.00800651	trans	protein_coding	7	AOC1
chr21_45020470_C_A_b38	ENSG00000229660.1	6.10638	7.692e-09	0.686477	Skin_Sun_Exposed_Lower_leg	0.000744693	trans	lincRNA	7	RP5-1142J19.1
chr13_87686144_T_C_b38	ENSG00000104679.10	5.76076	4.29405e-08	1.19647	Skin_Sun_Exposed_Lower_leg	0.0769523	trans	protein_coding	8	R3HCC1
chr16_86693693_A_G_b38	ENSG00000104760.16	5.75115	4.50042e-08	0.636746	Skin_Sun_Exposed_Lower_leg	0.0786217	trans	protein_coding	8	FGL1
chr2_29143299_CTG_C_b38	ENSG00000245164.6	5.62727	8.21016e-08	0.713281	Skin_Sun_Exposed_Lower_leg	0.0459257	trans	lincRNA	8	LINC00861
chr5_145926225_G_A_b38	ENSG00000164751.14	5.8639	2.5862e-08	1.18728	Skin_Sun_Exposed_Lower_leg	0.075488	trans	protein_coding	8	PEX2
chr20_61718449_A_G_b38	ENSG00000204446.4	-5.52567	1.33626e-07	-0.989189	Skin_Sun_Exposed_Lower_leg	0.0205588	trans	lincRNA	9	C9orf170
chr20_56815892_A_G_b38	ENSG00000233926.1	5.39712	2.45546e-07	0.652195	Skin_Sun_Exposed_Lower_leg	0.0377777	trans	lincRNA	9	RP11-154D17.1
chr21_39798326_T_C_b38	ENSG00000130222.10	-5.59994	9.36482e-08	-0.944766	Skin_Sun_Exposed_Lower_leg	0.0824657	trans	protein_coding	9	GADD45G
chr1_212861376_T_C_b38	ENSG00000198468.7	13.4241	2.21496e-26	0.995056	Skin_Not_Sun_Exposed_Suprapubic	2.00366e-22	cis	lincRNA	1	FLVCR1-AS1
chr1_212704943_A_G_b38	ENSG00000198468.7	5.11105	1.10816e-06	0.521899	Skin_Not_Sun_Exposed_Suprapubic	0.0100211	cis	lincRNA	1	FLVCR1-AS1
chr1_200552284_G_A_b38	ENSG00000260088.1	-5.31845	4.38961e-07	-0.564545	Skin_Not_Sun_Exposed_Suprapubic	0.00396996	cis	lincRNA	1	RP11-92G12.3
chr1_220866288_AT_A_b38	ENSG00000272823.1	4.91236	2.63496e-06	0.702574	Skin_Not_Sun_Exposed_Suprapubic	0.0238253	cis	lincRNA	1	RP11-295M18.6
chr1_74734289_T_C_b38	ENSG00000272864.1	-5.68385	8.15759e-08	-0.716966	Skin_Not_Sun_Exposed_Suprapubic	0.000737854	cis	lincRNA	1	RP11-17E13.2
chr1_1669613_G_A_b38	ENSG00000189339.11	-8.85812	4.99673e-15	-1.10708	Skin_Not_Sun_Exposed_Suprapubic	4.62143e-10	cis	protein_coding	1	SLC35E2B
chr1_63414754_A_C_b38	ENSG00000142856.16	-5.28422	5.12211e-07	-0.56868	Skin_Not_Sun_Exposed_Suprapubic	0.0473698	cis	protein_coding	1	ITGB3BP
chr1_74734289_T_C_b38	ENSG00000116791.13	-8.76248	8.53748e-15	-0.918677	Skin_Not_Sun_Exposed_Suprapubic	7.89615e-10	cis	protein_coding	1	CRYZ
chr1_1665581_C_G_b38	ENSG00000189339.11	-7.5598	6.2399e-12	-0.951099	Skin_Not_Sun_Exposed_Suprapubic	5.7711e-07	cis	protein_coding	1	SLC35E2B
chr1_75393107_G_A_b38	ENSG00000137968.16	-9.7397	3.39644e-17	-0.892633	Skin_Not_Sun_Exposed_Suprapubic	3.14137e-12	cis	protein_coding	1	SLC44A5
chr1_161621752_G_A_b38	ENSG00000162747.9	6.00087	1.80315e-08	0.593672	Skin_Not_Sun_Exposed_Suprapubic	0.00166763	cis	protein_coding	1	FCGR3B
chr1_150901205_ATTC_A_b38	ENSG00000143452.15	-7.42041	1.31236e-11	-0.66058	Skin_Not_Sun_Exposed_Suprapubic	1.21375e-06	cis	protein_coding	1	HORMAD1
chr1_150567391_C_G_b38	ENSG00000143452.15	-6.83332	2.82893e-10	-0.673882	Skin_Not_Sun_Exposed_Suprapubic	2.61634e-05	cis	protein_coding	1	HORMAD1
chr1_179484095_T_C_b38	ENSG00000162782.15	5.37695	3.36738e-07	0.551579	Skin_Not_Sun_Exposed_Suprapubic	0.0311422	cis	protein_coding	1	TDRD5
chr1_39785619_C_T_b38	ENSG00000084072.16	5.4277	2.67188e-07	1.0234	Skin_Not_Sun_Exposed_Suprapubic	0.0247103	cis	protein_coding	1	PPIE
chr10_75253943_C_T_b38	ENSG00000226051.6	-5.31238	4.51161e-07	-0.495726	Skin_Not_Sun_Exposed_Suprapubic	0.00178028	cis	lincRNA	10	ZNF503-AS1
chr10_42654543_T_C_b38	ENSG00000185904.11	-5.11769	1.07614e-06	-0.597917	Skin_Not_Sun_Exposed_Suprapubic	0.00424539	cis	lincRNA	10	LINC00839
chr10_132163594_C_T_b38	ENSG00000151640.12	-6.54863	1.20551e-09	-0.696363	Skin_Not_Sun_Exposed_Suprapubic	4.52704e-05	cis	protein_coding	10	DPYSL4
chr10_119138442_T_C_b38	ENSG00000183605.16	5.19344	7.69102e-07	0.573182	Skin_Not_Sun_Exposed_Suprapubic	0.0288805	cis	protein_coding	10	SFXN4
chr10_119218251_G_A_b38	ENSG00000183605.16	7.45819	1.07336e-11	0.772626	Skin_Not_Sun_Exposed_Suprapubic	4.031e-07	cis	protein_coding	10	SFXN4
chr10_100130573_C_G_b38	ENSG00000095485.16	5.13176	1.01126e-06	0.650347	Skin_Not_Sun_Exposed_Suprapubic	0.0379729	cis	protein_coding	10	CWF19L1
chr10_132196931_AG_A_b38	ENSG00000151640.12	5.26544	5.57347e-07	0.67128	Skin_Not_Sun_Exposed_Suprapubic	0.0209295	cis	protein_coding	10	DPYSL4
chr10_131258480_A_G_b38	ENSG00000176769.9	6.77627	3.79085e-10	0.684711	Skin_Not_Sun_Exposed_Suprapubic	1.42361e-05	cis	protein_coding	10	TCERG1L
chr10_80286452_A_G_b38	ENSG00000151224.12	-5.09585	1.18495e-06	-0.615852	Skin_Not_Sun_Exposed_Suprapubic	0.0444938	cis	protein_coding	10	MAT1A
chr11_118868001_CTAAAA_C_b38	ENSG00000278376.1	-5.90563	2.85069e-08	-0.721921	Skin_Not_Sun_Exposed_Suprapubic	0.000121325	cis	lincRNA	11	RP11-158I9.8
chr11_780410_T_G_b38	ENSG00000255142.1	-4.70344	6.40098e-06	-0.529099	Skin_Not_Sun_Exposed_Suprapubic	0.0272362	cis	lincRNA	11	AP006621.6
chr11_71787134_T_C_b38	ENSG00000158483.15	-6.18333	7.41916e-09	-0.696768	Skin_Not_Sun_Exposed_Suprapubic	0.000396272	cis	protein_coding	11	FAM86C1
chr11_75021185_G_T_b38	ENSG00000166435.15	5.0587	1.3951e-06	0.577041	Skin_Not_Sun_Exposed_Suprapubic	0.0745095	cis	protein_coding	11	XRRA1
chr11_34846421_A_G_b38	ENSG00000149089.12	-6.92146	1.79606e-10	-0.75805	Skin_Not_Sun_Exposed_Suprapubic	9.59328e-06	cis	protein_coding	11	APIP
chr11_68829110_G_A_b38	ENSG00000197345.12	5.14352	9.5998e-07	0.592393	Skin_Not_Sun_Exposed_Suprapubic	0.0512716	cis	protein_coding	11	MRPL21
chr11_18602939_G_GC_b38	ENSG00000166796.11	6.10814	1.07152e-08	1.07332	Skin_Not_Sun_Exposed_Suprapubic	0.000572312	cis	protein_coding	11	LDHC
chr11_3642043_C_T_b38	ENSG00000167311.13	6.04279	1.47213e-08	0.644485	Skin_Not_Sun_Exposed_Suprapubic	0.000786262	cis	protein_coding	11	ART5
chr12_11171340_G_C_b38	ENSG00000247157.6	-9.59785	7.62417e-17	-0.901525	Skin_Not_Sun_Exposed_Suprapubic	5.34225e-13	cis	lincRNA	12	LINC01252
chr12_54141518_T_C_b38	ENSG00000248265.1	4.63073	8.66775e-06	0.585868	Skin_Not_Sun_Exposed_Suprapubic	0.0607263	cis	lincRNA	12	FLJ12825
chr12_10986084_C_T_b38	ENSG00000231887.6	-5.35832	3.66472e-07	-0.540324	Skin_Not_Sun_Exposed_Suprapubic	0.0187275	cis	protein_coding	12	PRH1
chr12_101695265_G_A_b38	ENSG00000111666.10	6.84964	2.60111e-10	0.696145	Skin_Not_Sun_Exposed_Suprapubic	1.32927e-05	cis	protein_coding	12	CHPT1
chr12_75504662_T_C_b38	ENSG00000180481.10	-5.09846	1.1714e-06	-0.530205	Skin_Not_Sun_Exposed_Suprapubic	0.0598595	cis	protein_coding	12	GLIPR1L2
chr12_11171340_G_C_b38	ENSG00000231887.6	-5.77849	5.22235e-08	-0.567145	Skin_Not_Sun_Exposed_Suprapubic	0.00266878	cis	protein_coding	12	PRH1
chr12_109398170_G_C_b38	ENSG00000139445.17	-7.4821	9.4497e-12	-0.85629	Skin_Not_Sun_Exposed_Suprapubic	4.82927e-07	cis	protein_coding	12	FOXN4
chr13_114224498_G_C_b38	ENSG00000130177.14	5.28091	5.19905e-07	0.56255	Skin_Not_Sun_Exposed_Suprapubic	0.0100274	cis	protein_coding	13	CDC16
chr14_73999038_A_T_b38	ENSG00000140043.11	5.84481	3.8116e-08	0.635405	Skin_Not_Sun_Exposed_Suprapubic	0.00140442	cis	protein_coding	14	PTGR2
chr14_49557144_A_G_b38	ENSG00000165502.6	6.00675	1.75262e-08	0.737082	Skin_Not_Sun_Exposed_Suprapubic	0.000645786	cis	protein_coding	14	RPL36AL
chr14_64948648_C_T_b38	ENSG00000258289.8	5.2329	6.44864e-07	0.812251	Skin_Not_Sun_Exposed_Suprapubic	0.02376	cis	protein_coding	14	CHURC1
chr15_96844527_C_G_b38	ENSG00000245975.2	5.64809	9.64465e-08	0.745343	Skin_Not_Sun_Exposed_Suprapubic	0.0179492	intrachrom_trans	lincRNA	15	RP11-30K9.6
chr15_82214266_T_C_b38	ENSG00000188659.9	6.2742	4.74343e-09	1.5463	Skin_Not_Sun_Exposed_Suprapubic	0.000128689	cis	protein_coding	15	SAXO2
chr15_40746016_A_G_b38	ENSG00000128891.15	7.63637	4.1391e-12	0.760486	Skin_Not_Sun_Exposed_Suprapubic	1.12298e-07	cis	protein_coding	15	C15orf57
chr15_82845358_C_CA_b38	ENSG00000278662.4	-5.22077	6.80801e-07	-0.533237	Skin_Not_Sun_Exposed_Suprapubic	0.0184688	cis	protein_coding	15	GOLGA6L10
chr15_89905903_A_G_b38	ENSG00000157823.16	-6.11381	1.04229e-08	-0.794964	Skin_Not_Sun_Exposed_Suprapubic	0.000282764	cis	protein_coding	15	AP3S2
chr16_66011589_T_A_b38	ENSG00000277999.1	5.38254	3.28288e-07	0.854024	Skin_Not_Sun_Exposed_Suprapubic	0.0850201	intrachrom_trans	lincRNA	16	RP11-426C22.8
chr16_5442951_A_G_b38	ENSG00000263280.1	-5.6629	8.9991e-08	-0.528437	Skin_Not_Sun_Exposed_Suprapubic	0.023306	intrachrom_trans	lincRNA	16	LA16c-325D7.2
chr16_33887_C_A_b38	ENSG00000231439.4	-5.86963	3.38623e-08	-0.75361	Skin_Not_Sun_Exposed_Suprapubic	0.000238526	cis	lincRNA	16	WASIR2
chr16_87730661_A_T_b38	ENSG00000226180.3	5.18224	8.08407e-07	0.600499	Skin_Not_Sun_Exposed_Suprapubic	0.00569361	cis	lincRNA	16	RP11-278A23.1
chr16_2787999_C_T_b38	ENSG00000276791.1	5.13252	1.0079e-06	0.691685	Skin_Not_Sun_Exposed_Suprapubic	0.00709763	cis	lincRNA	16	CTD-2270P14.5
chr16_55428132_G_A_b38	ENSG00000260135.6	-8.63695	1.72084e-14	-0.859687	Skin_Not_Sun_Exposed_Suprapubic	1.21233e-10	cis	lincRNA	16	RP11-212I21.2
chr16_87730661_A_T_b38	ENSG00000104731.13	5.58539	1.29182e-07	0.607585	Skin_Not_Sun_Exposed_Suprapubic	0.00603202	cis	protein_coding	16	KLHDC4
chr16_2932546_G_C_b38	ENSG00000059122.16	7.45805	1.07416e-11	0.762604	Skin_Not_Sun_Exposed_Suprapubic	5.01577e-07	cis	protein_coding	16	FLYWCH1
chr16_30545169_A_T_b38	ENSG00000169951.9	5.25636	5.80518e-07	1.00908	Skin_Not_Sun_Exposed_Suprapubic	0.027105	cis	protein_coding	16	ZNF764
chr16_70359853_G_A_b38	ENSG00000223496.2	-5.4327	2.61144e-07	-0.64237	Skin_Not_Sun_Exposed_Suprapubic	0.0121933	cis	protein_coding	16	EXOSC6
chr16_70359853_G_A_b38	ENSG00000157322.17	-5.56121	1.44517e-07	-0.653917	Skin_Not_Sun_Exposed_Suprapubic	0.00674792	cis	protein_coding	16	CLEC18A
chr16_75547924_G_T_b38	ENSG00000065457.10	4.97624	1.99904e-06	0.560428	Skin_Not_Sun_Exposed_Suprapubic	0.0933331	cis	protein_coding	16	ADAT1
chr16_11348843_GCT_G_b38	ENSG00000175643.8	5.16773	8.62271e-07	0.843025	Skin_Not_Sun_Exposed_Suprapubic	0.0402594	cis	protein_coding	16	RMI2
chr17_43383071_C_G_b38	ENSG00000267151.5	-5.1555	9.1036e-07	-0.533738	Skin_Not_Sun_Exposed_Suprapubic	0.0085938	cis	lincRNA	17	MIR2117HG
chr17_39097063_G_A_b38	ENSG00000266588.1	-5.56572	1.4153e-07	-0.840708	Skin_Not_Sun_Exposed_Suprapubic	0.00133632	cis	lincRNA	17	RP1-56K13.5
chr17_43595961_G_A_b38	ENSG00000267151.5	5.30385	4.68872e-07	0.776904	Skin_Not_Sun_Exposed_Suprapubic	0.00442662	cis	lincRNA	17	MIR2117HG
chr17_43218318_T_A_b38	ENSG00000267151.5	-6.47016	1.78864e-09	-0.794062	Skin_Not_Sun_Exposed_Suprapubic	1.68901e-05	cis	lincRNA	17	MIR2117HG
chr17_50185660_C_T_b38	ENSG00000108823.15	-5.28053	5.20804e-07	-0.558958	Skin_Not_Sun_Exposed_Suprapubic	0.0354918	cis	protein_coding	17	SGCA
chr17_46941097_T_C_b38	ENSG00000108433.16	-5.08551	1.24015e-06	-0.565621	Skin_Not_Sun_Exposed_Suprapubic	0.0845112	cis	protein_coding	17	GOSR2
chr17_357086_G_A_b38	ENSG00000181031.15	5.28819	5.03136e-07	0.620934	Skin_Not_Sun_Exposed_Suprapubic	0.0342882	cis	protein_coding	17	RPH3AL
chr17_46048999_C_T_b38	ENSG00000238083.7	5.64296	9.87897e-08	0.682677	Skin_Not_Sun_Exposed_Suprapubic	0.00673252	cis	protein_coding	17	LRRC37A2
chr17_560603_A_G_b38	ENSG00000141252.19	-5.14408	9.5761e-07	-0.546588	Skin_Not_Sun_Exposed_Suprapubic	0.0652583	cis	protein_coding	17	VPS53
chr17_38296938_G_T_b38	ENSG00000274512.5	8.11691	3.05044e-13	1.13243	Skin_Not_Sun_Exposed_Suprapubic	2.07897e-08	cis	protein_coding	17	TBC1D3L
chr17_46742229_T_G_b38	ENSG00000185829.17	-7.87506	1.14079e-12	-1.06667	Skin_Not_Sun_Exposed_Suprapubic	7.77469e-08	cis	protein_coding	17	ARL17A
chr17_46742229_T_G_b38	ENSG00000238083.7	-7.25763	3.10599e-11	-0.894623	Skin_Not_Sun_Exposed_Suprapubic	2.11676e-06	cis	protein_coding	17	LRRC37A2
chr17_401425_TCTC_T_b38	ENSG00000187624.8	-9.46362	1.63603e-16	-0.939048	Skin_Not_Sun_Exposed_Suprapubic	1.11502e-11	cis	protein_coding	17	C17orf97
chr18_80178830_AC_A_b38	ENSG00000261126.7	-4.78661	4.50871e-06	-0.526003	Skin_Not_Sun_Exposed_Suprapubic	0.0202126	cis	lincRNA	18	RBFADN
chr18_54241524_T_C_b38	ENSG00000101751.10	-6.44628	2.01585e-09	-0.73123	Skin_Not_Sun_Exposed_Suprapubic	3.41103e-05	cis	protein_coding	18	POLI
chr18_10549365_C_A_b38	ENSG00000134265.12	-4.8949	2.8404e-06	-0.496119	Skin_Not_Sun_Exposed_Suprapubic	0.0480568	cis	protein_coding	18	NAPG
chr18_23523945_T_C_b38	ENSG00000141452.9	5.43069	2.63557e-07	0.572401	Skin_Not_Sun_Exposed_Suprapubic	0.00445939	cis	protein_coding	18	C18orf8
chr19_21747977_T_TA_b38	ENSG00000197020.10	-9.14459	9.9675e-16	-0.904594	Skin_Not_Sun_Exposed_Suprapubic	1.04572e-10	cis	protein_coding	19	ZNF100
chr19_15934939_G_A_b38	ENSG00000171903.16	-8.46969	4.36166e-14	-0.815549	Skin_Not_Sun_Exposed_Suprapubic	4.5759e-09	cis	protein_coding	19	CYP4F11
chr19_49761973_C_T_b38	ENSG00000126467.10	5.32809	4.20249e-07	0.609062	Skin_Not_Sun_Exposed_Suprapubic	0.0440888	cis	protein_coding	19	TSKS
chr19_6436185_A_G_b38	ENSG00000181240.13	-15.986	1.41203e-32	-1.10917	Skin_Not_Sun_Exposed_Suprapubic	1.48141e-27	cis	protein_coding	19	SLC25A41
chr19_13754462_T_C_b38	ENSG00000037757.13	-5.31293	4.50037e-07	-0.542983	Skin_Not_Sun_Exposed_Suprapubic	0.0472134	cis	protein_coding	19	MRI1
chr2_96931840_A_G_b38	ENSG00000230606.10	-4.82772	3.78618e-06	-0.557016	Skin_Not_Sun_Exposed_Suprapubic	0.0298048	cis	lincRNA	2	AC159540.1
chr2_61397994_T_G_b38	ENSG00000237651.6	-6.85438	2.53844e-10	-0.757702	Skin_Not_Sun_Exposed_Suprapubic	1.4084e-05	cis	protein_coding	2	C2orf74
chr2_209063_A_C_b38	ENSG00000035115.21	-5.43519	2.58197e-07	-0.587648	Skin_Not_Sun_Exposed_Suprapubic	0.0143248	cis	protein_coding	2	SH3YL1
chr2_112085231_A_C_b38	ENSG00000169629.11	-5.54485	1.55897e-07	-1.17121	Skin_Not_Sun_Exposed_Suprapubic	0.00864933	cis	protein_coding	2	RGPD8
chr2_17877126_G_A_b38	ENSG00000170745.11	5.73292	6.47688e-08	0.623827	Skin_Not_Sun_Exposed_Suprapubic	0.00359351	cis	protein_coding	2	KCNS3
chr2_238123100_A_G_b38	ENSG00000144488.14	8.5718	2.47356e-14	0.793501	Skin_Not_Sun_Exposed_Suprapubic	1.37243e-09	cis	protein_coding	2	ESPNL
chr2_108288592_T_C_b38	ENSG00000198203.9	10.3524	1.01613e-18	1.09494	Skin_Not_Sun_Exposed_Suprapubic	5.638e-14	cis	protein_coding	2	SULT1C2
chr20_62474775_T_C_b38	ENSG00000130700.6	12.9337	3.62072e-25	1.20056	Skin_Not_Sun_Exposed_Suprapubic	1.19893e-20	cis	protein_coding	20	GATA5
chr21_44057219_G_A_b38	ENSG00000280433.1	-5.90984	2.79381e-08	-0.698338	Skin_Not_Sun_Exposed_Suprapubic	0.00567716	intrachrom_trans	protein_coding	21	CH507-9B2.9
chr21_40066614_A_C_b38	ENSG00000154640.14	-5.30223	4.72302e-07	-0.988788	Skin_Not_Sun_Exposed_Suprapubic	0.0959736	intrachrom_trans	protein_coding	21	BTG3
chr21_44057219_G_A_b38	ENSG00000280071.3	-7.32621	2.16253e-11	-0.793503	Skin_Not_Sun_Exposed_Suprapubic	4.3944e-06	intrachrom_trans	protein_coding	21	CH507-9B2.3
chr21_44057219_G_A_b38	ENSG00000275464.4	-10.0292	6.48847e-18	-0.920591	Skin_Not_Sun_Exposed_Suprapubic	1.3185e-12	intrachrom_trans	protein_coding	21	CH507-9B2.5
chr21_41742040_T_C_b38	ENSG00000236384.7	-8.59756	2.14309e-14	-0.856714	Skin_Not_Sun_Exposed_Suprapubic	8.62166e-11	cis	lincRNA	21	LINC00479
chr21_44057219_G_A_b38	ENSG00000225331.1	4.92242	2.52318e-06	0.519888	Skin_Not_Sun_Exposed_Suprapubic	0.0101482	cis	lincRNA	21	LINC01678
chr21_44057219_G_A_b38	ENSG00000241945.7	13.6965	4.72489e-27	1.06843	Skin_Not_Sun_Exposed_Suprapubic	5.55458e-23	cis	protein_coding	21	PWP2
chr21_44057219_G_A_b38	ENSG00000160221.16	9.09862	1.29194e-15	0.951912	Skin_Not_Sun_Exposed_Suprapubic	1.51868e-11	cis	protein_coding	21	C21orf33
chr21_44036606_A_G_b38	ENSG00000241945.7	-4.78499	4.5398e-06	-0.581721	Skin_Not_Sun_Exposed_Suprapubic	0.0533563	cis	protein_coding	21	PWP2
chr21_37120357_T_G_b38	ENSG00000182670.13	5.65742	9.23293e-08	0.646921	Skin_Not_Sun_Exposed_Suprapubic	0.00108524	cis	protein_coding	21	TTC3
chr22_23899424_G_T_b38	ENSG00000240972.1	7.46618	1.02864e-11	0.777087	Skin_Not_Sun_Exposed_Suprapubic	2.74862e-07	cis	protein_coding	22	MIF
chr22_21630805_A_G_b38	ENSG00000161180.10	-5.07906	1.27582e-06	-0.76513	Skin_Not_Sun_Exposed_Suprapubic	0.0340886	cis	protein_coding	22	CCDC116
chr22_38770347_C_T_b38	ENSG00000184949.15	5.33997	3.98251e-07	0.586538	Skin_Not_Sun_Exposed_Suprapubic	0.0106413	cis	protein_coding	22	FAM227A
chr3_33804220_C_G_b38	ENSG00000271643.1	-4.81452	4.005e-06	-0.624192	Skin_Not_Sun_Exposed_Suprapubic	0.0150228	cis	lincRNA	3	RP11-10C24.3
chr3_75880279_T_A_b38	ENSG00000242516.1	-4.8099	4.0844e-06	-0.54356	Skin_Not_Sun_Exposed_Suprapubic	0.0153165	cis	lincRNA	3	LINC00960
chr3_46552213_T_C_b38	ENSG00000241186.9	5.50745	1.85281e-07	0.570686	Skin_Not_Sun_Exposed_Suprapubic	0.00906838	cis	protein_coding	3	TDGF1
chr3_46594630_C_T_b38	ENSG00000241186.9	-5.27941	5.23422e-07	-0.519037	Skin_Not_Sun_Exposed_Suprapubic	0.0256173	cis	protein_coding	3	TDGF1
chr3_19962797_G_T_b38	ENSG00000163576.17	8.00499	5.62502e-13	0.836594	Skin_Not_Sun_Exposed_Suprapubic	2.75328e-08	cis	protein_coding	3	EFHB
chr3_138116904_T_C_b38	ENSG00000118017.3	6.38088	2.79438e-09	0.661133	Skin_Not_Sun_Exposed_Suprapubic	0.000136774	cis	protein_coding	3	A4GNT
chr3_48621034_C_A_b38	ENSG00000178252.17	5.38205	3.29015e-07	0.761676	Skin_Not_Sun_Exposed_Suprapubic	0.016103	cis	protein_coding	3	WDR6
chr3_133756719_G_T_b38	ENSG00000091513.14	-6.0985	1.12303e-08	-0.650149	Skin_Not_Sun_Exposed_Suprapubic	0.000549667	cis	protein_coding	3	TF
chr4_174564921_G_A_b38	ENSG00000250596.1	4.89599	2.82718e-06	0.679311	Skin_Not_Sun_Exposed_Suprapubic	0.0138278	cis	lincRNA	4	RP11-440I14.2
chr4_6675336_G_A_b38	ENSG00000251580.1	-5.56838	1.39792e-07	-0.946	Skin_Not_Sun_Exposed_Suprapubic	0.000683863	cis	lincRNA	4	RP11-539L10.3
chr4_1355814_T_A_b38	ENSG00000163945.15	-5.03495	1.54793e-06	-0.562912	Skin_Not_Sun_Exposed_Suprapubic	0.0596462	cis	protein_coding	4	UVSSA
chr4_310860_C_T_b38	ENSG00000186777.11	5.3818	3.29388e-07	0.942813	Skin_Not_Sun_Exposed_Suprapubic	0.0126926	cis	protein_coding	4	ZNF732
chr4_2910336_A_G_b38	ENSG00000125388.19	-4.94265	2.31219e-06	-0.58318	Skin_Not_Sun_Exposed_Suprapubic	0.0890934	cis	protein_coding	4	GRK4
chr5_95858158_C_T_b38	ENSG00000251409.1	4.68036	7.05005e-06	0.606963	Skin_Not_Sun_Exposed_Suprapubic	0.0385285	cis	lincRNA	5	AC008592.4
chr5_83000359_C_T_b38	ENSG00000249664.1	-5.76252	5.63219e-08	-0.555784	Skin_Not_Sun_Exposed_Suprapubic	0.000307856	cis	lincRNA	5	CTD-2227C6.2
chr5_96894418_G_T_b38	ENSG00000164308.16	-10.7815	8.60539e-20	-1.00196	Skin_Not_Sun_Exposed_Suprapubic	3.77983e-15	cis	protein_coding	5	ERAP2
chr5_97024208_A_G_b38	ENSG00000164308.16	-9.88801	1.45573e-17	-0.937462	Skin_Not_Sun_Exposed_Suprapubic	6.39399e-13	cis	protein_coding	5	ERAP2
chr5_97035175_G_A_b38	ENSG00000164308.16	-9.88801	1.45573e-17	-0.937462	Skin_Not_Sun_Exposed_Suprapubic	6.39399e-13	cis	protein_coding	5	ERAP2
chr5_141211194_A_G_b38	ENSG00000120322.3	-5.47932	2.10891e-07	-0.576447	Skin_Not_Sun_Exposed_Suprapubic	0.00926192	cis	protein_coding	5	PCDHB8
chr5_139378785_G_A_b38	ENSG00000170482.16	-6.42429	2.25019e-09	-0.751164	Skin_Not_Sun_Exposed_Suprapubic	9.88284e-05	cis	protein_coding	5	SLC23A1
chr5_97021276_A_G_b38	ENSG00000164308.16	-9.88801	1.45573e-17	-0.937462	Skin_Not_Sun_Exposed_Suprapubic	6.39399e-13	cis	protein_coding	5	ERAP2
chr5_56939721_C_T_b38	ENSG00000155542.11	-5.29491	4.8814e-07	-0.627948	Skin_Not_Sun_Exposed_Suprapubic	0.0214376	cis	protein_coding	5	SETD9
chr5_71384705_A_T_b38	ENSG00000172058.15	-6.33408	3.52636e-09	-0.613613	Skin_Not_Sun_Exposed_Suprapubic	0.000154874	cis	protein_coding	5	SERF1A
chr6_31274374_C_T_b38	ENSG00000204632.11	7.94192	7.93229e-13	0.776156	Skin_Not_Sun_Exposed_Suprapubic	3.42446e-06	intrachrom_trans	protein_coding	6	HLA-G
chr6_29905044_A_G_b38	ENSG00000281831.1	4.86532	3.2246e-06	0.539916	Skin_Not_Sun_Exposed_Suprapubic	0.021134	cis	lincRNA	6	HCP5B
chr6_2876301_G_A_b38	ENSG00000230438.6	-5.88277	3.18015e-08	-0.679041	Skin_Not_Sun_Exposed_Suprapubic	0.000208491	cis	lincRNA	6	SERPINB9P1
chr6_31046764_TCTCGCA_T_b38	ENSG00000228789.6	-4.98056	1.96197e-06	-0.511859	Skin_Not_Sun_Exposed_Suprapubic	0.0128607	cis	lincRNA	6	HCG22
chr6_81865877_A_G_b38	ENSG00000226453.1	-4.72105	5.94526e-06	-0.527137	Skin_Not_Sun_Exposed_Suprapubic	0.0389593	cis	lincRNA	6	RP11-379B8.1
chr6_31395114_C_G_b38	ENSG00000272221.1	-7.18046	4.66052e-11	-0.780312	Skin_Not_Sun_Exposed_Suprapubic	3.0559e-07	cis	lincRNA	6	XXbac-BPG181B23.7
chr6_32603321_A_G_b38	ENSG00000198502.5	-8.27078	1.30977e-13	-0.847286	Skin_Not_Sun_Exposed_Suprapubic	7.45783e-09	cis	protein_coding	6	HLA-DRB5
chr6_32633827_C_T_b38	ENSG00000198502.5	-8.14321	2.64099e-13	-0.755115	Skin_Not_Sun_Exposed_Suprapubic	1.50373e-08	cis	protein_coding	6	HLA-DRB5
chr6_32541556_C_T_b38	ENSG00000198502.5	-5.75249	5.90545e-08	-0.607286	Skin_Not_Sun_Exposed_Suprapubic	0.00336173	cis	protein_coding	6	HLA-DRB5
chr6_32669525_G_A_b38	ENSG00000244731.7	-5.48421	2.06204e-07	-0.972666	Skin_Not_Sun_Exposed_Suprapubic	0.0117367	cis	protein_coding	6	C4A
chr6_31274374_C_T_b38	ENSG00000204525.16	-5.85116	3.69808e-08	-0.585371	Skin_Not_Sun_Exposed_Suprapubic	0.00210528	cis	protein_coding	6	HLA-C
chr6_31306250_C_T_b38	ENSG00000204525.16	-5.5624	1.43724e-07	-0.587039	Skin_Not_Sun_Exposed_Suprapubic	0.00818093	cis	protein_coding	6	HLA-C
chr6_29698334_T_C_b38	ENSG00000204644.9	5.58837	1.27404e-07	0.536495	Skin_Not_Sun_Exposed_Suprapubic	0.00725212	cis	protein_coding	6	ZFP57
chr6_29861139_C_T_b38	ENSG00000204644.9	5.26218	5.65562e-07	0.508725	Skin_Not_Sun_Exposed_Suprapubic	0.0321878	cis	protein_coding	6	ZFP57
chr6_29948691_C_T_b38	ENSG00000204644.9	-5.53307	1.64624e-07	-0.60891	Skin_Not_Sun_Exposed_Suprapubic	0.00937025	cis	protein_coding	6	ZFP57
chr6_31113923_A_G_b38	ENSG00000204531.17	-5.64354	9.85207e-08	-0.649633	Skin_Not_Sun_Exposed_Suprapubic	0.00560809	cis	protein_coding	6	POU5F1
chr6_32461526_G_A_b38	ENSG00000237541.3	6.37428	2.88767e-09	0.753706	Skin_Not_Sun_Exposed_Suprapubic	0.000164409	cis	protein_coding	6	HLA-DQA2
chr6_32680443_T_C_b38	ENSG00000237541.3	6.35073	3.24659e-09	0.742421	Skin_Not_Sun_Exposed_Suprapubic	0.000184841	cis	protein_coding	6	HLA-DQA2
chr6_32607881_G_C_b38	ENSG00000237541.3	-6.02526	1.60256e-08	-0.682203	Skin_Not_Sun_Exposed_Suprapubic	0.000912336	cis	protein_coding	6	HLA-DQA2
chr6_32550458_T_C_b38	ENSG00000237541.3	-5.3996	3.03744e-07	-0.60098	Skin_Not_Sun_Exposed_Suprapubic	0.0172879	cis	protein_coding	6	HLA-DQA2
chr6_32813999_C_A_b38	ENSG00000241106.6	-5.30215	4.72471e-07	-0.632818	Skin_Not_Sun_Exposed_Suprapubic	0.0268902	cis	protein_coding	6	HLA-DOB
chr6_32761024_G_A_b38	ENSG00000237541.3	5.03837	1.52496e-06	0.892798	Skin_Not_Sun_Exposed_Suprapubic	0.0867839	cis	protein_coding	6	HLA-DQA2
chr6_31276743_G_A_b38	ENSG00000204525.16	-5.02617	1.60847e-06	-0.809827	Skin_Not_Sun_Exposed_Suprapubic	0.091535	cis	protein_coding	6	HLA-C
chr6_152999285_AAGG_A_b38	ENSG00000112031.15	-5.54244	1.57644e-07	-0.579594	Skin_Not_Sun_Exposed_Suprapubic	0.00897308	cis	protein_coding	6	MTRF1L
chr6_32669525_G_A_b38	ENSG00000231852.6	5.75019	5.9701e-08	1.00887	Skin_Not_Sun_Exposed_Suprapubic	0.00339848	cis	protein_coding	6	CYP21A2
chr6_29696400_A_G_b38	ENSG00000204644.9	5.68372	8.16259e-08	0.572651	Skin_Not_Sun_Exposed_Suprapubic	0.00464647	cis	protein_coding	6	ZFP57
chr6_32541556_C_T_b38	ENSG00000179344.16	-8.21755	1.75565e-13	-0.792932	Skin_Not_Sun_Exposed_Suprapubic	9.99651e-09	cis	protein_coding	6	HLA-DQB1
chr6_32461526_G_A_b38	ENSG00000179344.16	-7.38861	1.55377e-11	-0.794234	Skin_Not_Sun_Exposed_Suprapubic	8.84668e-07	cis	protein_coding	6	HLA-DQB1
chr6_32243441_A_G_b38	ENSG00000198502.5	-6.21472	6.35935e-09	-0.762999	Skin_Not_Sun_Exposed_Suprapubic	0.000362057	cis	protein_coding	6	HLA-DRB5
chr6_32669525_G_A_b38	ENSG00000179344.16	-6.14811	8.81553e-09	-1.11297	Skin_Not_Sun_Exposed_Suprapubic	0.000501886	cis	protein_coding	6	HLA-DQB1
chr6_32714430_T_G_b38	ENSG00000179344.16	-5.79959	4.72565e-08	-0.628819	Skin_Not_Sun_Exposed_Suprapubic	0.00269022	cis	protein_coding	6	HLA-DQB1
chr6_32713899_T_G_b38	ENSG00000198502.5	-5.43678	2.56325e-07	-1.09044	Skin_Not_Sun_Exposed_Suprapubic	0.0145892	cis	protein_coding	6	HLA-DRB5
chr6_32232893_A_G_b38	ENSG00000198502.5	-5.08677	1.23325e-06	-0.63489	Skin_Not_Sun_Exposed_Suprapubic	0.0701855	cis	protein_coding	6	HLA-DRB5
chr6_32394044_C_T_b38	ENSG00000244731.7	-5.78284	5.11604e-08	-0.909486	Skin_Not_Sun_Exposed_Suprapubic	0.00291241	cis	protein_coding	6	C4A
chr6_37635740_G_A_b38	ENSG00000112139.14	-11.3935	2.52739e-21	-0.962846	Skin_Not_Sun_Exposed_Suprapubic	1.43912e-16	cis	protein_coding	6	MDGA1
chr6_30964829_G_A_b38	ENSG00000137411.16	5.32707	4.22187e-07	1.03211	Skin_Not_Sun_Exposed_Suprapubic	0.0240288	cis	protein_coding	6	VARS2
chr6_30965354_A_G_b38	ENSG00000137411.16	5.23433	6.40738e-07	0.622233	Skin_Not_Sun_Exposed_Suprapubic	0.0364657	cis	protein_coding	6	VARS2
chr6_149889545_G_A_b38	ENSG00000203722.7	6.10022	1.11367e-08	0.697598	Skin_Not_Sun_Exposed_Suprapubic	0.000634021	cis	protein_coding	6	RAET1G
chr6_30932887_T_C_b38	ENSG00000137411.16	6.83767	2.76627e-10	0.808199	Skin_Not_Sun_Exposed_Suprapubic	1.575e-05	cis	protein_coding	6	VARS2
chr6_28449375_C_A_b38	ENSG00000187987.9	5.0784	1.2795e-06	0.583476	Skin_Not_Sun_Exposed_Suprapubic	0.0728166	cis	protein_coding	6	ZSCAN23
chr7_66813220_C_T_b38	ENSG00000237310.1	6.11049	1.05928e-08	0.894099	Skin_Not_Sun_Exposed_Suprapubic	4.914e-05	cis	lincRNA	7	GS1-124K5.4
chr7_94631_T_C_b38	ENSG00000242611.2	-4.41486	2.09372e-05	-0.481753	Skin_Not_Sun_Exposed_Suprapubic	0.0970856	cis	lincRNA	7	AC093627.8
chr7_45653_C_T_b38	ENSG00000242611.2	5.04804	1.46179e-06	0.570671	Skin_Not_Sun_Exposed_Suprapubic	0.00677979	cis	lincRNA	7	AC093627.8
chr7_76514308_G_A_b38	ENSG00000188372.14	5.19544	7.62262e-07	0.659391	Skin_Not_Sun_Exposed_Suprapubic	0.031935	cis	protein_coding	7	ZP3
chr7_129144690_G_GGGGCGGGCCGGGTTTCCTGGGCGCC_b38	ENSG00000158457.5	5.06546	1.35431e-06	0.632923	Skin_Not_Sun_Exposed_Suprapubic	0.0567376	cis	protein_coding	7	TSPAN33
chr7_73865690_C_T_b38	ENSG00000165171.10	-7.26909	2.92397e-11	-0.661553	Skin_Not_Sun_Exposed_Suprapubic	1.22517e-06	cis	protein_coding	7	WBSCR27
chr7_144128505_G_A_b38	ENSG00000213214.4	-6.07436	1.26298e-08	-0.653581	Skin_Not_Sun_Exposed_Suprapubic	0.000529151	cis	protein_coding	7	ARHGEF35
chr7_100512701_C_T_b38	ENSG00000121716.20	5.0631	1.36841e-06	0.656071	Skin_Not_Sun_Exposed_Suprapubic	0.0573267	cis	protein_coding	7	PILRB
chr7_76514308_G_A_b38	ENSG00000146707.14	8.23524	1.5929e-13	0.898722	Skin_Not_Sun_Exposed_Suprapubic	6.67472e-09	cis	protein_coding	7	POMZP3
chr7_6831300_T_TTTCTC_b38	ENSG00000146574.15	-7.56618	6.03047e-12	-0.825971	Skin_Not_Sun_Exposed_Suprapubic	2.52689e-07	cis	protein_coding	7	CCZ1B
chr7_100512701_C_T_b38	ENSG00000085514.15	6.75399	4.24867e-10	0.836553	Skin_Not_Sun_Exposed_Suprapubic	1.78015e-05	cis	protein_coding	7	PILRA
chr7_6831300_T_TTTCTC_b38	ENSG00000122674.11	8.9124	3.68467e-15	0.854662	Skin_Not_Sun_Exposed_Suprapubic	1.54402e-10	cis	protein_coding	7	CCZ1
chr7_50539690_G_C_b38	ENSG00000132436.11	6.60718	8.96769e-10	0.644445	Skin_Not_Sun_Exposed_Suprapubic	3.75728e-05	cis	protein_coding	7	FIGNL1
chr7_76424878_T_G_b38	ENSG00000188372.14	6.89863	2.02081e-10	1.27628	Skin_Not_Sun_Exposed_Suprapubic	8.46717e-06	cis	protein_coding	7	ZP3
chr7_102720321_A_T_b38	ENSG00000228049.7	-5.24632	6.07258e-07	-0.713729	Skin_Not_Sun_Exposed_Suprapubic	0.0254417	cis	protein_coding	7	POLR2J2
chr8_8310872_G_A_b38	ENSG00000254153.1	4.70997	6.22831e-06	0.54896	Skin_Not_Sun_Exposed_Suprapubic	0.0326986	cis	lincRNA	8	CTA-398F10.2
chr8_8459127_C_T_b38	ENSG00000254153.1	7.31187	2.33278e-11	0.750952	Skin_Not_Sun_Exposed_Suprapubic	1.22518e-07	cis	lincRNA	8	CTA-398F10.2
chr8_8527137_C_G_b38	ENSG00000254153.1	6.3213	3.7573e-09	0.679083	Skin_Not_Sun_Exposed_Suprapubic	1.97296e-05	cis	lincRNA	8	CTA-398F10.2
chr8_71008075_G_A_b38	ENSG00000221947.7	12.407	7.39531e-24	0.947701	Skin_Not_Sun_Exposed_Suprapubic	2.4355e-19	cis	protein_coding	8	XKR9
chr8_142796639_A_G_b38	ENSG00000180155.19	5.14201	9.66427e-07	0.60378	Skin_Not_Sun_Exposed_Suprapubic	0.0318244	cis	protein_coding	8	LYNX1
chr8_42324723_A_C_b38	ENSG00000070501.11	-6.99989	1.19629e-10	-1.05484	Skin_Not_Sun_Exposed_Suprapubic	3.93962e-06	cis	protein_coding	8	POLB
chr8_144420912_A_G_b38	ENSG00000071894.16	5.66662	8.84406e-08	0.547843	Skin_Not_Sun_Exposed_Suprapubic	0.00291244	cis	protein_coding	8	CPSF1
chr9_65663141_G_A_b38	ENSG00000234665.8	-5.53397	1.63935e-07	-0.929072	Skin_Not_Sun_Exposed_Suprapubic	0.037682	intrachrom_trans	lincRNA	9	RP11-262H14.3
chr9_34071146_A_C_b38	ENSG00000164978.17	-5.06008	1.38664e-06	-0.545573	Skin_Not_Sun_Exposed_Suprapubic	0.0596825	cis	protein_coding	9	NUDT2
chr9_4676745_G_C_b38	ENSG00000106686.16	6.75192	4.29373e-10	0.754239	Skin_Not_Sun_Exposed_Suprapubic	1.84811e-05	cis	protein_coding	9	SPATA6L
chr9_88254_T_C_b38	ENSG00000181404.15	-7.29425	2.56038e-11	-0.703889	Skin_Not_Sun_Exposed_Suprapubic	1.10209e-06	cis	protein_coding	9	WASHC1
chr9_217397_G_A_b38	ENSG00000172785.18	7.06985	8.3125e-11	0.815192	Skin_Not_Sun_Exposed_Suprapubic	3.57795e-06	cis	protein_coding	9	CBWD1
chr12_70427893_C_G_b38	ENSG00000228536.2	-5.64725	9.68274e-08	-0.618075	Skin_Not_Sun_Exposed_Suprapubic	0.0615411	trans	lincRNA	1	RP11-392O17.1
chr3_59713902_A_G_b38	ENSG00000218510.6	-5.90065	2.91949e-08	-0.920919	Skin_Not_Sun_Exposed_Suprapubic	0.0251096	trans	lincRNA	1	LINC00339
chr7_89326558_C_T_b38	ENSG00000231648.1	-5.80101	4.69379e-08	-0.676148	Skin_Not_Sun_Exposed_Suprapubic	0.0342018	trans	lincRNA	1	LINC01698
chr15_42230594_G_C_b38	ENSG00000138172.10	5.93904	2.4287e-08	0.801041	Skin_Not_Sun_Exposed_Suprapubic	0.0414034	trans	protein_coding	10	CALHM2
chr17_77546926_A_G_b38	ENSG00000228951.1	5.54584	1.55182e-07	0.870185	Skin_Not_Sun_Exposed_Suprapubic	0.0274086	trans	lincRNA	10	RP11-336A10.4
chr17_7318388_G_T_b38	ENSG00000253626.3	6.77968	3.72516e-10	0.841268	Skin_Not_Sun_Exposed_Suprapubic	0.000674762	trans	protein_coding	10	EIF5AL1
chr2_33999474_G_A_b38	ENSG00000272933.1	5.47975	2.10478e-07	0.729917	Skin_Not_Sun_Exposed_Suprapubic	0.0818491	trans	lincRNA	10	RP11-47A8.5
chr10_57850112_T_C_b38	ENSG00000255121.2	5.3684	3.50075e-07	0.817522	Skin_Not_Sun_Exposed_Suprapubic	0.0871127	trans	lincRNA	11	RP11-110I1.12
chr10_121338735_C_T_b38	ENSG00000110200.8	6.2848	4.50145e-09	0.751602	Skin_Not_Sun_Exposed_Suprapubic	0.018413	trans	protein_coding	11	ANAPC15
chr19_6541619_G_A_b38	ENSG00000230724.9	5.36346	3.58017e-07	0.978277	Skin_Not_Sun_Exposed_Suprapubic	0.0492169	trans	lincRNA	11	LINC01001
chr17_73615606_C_T_b38	ENSG00000271327.1	5.66077	9.08932e-08	1.32824	Skin_Not_Sun_Exposed_Suprapubic	0.0255155	trans	lincRNA	12	RP11-1109F11.3
chr17_73615606_C_T_b38	ENSG00000215241.3	5.55951	1.4566e-07	1.13756	Skin_Not_Sun_Exposed_Suprapubic	0.0408897	trans	lincRNA	12	RP11-266K4.9
chr21_27311984_G_A_b38	ENSG00000260423.1	5.27379	5.36814e-07	0.593766	Skin_Not_Sun_Exposed_Suprapubic	0.072697	trans	lincRNA	12	RP13-735L24.1
chr5_145856440_C_G_b38	ENSG00000167778.8	-6.31687	3.84059e-09	-1.39467	Skin_Not_Sun_Exposed_Suprapubic	0.017742	trans	protein_coding	12	SPRYD3
chr6_118971860_C_CAGA_b38	ENSG00000255992.1	5.5896	1.26677e-07	0.597235	Skin_Not_Sun_Exposed_Suprapubic	0.0640839	trans	lincRNA	12	RP11-417L19.4
chr10_112194625_A_T_b38	ENSG00000224511.1	-5.4724	2.17705e-07	-0.56802	Skin_Not_Sun_Exposed_Suprapubic	0.0410637	trans	lincRNA	13	LINC00365
chr16_8279752_C_G_b38	ENSG00000237361.2	-5.56892	1.39445e-07	-0.606606	Skin_Not_Sun_Exposed_Suprapubic	0.0190276	trans	lincRNA	13	TUSC8
chr2_10282376_T_C_b38	ENSG00000228889.6	-5.60509	1.17871e-07	-0.881083	Skin_Not_Sun_Exposed_Suprapubic	0.0344168	trans	lincRNA	13	UBAC2-AS1
chr5_136371163_T_C_b38	ENSG00000139737.21	5.87119	3.36113e-08	0.66603	Skin_Not_Sun_Exposed_Suprapubic	0.0488515	trans	protein_coding	13	SLAIN1
chr1_246655332_A_G_b38	ENSG00000156127.6	-5.93577	2.46706e-08	-0.718238	Skin_Not_Sun_Exposed_Suprapubic	0.0850624	trans	protein_coding	14	BATF
chr15_42230594_G_C_b38	ENSG00000139910.19	5.91288	2.75344e-08	0.815188	Skin_Not_Sun_Exposed_Suprapubic	0.0392648	trans	protein_coding	14	NOVA1
chr20_8412354_C_T_b38	ENSG00000246548.3	5.23847	6.28981e-07	0.702969	Skin_Not_Sun_Exposed_Suprapubic	0.0863075	trans	lincRNA	14	RP11-7F17.5
chr7_116679160_C_T_b38	ENSG00000258512.1	-5.42669	2.68424e-07	-0.625241	Skin_Not_Sun_Exposed_Suprapubic	0.0710675	trans	lincRNA	14	LINC00239
chr9_136609782_T_G_b38	ENSG00000139926.15	6.32411	3.70518e-09	0.97033	Skin_Not_Sun_Exposed_Suprapubic	0.00758095	trans	protein_coding	14	FRMD6
chr1_242034946_G_T_b38	ENSG00000128881.16	5.94181	2.39658e-08	0.629898	Skin_Not_Sun_Exposed_Suprapubic	0.0818086	trans	protein_coding	15	TTBK2
chr17_33083436_C_T_b38	ENSG00000137817.16	5.89227	3.03905e-08	0.630982	Skin_Not_Sun_Exposed_Suprapubic	0.0461085	trans	protein_coding	15	PARP6
chr3_58670738_G_A_b38	ENSG00000140400.16	5.87677	3.27266e-08	1.51481	Skin_Not_Sun_Exposed_Suprapubic	0.0958182	trans	protein_coding	15	MAN2C1
chr4_182770394_A_G_b38	ENSG00000179335.18	-5.93084	2.52615e-08	-0.798492	Skin_Not_Sun_Exposed_Suprapubic	0.0700042	trans	protein_coding	15	CLK3
chr7_103732621_G_A_b38	ENSG00000213614.9	-6.03184	1.55229e-08	-1.2245	Skin_Not_Sun_Exposed_Suprapubic	0.0373638	trans	protein_coding	15	HEXA
chr7_103732621_G_A_b38	ENSG00000186417.13	-5.95312	2.26974e-08	-1.18627	Skin_Not_Sun_Exposed_Suprapubic	0.0546329	trans	protein_coding	15	GLDN
chr13_110240376_G_A_b38	ENSG00000103187.7	5.83723	3.95166e-08	1.00322	Skin_Not_Sun_Exposed_Suprapubic	0.0917999	trans	protein_coding	16	COTL1
chr18_48930726_T_C_b38	ENSG00000261172.1	5.73008	6.56403e-08	0.942933	Skin_Not_Sun_Exposed_Suprapubic	0.0161333	trans	lincRNA	16	RP11-356C4.5
chr20_68303_T_C_b38	ENSG00000261172.1	-7.21232	3.94238e-11	-0.739171	Skin_Not_Sun_Exposed_Suprapubic	8.30348e-06	trans	lincRNA	16	RP11-356C4.5
chr22_20010863_T_C_b38	ENSG00000260430.1	5.4542	2.36666e-07	0.661967	Skin_Not_Sun_Exposed_Suprapubic	0.0324176	trans	lincRNA	16	RP11-626G11.4
chr22_50032470_G_A_b38	ENSG00000198848.12	5.77702	5.259e-08	0.793693	Skin_Not_Sun_Exposed_Suprapubic	0.0593716	trans	protein_coding	16	CES1
chr1_85471229_T_C_b38	ENSG00000266538.1	6.33475	3.51474e-09	0.608057	Skin_Not_Sun_Exposed_Suprapubic	0.00287317	trans	lincRNA	17	RP11-385D13.3
chr16_87946574_C_T_b38	ENSG00000272799.1	5.48888	2.01829e-07	1.17211	Skin_Not_Sun_Exposed_Suprapubic	0.031009	trans	lincRNA	18	RP11-474N24.6
chr3_183489443_T_C_b38	ENSG00000265681.7	-5.95591	2.23948e-08	-1.2268	Skin_Not_Sun_Exposed_Suprapubic	0.0300215	trans	protein_coding	18	RPL17
chr10_15553362_G_A_b38	ENSG00000267260.1	5.53771	1.61127e-07	0.871526	Skin_Not_Sun_Exposed_Suprapubic	0.0553403	trans	lincRNA	19	CTD-2162K18.4
chr14_20534715_C_T_b38	ENSG00000267666.2	5.81672	4.35649e-08	1.02629	Skin_Not_Sun_Exposed_Suprapubic	0.010584	trans	lincRNA	19	AC004156.3
chr14_94113847_G_A_b38	ENSG00000104957.13	6.39376	2.62069e-09	0.76037	Skin_Not_Sun_Exposed_Suprapubic	0.0088526	trans	protein_coding	19	CCDC130
chr14_94113847_G_A_b38	ENSG00000105618.13	5.94072	2.4091e-08	0.635529	Skin_Not_Sun_Exposed_Suprapubic	0.0813786	trans	protein_coding	19	PRPF31
chr22_41357599_G_A_b38	ENSG00000268568.1	-5.46852	2.21623e-07	-0.637843	Skin_Not_Sun_Exposed_Suprapubic	0.0273612	trans	lincRNA	19	AC007228.9
chr8_1529047_C_A_b38	ENSG00000130159.13	6.06883	1.29735e-08	0.660671	Skin_Not_Sun_Exposed_Suprapubic	0.06517	trans	protein_coding	19	ECSIT
chr17_57939596_G_A_b38	ENSG00000270460.1	-5.64018	1.00081e-07	-0.885363	Skin_Not_Sun_Exposed_Suprapubic	0.0400967	trans	lincRNA	2	RP11-796E10.1
chr18_45739309_G_A_b38	ENSG00000123607.14	5.91214	2.7632e-08	1.51971	Skin_Not_Sun_Exposed_Suprapubic	0.0837206	trans	protein_coding	2	TTC21B
chr3_64983775_G_A_b38	ENSG00000115756.12	6.0214	1.63276e-08	0.884033	Skin_Not_Sun_Exposed_Suprapubic	0.0997144	trans	protein_coding	2	HPCAL1
chr5_34807089_C_A_b38	ENSG00000272551.1	5.66706	8.8258e-08	1.48847	Skin_Not_Sun_Exposed_Suprapubic	0.0621077	trans	lincRNA	2	RP11-324L17.1
chr9_136159631_A_G_b38	ENSG00000187944.2	6.26098	5.06349e-09	1.79502	Skin_Not_Sun_Exposed_Suprapubic	0.021244	trans	protein_coding	2	C2orf66
chr17_21530518_T_C_b38	ENSG00000234862.1	5.25786	5.7663e-07	1.53565	Skin_Not_Sun_Exposed_Suprapubic	0.095961	trans	lincRNA	20	RP5-1097P24.1
chr17_13773523_A_G_b38	ENSG00000275632.1	5.26668	5.54251e-07	0.842271	Skin_Not_Sun_Exposed_Suprapubic	0.0922374	trans	lincRNA	20	RP5-967N21.11
chr8_1529047_C_A_b38	ENSG00000125970.11	5.82918	4.10607e-08	0.654433	Skin_Not_Sun_Exposed_Suprapubic	0.075394	trans	protein_coding	20	RALY
chr20_43151377_A_G_b38	ENSG00000156284.5	-5.7289	6.60053e-08	-0.823176	Skin_Not_Sun_Exposed_Suprapubic	0.0254645	trans	protein_coding	21	CLDN8
chr12_2052395_C_T_b38	ENSG00000205632.3	6.0893	1.1745e-08	0.643586	Skin_Not_Sun_Exposed_Suprapubic	0.00251228	trans	lincRNA	22	LINC01310
chr17_50661130_G_A_b38	ENSG00000279652.1	-5.69582	7.71181e-08	-1.12939	Skin_Not_Sun_Exposed_Suprapubic	0.0111308	trans	lincRNA	22	RP1-78B3.1
chr18_38457914_G_A_b38	ENSG00000180957.17	-5.71333	7.10256e-08	-1.02296	Skin_Not_Sun_Exposed_Suprapubic	0.0753993	trans	protein_coding	22	PITPNB
chr18_38453659_A_T_b38	ENSG00000180957.17	-5.71333	7.10256e-08	-1.02296	Skin_Not_Sun_Exposed_Suprapubic	0.0753993	trans	protein_coding	22	PITPNB
chr3_150809333_C_T_b38	ENSG00000056487.15	6.39596	2.59208e-09	1.40116	Skin_Not_Sun_Exposed_Suprapubic	0.00551697	trans	protein_coding	22	PHF21B
chr8_95886910_C_T_b38	ENSG00000099956.18	-5.87031	3.37529e-08	-0.88088	Skin_Not_Sun_Exposed_Suprapubic	0.0533996	trans	protein_coding	22	SMARCB1
chr10_105808233_AT_A_b38	ENSG00000255423.1	5.9344	2.48336e-08	0.887573	Skin_Not_Sun_Exposed_Suprapubic	0.0992565	trans	protein_coding	3	EBLN2
chr7_28677231_A_G_b38	ENSG00000273356.1	-5.92577	2.58844e-08	-0.587567	Skin_Not_Sun_Exposed_Suprapubic	0.00768651	trans	lincRNA	3	LINC02019
chr10_105834762_A_T_b38	ENSG00000249464.5	5.8283	4.12332e-08	1.11053	Skin_Not_Sun_Exposed_Suprapubic	0.011517	trans	lincRNA	4	LINC01091
chr18_8586555_C_T_b38	ENSG00000248866.1	5.30389	4.68785e-07	0.577927	Skin_Not_Sun_Exposed_Suprapubic	0.0866066	trans	lincRNA	4	USP46-AS1
chr19_39136320_C_G_b38	ENSG00000269949.1	5.33283	4.11331e-07	0.640826	Skin_Not_Sun_Exposed_Suprapubic	0.0619888	trans	lincRNA	4	RP11-738E22.3
chr8_122398538_T_C_b38	ENSG00000168818.9	-5.8942	3.01111e-08	-0.852183	Skin_Not_Sun_Exposed_Suprapubic	0.0783641	trans	protein_coding	4	STX18
chr10_105834762_A_T_b38	ENSG00000250697.1	5.95011	2.30279e-08	1.19791	Skin_Not_Sun_Exposed_Suprapubic	0.00798053	trans	lincRNA	5	CTD-2066L21.3
chr10_17549229_A_G_b38	ENSG00000248677.1	-5.47272	2.17389e-07	-0.735155	Skin_Not_Sun_Exposed_Suprapubic	0.0753379	trans	lincRNA	5	LINC02102
chr2_3977909_G_A_b38	ENSG00000131507.10	-6.37058	2.94137e-09	-1.45757	Skin_Not_Sun_Exposed_Suprapubic	0.0144163	trans	protein_coding	5	NDFIP1
chr22_48780006_T_C_b38	ENSG00000186479.4	-5.91912	2.67227e-08	-0.665206	Skin_Not_Sun_Exposed_Suprapubic	0.0312004	trans	protein_coding	5	RGS7BP
chr3_183489443_T_C_b38	ENSG00000224032.6	-5.60962	1.15413e-07	-1.12367	Skin_Not_Sun_Exposed_Suprapubic	0.0507477	trans	lincRNA	5	EPB41L4A-AS1
chr14_90479829_A_G_b38	ENSG00000271734.1	-5.79933	4.73131e-08	-0.891602	Skin_Not_Sun_Exposed_Suprapubic	0.0128288	trans	lincRNA	6	RP1-111B22.3
chr7_87767086_G_A_b38	ENSG00000278828.1	-6.56782	1.09423e-09	-1.33009	Skin_Not_Sun_Exposed_Suprapubic	0.00434102	trans	protein_coding	6	HIST1H3H
chr8_59275264_G_A_b38	ENSG00000112578.9	6.20224	6.76148e-09	1.00117	Skin_Not_Sun_Exposed_Suprapubic	0.0245638	trans	protein_coding	6	BYSL
chr8_128052562_G_A_b38	ENSG00000064999.13	-5.91927	2.67035e-08	-1.27502	Skin_Not_Sun_Exposed_Suprapubic	0.0970114	trans	protein_coding	6	ANKS1A
chr9_136609782_T_G_b38	ENSG00000081087.14	5.95996	2.19625e-08	0.86419	Skin_Not_Sun_Exposed_Suprapubic	0.0731146	trans	protein_coding	6	OSTM1
chr16_27224774_C_T_b38	ENSG00000281189.1	5.3571	3.68499e-07	0.563229	Skin_Not_Sun_Exposed_Suprapubic	0.078121	trans	lincRNA	7	GHET1
chr20_20826960_T_C_b38	ENSG00000015520.14	5.79835	4.75337e-08	0.60907	Skin_Not_Sun_Exposed_Suprapubic	0.0885704	trans	protein_coding	7	NPC1L1
chr8_6539082_G_A_b38	ENSG00000170807.11	5.90788	2.82019e-08	0.650678	Skin_Not_Sun_Exposed_Suprapubic	0.0913064	trans	protein_coding	7	LMOD2
chr21_20347490_A_C_b38	ENSG00000137575.11	5.60123	1.2001e-07	0.626818	Skin_Not_Sun_Exposed_Suprapubic	0.0932136	trans	protein_coding	8	SDCBP
chr21_20342051_T_C_b38	ENSG00000137575.11	-5.87126	3.35996e-08	-0.648982	Skin_Not_Sun_Exposed_Suprapubic	0.0260974	trans	protein_coding	8	SDCBP
chr9_136609782_T_G_b38	ENSG00000104442.9	6.13762	9.27941e-09	0.883855	Skin_Not_Sun_Exposed_Suprapubic	0.0204823	trans	protein_coding	8	ARMC1
chr1_181858854_G_A_b38	ENSG00000269994.1	5.56908	1.39339e-07	0.663893	Skin_Not_Sun_Exposed_Suprapubic	0.0557887	trans	lincRNA	9	RP11-276H19.2
chr4_173199925_T_A_b38	ENSG00000242375.1	5.43894	2.53798e-07	1.12263	Skin_Not_Sun_Exposed_Suprapubic	0.0822361	trans	lincRNA	9	RP11-498P14.3
chr6_121432692_T_C_b38	ENSG00000187742.14	-6.1398	9.18109e-09	-0.661848	Skin_Not_Sun_Exposed_Suprapubic	0.0297569	trans	protein_coding	9	SECISBP2
chr1_58974296_A_C_b38	ENSG00000235052.1	6.29514	5.90506e-09	0.717137	Nerve_Tibial	0.00659773	intrachrom_trans	lincRNA	1	RP1-150O5.3
chr1_99673271_AT_A_b38	ENSG00000237290.1	5.77542	6.7585e-08	1.25262	Nerve_Tibial	0.0755128	intrachrom_trans	lincRNA	1	LINC01343
chr1_212861376_T_C_b38	ENSG00000198468.7	13.1211	1.5743e-24	1.11159	Nerve_Tibial	1.54974e-20	cis	lincRNA	1	FLVCR1-AS1
chr1_200552284_G_A_b38	ENSG00000260088.1	-7.12869	9.86885e-11	-0.672819	Nerve_Tibial	9.71391e-07	cis	lincRNA	1	RP11-92G12.3
chr1_42954034_G_C_b38	ENSG00000227533.5	6.08605	1.593e-08	0.955087	Nerve_Tibial	0.000156783	cis	lincRNA	1	SLC2A1-AS1
chr1_42958261_G_A_b38	ENSG00000227533.5	6.08605	1.593e-08	0.955087	Nerve_Tibial	0.000156783	cis	lincRNA	1	SLC2A1-AS1
chr1_42967395_G_A_b38	ENSG00000227533.5	6.08605	1.593e-08	0.955087	Nerve_Tibial	0.000156783	cis	lincRNA	1	SLC2A1-AS1
chr1_241551518_G_C_b38	ENSG00000117009.11	7.41712	2.29534e-11	1.61514	Nerve_Tibial	2.10717e-06	cis	protein_coding	1	KMO
chr1_48426285_T_C_b38	ENSG00000117834.12	6.40073	3.55742e-09	0.76214	Nerve_Tibial	0.000326557	cis	protein_coding	1	SLC5A9
chr1_1669613_G_A_b38	ENSG00000189339.11	-7.51586	1.38725e-11	-1.01357	Nerve_Tibial	1.27354e-06	cis	protein_coding	1	SLC35E2B
chr1_235523763_ATTAAGT_A_b38	ENSG00000162885.12	-5.52753	2.0842e-07	-0.710645	Nerve_Tibial	0.0191311	cis	protein_coding	1	B3GALNT2
chr1_63414754_A_C_b38	ENSG00000142856.16	-7.41464	2.32452e-11	-0.67257	Nerve_Tibial	2.13393e-06	cis	protein_coding	1	ITGB3BP
chr1_243295620_A_G_b38	ENSG00000054282.15	-6.16736	1.08495e-08	-0.654499	Nerve_Tibial	0.000995918	cis	protein_coding	1	SDCCAG8
chr1_74734289_T_C_b38	ENSG00000116791.13	-6.67536	9.36532e-10	-0.748109	Nerve_Tibial	8.59709e-05	cis	protein_coding	1	CRYZ
chr1_48460717_AAAATATAAAGTCAATATATACCGGTAAG_A_b38	ENSG00000117834.12	6.40073	3.55742e-09	0.76214	Nerve_Tibial	0.000326557	cis	protein_coding	1	SLC5A9
chr1_161094956_C_G_b38	ENSG00000215845.10	5.20446	8.69487e-07	0.985026	Nerve_Tibial	0.0798076	cis	protein_coding	1	TSTD1
chr1_145882951_C_T_b38	ENSG00000271425.7	-5.70162	9.47535e-08	-0.936526	Nerve_Tibial	0.00869762	cis	protein_coding	1	NBPF10
chr1_1665581_C_G_b38	ENSG00000189339.11	-6.70603	8.05703e-10	-0.83204	Nerve_Tibial	7.39619e-05	cis	protein_coding	1	SLC35E2B
chr1_33444852_A_G_b38	ENSG00000184389.9	5.4578	2.84782e-07	0.614594	Nerve_Tibial	0.0261399	cis	protein_coding	1	A3GALT2
chr1_112540817_C_T_b38	ENSG00000007341.18	5.80425	5.91922e-08	0.632926	Nerve_Tibial	0.00543343	cis	protein_coding	1	ST7L
chr1_150901205_ATTC_A_b38	ENSG00000143452.15	-8.42765	1.21906e-13	-0.901758	Nerve_Tibial	1.11916e-08	cis	protein_coding	1	HORMAD1
chr1_62193108_G_C_b38	ENSG00000240563.1	7.92586	1.67913e-12	0.827775	Nerve_Tibial	1.54151e-07	cis	protein_coding	1	L1TD1
chr1_150567391_C_G_b38	ENSG00000143452.15	-7.35776	3.1038e-11	-0.796463	Nerve_Tibial	2.84929e-06	cis	protein_coding	1	HORMAD1
chr1_62167590_CAAGATTTAAAA_C_b38	ENSG00000240563.1	-5.48705	2.49893e-07	-0.854966	Nerve_Tibial	0.0229377	cis	protein_coding	1	L1TD1
chr1_179484095_T_C_b38	ENSG00000162782.15	7.01545	1.74023e-10	0.7697	Nerve_Tibial	1.59751e-05	cis	protein_coding	1	TDRD5
chr1_6001588_A_G_b38	ENSG00000131697.17	-5.27231	6.46666e-07	-0.691045	Nerve_Tibial	0.0593562	cis	protein_coding	1	NPHP4
chr10_122473986_G_C_b38	ENSG00000187021.14	5.97125	2.72898e-08	0.798054	Nerve_Tibial	0.0727151	intrachrom_trans	protein_coding	10	PNLIPRP1
chr10_132986653_G_A_b38	ENSG00000240707.2	6.13179	1.28382e-08	0.638467	Nerve_Tibial	5.11088e-05	cis	lincRNA	10	LINC01168
chr10_133000986_C_T_b38	ENSG00000240707.2	5.69152	9.92232e-08	0.620456	Nerve_Tibial	0.000394908	cis	lincRNA	10	LINC01168
chr10_73914982_C_T_b38	ENSG00000196968.10	5.08288	1.47021e-06	0.612645	Nerve_Tibial	0.0547416	cis	protein_coding	10	FUT11
chr10_132163594_C_T_b38	ENSG00000151640.12	-5.35202	4.55446e-07	-0.596151	Nerve_Tibial	0.0169595	cis	protein_coding	10	DPYSL4
chr10_79998962_T_C_b38	ENSG00000133661.15	5.45884	2.83472e-07	0.706462	Nerve_Tibial	0.0105562	cis	protein_coding	10	SFTPD
chr10_102626552_T_A_b38	ENSG00000138111.14	-5.4425	3.04883e-07	-0.699128	Nerve_Tibial	0.0113532	cis	protein_coding	10	MFSD13A
chr10_132196931_AG_A_b38	ENSG00000151640.12	5.08482	1.45802e-06	0.675235	Nerve_Tibial	0.0542892	cis	protein_coding	10	DPYSL4
chr10_77806607_T_G_b38	ENSG00000151208.16	5.35139	4.56713e-07	0.759492	Nerve_Tibial	0.0170062	cis	protein_coding	10	DLG5
chr10_45438883_C_G_b38	ENSG00000188234.13	4.95038	2.58511e-06	0.555632	Nerve_Tibial	0.0962516	cis	protein_coding	10	AGAP4
chr11_107224383_TG_T_b38	ENSG00000261098.1	-4.47955	1.78706e-05	-0.63232	Nerve_Tibial	0.0797921	cis	lincRNA	11	RP11-819C21.1
chr11_107450430_C_T_b38	ENSG00000261098.1	4.47237	1.83886e-05	0.579955	Nerve_Tibial	0.0820868	cis	lincRNA	11	RP11-819C21.1
chr11_323507_G_A_b38	ENSG00000255328.1	6.70102	8.25789e-10	0.670014	Nerve_Tibial	3.69045e-06	cis	lincRNA	11	RP11-326C3.12
chr11_323507_G_A_b38	ENSG00000270030.1	5.89467	3.89737e-08	0.606393	Nerve_Tibial	0.000174134	cis	lincRNA	11	RP11-326C3.13
chr11_323507_G_A_b38	ENSG00000270972.1	4.95861	2.49673e-06	0.497845	Nerve_Tibial	0.0111504	cis	lincRNA	11	RP11-326C3.15
chr11_134762330_A_C_b38	ENSG00000251226.1	-7.22771	5.99446e-11	-0.743361	Nerve_Tibial	2.67952e-07	cis	lincRNA	11	RP11-469N6.1
chr11_780410_T_G_b38	ENSG00000255142.1	-5.5832	1.622e-07	-0.674446	Nerve_Tibial	0.000724547	cis	lincRNA	11	AP006621.6
chr11_3660620_A_G_b38	ENSG00000129744.2	7.16073	8.40097e-11	0.987987	Nerve_Tibial	4.50217e-06	cis	protein_coding	11	ART1
chr11_3660620_A_G_b38	ENSG00000167311.13	7.12228	1.01918e-10	1.00823	Nerve_Tibial	5.4618e-06	cis	protein_coding	11	ART5
chr11_68275065_A_AT_b38	ENSG00000171067.10	10.8933	2.26582e-19	0.949036	Nerve_Tibial	1.21432e-14	cis	protein_coding	11	C11orf24
chr11_34846421_A_G_b38	ENSG00000149089.12	-7.60163	8.94288e-12	-0.770492	Nerve_Tibial	4.79267e-07	cis	protein_coding	11	APIP
chr11_119040640_A_C_b38	ENSG00000160695.14	5.19463	9.07468e-07	0.622242	Nerve_Tibial	0.0486258	cis	protein_coding	11	VPS11
chr11_118149342_A_G_b38	ENSG00000255274.9	-5.09012	1.42522e-06	-0.59607	Nerve_Tibial	0.0763661	cis	protein_coding	11	TMPRSS4-AS1
chr11_130889029_G_A_b38	ENSG00000120451.10	6.83557	4.25525e-10	0.685603	Nerve_Tibial	2.28035e-05	cis	protein_coding	11	SNX19
chr11_65897785_A_G_b38	ENSG00000172803.17	-5.27524	6.38412e-07	-0.709792	Nerve_Tibial	0.0342093	cis	protein_coding	11	SNX32
chr11_95972366_G_T_b38	ENSG00000150316.11	5.18207	9.58292e-07	1.10895	Nerve_Tibial	0.0513482	cis	protein_coding	11	CWC15
chr11_113371579_T_C_b38	ENSG00000149292.16	-6.61886	1.23476e-09	-0.711801	Nerve_Tibial	6.61684e-05	cis	protein_coding	11	TTC12
chr11_113371579_T_C_b38	ENSG00000170209.4	5.4716	2.67773e-07	0.562967	Nerve_Tibial	0.0143489	cis	protein_coding	11	ANKK1
chr11_18602939_G_GC_b38	ENSG00000166796.11	6.50418	2.15767e-09	1.24091	Nerve_Tibial	0.000115623	cis	protein_coding	11	LDHC
chr12_11171340_G_C_b38	ENSG00000247157.6	-8.95135	7.6251e-15	-0.950509	Nerve_Tibial	5.90564e-11	cis	lincRNA	12	LINC01252
chr12_54178335_A_C_b38	ENSG00000257534.1	6.91146	2.92107e-10	0.770083	Nerve_Tibial	2.26178e-06	cis	lincRNA	12	RP11-834C11.10
chr12_54077608_T_C_b38	ENSG00000248265.1	5.32819	5.05922e-07	0.61846	Nerve_Tibial	0.00391685	cis	lincRNA	12	FLJ12825
chr12_6392965_T_G_b38	ENSG00000256433.2	5.11461	1.28274e-06	0.731614	Nerve_Tibial	0.00992842	cis	lincRNA	12	RP1-102E24.8
chr12_130829252_T_C_b38	ENSG00000256250.1	-8.13774	5.57364e-13	-0.813138	Nerve_Tibial	4.31623e-09	cis	lincRNA	12	RP11-989F5.1
chr12_130829252_T_C_b38	ENSG00000256299.1	-5.26808	6.58751e-07	-0.609024	Nerve_Tibial	0.00509939	cis	lincRNA	12	RP11-989F5.3
chr12_10986084_C_T_b38	ENSG00000111215.11	-9.30255	1.17131e-15	-1.02248	Nerve_Tibial	5.94277e-11	cis	protein_coding	12	PRR4
chr12_10986084_C_T_b38	ENSG00000231887.6	-6.55633	1.67484e-09	-0.804029	Nerve_Tibial	8.4968e-05	cis	protein_coding	12	PRH1
chr12_9977431_A_C_b38	ENSG00000172322.13	6.49571	2.24811e-09	0.8182	Nerve_Tibial	0.000114049	cis	protein_coding	12	CLEC12A
chr12_9977431_A_C_b38	ENSG00000256660.5	6.15512	1.14969e-08	0.748203	Nerve_Tibial	0.000583239	cis	protein_coding	12	CLEC12B
chr12_9977431_A_C_b38	ENSG00000165682.14	6.01566	2.21729e-08	0.734449	Nerve_Tibial	0.00112479	cis	protein_coding	12	CLEC1B
chr12_57902166_G_C_b38	ENSG00000166896.7	-5.31099	5.45693e-07	-0.638433	Nerve_Tibial	0.0276797	cis	protein_coding	12	ATP23
chr12_75504662_T_C_b38	ENSG00000180481.10	-6.98175	2.05889e-10	-0.818687	Nerve_Tibial	1.04453e-05	cis	protein_coding	12	GLIPR1L2
chr12_4321174_AGCCGGCCGGCT_A_b38	ENSG00000078237.6	5.72201	8.63283e-08	1.0961	Nerve_Tibial	0.00437918	cis	protein_coding	12	TIGAR
chr12_11171340_G_C_b38	ENSG00000231887.6	-7.06651	1.34805e-10	-0.851168	Nerve_Tibial	6.83935e-06	cis	protein_coding	12	PRH1
chr12_11790629_C_CGT_b38	ENSG00000231887.6	-5.15264	1.08858e-06	-1.25534	Nerve_Tibial	0.0552159	cis	protein_coding	12	PRH1
chr12_95933041_C_A_b38	ENSG00000139344.7	5.11674	1.27103e-06	0.616815	Nerve_Tibial	0.0644692	cis	protein_coding	12	AMDHD1
chr12_54473792_G_C_b38	ENSG00000170627.10	5.6605	1.14275e-07	1.42637	Nerve_Tibial	0.0057967	cis	protein_coding	12	GTSF1
chr12_9726059_C_T_b38	ENSG00000184293.7	-6.01996	2.17302e-08	-0.725622	Nerve_Tibial	0.00110235	cis	protein_coding	12	CLECL1
chr12_10001650_T_C_b38	ENSG00000165682.14	-5.1118	1.29834e-06	-0.633879	Nerve_Tibial	0.0658533	cis	protein_coding	12	CLEC1B
chr12_130829252_T_C_b38	ENSG00000111450.13	7.02089	1.69357e-10	0.697254	Nerve_Tibial	8.59213e-06	cis	protein_coding	12	STX2
chr12_9344559_G_A_b38	ENSG00000172322.13	-5.42928	3.23379e-07	-0.984214	Nerve_Tibial	0.0164034	cis	protein_coding	12	CLEC12A
chr13_105510144_A_G_b38	ENSG00000273507.4	5.5434	1.94069e-07	1.05877	Nerve_Tibial	0.0294269	intrachrom_trans	lincRNA	13	RP11-50D16.4
chr13_80909733_G_A_b38	ENSG00000229246.1	-5.25841	6.87226e-07	-0.597008	Nerve_Tibial	0.00270492	cis	lincRNA	13	LINC00377
chr13_26076599_C_T_b38	ENSG00000180730.4	-7.80042	3.21446e-12	-0.889402	Nerve_Tibial	6.26209e-08	cis	protein_coding	13	SHISA2
chr13_52091250_CAA_C_b38	ENSG00000123191.14	-7.61997	8.13997e-12	-1.2634	Nerve_Tibial	1.58567e-07	cis	protein_coding	13	ATP7B
chr13_36443119_AGGAAGGGACAGC_A_b38	ENSG00000120669.15	5.0847	1.45877e-06	0.644695	Nerve_Tibial	0.0284153	cis	protein_coding	13	SOHLH2
chr14_101948492_C_T_b38	ENSG00000271780.1	6.51936	2.00448e-09	1.43588	Nerve_Tibial	9.25469e-06	cis	lincRNA	14	RP11-1017G21.5
chr14_95519613_C_T_b38	ENSG00000258572.1	5.25459	6.98789e-07	0.628322	Nerve_Tibial	0.00322491	cis	lincRNA	14	RP11-1070N10.3
chr14_101948430_G_A_b38	ENSG00000271780.1	6.51936	2.00448e-09	1.43588	Nerve_Tibial	9.25469e-06	cis	lincRNA	14	RP11-1017G21.5
chr14_91854866_A_G_b38	ENSG00000165929.12	-6.27721	6.43319e-09	-0.845364	Nerve_Tibial	0.000236922	cis	protein_coding	14	TC2N
chr14_49557144_A_G_b38	ENSG00000165502.6	5.73894	7.98912e-08	0.730218	Nerve_Tibial	0.00294215	cis	protein_coding	14	RPL36AL
chr15_78429590_A_T_b38	ENSG00000169684.13	6.97609	2.11783e-10	0.810595	Nerve_Tibial	5.72556e-06	cis	protein_coding	15	CHRNA5
chr15_82271650_C_T_b38	ENSG00000278662.4	-5.14717	1.11466e-06	-0.536872	Nerve_Tibial	0.030128	cis	protein_coding	15	GOLGA6L10
chr15_82214266_T_C_b38	ENSG00000188659.9	4.99041	2.18188e-06	1.29094	Nerve_Tibial	0.0589697	cis	protein_coding	15	SAXO2
chr15_40746016_A_G_b38	ENSG00000128891.15	6.95545	2.34714e-10	0.656643	Nerve_Tibial	6.34526e-06	cis	protein_coding	15	C15orf57
chr15_99748239_G_A_b38	ENSG00000183060.15	-5.00408	2.05875e-06	-0.559939	Nerve_Tibial	0.055644	cis	protein_coding	15	LYSMD4
chr15_41487062_A_G_b38	ENSG00000137806.8	5.3572	4.45136e-07	0.681814	Nerve_Tibial	0.0120325	cis	protein_coding	15	NDUFAF1
chr15_101643133_T_A_b38	ENSG00000185418.15	5.28869	6.01845e-07	0.664119	Nerve_Tibial	0.0162679	cis	protein_coding	15	TARSL2
chr15_45456409_G_C_b38	ENSG00000137860.11	-5.6791	1.05e-07	-0.632134	Nerve_Tibial	0.00283847	cis	protein_coding	15	SLC28A2
chr15_89905903_A_G_b38	ENSG00000157823.16	-5.50281	2.32865e-07	-0.666175	Nerve_Tibial	0.00629482	cis	protein_coding	15	AP3S2
chr16_2787999_C_T_b38	ENSG00000276791.1	8.01884	1.03585e-12	0.927115	Nerve_Tibial	7.7668e-09	cis	lincRNA	16	CTD-2270P14.5
chr16_55428132_G_A_b38	ENSG00000260135.6	-5.02285	1.90056e-06	-0.610668	Nerve_Tibial	0.0142466	cis	lincRNA	16	RP11-212I21.2
chr16_29265060_G_A_b38	ENSG00000277999.1	-5.13383	1.18077e-06	-0.581322	Nerve_Tibial	0.00885221	cis	lincRNA	16	RP11-426C22.8
chr16_4715947_G_C_b38	ENSG00000102858.12	7.08226	1.24575e-10	0.809939	Nerve_Tibial	5.80147e-06	cis	protein_coding	16	MGRN1
chr16_2932546_G_C_b38	ENSG00000059122.16	9.38327	7.60544e-16	1.00869	Nerve_Tibial	3.54193e-11	cis	protein_coding	16	FLYWCH1
chr16_84176566_T_G_b38	ENSG00000103168.16	-5.45812	2.84376e-07	-0.591058	Nerve_Tibial	0.013242	cis	protein_coding	16	TAF1C
chr16_70359853_G_A_b38	ENSG00000223496.2	-11.5608	6.27921e-21	-1.00502	Nerve_Tibial	2.92435e-16	cis	protein_coding	16	EXOSC6
chr16_70373637_G_A_b38	ENSG00000223496.2	-5.36714	4.26017e-07	-1.22471	Nerve_Tibial	0.0198371	cis	protein_coding	16	EXOSC6
chr16_89747780_A_G_b38	ENSG00000204991.10	6.91199	2.91339e-10	0.767828	Nerve_Tibial	1.35674e-05	cis	protein_coding	16	SPIRE2
chr16_70359853_G_A_b38	ENSG00000157322.17	-6.24147	7.62929e-09	-0.724452	Nerve_Tibial	0.000355273	cis	protein_coding	16	CLEC18A
chr16_19893761_G_A_b38	ENSG00000103550.13	6.25361	7.20017e-09	0.818741	Nerve_Tibial	0.000335297	cis	protein_coding	16	KNOP1
chr16_75547924_G_T_b38	ENSG00000065457.10	5.91347	3.57159e-08	0.779524	Nerve_Tibial	0.00166315	cis	protein_coding	16	ADAT1
chr17_70363366_C_A_b38	ENSG00000267653.1	4.64253	9.27283e-06	0.614618	Nerve_Tibial	0.0838634	cis	lincRNA	17	RP1-193H18.3
chr17_19535008_T_C_b38	ENSG00000142494.13	-5.13507	1.17445e-06	-0.681316	Nerve_Tibial	0.078935	cis	protein_coding	17	SLC47A1
chr17_19538723_A_T_b38	ENSG00000142494.13	-5.13449	1.17737e-06	-0.693348	Nerve_Tibial	0.0791295	cis	protein_coding	17	SLC47A1
chr17_45908270_C_A_b38	ENSG00000238083.7	-6.18401	1.00258e-08	-0.615641	Nerve_Tibial	0.000673945	cis	protein_coding	17	LRRC37A2
chr17_50185660_C_T_b38	ENSG00000108823.15	-6.68981	8.7249e-10	-0.732705	Nerve_Tibial	5.86505e-05	cis	protein_coding	17	SGCA
chr17_46013412_T_A_b38	ENSG00000228696.8	-5.52881	2.0723e-07	-0.780193	Nerve_Tibial	0.0139294	cis	protein_coding	17	ARL17B
chr17_41966584_T_C_b38	ENSG00000141698.16	-7.83921	2.63051e-12	-1.01643	Nerve_Tibial	1.76833e-07	cis	protein_coding	17	NT5C3B
chr17_41968753_T_G_b38	ENSG00000141698.16	5.33276	4.95827e-07	0.802139	Nerve_Tibial	0.033326	cis	protein_coding	17	NT5C3B
chr17_46048999_C_T_b38	ENSG00000238083.7	11.4778	9.79884e-21	1.12306	Nerve_Tibial	6.58746e-16	cis	protein_coding	17	LRRC37A2
chr17_46048999_C_T_b38	ENSG00000176681.14	9.47216	4.72503e-16	1.12862	Nerve_Tibial	3.17645e-11	cis	protein_coding	17	LRRC37A
chr17_45925574_GT_G_b38	ENSG00000176681.14	6.16006	1.12311e-08	0.713866	Nerve_Tibial	0.000754953	cis	protein_coding	17	LRRC37A
chr17_45855941_T_C_b38	ENSG00000176681.14	5.35816	4.43249e-07	0.643772	Nerve_Tibial	0.029793	cis	protein_coding	17	LRRC37A
chr17_38296938_G_T_b38	ENSG00000274512.5	6.75514	6.32873e-10	0.953247	Nerve_Tibial	4.25436e-05	cis	protein_coding	17	TBC1D3L
chr17_16120780_T_C_b38	ENSG00000170425.3	-5.33478	4.91427e-07	-0.699593	Nerve_Tibial	0.0330307	cis	protein_coding	17	ADORA2B
chr17_27868315_A_C_b38	ENSG00000007171.16	-5.41494	3.4466e-07	-0.542614	Nerve_Tibial	0.0231667	cis	protein_coding	17	NOS2
chr17_13011167_T_C_b38	ENSG00000006744.18	6.10294	1.47112e-08	0.67748	Nerve_Tibial	0.000988871	cis	protein_coding	17	ELAC2
chr17_45777790_G_T_b38	ENSG00000238083.7	5.16469	1.03328e-06	0.529769	Nerve_Tibial	0.0694479	cis	protein_coding	17	LRRC37A2
chr17_18147574_C_T_b38	ENSG00000213077.5	-5.20989	8.49224e-07	-0.766376	Nerve_Tibial	0.057078	cis	protein_coding	17	FAM106A
chr17_31413888_A_T_b38	ENSG00000131242.17	5.82423	5.39876e-08	0.612384	Nerve_Tibial	0.00362894	cis	protein_coding	17	RAB11FIP4
chr17_401425_TCTC_T_b38	ENSG00000187624.8	-9.26389	1.44021e-15	-0.935786	Nerve_Tibial	9.68183e-11	cis	protein_coding	17	C17orf97
chr18_79956624_G_A_b38	ENSG00000261126.7	5.38571	3.92397e-07	0.530045	Nerve_Tibial	0.00181994	cis	lincRNA	18	RBFADN
chr18_10549365_C_A_b38	ENSG00000134265.12	-7.99824	1.15301e-12	-0.853174	Nerve_Tibial	1.93336e-08	cis	protein_coding	18	NAPG
chr18_26531977_A_G_b38	ENSG00000134504.12	-6.20144	9.2295e-09	-0.654642	Nerve_Tibial	0.000154751	cis	protein_coding	18	KCTD1
chr19_24191617_T_C_b38	ENSG00000268362.5	6.46183	2.64882e-09	0.716271	Nerve_Tibial	1.69127e-05	cis	lincRNA	19	CTD-2017D11.1
chr19_21622487_T_G_b38	ENSG00000268555.1	5.11321	1.2905e-06	0.606882	Nerve_Tibial	0.00823726	cis	lincRNA	19	RP11-678G14.3
chr19_27959842_T_C_b38	ENSG00000261770.1	6.23523	7.85943e-09	1.18617	Nerve_Tibial	5.01746e-05	cis	lincRNA	19	CTC-459F4.1
chr19_56433737_G_GT_b38	ENSG00000267454.5	-4.87735	3.51538e-06	-0.617205	Nerve_Tibial	0.0224351	cis	lincRNA	19	ZNF582-AS1
chr19_54875464_A_G_b38	ENSG00000268734.1	4.68019	7.95228e-06	0.575628	Nerve_Tibial	0.0507435	cis	lincRNA	19	CTB-61M7.2
chr19_21747977_T_TA_b38	ENSG00000197020.10	-10.8209	3.34552e-19	-1.04148	Nerve_Tibial	3.49112e-14	cis	protein_coding	19	ZNF100
chr19_42367144_G_A_b38	ENSG00000105722.9	-5.27632	6.35384e-07	-0.725331	Nerve_Tibial	0.0662991	cis	protein_coding	19	ERF
chr19_18344160_CTTG_C_b38	ENSG00000130517.13	5.38076	4.01089e-07	0.64277	Nerve_Tibial	0.041852	cis	protein_coding	19	PGPEP1
chr19_15934939_G_A_b38	ENSG00000171903.16	-16.086	4.19153e-31	-1.14408	Nerve_Tibial	4.37399e-26	cis	protein_coding	19	CYP4F11
chr19_51068740_A_G_b38	ENSG00000167757.13	5.21176	8.42332e-07	1.03814	Nerve_Tibial	0.0878923	cis	protein_coding	19	KLK11
chr19_14834660_G_GA_b38	ENSG00000188269.8	8.01484	1.05761e-12	1.47053	Nerve_Tibial	1.10361e-07	cis	protein_coding	19	OR7A5
chr19_6436185_A_G_b38	ENSG00000181240.13	-9.15047	2.63917e-15	-0.916407	Nerve_Tibial	2.754e-10	cis	protein_coding	19	SLC25A41
chr19_13754462_T_C_b38	ENSG00000037757.13	-5.87364	4.29637e-08	-0.596696	Nerve_Tibial	0.00448314	cis	protein_coding	19	MRI1
chr19_55062218_C_CGGT_b38	ENSG00000160439.15	5.96105	2.86204e-08	0.752971	Nerve_Tibial	0.00298648	cis	protein_coding	19	RDH13
chr19_996438_C_T_b38	ENSG00000065268.10	-6.07974	1.6411e-08	-0.673079	Nerve_Tibial	0.00171247	cis	protein_coding	19	WDR18
chr2_3481432_A_C_b38	ENSG00000226853.2	5.70858	9.17885e-08	1.1489	Nerve_Tibial	0.0847475	intrachrom_trans	lincRNA	2	AC010894.3
chr2_75075179_C_G_b38	ENSG00000204792.2	6.84742	4.01283e-10	0.836664	Nerve_Tibial	3.47551e-06	cis	lincRNA	2	LINC01291
chr2_75075179_C_G_b38	ENSG00000236209.1	5.84075	5.00243e-08	0.761394	Nerve_Tibial	0.00043316	cis	lincRNA	2	AC104135.2
chr2_74115440_A_G_b38	ENSG00000217702.2	4.70363	7.22433e-06	0.538405	Nerve_Tibial	0.062541	cis	lincRNA	2	RP11-287D1.4
chr2_74925373_G_C_b38	ENSG00000230836.1	-6.81968	4.60292e-10	-0.602072	Nerve_Tibial	3.98613e-06	cis	lincRNA	2	LINC01293
chr2_170714891_A_G_b38	ENSG00000239467.5	5.12807	1.21048e-06	0.642378	Nerve_Tibial	0.0104803	cis	lincRNA	2	AC007405.6
chr2_241504414_C_T_b38	ENSG00000168385.17	5.40871	3.54328e-07	0.800314	Nerve_Tibial	0.0196663	cis	protein_coding	2	2022-09-02
chr2_201515105_T_A_b38	ENSG00000240344.8	-5.28172	6.20531e-07	-1.30107	Nerve_Tibial	0.0344395	cis	protein_coding	2	PPIL3
chr2_61397994_T_G_b38	ENSG00000237651.6	-9.66825	1.65099e-16	-0.941404	Nerve_Tibial	9.16431e-12	cis	protein_coding	2	C2orf74
chr2_200884146_T_TCA_b38	ENSG00000240344.8	-5.28234	6.18861e-07	-0.676568	Nerve_Tibial	0.0343474	cis	protein_coding	2	PPIL3
chr2_20693420_A_G_b38	ENSG00000118961.14	5.24063	7.42727e-07	0.53162	Nerve_Tibial	0.0412206	cis	protein_coding	2	LDAH
chr2_240621671_G_T_b38	ENSG00000178623.11	-5.18183	9.59301e-07	-0.607445	Nerve_Tibial	0.0532393	cis	protein_coding	2	GPR35
chr2_241747739_T_C_b38	ENSG00000154252.11	5.91762	3.50344e-08	0.675887	Nerve_Tibial	0.00194462	cis	protein_coding	2	GAL3ST2
chr2_48608076_T_C_b38	ENSG00000242441.7	5.60291	1.48377e-07	0.627481	Nerve_Tibial	0.00823554	cis	protein_coding	2	GTF2A1L
chr2_238123100_A_G_b38	ENSG00000144488.14	11.5421	6.94047e-21	1.09342	Nerve_Tibial	3.85259e-16	cis	protein_coding	2	ESPNL
chr2_108288592_T_C_b38	ENSG00000198203.9	9.48121	4.50149e-16	0.969744	Nerve_Tibial	2.49864e-11	cis	protein_coding	2	SULT1C2
chr2_3635632_T_C_b38	ENSG00000118004.17	5.6359	1.27781e-07	0.973285	Nerve_Tibial	0.00709249	cis	protein_coding	2	COLEC11
chr2_199778771_T_C_b38	ENSG00000226124.6	-5.34003	4.80186e-07	-0.63543	Nerve_Tibial	0.0266513	cis	protein_coding	2	FTCDNL1
chr20_60081087_G_C_b38	ENSG00000276093.1	5.99043	2.49517e-08	0.730969	Nerve_Tibial	9.89336e-05	cis	lincRNA	20	RP5-1017F8.2
chr20_60087928_T_C_b38	ENSG00000276093.1	10.6608	7.9186e-19	1.40529	Nerve_Tibial	3.14052e-15	cis	lincRNA	20	RP5-1017F8.2
chr20_60078282_A_G_b38	ENSG00000276093.1	5.59058	1.56885e-07	0.701604	Nerve_Tibial	0.000621891	cis	lincRNA	20	RP5-1017F8.2
chr20_25551769_T_C_b38	ENSG00000274414.1	4.68251	7.8772e-06	0.521603	Nerve_Tibial	0.0312173	cis	lincRNA	20	RP5-965G21.4
chr21_44057219_G_A_b38	ENSG00000280071.3	-5.70117	9.49488e-08	-0.84004	Nerve_Tibial	0.0190231	intrachrom_trans	protein_coding	21	CH507-9B2.3
chr21_44057219_G_A_b38	ENSG00000275464.4	-8.48511	9.00784e-14	-0.845777	Nerve_Tibial	1.80474e-08	intrachrom_trans	protein_coding	21	CH507-9B2.5
chr21_36086094_T_C_b38	ENSG00000231106.2	5.24879	7.16725e-07	0.650185	Nerve_Tibial	0.00313281	cis	lincRNA	21	LINC01436
chr21_35945120_A_G_b38	ENSG00000231106.2	-5.04688	1.71533e-06	-0.599601	Nerve_Tibial	0.007496	cis	lincRNA	21	LINC01436
chr21_44057219_G_A_b38	ENSG00000237604.1	6.57106	1.55893e-09	0.844586	Nerve_Tibial	6.81721e-06	cis	lincRNA	21	AP001056.1
chr21_44036606_A_G_b38	ENSG00000237604.1	-4.79169	5.02435e-06	-0.640906	Nerve_Tibial	0.0219464	cis	lincRNA	21	AP001056.1
chr21_36977551_A_G_b38	ENSG00000224790.2	-4.84725	3.98716e-06	-0.542612	Nerve_Tibial	0.0174199	cis	lincRNA	21	AP000704.5
chr21_36888743_C_A_b38	ENSG00000224790.2	-5.6989	9.59372e-08	-0.601586	Nerve_Tibial	0.000419438	cis	lincRNA	21	AP000704.5
chr21_36888743_C_A_b38	ENSG00000159267.14	-5.07208	1.53991e-06	-0.511729	Nerve_Tibial	0.0175396	cis	protein_coding	21	HLCS
chr21_44057219_G_A_b38	ENSG00000241945.7	13.1911	1.08975e-24	1.27812	Nerve_Tibial	1.24166e-20	cis	protein_coding	21	PWP2
chr21_44057219_G_A_b38	ENSG00000160221.16	8.31716	2.17871e-13	0.95605	Nerve_Tibial	2.48221e-09	cis	protein_coding	21	C21orf33
chr21_44036606_A_G_b38	ENSG00000241945.7	-7.15999	8.43214e-11	-0.889628	Nerve_Tibial	9.6059e-07	cis	protein_coding	21	PWP2
chr21_46209354_G_A_b38	ENSG00000182362.13	-5.66416	1.12389e-07	-0.633011	Nerve_Tibial	0.00128022	cis	protein_coding	21	YBEY
chr21_37120357_T_G_b38	ENSG00000182670.13	4.87909	3.48991e-06	0.533715	Nerve_Tibial	0.0397466	cis	protein_coding	21	TTC3
chr22_44027516_G_A_b38	ENSG00000241484.9	5.08211	1.47511e-06	0.656027	Nerve_Tibial	0.0390064	cis	protein_coding	22	ARHGAP8
chr22_23899424_G_T_b38	ENSG00000240972.1	10.5342	1.56567e-18	0.938793	Nerve_Tibial	4.14027e-14	cis	protein_coding	22	MIF
chr22_32511734_G_C_b38	ENSG00000184459.8	-5.0448	1.73066e-06	-0.535255	Nerve_Tibial	0.0457621	cis	protein_coding	22	BPIFC
chr3_196039866_T_G_b38	ENSG00000273009.1	4.43985	2.09213e-05	0.537159	Nerve_Tibial	0.0877857	cis	lincRNA	3	RP11-352G9.1
chr3_46552213_T_C_b38	ENSG00000241186.9	5.60139	1.49404e-07	0.651588	Nerve_Tibial	0.00728344	cis	protein_coding	3	TDGF1
chr3_46594630_C_T_b38	ENSG00000241186.9	-5.38839	3.87756e-07	-0.717947	Nerve_Tibial	0.0189027	cis	protein_coding	3	TDGF1
chr3_39410638_G_T_b38	ENSG00000168028.13	5.09278	1.40902e-06	0.591231	Nerve_Tibial	0.0686854	cis	protein_coding	3	RPSA
chr3_161364871_C_T_b38	ENSG00000196542.8	5.1381	1.15917e-06	0.566175	Nerve_Tibial	0.0565074	cis	protein_coding	3	SPTSSB
chr4_186984188_A_C_b38	ENSG00000250971.1	5.28174	6.20485e-07	0.67632	Nerve_Tibial	0.00341887	cis	lincRNA	4	RP11-696F12.1
chr4_6675336_G_A_b38	ENSG00000251580.1	-5.24492	7.28936e-07	-0.912992	Nerve_Tibial	0.00401571	cis	lincRNA	4	RP11-539L10.3
chr4_184538681_CTCTT_C_b38	ENSG00000271538.5	-5.09403	1.40151e-06	-0.598489	Nerve_Tibial	0.00771949	cis	lincRNA	4	RP11-326I11.4
chr4_158691166_T_C_b38	ENSG00000171503.11	-6.31299	5.42161e-09	-1.08606	Nerve_Tibial	0.000210337	cis	protein_coding	4	ETFDH
chr4_7448093_G_A_b38	ENSG00000109519.12	-5.32919	5.03681e-07	-0.605374	Nerve_Tibial	0.0195393	cis	protein_coding	4	GRPEL1
chr4_41237591_G_A_b38	ENSG00000154277.12	5.42603	3.28089e-07	1.11632	Nerve_Tibial	0.0127279	cis	protein_coding	4	UCHL1
chr4_1296643_G_GC_b38	ENSG00000090316.15	5.01272	1.98437e-06	0.63666	Nerve_Tibial	0.0769776	cis	protein_coding	4	MAEA
chr4_76142388_G_A_b38	ENSG00000156219.16	-5.79764	6.10222e-08	-0.674021	Nerve_Tibial	0.00236736	cis	protein_coding	4	ART3
chr5_83000359_C_T_b38	ENSG00000249664.1	-8.08618	7.29409e-13	-0.836257	Nerve_Tibial	4.52015e-09	cis	lincRNA	5	CTD-2227C6.2
chr5_1662465_C_A_b38	ENSG00000251532.1	4.8178	4.50792e-06	0.667781	Nerve_Tibial	0.0279266	cis	lincRNA	5	CTD-2245E15.3
chr5_76061961_TA_T_b38	ENSG00000248127.1	-6.66449	9.87776e-10	-0.778419	Nerve_Tibial	6.12026e-06	cis	lincRNA	5	CTC-235G5.3
chr5_96894418_G_T_b38	ENSG00000164308.16	-8.87193	1.16305e-14	-0.827347	Nerve_Tibial	5.0859e-10	cis	protein_coding	5	ERAP2
chr5_97024208_A_G_b38	ENSG00000164308.16	-8.87193	1.16305e-14	-0.827347	Nerve_Tibial	5.0859e-10	cis	protein_coding	5	ERAP2
chr5_97035175_G_A_b38	ENSG00000164308.16	-8.87193	1.16305e-14	-0.827347	Nerve_Tibial	5.0859e-10	cis	protein_coding	5	ERAP2
chr5_126910206_C_T_b38	ENSG00000164241.13	-5.87945	4.1824e-08	-0.709001	Nerve_Tibial	0.00182859	cis	protein_coding	5	C5orf63
chr5_168459866_A_C_b38	ENSG00000188573.7	-5.83677	5.09509e-08	-0.674627	Nerve_Tibial	0.00222757	cis	protein_coding	5	FBLL1
chr5_97021276_A_G_b38	ENSG00000164308.16	-8.87193	1.16305e-14	-0.827347	Nerve_Tibial	5.0859e-10	cis	protein_coding	5	ERAP2
chr5_56939721_C_T_b38	ENSG00000155542.11	-5.04247	1.74794e-06	-0.619924	Nerve_Tibial	0.076418	cis	protein_coding	5	SETD9
chr5_127211071_C_T_b38	ENSG00000164241.13	-5.00593	2.04256e-06	-0.798552	Nerve_Tibial	0.0892967	cis	protein_coding	5	C5orf63
chr5_112367880_G_A_b38	ENSG00000129595.12	5.9532	2.9687e-08	0.821829	Nerve_Tibial	0.00129798	cis	protein_coding	5	EPB41L4A
chr5_71384705_A_T_b38	ENSG00000172058.15	-6.59646	1.37742e-09	-0.869419	Nerve_Tibial	6.02265e-05	cis	protein_coding	5	SERF1A
chr5_80722425_A_G_b38	ENSG00000228716.6	6.09604	1.51982e-08	0.816117	Nerve_Tibial	0.000664509	cis	protein_coding	5	DHFR
chr5_74853653_T_C_b38	ENSG00000164346.9	8.52803	7.18365e-14	1.31418	Nerve_Tibial	3.14105e-09	cis	protein_coding	5	NSA2
chr6_31280901_T_C_b38	ENSG00000206344.7	5.13357	1.18205e-06	0.778687	Nerve_Tibial	0.00839731	cis	lincRNA	6	HCG27
chr6_70589235_A_G_b38	ENSG00000271967.1	-4.95355	2.55075e-06	-0.623891	Nerve_Tibial	0.018118	cis	lincRNA	6	RP11-134K13.4
chr6_30103553_C_T_b38	ENSG00000281831.1	4.69349	7.53111e-06	0.601913	Nerve_Tibial	0.0534784	cis	lincRNA	6	HCP5B
chr6_2876301_G_A_b38	ENSG00000230438.6	-7.57386	1.03102e-11	-0.820376	Nerve_Tibial	7.32955e-08	cis	lincRNA	6	SERPINB9P1
chr6_31484655_C_T_b38	ENSG00000272221.1	-5.87143	4.34074e-08	-0.761542	Nerve_Tibial	0.00030841	cis	lincRNA	6	XXbac-BPG181B23.7
chr6_31144298_G_A_b38	ENSG00000228789.6	-4.61448	1.03919e-05	-0.585719	Nerve_Tibial	0.0737823	cis	lincRNA	6	HCG22
chr6_31046764_TCTCGCA_T_b38	ENSG00000228789.6	-5.94737	3.05055e-08	-0.751861	Nerve_Tibial	0.000216772	cis	lincRNA	6	HCG22
chr6_31395114_C_G_b38	ENSG00000272221.1	-8.2968	2.42437e-13	-0.876615	Nerve_Tibial	1.72373e-09	cis	lincRNA	6	XXbac-BPG181B23.7
chr6_31280901_T_C_b38	ENSG00000272221.1	-4.71808	6.80847e-06	-0.716701	Nerve_Tibial	0.0483538	cis	lincRNA	6	XXbac-BPG181B23.7
chr6_2886813_T_G_b38	ENSG00000230438.6	-6.41827	3.26897e-09	-1.10114	Nerve_Tibial	2.32326e-05	cis	lincRNA	6	SERPINB9P1
chr6_29991030_A_C_b38	ENSG00000281831.1	7.39193	2.60918e-11	1.18688	Nerve_Tibial	1.8546e-07	cis	lincRNA	6	HCP5B
chr6_32633827_C_T_b38	ENSG00000198502.5	-6.51122	2.08527e-09	-0.662113	Nerve_Tibial	0.000117638	cis	protein_coding	6	HLA-DRB5
chr6_32603321_A_G_b38	ENSG00000198502.5	-6.04639	1.91966e-08	-0.716656	Nerve_Tibial	0.00108288	cis	protein_coding	6	HLA-DRB5
chr6_31306250_C_T_b38	ENSG00000204525.16	-5.17917	9.7042e-07	-0.622644	Nerve_Tibial	0.0547346	cis	protein_coding	6	HLA-C
chr6_32636375_A_G_b38	ENSG00000232629.8	9.11846	3.1306e-15	0.950834	Nerve_Tibial	1.76644e-10	cis	protein_coding	6	HLA-DQB2
chr6_32459971_C_T_b38	ENSG00000232629.8	6.36344	4.25643e-09	0.722676	Nerve_Tibial	0.00024011	cis	protein_coding	6	HLA-DQB2
chr6_29861139_C_T_b38	ENSG00000204644.9	5.41437	3.45542e-07	0.560868	Nerve_Tibial	0.0194903	cis	protein_coding	6	ZFP57
chr6_28128502_A_G_b38	ENSG00000197279.3	-5.30021	5.7217e-07	-0.633281	Nerve_Tibial	0.0322727	cis	protein_coding	6	ZNF165
chr6_31210307_C_G_b38	ENSG00000204531.17	5.48531	2.5185e-07	0.624565	Nerve_Tibial	0.0142059	cis	protein_coding	6	POU5F1
chr6_28768412_A_G_b38	ENSG00000204644.9	5.15363	1.08393e-06	0.691016	Nerve_Tibial	0.0611339	cis	protein_coding	6	ZFP57
chr6_32680443_T_C_b38	ENSG00000237541.3	10.7894	3.96339e-19	0.928864	Nerve_Tibial	2.23646e-14	cis	protein_coding	6	HLA-DQA2
chr6_32461526_G_A_b38	ENSG00000237541.3	9.92213	4.22095e-17	0.903516	Nerve_Tibial	2.38175e-12	cis	protein_coding	6	HLA-DQA2
chr6_32680443_T_C_b38	ENSG00000232629.8	9.39363	7.19509e-16	0.908307	Nerve_Tibial	4.0599e-11	cis	protein_coding	6	HLA-DQB2
chr6_32541556_C_T_b38	ENSG00000237541.3	8.85972	1.24098e-14	0.855223	Nerve_Tibial	7.00208e-10	cis	protein_coding	6	HLA-DQA2
chr6_32541556_C_T_b38	ENSG00000232629.8	8.44548	1.10987e-13	0.874281	Nerve_Tibial	6.26222e-09	cis	protein_coding	6	HLA-DQB2
chr6_32813999_C_A_b38	ENSG00000241106.6	-7.71453	5.00623e-12	-0.782147	Nerve_Tibial	2.82456e-07	cis	protein_coding	6	HLA-DOB
chr6_32461526_G_A_b38	ENSG00000232629.8	7.42568	2.19751e-11	0.797437	Nerve_Tibial	1.23983e-06	cis	protein_coding	6	HLA-DQB2
chr6_32761024_G_A_b38	ENSG00000237541.3	7.32839	3.60232e-11	1.08417	Nerve_Tibial	2.03232e-06	cis	protein_coding	6	HLA-DQA2
chr6_32636375_A_G_b38	ENSG00000237541.3	6.58105	1.48489e-09	0.730076	Nerve_Tibial	8.37702e-05	cis	protein_coding	6	HLA-DQA2
chr6_32714430_T_G_b38	ENSG00000237541.3	5.55174	1.86921e-07	0.630436	Nerve_Tibial	0.0105436	cis	protein_coding	6	HLA-DQA2
chr6_32714430_T_G_b38	ENSG00000232629.8	5.17709	9.79221e-07	0.627388	Nerve_Tibial	0.05523	cis	protein_coding	6	HLA-DQB2
chr6_32373576_G_A_b38	ENSG00000237541.3	5.84096	4.99754e-08	0.661801	Nerve_Tibial	0.00281906	cis	protein_coding	6	HLA-DQA2
chr6_152999285_AAGG_A_b38	ENSG00000112031.15	-7.33244	3.52918e-11	-0.714203	Nerve_Tibial	1.99109e-06	cis	protein_coding	6	MTRF1L
chr6_32830099_A_G_b38	ENSG00000241106.6	-5.7079	9.20773e-08	-0.642671	Nerve_Tibial	0.0051939	cis	protein_coding	6	HLA-DOB
chr6_29696400_A_G_b38	ENSG00000204644.9	5.15944	1.05706e-06	0.512974	Nerve_Tibial	0.0596191	cis	protein_coding	6	ZFP57
chr6_32777075_G_C_b38	ENSG00000241106.6	-7.33278	3.5231e-11	-0.802592	Nerve_Tibial	1.9877e-06	cis	protein_coding	6	HLA-DOB
chr6_32459971_C_T_b38	ENSG00000237541.3	7.16303	8.30432e-11	0.747358	Nerve_Tibial	4.68496e-06	cis	protein_coding	6	HLA-DQA2
chr6_32461526_G_A_b38	ENSG00000179344.16	-6.50646	2.13391e-09	-0.658476	Nerve_Tibial	0.00012038	cis	protein_coding	6	HLA-DQB1
chr6_32541556_C_T_b38	ENSG00000179344.16	-6.42328	3.19094e-09	-0.658207	Nerve_Tibial	0.000180007	cis	protein_coding	6	HLA-DQB1
chr6_32713899_T_G_b38	ENSG00000198502.5	-5.15008	1.10073e-06	-0.961321	Nerve_Tibial	0.0620803	cis	protein_coding	6	HLA-DRB5
chr6_32598372_G_A_b38	ENSG00000232629.8	7.94827	1.49484e-12	0.897878	Nerve_Tibial	8.43419e-08	cis	protein_coding	6	HLA-DQB2
chr7_111568_G_A_b38	ENSG00000242611.2	4.50955	1.58548e-05	0.731061	Nerve_Tibial	0.0840303	cis	lincRNA	7	AC093627.8
chr7_23153222_GGC_G_b38	ENSG00000230658.1	4.5028	1.62881e-05	0.819189	Nerve_Tibial	0.0863107	cis	lincRNA	7	KLHL7-AS1
chr7_94631_T_C_b38	ENSG00000242611.2	-5.35711	4.45324e-07	-0.666217	Nerve_Tibial	0.00236111	cis	lincRNA	7	AC093627.8
chr7_90162667_T_C_b38	ENSG00000225498.1	4.55039	1.34605e-05	0.60278	Nerve_Tibial	0.0713542	cis	lincRNA	7	AC002064.5
chr7_45653_C_T_b38	ENSG00000242611.2	6.92389	2.74614e-10	0.824216	Nerve_Tibial	1.45628e-06	cis	lincRNA	7	AC093627.8
chr7_76514308_G_A_b38	ENSG00000188372.14	8.84988	1.30752e-14	1.02801	Nerve_Tibial	5.49105e-10	cis	protein_coding	7	ZP3
chr7_6436200_C_T_b38	ENSG00000164535.14	5.88258	4.12208e-08	0.839914	Nerve_Tibial	0.00173082	cis	protein_coding	7	DAGLB
chr7_129144690_G_GGGGCGGGCCGGGTTTCCTGGGCGCC_b38	ENSG00000158457.5	6.61073	1.28476e-09	0.743212	Nerve_Tibial	5.39486e-05	cis	protein_coding	7	TSPAN33
chr7_73865690_C_T_b38	ENSG00000165171.10	-5.1232	1.23615e-06	-0.578365	Nerve_Tibial	0.0518999	cis	protein_coding	7	WBSCR27
chr7_100512701_C_T_b38	ENSG00000121716.20	5.41023	3.51954e-07	0.725981	Nerve_Tibial	0.0147775	cis	protein_coding	7	PILRB
chr7_75810353_G_A_b38	ENSG00000006606.8	5.10213	1.35353e-06	0.692565	Nerve_Tibial	0.0568267	cis	protein_coding	7	CCL26
chr7_76514308_G_A_b38	ENSG00000146707.14	6.94071	2.52581e-10	0.779708	Nerve_Tibial	1.06066e-05	cis	protein_coding	7	POMZP3
chr7_6831300_T_TTTCTC_b38	ENSG00000146574.15	-7.25088	5.33279e-11	-0.795377	Nerve_Tibial	2.23945e-06	cis	protein_coding	7	CCZ1B
chr7_40796692_T_C_b38	ENSG00000122641.10	5.28619	6.08483e-07	0.624175	Nerve_Tibial	0.0255478	cis	protein_coding	7	INHBA
chr7_6831300_T_TTTCTC_b38	ENSG00000122674.11	8.17561	4.573e-13	0.943351	Nerve_Tibial	1.92043e-08	cis	protein_coding	7	CCZ1
chr7_76424878_T_G_b38	ENSG00000188372.14	6.90396	3.03197e-10	1.14718	Nerve_Tibial	1.27319e-05	cis	protein_coding	7	ZP3
chr7_102720321_A_T_b38	ENSG00000228049.7	-6.14878	1.1847e-08	-0.894527	Nerve_Tibial	0.000497455	cis	protein_coding	7	POLR2J2
chr7_90162667_T_C_b38	ENSG00000157214.13	5.61146	1.42751e-07	0.645831	Nerve_Tibial	0.00599384	cis	protein_coding	7	STEAP2
chr8_3112421_C_G_b38	ENSG00000183117.18	7.32641	3.63874e-11	0.892826	Nerve_Tibial	8.61631e-05	intrachrom_trans	protein_coding	8	CSMD1
chr8_10300674_A_G_b38	ENSG00000272505.1	-4.63076	9.72745e-06	-0.522141	Nerve_Tibial	0.0567791	cis	lincRNA	8	RP11-981G7.6
chr8_71008075_G_A_b38	ENSG00000221947.7	12.9121	4.73106e-24	1.04698	Nerve_Tibial	1.55226e-19	cis	protein_coding	8	XKR9
chr8_100673194_GTT_G_b38	ENSG00000174226.8	5.43741	3.11885e-07	0.625659	Nerve_Tibial	0.0102323	cis	protein_coding	8	SNX31
chr8_142796639_A_G_b38	ENSG00000180155.19	6.03992	1.97886e-08	0.722096	Nerve_Tibial	0.000649243	cis	protein_coding	8	LYNX1
chr9_65663141_G_A_b38	ENSG00000234665.8	-5.73422	8.16374e-08	-1.00457	Nerve_Tibial	0.0238587	intrachrom_trans	lincRNA	9	RP11-262H14.3
chr9_126646919_T_C_b38	ENSG00000154529.14	-6.50446	2.15471e-09	-0.804668	Nerve_Tibial	0.00524578	intrachrom_trans	protein_coding	9	CNTNAP3B
chr9_91141975_G_A_b38	ENSG00000235641.4	4.52559	1.48693e-05	0.544206	Nerve_Tibial	0.0693056	cis	lincRNA	9	LINC00484
chr9_129604557_A_G_b38	ENSG00000226355.1	-4.50179	1.63539e-05	-0.534653	Nerve_Tibial	0.076209	cis	lincRNA	9	RP11-65J3.2
chr9_72325309_C_G_b38	ENSG00000225434.2	5.82576	5.36058e-08	0.861279	Nerve_Tibial	0.00024991	cis	lincRNA	9	LINC01504
chr9_27112345_T_C_b38	ENSG00000096872.15	5.17766	9.7683e-07	1.28771	Nerve_Tibial	0.0420017	cis	protein_coding	9	IFT74
chr9_88254_T_C_b38	ENSG00000181404.15	-6.68309	9.01719e-10	-0.783446	Nerve_Tibial	3.8773e-05	cis	protein_coding	9	WASHC1
chr21_22251436_T_C_b38	ENSG00000162614.18	5.8963	3.8681e-08	0.876357	Nerve_Tibial	0.089543	trans	protein_coding	1	NEXN
chr3_112372947_T_C_b38	ENSG00000143512.12	-6.20318	9.15364e-09	-0.904253	Nerve_Tibial	0.0872908	trans	protein_coding	1	HHIPL2
chr9_2690967_A_C_b38	ENSG00000117592.8	-6.57667	1.51693e-09	-1.30664	Nerve_Tibial	0.00992521	trans	protein_coding	1	PRDX6
chr16_63944800_C_T_b38	ENSG00000226900.1	5.61802	1.38571e-07	0.782136	Nerve_Tibial	0.0258131	trans	lincRNA	10	RP11-432J24.5
chr16_26706681_T_G_b38	ENSG00000170312.15	5.9603	2.87211e-08	0.882865	Nerve_Tibial	0.0558415	trans	protein_coding	10	CDK1
chr17_7318388_G_T_b38	ENSG00000253626.3	5.84153	4.98431e-08	0.619958	Nerve_Tibial	0.0899614	trans	protein_coding	10	EIF5AL1
chr4_121980929_G_A_b38	ENSG00000272791.1	-6.06792	1.73491e-08	-1.0032	Nerve_Tibial	0.00548767	trans	lincRNA	10	RP11-464F9.22
chr14_79491633_C_T_b38	ENSG00000250230.2	-5.66152	1.13746e-07	-0.649354	Nerve_Tibial	0.0213061	trans	lincRNA	11	RP11-855O10.2
chr15_35034582_A_C_b38	ENSG00000254480.1	5.58509	1.60826e-07	0.631301	Nerve_Tibial	0.0297412	trans	lincRNA	11	RP11-23F23.2
chr20_12304937_T_C_b38	ENSG00000171204.12	6.40774	3.43923e-09	0.7616	Nerve_Tibial	0.00787386	trans	protein_coding	11	TMEM126B
chr21_37318657_A_G_b38	ENSG00000151117.8	-5.87111	4.34714e-08	-1.75919	Nerve_Tibial	0.0566993	trans	protein_coding	11	TMEM86A
chr7_9547148_T_G_b38	ENSG00000269895.1	-5.99379	2.4562e-08	-0.675296	Nerve_Tibial	0.00775922	trans	lincRNA	11	AP000654.4
chr14_88869889_T_C_b38	ENSG00000273015.2	-5.67121	1.08839e-07	-0.929869	Nerve_Tibial	0.0357168	trans	lincRNA	12	RP11-352M15.2
chr19_9741351_A_G_b38	ENSG00000278743.1	-5.48959	2.47073e-07	-0.832056	Nerve_Tibial	0.0656237	trans	lincRNA	12	RP11-707G18.1
chr8_133452967_CAAAAG_C_b38	ENSG00000257114.2	-5.65777	1.157e-07	-0.703249	Nerve_Tibial	0.0588316	trans	lincRNA	12	RP11-25I15.3
chr21_40048350_T_TCAGA_b38	ENSG00000276957.1	5.24548	7.27172e-07	0.681256	Nerve_Tibial	0.0496317	trans	lincRNA	13	RP11-29B2.6
chr16_10093578_G_C_b38	ENSG00000151327.12	-5.93545	3.22465e-08	-1.05555	Nerve_Tibial	0.0517009	trans	protein_coding	14	FAM177A1
chr18_75126063_T_G_b38	ENSG00000214900.9	-5.37975	4.02888e-07	-0.704446	Nerve_Tibial	0.0761318	trans	lincRNA	14	LINC01588
chr21_16360664_G_A_b38	ENSG00000259719.5	5.21353	8.35873e-07	0.697474	Nerve_Tibial	0.0780455	trans	lincRNA	14	RP11-930O11.1
chr4_1619496_A_C_b38	ENSG00000151332.18	-6.32921	5.01615e-09	-0.780204	Nerve_Tibial	0.0139826	trans	protein_coding	14	MBIP
chr16_55638479_G_A_b38	ENSG00000140443.13	5.81091	5.74047e-08	1.14541	Nerve_Tibial	0.0894875	trans	protein_coding	15	IGF1R
chr16_7650275_A_G_b38	ENSG00000128973.12	-5.81781	5.56077e-08	-1.3377	Nerve_Tibial	0.0866863	trans	protein_coding	15	CLN6
chr4_183355301_C_T_b38	ENSG00000260123.1	-5.64654	1.21758e-07	-0.662128	Nerve_Tibial	0.0595915	trans	lincRNA	15	RP11-326A19.4
chr6_12084792_C_T_b38	ENSG00000183655.12	5.96419	2.82041e-08	0.771385	Nerve_Tibial	0.0734358	trans	protein_coding	15	KLHL25
chr1_14791322_A_G_b38	ENSG00000168807.16	6.15611	1.14433e-08	1.99033	Nerve_Tibial	0.0553704	trans	protein_coding	16	SNTB2
chr14_45816880_T_C_b38	ENSG00000274220.1	5.92728	3.3496e-08	0.938628	Nerve_Tibial	0.00831394	trans	lincRNA	16	RP11-77K12.9
chr2_124536438_G_A_b38	ENSG00000263033.2	5.8394	5.03365e-08	0.733532	Nerve_Tibial	0.0281195	trans	lincRNA	16	RP11-396B14.2
chr20_68303_T_C_b38	ENSG00000261172.1	-6.12377	1.33342e-08	-0.702312	Nerve_Tibial	0.00284062	trans	lincRNA	16	RP11-356C4.5
chr3_95333517_A_T_b38	ENSG00000213658.11	6.02655	2.10695e-08	0.79204	Nerve_Tibial	0.0876477	trans	protein_coding	16	LAT
chr12_104598890_AGTTGGGAGGTGACCCTCACCTCACAG_A_b38	ENSG00000232300.1	5.77767	6.68897e-08	0.633706	Nerve_Tibial	0.0319256	trans	lincRNA	17	FAM215B
chr6_4914969_C_T_b38	ENSG00000065320.8	6.13415	1.26959e-08	0.983064	Nerve_Tibial	0.0633689	trans	protein_coding	17	NTN1
chr1_236989097_C_G_b38	ENSG00000132204.13	-5.58469	1.61119e-07	-0.784724	Nerve_Tibial	0.0577763	trans	lincRNA	18	LINC00470
chr11_11655617_C_T_b38	ENSG00000273321.1	5.8651	4.46974e-08	1.40879	Nerve_Tibial	0.00995085	trans	lincRNA	18	RP11-621L6.3
chr15_22226352_C_T_b38	ENSG00000273321.1	5.25777	6.8913e-07	0.984752	Nerve_Tibial	0.0976546	trans	lincRNA	18	RP11-621L6.3
chr20_38113966_A_G_b38	ENSG00000264575.1	5.2955	5.84141e-07	1.28324	Nerve_Tibial	0.0777299	trans	lincRNA	18	LINC00526
chr21_44756881_G_T_b38	ENSG00000266258.1	5.25708	6.91232e-07	0.872963	Nerve_Tibial	0.0504081	trans	lincRNA	18	LINC01909
chr21_14844078_T_C_b38	ENSG00000041353.9	-5.49455	2.4165e-07	-0.649681	Nerve_Tibial	0.0783213	trans	protein_coding	18	RAB27B
chr6_4914969_C_T_b38	ENSG00000184828.9	6.05703	1.82609e-08	0.995328	Nerve_Tibial	0.0218931	trans	protein_coding	18	ZBTB7C
chr9_84614574_T_A_b38	ENSG00000278107.1	5.35681	4.45902e-07	0.658905	Nerve_Tibial	0.0916499	trans	lincRNA	18	RP11-162A12.4
chr9_1167897_T_A_b38	ENSG00000265752.2	-5.58524	1.60716e-07	-1.20873	Nerve_Tibial	0.0330334	trans	lincRNA	18	RP11-403A21.1
chr22_41357599_G_A_b38	ENSG00000268568.1	-6.33992	4.76526e-09	-0.782181	Nerve_Tibial	0.000565307	trans	lincRNA	19	AC007228.9
chr4_96664930_A_G_b38	ENSG00000183019.7	6.1746	1.04834e-08	0.696078	Nerve_Tibial	0.0657729	trans	protein_coding	19	MCEMP1
chr5_118239068_C_A_b38	ENSG00000282851.1	5.58405	1.61584e-07	1.19776	Nerve_Tibial	0.0638265	trans	lincRNA	19	BISPR
chr5_118239557_G_A_b38	ENSG00000282851.1	5.58405	1.61584e-07	1.19776	Nerve_Tibial	0.0638265	trans	lincRNA	19	BISPR
chr8_56859552_A_G_b38	ENSG00000042753.11	6.08495	1.60131e-08	0.672356	Nerve_Tibial	0.0801309	trans	protein_coding	19	AP2S1
chr13_85581309_A_G_b38	ENSG00000272711.1	-5.60835	1.44773e-07	-1.198	Nerve_Tibial	0.0669102	trans	lincRNA	2	RP11-259N19.1
chr16_16963721_T_C_b38	ENSG00000283031.1	5.5352	2.01361e-07	1.4514	Nerve_Tibial	0.0891908	trans	lincRNA	2	RP11-557N21.1
chr4_76847562_C_G_b38	ENSG00000272735.1	5.76887	6.96497e-08	1.53985	Nerve_Tibial	0.0547661	trans	lincRNA	2	RP11-467P9.1
chr1_225889531_A_G_b38	ENSG00000100987.14	-6.17751	1.03394e-08	-0.733856	Nerve_Tibial	0.0295281	trans	protein_coding	20	VSX1
chr11_76626947_T_C_b38	ENSG00000101310.14	-5.83686	5.09296e-08	-1.36225	Nerve_Tibial	0.0902481	trans	protein_coding	20	SEC23B
chr17_65713937_AC_A_b38	ENSG00000062598.17	5.80713	5.84145e-08	0.983962	Nerve_Tibial	0.0735182	trans	protein_coding	20	ELMO2
chr17_64338476_G_A_b38	ENSG00000101384.11	5.96342	2.83052e-08	1.31146	Nerve_Tibial	0.0356238	trans	protein_coding	20	JAG1
chr3_178453256_C_T_b38	ENSG00000179935.9	5.43598	3.13878e-07	1.11405	Nerve_Tibial	0.0954297	trans	lincRNA	20	LINC00652
chr7_9159491_G_T_b38	ENSG00000283440.1	-5.73885	7.99273e-08	-0.761723	Nerve_Tibial	0.0206191	trans	lincRNA	20	RP11-445H22.3
chr19_45276377_T_C_b38	ENSG00000159263.15	-5.8837	4.10079e-08	-0.639889	Nerve_Tibial	0.0147948	trans	protein_coding	21	SIM2
chr6_22155393_G_A_b38	ENSG00000160199.14	5.73814	8.01854e-08	0.654237	Nerve_Tibial	0.0632063	trans	protein_coding	21	PKNOX1
chr9_91087016_T_A_b38	ENSG00000230366.9	-6.3452	4.64597e-09	-0.702505	Nerve_Tibial	0.0010662	trans	lincRNA	21	DSCR9
chr11_69102681_A_G_b38	ENSG00000100426.6	5.80468	5.90771e-08	1.18303	Nerve_Tibial	0.0899513	trans	protein_coding	22	ZBED4
chr17_924783_G_A_b38	ENSG00000100418.7	-5.96847	2.76468e-08	-0.935489	Nerve_Tibial	0.0299128	trans	protein_coding	22	DESI1
chr19_56054259_G_A_b38	ENSG00000184708.17	5.78029	6.60907e-08	0.6677	Nerve_Tibial	0.0571208	trans	protein_coding	22	EIF4ENIF1
chr4_163077105_T_C_b38	ENSG00000234630.1	-5.64092	1.24903e-07	-1.33163	Nerve_Tibial	0.0340792	trans	lincRNA	22	LL22NC03-2H8.4
chr9_83650510_T_C_b38	ENSG00000270022.3	-5.67669	1.06156e-07	-0.624406	Nerve_Tibial	0.020782	trans	lincRNA	22	RNU12
chr4_163077105_T_C_b38	ENSG00000144560.14	-6.1818	1.01315e-08	-1.56033	Nerve_Tibial	0.0494919	trans	protein_coding	3	VGLL4
chr11_132819419_AAC_A_b38	ENSG00000163697.16	-6.11674	1.37839e-08	-0.579428	Nerve_Tibial	0.0345388	trans	protein_coding	4	APBB2
chr17_79372884_C_G_b38	ENSG00000250986.1	5.504	2.31631e-07	0.719077	Nerve_Tibial	0.0484271	trans	lincRNA	4	AC141928.1
chr9_29317771_A_G_b38	ENSG00000248810.1	-5.5319	2.04371e-07	-0.556968	Nerve_Tibial	0.0580732	trans	lincRNA	4	RP11-362F19.1
chr10_26383016_C_T_b38	ENSG00000269961.1	-5.93533	3.22634e-08	-0.932566	Nerve_Tibial	0.0137363	trans	lincRNA	5	CTD-2033C11.1
chr15_76153867_T_C_b38	ENSG00000254135.1	-5.85778	4.62364e-08	-0.640877	Nerve_Tibial	0.0114093	trans	lincRNA	5	RP11-32D16.1
chr22_32726002_C_G_b38	ENSG00000271874.1	5.34892	4.61713e-07	0.720951	Nerve_Tibial	0.0675487	trans	lincRNA	5	CTD-2024P10.2
chr3_135015971_G_C_b38	ENSG00000228672.3	6.09558	1.52309e-08	0.65711	Nerve_Tibial	0.0651844	trans	protein_coding	5	PROB1
chr14_44142738_G_A_b38	ENSG00000137274.12	6.06161	1.78717e-08	0.732974	Nerve_Tibial	0.043758	trans	protein_coding	6	BPHL
chr10_81059807_A_G_b38	ENSG00000245164.6	-5.77233	6.85523e-08	-1.12245	Nerve_Tibial	0.0289264	trans	lincRNA	8	LINC00861
chr16_54198281_A_C_b38	ENSG00000260484.1	5.48625	2.50787e-07	0.561598	Nerve_Tibial	0.0759732	trans	lincRNA	8	RP11-1081M5.2
chr17_70740339_T_C_b38	ENSG00000253704.1	5.50426	2.31359e-07	0.817515	Nerve_Tibial	0.0634206	trans	lincRNA	8	RP11-267M23.4
chr17_49131045_C_G_b38	ENSG00000261220.2	-5.8276	5.31534e-08	-0.713243	Nerve_Tibial	0.0145706	trans	lincRNA	8	RP11-629O1.2
chr18_77962415_G_A_b38	ENSG00000253704.1	-5.78545	6.45415e-08	-0.721335	Nerve_Tibial	0.0178588	trans	lincRNA	8	RP11-267M23.4
chr2_157458466_GCT_G_b38	ENSG00000104613.11	-6.06722	1.74063e-08	-0.660152	Nerve_Tibial	0.0632868	trans	protein_coding	8	INTS10
chr2_13782197_C_T_b38	ENSG00000099139.13	-6.07199	1.70203e-08	-0.942787	Nerve_Tibial	0.0698228	trans	protein_coding	9	PCSK5
chr20_723799_G_A_b38	ENSG00000271086.5	-5.92357	3.4078e-08	-1.48047	Nerve_Tibial	0.00653159	trans	lincRNA	9	NAMA
chr1_162373521_A_C_b38	ENSG00000228463.9	5.62049	7.24059e-08	0.58211	Muscle_Skeletal	0.0514899	intrachrom_trans	lincRNA	1	AP006222.2
chr1_212861376_T_C_b38	ENSG00000198468.7	7.86451	3.4386e-13	0.703304	Muscle_Skeletal	2.15772e-09	cis	lincRNA	1	FLVCR1-AS1
chr1_212704943_A_G_b38	ENSG00000198468.7	6.4729	9.03709e-10	0.578196	Muscle_Skeletal	5.66987e-06	cis	lincRNA	1	FLVCR1-AS1
chr1_220928350_A_C_b38	ENSG00000272823.1	4.7793	3.66811e-06	0.62223	Muscle_Skeletal	0.0230027	cis	lincRNA	1	RP11-295M18.6
chr1_22167179_T_C_b38	ENSG00000218510.6	-6.19622	3.90637e-09	-0.82129	Muscle_Skeletal	2.45047e-05	cis	lincRNA	1	LINC00339
chr1_74734289_T_C_b38	ENSG00000272864.1	-5.73426	4.12454e-08	-0.576722	Muscle_Skeletal	0.000258691	cis	lincRNA	1	RP11-17E13.2
chr1_1669613_G_A_b38	ENSG00000189339.11	-6.87455	1.01191e-10	-0.744606	Muscle_Skeletal	8.71866e-06	cis	protein_coding	1	SLC35E2B
chr1_109736350_C_T_b38	ENSG00000134202.10	10.5848	1.28167e-20	0.836502	Muscle_Skeletal	1.10433e-15	cis	protein_coding	1	GSTM3
chr1_109756928_A_G_b38	ENSG00000134202.10	5.19749	5.49819e-07	0.503713	Muscle_Skeletal	0.0473702	cis	protein_coding	1	GSTM3
chr1_63414754_A_C_b38	ENSG00000142856.16	-5.51793	1.19508e-07	-0.568897	Muscle_Skeletal	0.0102965	cis	protein_coding	1	ITGB3BP
chr1_1665581_C_G_b38	ENSG00000189339.11	-7.26257	1.14136e-11	-0.771335	Muscle_Skeletal	9.83406e-07	cis	protein_coding	1	SLC35E2B
chr1_75393107_G_A_b38	ENSG00000137968.16	-9.27608	5.92495e-17	-0.751558	Muscle_Skeletal	5.10506e-12	cis	protein_coding	1	SLC44A5
chr1_169763602_C_T_b38	ENSG00000171806.11	-5.51691	1.20101e-07	-1.05277	Muscle_Skeletal	0.0103475	cis	protein_coding	1	METTL18
chr1_46373923_T_C_b38	ENSG00000171357.5	6.60979	4.32075e-10	1.35282	Muscle_Skeletal	3.72272e-05	cis	protein_coding	1	LURAP1
chr1_75803687_T_C_b38	ENSG00000057468.6	5.04501	1.11234e-06	0.566001	Muscle_Skeletal	0.0958336	cis	protein_coding	1	MSH4
chr10_12290556_C_G_b38	ENSG00000235100.3	5.36469	2.49825e-07	0.691486	Muscle_Skeletal	0.0446555	intrachrom_trans	lincRNA	10	RP11-80H5.9
chr10_87386846_G_A_b38	ENSG00000224914.3	-4.63306	6.93837e-06	-0.587687	Muscle_Skeletal	0.0183451	cis	lincRNA	10	LINC00863
chr10_42654543_T_C_b38	ENSG00000185904.11	-4.39399	1.9079e-05	-0.44756	Muscle_Skeletal	0.0504258	cis	lincRNA	10	LINC00839
chr10_68857217_T_G_b38	ENSG00000198954.7	-4.91015	2.0496e-06	-0.454611	Muscle_Skeletal	0.0718588	cis	protein_coding	10	KIF1BP
chr10_125794195_T_C_b38	ENSG00000188690.12	-4.91486	2.00668e-06	-0.447358	Muscle_Skeletal	0.0703562	cis	protein_coding	10	UROS
chr10_98366538_C_T_b38	ENSG00000119943.12	-7.7189	8.12093e-13	-0.715024	Muscle_Skeletal	2.84744e-08	cis	protein_coding	10	PYROXD2
chr10_86676061_C_T_b38	ENSG00000122375.11	-5.99127	1.12698e-08	-0.60412	Muscle_Skeletal	0.000395141	cis	protein_coding	10	OPN4
chr11_118868001_CTAAAA_C_b38	ENSG00000278376.1	-4.78472	3.58153e-06	-0.48209	Muscle_Skeletal	0.0129508	cis	lincRNA	11	RP11-158I9.8
chr11_119083242_A_G_b38	ENSG00000271751.1	-4.52852	1.0849e-05	-0.844544	Muscle_Skeletal	0.0392193	cis	lincRNA	11	RP11-110I1.14
chr11_118876867_A_G_b38	ENSG00000278376.1	4.38166	2.00791e-05	0.531683	Muscle_Skeletal	0.0725258	cis	lincRNA	11	RP11-158I9.8
chr11_119040640_A_C_b38	ENSG00000271751.1	4.7976	3.38359e-06	0.464424	Muscle_Skeletal	0.0122384	cis	lincRNA	11	RP11-110I1.14
chr11_134785796_T_C_b38	ENSG00000251226.1	-4.5062	1.19245e-05	-0.545881	Muscle_Skeletal	0.0430953	cis	lincRNA	11	RP11-469N6.1
chr11_118837855_T_G_b38	ENSG00000278376.1	-4.44251	1.55861e-05	-0.488065	Muscle_Skeletal	0.0563127	cis	lincRNA	11	RP11-158I9.8
chr11_134762330_A_C_b38	ENSG00000251226.1	-9.16001	1.23252e-16	-0.860725	Muscle_Skeletal	4.46048e-13	cis	lincRNA	11	RP11-469N6.1
chr11_780410_T_G_b38	ENSG00000255142.1	-5.0187	1.2543e-06	-0.511623	Muscle_Skeletal	0.00453806	cis	lincRNA	11	AP006621.6
chr11_47358789_G_T_b38	ENSG00000172247.3	5.10869	8.30218e-07	0.500505	Muscle_Skeletal	0.0417898	cis	protein_coding	11	C1QTNF4
chr11_71787134_T_C_b38	ENSG00000158483.15	-11.6153	1.41268e-23	-0.934024	Muscle_Skeletal	7.11244e-19	cis	protein_coding	11	FAM86C1
chr11_72101546_G_A_b38	ENSG00000158483.15	-7.30588	8.91201e-12	-0.671698	Muscle_Skeletal	4.48684e-07	cis	protein_coding	11	FAM86C1
chr11_707025_G_A_b38	ENSG00000177042.14	5.7966	3.02081e-08	0.660187	Muscle_Skeletal	0.00152071	cis	protein_coding	11	TMEM80
chr11_74909952_T_C_b38	ENSG00000166435.15	7.25241	1.20945e-11	1.19373	Muscle_Skeletal	6.08899e-07	cis	protein_coding	11	XRRA1
chr11_75021185_G_T_b38	ENSG00000166435.15	6.6351	3.76624e-10	0.623747	Muscle_Skeletal	1.89604e-05	cis	protein_coding	11	XRRA1
chr11_44061381_G_A_b38	ENSG00000110455.13	4.94952	1.71667e-06	0.572199	Muscle_Skeletal	0.0864087	cis	protein_coding	11	ACCS
chr11_107585788_T_C_b38	ENSG00000110675.12	-5.34684	2.71989e-07	-0.485026	Muscle_Skeletal	0.0136911	cis	protein_coding	11	ELMOD1
chr11_17988174_C_T_b38	ENSG00000129158.10	-5.83055	2.54735e-08	-0.492419	Muscle_Skeletal	0.00128239	cis	protein_coding	11	SERGEF
chr11_64244142_CTG_C_b38	ENSG00000149743.13	-5.48344	1.41248e-07	-0.55917	Muscle_Skeletal	0.00711041	cis	protein_coding	11	TRPT1
chr11_113371579_T_C_b38	ENSG00000149292.16	-6.88359	9.62478e-11	-0.589872	Muscle_Skeletal	4.8455e-06	cis	protein_coding	11	TTC12
chr11_64258672_G_A_b38	ENSG00000149743.13	-5.46595	1.53705e-07	-0.545958	Muscle_Skeletal	0.00773735	cis	protein_coding	11	TRPT1
chr11_18602939_G_GC_b38	ENSG00000166796.11	5.37803	2.34425e-07	0.888266	Muscle_Skeletal	0.0118005	cis	protein_coding	11	LDHC
chr12_118433711_T_G_b38	ENSG00000275759.1	-7.9155	2.54069e-13	-0.663515	Muscle_Skeletal	1.16643e-09	cis	lincRNA	12	RP11-131L12.3
chr12_11171340_G_C_b38	ENSG00000247157.6	-9.56449	9.47822e-18	-0.862378	Muscle_Skeletal	4.35335e-14	cis	lincRNA	12	LINC01252
chr12_54141518_T_C_b38	ENSG00000248265.1	9.32004	4.48615e-17	0.846814	Muscle_Skeletal	2.06004e-13	cis	lincRNA	12	FLJ12825
chr12_118439448_A_G_b38	ENSG00000275759.1	-7.67183	1.07041e-12	-0.655911	Muscle_Skeletal	4.91318e-09	cis	lincRNA	12	RP11-131L12.3
chr12_9324123_G_A_b38	ENSG00000260423.1	-4.5586	9.54702e-06	-0.409457	Muscle_Skeletal	0.0438113	cis	lincRNA	12	RP13-735L24.1
chr12_10986084_C_T_b38	ENSG00000111215.11	-8.21139	4.31336e-14	-0.784672	Muscle_Skeletal	2.00998e-09	cis	protein_coding	12	PRR4
chr12_10986084_C_T_b38	ENSG00000231887.6	-5.87516	2.03414e-08	-0.648126	Muscle_Skeletal	0.000947768	cis	protein_coding	12	PRH1
chr12_9977431_A_C_b38	ENSG00000172322.13	6.96967	5.96164e-11	0.651211	Muscle_Skeletal	2.77801e-06	cis	protein_coding	12	CLEC12A
chr12_57902166_G_C_b38	ENSG00000166896.7	-5.0018	1.3546e-06	-0.495526	Muscle_Skeletal	0.063111	cis	protein_coding	12	ATP23
chr12_75504662_T_C_b38	ENSG00000180481.10	-5.16909	6.27597e-07	-0.527098	Muscle_Skeletal	0.0292404	cis	protein_coding	12	GLIPR1L2
chr12_11171340_G_C_b38	ENSG00000231887.6	-6.86708	1.05467e-10	-0.75863	Muscle_Skeletal	4.91447e-06	cis	protein_coding	12	PRH1
chr12_95990567_T_C_b38	ENSG00000139344.7	-5.39155	2.1975e-07	-0.582837	Muscle_Skeletal	0.0102386	cis	protein_coding	12	AMDHD1
chr12_95933041_C_A_b38	ENSG00000139344.7	10.7969	3.1844e-21	0.870608	Muscle_Skeletal	1.48393e-16	cis	protein_coding	12	AMDHD1
chr12_56198871_TA_T_b38	ENSG00000197728.9	-5.94996	1.39161e-08	-0.847015	Muscle_Skeletal	0.000648406	cis	protein_coding	12	RPS26
chr12_69340861_A_C_b38	ENSG00000127337.6	-6.49922	7.84713e-10	-0.598	Muscle_Skeletal	3.65645e-05	cis	protein_coding	12	YEATS4
chr12_10001650_T_C_b38	ENSG00000172322.13	-6.32239	2.01318e-09	-0.581305	Muscle_Skeletal	9.38042e-05	cis	protein_coding	12	CLEC12A
chr13_50905018_GT_G_b38	ENSG00000136104.19	6.66353	3.2264e-10	0.635891	Muscle_Skeletal	5.70654e-06	cis	protein_coding	13	RNASEH2B
chr13_49691973_T_C_b38	ENSG00000123179.13	-4.91574	1.99878e-06	-0.558239	Muscle_Skeletal	0.0353505	cis	protein_coding	13	EBPL
chr14_70639241_T_C_b38	ENSG00000245466.1	-4.3308	2.47659e-05	-0.591289	Muscle_Skeletal	0.0692454	cis	lincRNA	14	CTD-2540L5.6
chr14_59601262_G_A_b38	ENSG00000126790.11	6.99981	5.03745e-11	0.697482	Muscle_Skeletal	1.79157e-06	cis	protein_coding	14	L3HYPDH
chr14_91854866_A_G_b38	ENSG00000133962.7	-5.46247	1.56304e-07	-0.522153	Muscle_Skeletal	0.0055588	cis	protein_coding	14	CATSPERB
chr14_70639241_T_C_b38	ENSG00000133985.2	-8.19908	4.64615e-14	-0.950001	Muscle_Skeletal	1.65245e-09	cis	protein_coding	14	TTC9
chr14_64948648_C_T_b38	ENSG00000258289.8	9.08857	1.93155e-16	1.05597	Muscle_Skeletal	6.86995e-12	cis	protein_coding	14	CHURC1
chr15_95382980_G_A_b38	ENSG00000277135.1	4.34541	2.33222e-05	0.55911	Muscle_Skeletal	0.0931255	cis	lincRNA	15	RP11-327J17.9
chr15_82214266_T_C_b38	ENSG00000188659.9	6.50543	7.5895e-10	1.23569	Muscle_Skeletal	1.94671e-05	cis	protein_coding	15	SAXO2
chr15_79925696_TTTTG_T_b38	ENSG00000136371.10	-6.13863	5.27254e-09	-0.927816	Muscle_Skeletal	0.000135235	cis	protein_coding	15	MTHFS
chr15_78429590_A_T_b38	ENSG00000169684.13	6.07051	7.50132e-09	0.590259	Muscle_Skeletal	0.000192394	cis	protein_coding	15	CHRNA5
chr15_78429590_A_T_b38	ENSG00000080644.15	5.00164	1.35562e-06	0.541719	Muscle_Skeletal	0.0347608	cis	protein_coding	15	CHRNA3
chr15_99748239_G_A_b38	ENSG00000183060.15	-4.92867	1.88586e-06	-0.526003	Muscle_Skeletal	0.0483554	cis	protein_coding	15	LYSMD4
chr15_41487062_A_G_b38	ENSG00000137806.8	-11.1164	3.8711e-22	-0.931181	Muscle_Skeletal	9.92976e-18	cis	protein_coding	15	NDUFAF1
chr15_41244426_T_C_b38	ENSG00000137806.8	-5.85937	2.20303e-08	-0.523745	Muscle_Skeletal	0.00056499	cis	protein_coding	15	NDUFAF1
chr15_40474448_A_C_b38	ENSG00000128891.15	5.03641	1.15694e-06	0.844149	Muscle_Skeletal	0.0296675	cis	protein_coding	15	C15orf57
chr15_32654360_T_C_b38	ENSG00000206127.10	5.43154	1.81413e-07	0.540559	Muscle_Skeletal	0.00465215	cis	protein_coding	15	GOLGA8O
chr15_41221059_T_C_b38	ENSG00000137806.8	-5.54522	1.04651e-07	-0.496656	Muscle_Skeletal	0.00268376	cis	protein_coding	15	NDUFAF1
chr15_32633875_C_T_b38	ENSG00000232653.8	-5.94514	1.42625e-08	-0.670957	Muscle_Skeletal	0.000365791	cis	protein_coding	15	GOLGA8N
chr16_86729268_T_C_b38	ENSG00000261175.5	6.66554	3.19133e-10	0.675918	Muscle_Skeletal	1.63619e-06	cis	lincRNA	16	LINC02188
chr16_2787999_C_T_b38	ENSG00000276791.1	5.75035	3.8067e-08	0.646369	Muscle_Skeletal	0.000195132	cis	lincRNA	16	CTD-2270P14.5
chr16_3065271_T_C_b38	ENSG00000008517.16	-7.49998	2.91419e-12	-0.992256	Muscle_Skeletal	1.28122e-07	cis	protein_coding	16	IL32
chr16_69934989_G_A_b38	ENSG00000157322.17	-5.81326	2.77854e-08	-0.513433	Muscle_Skeletal	0.00122147	cis	protein_coding	16	CLEC18A
chr16_89848100_C_T_b38	ENSG00000187741.14	5.20601	5.28359e-07	0.569675	Muscle_Skeletal	0.0232261	cis	protein_coding	16	FANCA
chr16_2932546_G_C_b38	ENSG00000059122.16	5.84308	2.39166e-08	0.548321	Muscle_Skeletal	0.00105142	cis	protein_coding	16	FLYWCH1
chr16_28553948_GA_G_b38	ENSG00000197165.10	6.73357	2.20066e-10	0.677217	Muscle_Skeletal	9.67497e-06	cis	protein_coding	16	SULT1A2
chr16_21289415_G_T_b38	ENSG00000103316.10	6.55467	5.822e-10	0.812054	Muscle_Skeletal	2.55953e-05	cis	protein_coding	16	CRYM
chr16_70359853_G_A_b38	ENSG00000223496.2	-12.4823	4.31608e-26	-0.973298	Muscle_Skeletal	1.89761e-21	cis	protein_coding	16	EXOSC6
chr16_75547924_G_T_b38	ENSG00000065457.10	5.482	1.42236e-07	0.567208	Muscle_Skeletal	0.00625268	cis	protein_coding	16	ADAT1
chr17_41022724_A_G_b38	ENSG00000265055.1	5.36262	2.52301e-07	0.869553	Muscle_Skeletal	0.0598508	intrachrom_trans	lincRNA	17	AC145343.2
chr17_2692241_G_T_b38	ENSG00000277200.1	4.51768	1.1359e-05	0.471605	Muscle_Skeletal	0.0743217	cis	lincRNA	17	RP11-74E22.8
chr17_2063163_C_T_b38	ENSG00000167720.12	-6.23898	3.12315e-09	-0.674882	Muscle_Skeletal	0.000196103	cis	protein_coding	17	SRR
chr17_45977330_G_A_b38	ENSG00000228696.8	4.96924	1.57025e-06	0.559754	Muscle_Skeletal	0.0985884	cis	protein_coding	17	ARL17B
chr17_3726404_A_G_b38	ENSG00000177602.5	-5.29525	3.47366e-07	-0.51401	Muscle_Skeletal	0.0218108	cis	protein_coding	17	GSG2
chr17_82427889_G_T_b38	ENSG00000141562.17	-5.04528	1.11096e-06	-0.482003	Muscle_Skeletal	0.0697525	cis	protein_coding	17	NARF
chr17_41966584_T_C_b38	ENSG00000141698.16	-6.45296	1.00553e-09	-0.678019	Muscle_Skeletal	6.31392e-05	cis	protein_coding	17	NT5C3B
chr17_41968753_T_G_b38	ENSG00000141698.16	5.14478	7.02583e-07	0.607401	Muscle_Skeletal	0.044113	cis	protein_coding	17	NT5C3B
chr17_45855941_T_C_b38	ENSG00000238083.7	9.46059	1.83801e-17	0.770969	Muscle_Skeletal	1.15422e-12	cis	protein_coding	17	LRRC37A2
chr17_46048999_C_T_b38	ENSG00000238083.7	8.80342	1.14642e-15	0.866557	Muscle_Skeletal	7.19903e-11	cis	protein_coding	17	LRRC37A2
chr17_45855941_T_C_b38	ENSG00000176681.14	7.22456	1.41726e-11	0.676445	Muscle_Skeletal	8.89956e-07	cis	protein_coding	17	LRRC37A
chr17_45925574_GT_G_b38	ENSG00000238083.7	6.38572	1.43914e-09	0.590495	Muscle_Skeletal	9.03651e-05	cis	protein_coding	17	LRRC37A2
chr17_45925574_GT_G_b38	ENSG00000176681.14	5.14721	6.9472e-07	0.524718	Muscle_Skeletal	0.0436201	cis	protein_coding	17	LRRC37A
chr17_38296938_G_T_b38	ENSG00000274512.5	9.51239	1.32152e-17	1.01335	Muscle_Skeletal	8.29886e-13	cis	protein_coding	17	TBC1D3L
chr17_16120780_T_C_b38	ENSG00000170425.3	-9.60957	7.10657e-18	-0.92097	Muscle_Skeletal	4.46286e-13	cis	protein_coding	17	ADORA2B
chr17_46742229_T_G_b38	ENSG00000176681.14	8.63595	3.23115e-15	0.995056	Muscle_Skeletal	2.029e-10	cis	protein_coding	17	LRRC37A
chr17_46742229_T_G_b38	ENSG00000228696.8	6.64695	3.53122e-10	0.91409	Muscle_Skeletal	2.21736e-05	cis	protein_coding	17	ARL17B
chr17_401425_TCTC_T_b38	ENSG00000187624.8	-10.5222	1.93121e-20	-0.859902	Muscle_Skeletal	1.2128e-15	cis	protein_coding	17	C17orf97
chr18_36158533_T_C_b38	ENSG00000134759.13	4.99618	1.38966e-06	0.504728	Muscle_Skeletal	0.0209477	cis	protein_coding	18	ELP2
chr19_24191617_T_C_b38	ENSG00000268362.5	4.94487	1.7531e-06	0.462708	Muscle_Skeletal	0.00879354	cis	lincRNA	19	CTD-2017D11.1
chr19_21622487_T_G_b38	ENSG00000268555.1	6.41961	1.20157e-09	0.57154	Muscle_Skeletal	6.02829e-06	cis	lincRNA	19	RP11-678G14.3
chr19_21635190_C_T_b38	ENSG00000268555.1	4.81814	3.08968e-06	0.543405	Muscle_Skeletal	0.0154916	cis	lincRNA	19	RP11-678G14.3
chr19_27959842_T_C_b38	ENSG00000261770.1	4.87424	2.40719e-06	0.825242	Muscle_Skeletal	0.012072	cis	lincRNA	19	CTC-459F4.1
chr19_50277350_T_A_b38	ENSG00000180279.6	4.69906	5.21301e-06	0.927357	Muscle_Skeletal	0.0261328	cis	lincRNA	19	LINC01869
chr19_21747977_T_TA_b38	ENSG00000197020.10	-5.70502	4.76966e-08	-0.515545	Muscle_Skeletal	0.00466048	cis	protein_coding	19	ZNF100
chr19_54183451_G_C_b38	ENSG00000167646.13	-5.10794	8.33095e-07	-0.520261	Muscle_Skeletal	0.0814009	cis	protein_coding	19	DNAAF3
chr19_15934939_G_A_b38	ENSG00000171903.16	-6.95406	6.50435e-11	-0.593107	Muscle_Skeletal	6.35566e-06	cis	protein_coding	19	CYP4F11
chr19_8209370_A_G_b38	ENSG00000090661.11	6.25992	2.79809e-09	0.640664	Muscle_Skeletal	0.00027341	cis	protein_coding	19	CERS4
chr19_6752423_T_C_b38	ENSG00000125731.12	5.44621	1.69048e-07	0.664872	Muscle_Skeletal	0.0165177	cis	protein_coding	19	SH2D3A
chr19_6436185_A_G_b38	ENSG00000181240.13	-12.9474	1.91078e-27	-0.968893	Muscle_Skeletal	1.86714e-22	cis	protein_coding	19	SLC25A41
chr19_18940148_A_G_b38	ENSG00000051128.18	-11.225	1.88606e-22	-0.929326	Muscle_Skeletal	1.84297e-17	cis	protein_coding	19	HOMER3
chr19_996438_C_T_b38	ENSG00000065268.10	-6.20658	3.70059e-09	-0.588952	Muscle_Skeletal	0.000361592	cis	protein_coding	19	WDR18
chr2_218827078_G_A_b38	ENSG00000272555.1	-4.81339	3.15531e-06	-0.891194	Muscle_Skeletal	0.0197491	cis	lincRNA	2	RP11-459I19.1
chr2_75075179_C_G_b38	ENSG00000204792.2	8.19609	4.73079e-14	0.888443	Muscle_Skeletal	2.96289e-10	cis	lincRNA	2	LINC01291
chr2_75075179_C_G_b38	ENSG00000236209.1	6.6924	2.75639e-10	0.772453	Muscle_Skeletal	1.72605e-06	cis	lincRNA	2	AC104135.2
chr2_75075179_C_G_b38	ENSG00000230836.1	5.38907	2.22374e-07	0.631488	Muscle_Skeletal	0.00139206	cis	lincRNA	2	LINC01293
chr2_74115440_A_G_b38	ENSG00000217702.2	4.50406	1.20327e-05	0.454542	Muscle_Skeletal	0.0752769	cis	lincRNA	2	RP11-287D1.4
chr2_74925373_G_C_b38	ENSG00000230836.1	-5.95715	1.34159e-08	-0.517588	Muscle_Skeletal	8.39969e-05	cis	lincRNA	2	LINC01293
chr2_159712477_G_A_b38	ENSG00000226266.6	4.77356	3.76202e-06	0.837961	Muscle_Skeletal	0.0235427	cis	lincRNA	2	AC009961.3
chr2_159537718_A_T_b38	ENSG00000226266.6	4.64733	6.52391e-06	0.746055	Muscle_Skeletal	0.0408201	cis	lincRNA	2	AC009961.3
chr2_241504414_C_T_b38	ENSG00000168385.17	7.01348	4.6662e-11	0.883776	Muscle_Skeletal	2.44201e-06	cis	protein_coding	2	2022-09-02
chr2_61397994_T_G_b38	ENSG00000237651.6	-9.51355	1.31185e-17	-0.803548	Muscle_Skeletal	6.86554e-13	cis	protein_coding	2	C2orf74
chr2_127938630_TG_T_b38	ENSG00000144230.16	6.25744	2.83484e-09	1.30377	Muscle_Skeletal	0.000148356	cis	protein_coding	2	GPR17
chr2_55249801_A_C_b38	ENSG00000162994.15	-5.34882	2.69448e-07	-0.588102	Muscle_Skeletal	0.0141005	cis	protein_coding	2	CLHC1
chr2_201328740_A_G_b38	ENSG00000240344.8	-5.29843	3.42191e-07	-0.894721	Muscle_Skeletal	0.0179069	cis	protein_coding	2	PPIL3
chr2_200884146_T_TCA_b38	ENSG00000240344.8	-5.28355	3.67103e-07	-0.612876	Muscle_Skeletal	0.0192101	cis	protein_coding	2	PPIL3
chr2_42472024_T_C_b38	ENSG00000115944.14	-5.16368	6.43585e-07	-0.556417	Muscle_Skeletal	0.0336775	cis	protein_coding	2	COX7A2L
chr2_238123100_A_G_b38	ENSG00000144488.14	5.55011	1.02186e-07	0.527801	Muscle_Skeletal	0.00534758	cis	protein_coding	2	ESPNL
chr2_108288592_T_C_b38	ENSG00000198203.9	14.2851	2.4408e-31	1.18732	Muscle_Skeletal	1.27742e-26	cis	protein_coding	2	SULT1C2
chr20_60081087_G_C_b38	ENSG00000276093.1	8.44673	1.03224e-14	0.834692	Muscle_Skeletal	3.51787e-11	cis	lincRNA	20	RP5-1017F8.2
chr20_60087928_T_C_b38	ENSG00000276093.1	16.7238	2.38963e-38	1.48947	Muscle_Skeletal	8.14623e-35	cis	lincRNA	20	RP5-1017F8.2
chr20_60078282_A_G_b38	ENSG00000276093.1	8.30259	2.48324e-14	0.814717	Muscle_Skeletal	8.46041e-11	cis	lincRNA	20	RP5-1017F8.2
chr20_5510523_C_T_b38	ENSG00000205181.5	4.59346	8.22576e-06	0.866651	Muscle_Skeletal	0.0280087	cis	lincRNA	20	LINC00654
chr20_5509560_C_T_b38	ENSG00000205181.5	5.02971	1.19287e-06	0.847788	Muscle_Skeletal	0.00406292	cis	lincRNA	20	LINC00654
chr20_1923009_CATCTCCCTGGCTG_C_b38	ENSG00000101307.15	7.33011	7.75758e-12	0.839781	Muscle_Skeletal	2.38522e-07	cis	protein_coding	20	SIRPB1
chr20_62841918_G_GT_b38	ENSG00000101190.12	4.80659	3.25173e-06	0.660744	Muscle_Skeletal	0.0999777	cis	protein_coding	20	TCFL5
chr21_42741727_A_AT_b38	ENSG00000256073.3	-5.03958	1.1403e-06	-0.555587	Muscle_Skeletal	0.0579226	intrachrom_trans	lincRNA	21	URB1-AS1
chr21_44057219_G_A_b38	ENSG00000280071.3	-8.95922	4.34344e-16	-0.868155	Muscle_Skeletal	8.70634e-11	intrachrom_trans	protein_coding	21	CH507-9B2.3
chr21_44057219_G_A_b38	ENSG00000275464.4	-8.23689	3.69729e-14	-0.844631	Muscle_Skeletal	7.4111e-09	intrachrom_trans	protein_coding	21	CH507-9B2.5
chr21_35945120_A_G_b38	ENSG00000231106.2	-5.31511	3.16207e-07	-0.520804	Muscle_Skeletal	0.000961269	cis	lincRNA	21	LINC01436
chr21_44057219_G_A_b38	ENSG00000237604.1	4.5202	1.12387e-05	0.487984	Muscle_Skeletal	0.0341544	cis	lincRNA	21	AP001056.1
chr21_42024305_G_C_b38	ENSG00000237232.7	-7.2902	9.7478e-12	-0.663523	Muscle_Skeletal	2.96431e-08	cis	lincRNA	21	ZNF295-AS1
chr21_44057219_G_A_b38	ENSG00000241945.7	14.5396	4.45678e-32	1.10971	Muscle_Skeletal	4.53076e-28	cis	protein_coding	21	PWP2
chr21_44057219_G_A_b38	ENSG00000160221.16	9.95767	7.58794e-19	0.858836	Muscle_Skeletal	7.71314e-15	cis	protein_coding	21	C21orf33
chr21_44036606_A_G_b38	ENSG00000241945.7	-6.91825	7.93958e-11	-0.720422	Muscle_Skeletal	8.06979e-07	cis	protein_coding	21	PWP2
chr21_46209354_G_A_b38	ENSG00000182362.13	-4.77644	3.7147e-06	-0.496585	Muscle_Skeletal	0.0377488	cis	protein_coding	21	YBEY
chr21_42897199_T_C_b38	ENSG00000160194.17	-4.63817	6.78732e-06	-0.672306	Muscle_Skeletal	0.0689592	cis	protein_coding	21	NDUFV3
chr21_41864693_A_G_b38	ENSG00000141956.13	-5.13842	7.23609e-07	-0.800947	Muscle_Skeletal	0.00735404	cis	protein_coding	21	PRDM15
chr21_32399361_G_A_b38	ENSG00000142207.6	4.75464	4.08834e-06	0.691136	Muscle_Skeletal	0.0415416	cis	protein_coding	21	URB1
chr22_49746752_C_T_b38	ENSG00000272787.1	5.36178	2.53318e-07	0.835749	Muscle_Skeletal	0.0132893	intrachrom_trans	lincRNA	22	KB-226F1.2
chr22_49623908_G_A_b38	ENSG00000188511.12	4.51045	1.1712e-05	0.481686	Muscle_Skeletal	0.0429361	cis	lincRNA	22	C22orf34
chr22_46448021_T_C_b38	ENSG00000235159.1	4.50368	1.20518e-05	0.429891	Muscle_Skeletal	0.0441699	cis	lincRNA	22	RP6-109B7.4
chr22_23899424_G_T_b38	ENSG00000240972.1	7.09335	2.97912e-11	0.633687	Muscle_Skeletal	7.40817e-07	cis	protein_coding	22	MIF
chr22_17201404_C_A_b38	ENSG00000093072.15	5.79197	3.09173e-08	0.653315	Muscle_Skeletal	0.000768758	cis	protein_coding	22	CECR1
chr22_24003914_A_C_b38	ENSG00000099977.13	-6.44344	1.05801e-09	-0.819995	Muscle_Skeletal	2.63084e-05	cis	protein_coding	22	DDT
chr22_45289121_A_G_b38	ENSG00000100373.9	5.73106	4.19074e-08	0.538267	Muscle_Skeletal	0.00104199	cis	protein_coding	22	UPK3A
chr22_32410455_T_TAAGG_b38	ENSG00000100191.5	7.65427	1.18635e-12	1.242	Muscle_Skeletal	2.95021e-08	cis	protein_coding	22	SLC5A4
chr3_192577612_A_G_b38	ENSG00000072756.16	6.71986	2.37215e-10	0.75924	Muscle_Skeletal	0.00121561	intrachrom_trans	protein_coding	3	TRNT1
chr3_156908302_C_T_b38	ENSG00000240875.5	-5.30076	3.38445e-07	-0.488845	Muscle_Skeletal	0.000823435	cis	lincRNA	3	LINC00886
chr3_75880279_T_A_b38	ENSG00000242516.1	-4.65803	6.22922e-06	-0.471587	Muscle_Skeletal	0.0151495	cis	lincRNA	3	LINC00960
chr3_9919345_TA_T_b38	ENSG00000163702.18	8.60216	3.97881e-15	0.836186	Muscle_Skeletal	1.84931e-10	cis	protein_coding	3	IL17RC
[truncated: 1,422 more rows]
